# Supplementary material for: An oncolytic virus delivering tumor-irrelevant bystander T cell epitopes induces anti-tumor immunity and potentiates cancer immunotherapy
Source: Nat Cancer. 2024 Apr 12;5(7):1063–81. doi: 10.1038/s43018-024-00760-x (PMC11286533; doi:10.1038/s43018-024-00760-x)
Supplement: Supplementary file 2 — Statistical source data for Fig. 1. [file 43018_2024_760_MOESM2_ESM.xlsx]

## Sheet: Figure 1c
Figure 1c	Time (days)	P14 TBYS%					SM TBYS%
	D10	19.9	47.8	38.3	35.1	31.6	5.39	7.1	6.1	3.16	5.08
	D15	24.4	42.5	39.8	25.7		4.37	6.49	4.77	4.59
	D20	41.1	41.3	33.3	22.5		3.57	2.26	5.8	6.53

## Sheet: Figure 1d
Figure 1d	Group	KLRG1-CD127-					KLRG1+CD127-					KLRG1+CD127+					KLRG1-CD127+
	P14 TMEM	12.9	8.39	14.2	6.95		10.4	4.45	19.7	5.48		6.7	6.25	9.5	10.7		70.1	80.9	56.6	76.9
	P14 TEX	70.2	70.3	71.4			12.3	9.72	7.44			1.23	1.16	1.19			16.3	18.9	19.9
	P14 TBYS	17.1	20.6	15.9	13.3	17.8	1.86	4.78	2.34	1.52	3.69	3.31	5.12	2.81	4.29	6.55	77.7	69.5	78.9	80.9	72
	Group	4 IRs					3 IRs					2 IRs					1 IRs					0 IRs
	P14 TMEM	0	0	0	0	0	0.192	0.162	0.052	0.589	0.162	2.91	2.156	1.004	3.56	1.321	21.87	18.05	15.15	18.75	16.56	75.1	79.6	83.8	77.1	81.9
	P14 TEX	8.51	7.89	12.9			28.32	27.46	30.8			42.572	38.57	34.99			13.6	15.76	12.62			7.09	10.3	8.65
	P14 TBYS	0	0	0	0.028		0.101	0.06	0.24	0.17		0.1	0.44	0.152	0.25		9.667	10.845	7.576	8.736		90.1	88.7	92	90.8
	Group	3 cytokines and degranulation					2 cytokines and degranulation					1 cytokines and degranulation					0 cytokines and degranulation
	P14 TMEM	84.8	73.7	25	83.7	71.6	8.88	16.35	29.09	10.34	18.64	3.4	5.76	30.07	3.02	5.55	2.32	3.6	14	2.68	3.49
	P14 TEX	5.32	5.19	13.2			15.51	11.8	17.98			23.33	17.45	25.95			50.2	59.9	40.7
	P14 TBYS	47.8	71.5	75.8			33.52	19.39	12.18			11.3	5.1	4.67			5.19	2.8	6.67

## Sheet: Figure 1e
Figure 1e	TFs	P14 TBYS					P14 TEX			P14 TMEM
	TOX	1.21	1.33	0.918	1.32	1.12	3.24	3.89	3.69	1.07	1.07	1.36
	T-bet	1.172	0.976	0.905	1.17	0.872	1.786	1.663	1.815	0.874	0.896	1.082
	Eomes	2.074	1.628	1.532	1.507	1.556	1.219	1.268	1.291	1.779	1.736	1.984
	TCF-1	2.292	3.194	2.687	2.398	2.096	1.327	1.134	1.521	2.255	2.273	3.273

## Sheet: Figure 1f, g
Figure 1f, g		CELLTYPE	Program_1	Program_2	Program_3	Program_4	Program_5	Program_6	Program_7	Program_8	Program_9	tSNE_1	tSNE_2	Cd69	Itgae	Klrg1	Il7r	Sell	Gzma	Gzmb	Ifng	Tnf	Ccl3	Ccl4	Itga1	Ly6c2	Il18r1	Pmepa1	Cxcr4	Fos	Jun	Nr4a1	Egr2	Klf2	Tcf7	Ifit1	Mki67
	PBS_AAACCCACACGAGGAT-1	P14.Bystander	0	22.1496	0	108.738	15.8421	26.1901	0.387772	232.804	38.4198	23.7991	7.84138	6	0	0	0	1	1	35	3	0	1	2	0	14	2	0	0	1	9	3	0	0	1	0	5
	PBS_AAACCCAGTACGAAAT-1	P14.Bystander	1.96846	9.1037	42.3201	4.17592	3.26681	10.6842	80.2271	33.7959	4.46488	2.6789	-12.6188	1	0	2	0	0	0	5	0	0	0	0	1	1	0	0	1	0	0	0	0	1	0	0	0
	PBS_AAACCCAGTTCTAAGC-1	P14.Bystander	0	52.1621	22.5708	9.25275	36.8098	9.53662	7.46381	50.0755	2.55017	0.0254685	12.2749	8	0	0	0	0	0	1	1	0	0	1	1	4	1	0	0	7	16	2	0	3	0	0	0
	PBS_AAACGAACATAATCCG-1	P14.Bystander	12.5286	34.3019	33.5682	23.7106	0.981355	13.4057	5.18848	325.612	6.58511	22.976	7.01562	4	0	0	0	0	0	48	0	0	0	2	0	35	0	6	0	4	3	1	0	1	0	0	3
	PBS_AAACGAATCTTGGTGA-1	P14.Bystander	8.31036	10.9974	37.3425	0.180378	19.9056	0	41.0198	205.473	0	-4.92524	-20.4312	13	0	0	4	0	2	31	0	1	0	1	2	14	0	2	1	4	3	0	0	1	0	0	1
	PBS_AAACGCTGTCGTTGCG-1	P14.Bystander	53.8923	0	0	22.3987	0	0	130.563	312.335	0	22.4612	6.9686	0	0	0	0	0	0	257	24	0	0	2	0	31	3	2	1	0	2	1	0	0	0	0	3
	PBS_AAACGCTGTCTGCAAT-1	P14.Bystander	0	0	0	1.60016	30.9951	27.0304	162.06	103.219	0	10.8252	-16.8956	9	0	1	0	0	34	21	23	0	0	2	0	18	0	5	0	3	3	9	0	0	0	0	1
	PBS_AAACGCTGTGGGCTTC-1	P14.Bystander	7.66494	27.3101	18.7286	0	5.94212	0	17.1688	203.214	52.3747	-2.84412	-23.483	9	0	0	0	0	0	2	0	1	0	1	0	42	0	2	0	1	2	1	0	3	0	0	0
	PBS_AAACGCTGTGTTATCG-1	P14.Bystander	0.183586	6.21079	8.08595	0.777434	4.12846	16.7346	29.1102	32.6259	0	-6.37175	-5.69175	0	0	0	2	0	10	12	1	0	0	0	1	4	1	3	0	0	0	0	0	5	0	0	0
	PBS_AAACGCTTCTGCAGCG-1	P14.Bystander	12.5805	34.1413	20.6306	269.061	0	16.2321	84.9342	152.394	7.49655	29.1138	9.16048	2	0	0	2	0	0	24	4	0	0	0	1	18	2	12	0	2	8	3	0	0	3	0	9
	PBS_AAAGAACAGGGCATGT-1	P14.Bystander	0	0	0	0	0	0	0	382.13	5.0427	-1.75909	-26.8258	0	0	0	0	0	0	64	1	0	0	0	1	21	0	5	1	0	1	0	0	0	0	0	0
	PBS_AAAGAACAGTCTTCGA-1	P14.Bystander	0	69.3104	11.27	137.453	0	5.97187	0	80.0482	0	-5.32411	18.4544	1	0	0	0	0	0	1	0	0	0	0	0	14	3	2	0	1	9	1	0	6	0	0	11
	PBS_AAAGAACCAGAGGTAC-1	P14.Bystander	0	12.6861	0	0.940866	5.44223	36.7602	112.734	138.435	0	-3.35203	-16.6915	4	0	0	4	0	0	16	1	0	0	2	0	23	0	0	2	1	0	1	0	2	2	0	0
	PBS_AAAGAACCAGTTAAAG-1	P14.Bystander	0	6.67683	0	2.80059	15.9214	29.5697	54.338	199.017	4.9191	-2.8312	-25.3639	10	0	0	0	0	0	25	3	0	0	0	0	13	0	0	0	2	9	0	0	2	0	0	1
	PBS_AAAGAACCATGATAGA-1	P14.Bystander	0	0	13.3383	156.204	2.58512	65.0496	24.413	215.303	26.1793	30.637	5.89813	4	1	1	4	0	0	72	0	0	0	0	0	7	1	0	1	2	0	1	0	2	0	0	4
	PBS_AAAGAACGTCCCTGTT-1	P14.Bystander	7.28632	70.4851	0	0	23.0642	9.09467	0	262.135	2.46619	-4.61508	-26.2586	5	0	0	0	0	0	18	8	0	0	0	0	31	0	3	0	5	17	2	0	13	0	0	0
	PBS_AAAGGATAGCTGGAGT-1	P14.Bystander	0	13.2605	0	1.54412	0	1.59186	0	148.328	0	-4.21679	-23.6311	1	0	0	0	0	0	2	0	1	0	0	0	4	0	3	0	0	1	0	0	0	1	0	0
	PBS_AAAGGATAGGCGAAGG-1	P14.Bystander	1.61865	32.4986	12.2305	0	27.2648	25.1157	53.7693	101.496	0	-3.42609	-12.3138	1	0	0	0	0	2	15	5	4	0	1	1	14	1	1	1	2	1	1	0	4	2	0	0
	PBS_AAAGGATAGTCTGCAT-1	P14.Bystander	0	0	0	0	19.0994	23.7722	79.8999	85.5533	0	8.7694	-20.6308	6	0	0	0	0	1	19	0	0	0	0	2	17	0	0	0	0	0	7	0	3	0	0	0
	PBS_AAAGGATAGTTACGGG-1	P14.Bystander	0	0	13.8487	3.49461	0	0	11.9788	136.242	6.15017	0.11085	-11.9664	2	0	0	2	0	0	45	0	1	0	0	0	13	0	1	0	0	0	0	0	1	0	0	0
	PBS_AAAGGATCACTCACTC-1	P14.Bystander	0	0	0	349.297	12.9196	17.4314	150.28	235.575	0	24.5345	-3.24425	6	0	1	0	0	0	30	3	1	0	0	3	2	0	0	0	2	1	2	0	0	4	0	16
	PBS_AAAGGATGTTCTTCAT-1	P14.Bystander	11.3999	42.0303	16.144	16.444	0	52.1165	38.3451	116.605	18.2238	-4.55067	-22.3776	0	0	0	4	0	0	5	0	0	0	2	0	17	1	0	1	1	0	1	0	1	2	0	0
	PBS_AAAGGGCAGGTGCCTC-1	P14.Bystander	0	6.29609	8.0717	4.87727	42.6975	9.90412	96.0766	60.2665	0	-5.37692	-16.7815	16	0	0	1	0	0	3	15	0	0	2	0	10	0	1	1	0	0	2	0	3	0	0	0
	PBS_AAAGGGCAGTACAGAT-1	P14.Bystander	14.7315	50.4768	40.0911	1.29198	0	0	29.7476	130.657	14.0125	-6.20587	-10.2175	5	0	0	6	0	0	16	0	0	0	2	0	17	1	3	0	1	0	0	0	2	2	0	0
	PBS_AAAGGGCAGTTGCGAG-1	P14.Bystander	16.4946	37.7217	30.5061	0	0	0	37.1773	104.569	9.5622	-6.24224	-20.1507	3	0	0	5	1	0	15	0	0	0	4	0	17	0	1	1	0	0	1	0	2	0	0	0
	PBS_AAAGGGCTCCAACCAA-1	P14.Bystander	12.6154	0	101.95	224.266	0	39.3779	28.5084	200.464	0	31.4981	6.55435	22	0	0	1	0	0	19	0	1	0	0	0	15	0	7	0	0	2	0	0	0	0	0	5
	PBS_AAAGGTACACCCTCTA-1	P14.Bystander	2.80951	155.467	6.52525	18.376	29.8151	37.3859	0	229.518	30.9337	-3.87211	22.2493	23	0	0	2	0	0	43	2	0	0	1	0	32	3	1	1	18	1	2	0	31	1	0	0
	PBS_AAAGGTAGTCCTCAGG-1	P14.Bystander	0	28.4144	88.1392	3.70738	12.9391	0	31.7548	235.791	2.05201	-5.48898	-25.9611	0	0	0	5	1	0	39	0	1	0	0	0	36	0	7	0	1	7	0	0	6	2	0	0
	PBS_AAAGGTAGTGGAGGTT-1	P14.Bystander	6.75195	10.6675	13.3001	4.83144	17.7118	17.24	30.4782	27.9429	23.844	2.1835	-12.2592	0	0	0	0	0	0	0	2	1	0	1	0	4	0	0	0	1	0	6	0	1	0	1	0
	PBS_AAAGGTAGTTTCGTGA-1	P14.Bystander	15.5242	13.4133	19.8374	5.91174	0	0	92.1169	165.973	0	-6.50727	-18.9008	5	0	0	2	0	0	18	10	0	0	0	0	8	0	3	0	0	3	1	0	1	0	1	0
	PBS_AAAGTCCAGATGTTAG-1	P14.Bystander	4.83868	35.0129	9.52349	0	1.30466	0	57.6993	103.938	15.0956	-5.27266	-7.44737	7	0	0	0	0	0	4	0	0	0	0	0	2	0	0	0	4	2	0	0	1	2	0	0
	PBS_AAAGTCCAGTTGCTGT-1	P14.Bystander	11.1762	36.9852	0	3.62761	2.20576	0	27.0667	121.838	0	-16.0615	4.16716	4	0	0	1	0	1	6	0	0	0	0	1	16	0	1	0	0	0	1	0	0	0	0	0
	PBS_AAAGTCCCACTTGAGT-1	P14.Bystander	52.0234	45.0807	18.105	28.9252	0	3.49077	16.8273	143.107	0	22.9804	7.63855	4	0	0	3	0	0	12	3	0	0	0	0	25	0	2	0	0	0	1	0	0	0	0	3
	PBS_AAAGTCCTCCGATGCG-1	P14.Bystander	5.90953	39.4948	0	0	31.7203	51.3357	28.473	67.2022	0	-3.18361	-12.1907	12	0	1	0	0	23	42	5	1	1	13	0	14	7	0	0	2	4	3	0	14	0	1	0
	PBS_AAAGTGAGTCTTGAGT-1	P14.Bystander	0.1405	48.9253	42.406	9.88452	0	35.9788	51.5971	134.13	2.45547	-2.95175	-21.8125	3	0	0	0	2	1	17	1	1	0	0	1	13	2	2	1	0	0	0	0	2	2	0	0
	PBS_AAAGTGATCGCATGAT-1	P14.Bystander	1.19299	35.0669	31.5641	67.857	0	14.1365	74.0003	141.796	0.00363858	23.8606	8.18196	8	0	0	6	0	0	24	0	1	0	0	0	15	4	0	0	0	0	0	0	3	3	0	4
	PBS_AAATGGAAGGATAATC-1	P14.Bystander	7.13099	7.89294	10.4713	0	2.61671	0.457965	63.4041	84.2139	0	-22.4563	0.396563	3	0	0	4	0	3	26	0	0	1	0	0	16	0	1	0	0	1	0	0	0	0	0	0
	PBS_AAATGGAGTTTACTTC-1	P14.Bystander	0	56.8998	30.2595	6.96341	8.45132	0	70.3131	132.648	2.56547	0.932522	10.4953	7	0	1	7	0	0	0	2	0	0	0	1	8	1	0	0	4	1	2	0	6	2	0	0
	PBS_AAATGGATCGCGTAGC-1	P14.Bystander	0	169.615	0	28.6247	80.6829	0	0	183.201	0	-3.8706	22.3038	12	0	0	3	0	0	1	0	1	0	21	0	32	2	0	0	17	48	0	0	2	0	0	1
	PBS_AACAAAGTCGGTATGT-1	P14.Bystander	0	0	0	0	36.0786	0	117.732	116.196	0	-7.2468	-18.5653	0	0	0	0	0	0	9	1	0	0	0	0	7	0	2	0	0	0	2	0	0	0	0	0
	PBS_AACAACCCAATTGGTC-1	P14.Bystander	3.65829	39.1804	35.6884	5.16912	0	6.29529	29.7037	95.6145	3.53291	-4.87831	-19.6676	3	0	0	7	0	0	0	0	0	0	1	0	26	0	0	0	1	1	0	0	2	0	0	0
	PBS_AACAACCCATACAGCT-1	P14.Bystander	14.8295	22.1078	57.1644	0	8.30784	3.58153	0	100.237	25.9945	-4.5486	-0.32327	0	0	0	0	0	0	2	1	1	0	0	0	9	0	4	0	0	2	1	0	0	0	0	0
	PBS_AACAACCGTGGACTAG-1	P14.Bystander	16.6544	72.1141	0	8.9757	58.7374	38.9929	18.7311	95.41	0	21.595	2.98245	9	0	0	2	0	14	44	6	4	0	67	0	9	0	0	2	5	17	4	0	19	1	0	0
	PBS_AACAAGATCTCCGTGT-1	P14.Bystander	3.60082	51.9826	0	162.03	16.2479	16.4086	1.93569	87.8957	7.35764	27.5482	8.99745	11	0	0	4	1	0	5	0	1	0	0	0	13	1	1	0	3	10	1	0	12	2	0	2
	PBS_AACAAGATCTGGGTCG-1	P14.Bystander	0	16.3004	0	142.919	0	44.2022	24.8743	236.911	0	23.7235	7.80571	4	0	0	0	0	0	34	0	0	0	1	2	25	0	1	0	2	4	0	0	4	0	0	3
	PBS_AACACACCATCGATAC-1	P14.Bystander	10.794	17.7974	2.88042	0	17.4747	23.0696	24.4116	65.6743	0	8.13885	-7.88906	3	0	0	1	0	30	32	2	1	0	8	0	11	1	0	0	0	3	0	0	1	0	0	0
	PBS_AACACACCATGACTCA-1	P14.Bystander	0	0	0	1.05708	45.7923	73.0834	58.4355	62.9445	0	-0.436918	-16.2038	10	0	2	0	0	4	10	4	0	0	0	0	7	1	2	0	0	2	0	0	0	0	0	1
	PBS_AACACACCATGCCATA-1	P14.Bystander	21.6832	0	0	128.005	0	0	16.3207	359.121	0	-6.02514	-26.0165	8	0	0	7	0	0	45	0	2	0	0	0	47	1	2	0	0	0	0	0	0	0	0	1
	PBS_AACAGGGAGCTCATAC-1	P14.Bystander	163.173	0	34.7276	0	21.083	0	0	176.757	0	-23.9057	14.6461	19	0	0	4	0	0	2	1	0	0	0	0	20	1	1	0	0	4	1	0	0	0	6	0
	PBS_AACAGGGAGGATATAC-1	P14.Bystander	5.192	0	61.6425	2.80218	9.74013	15.797	59.8061	75.5656	0	-10.9012	-14.1237	19	0	0	8	0	0	20	0	0	0	1	2	14	0	2	1	1	3	0	0	0	0	0	0
	PBS_AACAGGGCAGCGCGTT-1	P14.Bystander	1.24323	17.2339	42.5425	35.8153	0	0	0	207.241	0	23.4852	7.74656	2	0	0	0	0	0	30	2	0	0	1	0	43	0	2	0	0	3	0	0	1	0	0	3
	PBS_AACAGGGGTGTTGCCG-1	P14.Bystander	4.82748	4.0875	41.7957	10.9593	4.55304	15.4149	3.39888	57.2613	0.781669	-8.3719	1.33257	4	0	0	0	0	0	0	0	1	0	0	0	4	1	3	0	0	6	2	0	2	0	0	1
	PBS_AACCAACAGCACCGAA-1	P14.Bystander	19.5939	62.2564	21.9447	0	14.0919	0	0	92.8732	0	-5.09294	-22.804	4	0	0	2	2	0	13	0	2	0	1	1	11	0	2	0	2	21	1	0	5	0	0	0
	PBS_AACCAACAGGTGATAT-1	P14.Bystander	68.4968	46.9015	0	0	11.7272	0	119.323	107.599	0	-20.906	8.75435	6	0	0	1	0	0	4	34	0	1	1	0	24	1	1	0	1	3	1	0	3	0	0	0
	PBS_AACCAACCACTTGAGT-1	P14.Bystander	0	20.8333	20.0845	0	7.86219	18.1903	38.4994	144.16	0	-7.0984	-24.6727	0	0	0	1	0	2	36	2	1	0	0	1	28	1	0	0	2	0	2	0	0	0	0	0
	PBS_AACCAACGTCGACTGC-1	P14.Bystander	0	28.3236	33.7532	0	0	61.209	27.2259	126.325	0	-3.55963	-11.4565	2	0	0	1	0	0	5	4	0	0	0	0	7	0	0	0	0	0	0	0	11	1	0	0
	PBS_AACCAACTCCGTTTCG-1	P14.Bystander	8.15329	0	4.60099	0	9.47969	65.5071	52.2779	91.977	6.08223	12.857	-10.1706	6	0	1	0	0	33	44	1	0	0	2	0	3	6	0	0	1	1	1	0	1	0	0	0
	PBS_AACCAACTCGGCTTGG-1	P14.Bystander	27.6328	16.7391	80.4545	9.35959	0	0	0	230.693	0	-4.20934	-25.1136	6	0	0	1	0	0	22	0	0	0	1	1	28	0	1	0	1	8	1	0	0	0	0	0
	PBS_AACCACATCGAAGCAG-1	P14.Bystander	0	29.0181	3.07256	7.25582	11.5813	29.014	41.3278	28.8959	0	9.32146	-11.9411	9	0	0	0	1	3	3	0	0	1	11	0	3	0	0	0	0	1	1	0	15	1	0	0
	PBS_AACCATGCAACCCGCA-1	P14.Bystander	4.53721	19.9561	0	380.853	38.9468	45.9498	38.1382	121.227	0	30.4708	7.22106	16	0	0	3	0	1	30	2	0	0	4	1	22	1	3	1	7	23	0	0	4	0	0	17
	PBS_AACCATGCAACTGCCG-1	P14.Bystander	18.1633	51.9447	4.94249	4.49117	22.4489	0	100.558	106.973	7.36951	-8.53943	-12.5176	4	0	0	0	0	0	20	0	2	0	1	0	20	3	5	0	1	3	5	0	16	0	0	0
	PBS_AACCATGGTTTCCATT-1	P14.Bystander	0	0	16.0414	1.01979	29.8565	81.1809	10.7784	146.278	0	5.79975	-9.97136	6	0	0	1	0	30	25	1	0	0	0	1	7	1	0	0	1	1	0	0	0	0	1	0
	PBS_AACCATGTCGCTGATA-1	P14.Bystander	28.7061	0	41.7483	0.235881	18.5823	0	3.75519	225.551	0	-2.75673	-21.9686	6	0	0	0	0	0	20	4	0	0	6	0	9	1	6	0	5	2	1	0	0	0	0	0
	PBS_AACCCAAAGTCCGTCG-1	P14.Bystander	7.27587	43.131	0	7.7645	39.9264	0	57.2768	213.502	0	-6.01842	-23.8992	11	0	0	2	0	0	19	0	1	0	2	0	14	1	0	0	6	5	3	0	0	0	0	0
	PBS_AACCCAACACAGTATC-1	P14.Bystander	11.9494	0	0	0	16.7174	43.4042	47.5389	67.9989	6.98904	-22.2681	0.438424	2	0	1	0	0	0	30	0	0	0	0	0	15	0	0	0	3	1	0	0	0	1	0	0
	PBS_AACCCAACACGTCATA-1	P14.Bystander	0	156	0	40.5318	50.4079	15.2605	18.6955	162.087	0	22.6972	8.03772	17	0	0	4	0	0	2	0	1	0	35	0	25	3	1	1	9	43	2	0	15	1	0	4
	PBS_AACCCAACATGACACT-1	P14.Bystander	12.3186	0	4.88329	17.6877	0.531431	55.9976	0	317.12	15.9423	-4.3978	-26.7912	6	0	0	0	0	0	34	0	0	0	1	2	24	0	2	0	2	0	0	0	0	0	0	0
	PBS_AACCCAAGTCTTTATC-1	P14.Bystander	13.5599	54.0276	49.968	4.53289	0	4.09488	15.4402	68.4129	0	-10.4903	2.84901	8	0	0	5	0	0	0	0	0	0	0	0	7	1	0	0	3	8	0	0	0	1	0	0
	PBS_AACCCAATCAGTAGGG-1	P14.Bystander	0	4.34434	0	5.70193	1.66151	2.50519	48.3726	436.218	86.997	-3.33049	-27.6704	9	0	0	1	0	0	121	0	0	0	0	1	33	2	0	0	1	14	2	0	0	2	0	0
	PBS_AACCCAATCTGTCGCT-1	P14.Bystander	0.124711	4.59926	0.995367	12.5289	29.5152	69.4434	78.3899	158.894	13.0622	15.6085	-11.5794	7	0	0	6	0	17	25	1	1	0	5	1	15	1	0	0	0	2	1	0	1	0	0	0
	PBS_AACCTGAAGGCTAGCA-1	P14.Bystander	107.471	0	9.06124	0	5.37623	0	0	356.112	0	-22.0576	12.6688	12	0	0	0	0	0	24	0	0	0	0	1	33	0	6	0	0	2	0	0	0	1	6	0
	PBS_AACCTGAAGTCGAAGC-1	P14.Bystander	1.42507	25.7046	64.0471	0	0	0	2.69545	121.942	0	-3.63508	-21.4012	1	0	0	3	0	0	0	0	0	0	2	0	10	1	6	0	0	2	0	0	1	5	0	0
	PBS_AACCTGACATCCTATT-1	P14.Bystander	8.95676	0	86.3509	0	0	16.5042	20.3843	290.634	24.9477	-2.4615	-26.358	1	0	0	0	0	0	19	2	2	0	0	1	28	4	3	0	0	17	1	0	1	0	0	0
	PBS_AACCTGATCGAGATGG-1	P14.Bystander	0.591269	15.702	15.5406	0	6.30675	29.5226	34.1191	48.4245	2.05934	10.982	-9.3027	3	0	0	0	0	30	25	2	0	0	0	0	4	0	1	0	3	0	1	0	1	1	0	0
	PBS_AACCTTTAGAAACTGT-1	P14.Bystander	0	29.3113	28.2859	169.555	7.7844	36.6309	71.7742	108.753	0	28.601	8.25465	15	0	1	1	0	7	8	1	0	0	4	0	9	1	1	2	2	9	0	0	5	2	0	17
	PBS_AACCTTTAGCCTTCTC-1	P14.Bystander	4.27367	0	34.1336	2.62614	13.8056	65.2453	54.4836	22.7625	0	10.5143	-8.2357	9	0	0	0	0	0	6	1	0	0	2	0	4	0	2	0	2	0	0	0	3	1	1	0
	PBS_AACCTTTAGTGATTCC-1	P14.Bystander	13.8923	4.90911	24.6959	6.26315	35.5886	4.84458	15.8326	241.06	12.712	-4.40977	-24.3837	1	0	0	2	0	0	27	0	4	0	0	0	12	0	3	0	8	3	0	0	1	0	0	0
	PBS_AACCTTTCACCGGAAA-1	P14.Bystander	0.962681	0	0	210.237	0	0.889483	28.6574	100.582	19.1456	29.273	8.13671	5	0	0	0	0	0	30	0	1	0	0	0	12	0	5	2	0	1	0	0	0	0	0	7
	PBS_AACCTTTCATGTCTAG-1	P14.Bystander	11.4592	5.95382	55.2469	1.83179	19.4308	21.0056	0	127.739	0	-2.69788	-22.1352	4	0	0	0	0	0	8	2	0	0	0	0	15	0	2	0	0	5	0	0	1	3	0	1
	PBS_AACCTTTTCCGTTTCG-1	P14.Bystander	13.111	52.1053	52.5299	7.18601	27.8797	0	25.8799	79.4683	0	-3.18599	-19.3904	4	0	0	2	0	0	2	1	0	0	7	1	16	4	0	0	1	15	2	0	7	0	0	0
	PBS_AACGAAACAGTCAGAG-1	P14.Bystander	16.7215	5.82346	19.0491	2.30718	13.9167	66.9607	0	228.898	0	22.6092	7.15409	6	0	1	3	0	20	69	2	0	1	2	0	28	0	5	0	1	0	0	0	0	0	0	0
	PBS_AACGAAATCTCTTCAA-1	P14.Bystander	34.3095	88.0531	12.6857	0.0696513	0	79.0178	6.53217	40.5254	0	-11.1193	7.84829	2	0	0	6	0	0	0	0	1	0	3	0	5	3	0	0	0	1	0	0	1	4	0	0
	PBS_AACGAAATCTGTCGTC-1	P14.Bystander	0	0	52.6381	5.12166	6.5083	32.9426	124.02	249.96	18.2519	-2.18863	-25.9399	10	0	1	1	0	0	19	8	1	1	3	1	22	0	4	1	2	4	1	0	1	3	0	1
	PBS_AACGGGAAGAAAGTCT-1	P14.Bystander	16.8545	9.77504	21.0367	0	1.3383	0	123.579	107.63	0	-8.22942	-16.6885	4	0	0	4	0	0	0	1	1	0	2	0	26	0	2	0	3	3	0	0	2	1	0	0
	PBS_AACGGGACATCATCCC-1	P14.Bystander	2.0004	40.4161	24.1171	0	8.79899	19.8587	32.7726	94.8446	0	-4.74478	-22.2751	6	0	0	2	2	0	3	0	0	0	2	0	8	1	1	0	1	0	1	0	2	1	0	0
	PBS_AACGGGACATGAAGCG-1	P14.Bystander	31.5612	59.8025	11.1594	0	17.329	0	26.302	47.2774	0	-7.61128	9.67483	7	0	0	1	0	0	1	2	1	0	2	1	28	0	0	0	5	7	0	0	8	1	0	0
	PBS_AACGGGACATTGAGGG-1	P14.Bystander	11.9973	13.0603	7.04271	3.74185	1.81513	27.4885	49.1075	69.1865	0	8.90473	-7.92711	5	0	0	0	0	16	39	2	2	0	2	2	11	0	1	0	0	0	0	0	10	1	0	0
	PBS_AACGGGAGTCACTCAA-1	P14.Bystander	0	28.4407	37.1931	160.48	0	1.963	5.66905	98.8623	0	9.73809	-7.74388	4	0	0	2	0	0	13	3	0	0	0	0	21	3	3	0	3	3	0	0	2	2	0	2
	PBS_AACGGGAGTCGGAAAC-1	P14.Bystander	0	79.9654	20.7452	177.441	6.76171	0	110.447	59.1531	0	28.6062	8.75537	6	0	0	12	0	11	2	1	3	0	3	0	18	1	0	0	4	6	4	0	8	3	0	12
	PBS_AACGGGAGTTCATCTT-1	P14.Bystander	6.44902	0	14.925	0	11.2774	0	30.1159	350.946	22.1734	-6.04509	-25.6082	7	0	0	4	0	0	135	2	0	0	0	2	32	2	5	0	5	13	1	0	0	0	0	0
	PBS_AACGGGATCCACAAGT-1	P14.Bystander	0	0	43.0564	236.17	0	59.0249	13.5436	213.091	1.10216	29.7026	5.55463	13	0	0	0	0	0	46	2	1	0	0	1	14	2	3	0	0	1	0	0	0	0	0	5
	PBS_AACGTCAAGCTACTGT-1	P14.Bystander	9.3203	49.6975	0	144.105	122.253	32.5041	0.433943	142.863	0	27.9204	7.79902	28	0	1	1	0	6	40	8	4	30	73	1	7	1	0	1	3	10	0	0	18	1	0	14
	PBS_AACGTCATCTTCGATT-1	P14.Bystander	0	20.2242	49.811	3.24656	5.37159	0	13.5364	107.307	8.5922	-3.58747	-21.257	0	0	0	2	0	0	2	1	1	0	0	3	19	0	2	0	1	0	0	0	0	0	0	1
	PBS_AACTTCTAGGGACAGG-1	P14.Bystander	1.32641	0	0	2.20829	4.38683	31.3345	56.4524	90.7963	0	5.10833	-18.357	0	0	0	1	0	0	7	0	0	0	3	1	5	2	2	0	0	1	1	1	0	0	0	0
	PBS_AACTTCTCAGAGTGTG-1	P14.Bystander	26.1367	69.3716	29.3063	24.3202	5.6442	41.5264	48.9649	174.507	4.13254	-1.16321	-21.4446	5	0	0	8	0	0	3	2	0	1	11	2	21	1	1	0	2	3	1	0	7	2	0	1
	PBS_AACTTCTTCGTAACCA-1	P14.Bystander	159.749	0	16.6429	0	1.55972	0	5.45985	106.775	9.28614	-25.2987	17.9272	9	0	0	0	0	0	11	1	0	0	0	0	25	0	1	0	3	5	0	0	0	2	3	0
	PBS_AAGAACAAGCTTTCTT-1	P14.Bystander	4.46449	8.65797	0	0	5.3474	34.959	70.0471	30.7509	0	12.525	-13.3211	4	0	0	1	0	16	20	0	0	0	1	0	10	1	0	0	1	0	1	0	2	0	0	0
	PBS_AAGAACAAGTCATTGC-1	P14.Bystander	0	0	19.4626	0	28.2068	29.0939	52.4709	88.0217	0	-1.03917	-16.1247	2	0	0	2	0	0	16	0	0	0	2	3	11	0	5	0	5	3	7	0	1	1	0	0
	PBS_AAGAACAAGTGAGGCT-1	P14.Bystander	4.80621	0	0	0	35.8774	74.3348	70.5613	126.864	0	12.0557	-22.6549	19	0	0	1	0	54	29	16	1	1	1	0	14	1	0	0	1	8	0	0	1	0	0	0
	PBS_AAGAACACACTTGAAC-1	P14.Bystander	21.406	30.7022	41.7336	0	13.2418	6.14306	0.984389	150.013	8.12584	-2.51179	-22.3505	2	0	0	0	0	0	0	0	1	0	0	1	13	0	2	0	9	17	0	0	0	3	0	0
	PBS_AAGAACACAGACACCC-1	P14.Bystander	18.7843	71.0498	14.8857	0	15.1274	18.8408	23.0386	143.925	0	-5.60165	-21.9596	7	0	0	1	0	0	2	2	0	0	0	2	20	1	0	0	0	14	1	0	5	2	0	0
	PBS_AAGAACAGTCGCACAC-1	P14.Bystander	0	2.15197	17.0116	189.406	4.03735	0	85.1804	166.971	0	12.9593	-8.92736	2	0	0	0	0	0	17	1	1	0	0	0	9	1	4	0	10	3	2	0	1	0	0	5
	PBS_AAGAACATCGAGTTGT-1	P14.Bystander	0	37.5353	24.0595	0	5.47859	1.76482	67.0975	73.2844	0	0.244368	-13.9619	3	0	1	7	0	0	4	0	0	0	3	0	15	0	1	0	1	5	0	0	7	1	0	0
	PBS_AAGACAATCTACACAG-1	P14.Bystander	8.99219	21.3792	35.1896	0	0	0	16.7353	90.2891	0	-5.12284	3.73247	0	0	0	2	0	0	11	0	0	0	0	0	10	1	3	0	0	3	0	0	0	1	3	0
	PBS_AAGACTCAGGCCTTCG-1	P14.Bystander	44.3026	0	20.7797	0	2.51042	33.5443	22.4503	45.3576	0	-3.2203	-0.321949	4	0	1	3	0	0	0	2	0	0	0	3	14	2	1	0	0	0	0	0	1	0	0	0
	PBS_AAGACTCCAGGCTATT-1	P14.Bystander	0	11.0537	1.38996	0	9.46986	72.9876	37.7569	92.2699	0	14.9131	-7.7543	3	0	1	1	0	17	5	2	0	0	2	0	14	0	0	0	0	4	0	0	3	0	0	0
	PBS_AAGACTCGTATCGTGT-1	P14.Bystander	0.17289	76.0257	42.4744	245.362	16.7786	11.4228	25.5953	93.1814	0	29.1588	5.8844	5	0	2	4	0	0	7	0	1	0	0	1	7	3	5	0	5	13	0	0	10	1	1	9
	PBS_AAGACTCTCCGCTTAC-1	P14.Bystander	0	32.7137	64.8024	1.69637	7.76785	8.66695	20.3317	126.254	0	-3.17485	-19.6926	4	0	0	2	2	0	6	0	1	0	0	0	17	0	2	0	1	0	0	0	1	0	0	0
	PBS_AAGATAGCAACGGGTA-1	P14.Bystander	0	51.2406	34.0808	0	17.9404	33.7746	32.1846	155.801	0	-3.47733	-24.3124	5	0	0	4	0	0	3	1	1	0	3	0	7	1	0	0	2	12	1	0	0	4	0	0
	PBS_AAGATAGCATATGGCT-1	P14.Bystander	6.61708	0	0	46.8031	24.3709	76.6223	20.032	252.182	41.0241	23.2804	6.69859	8	0	0	4	0	0	43	2	3	1	3	0	24	1	0	0	0	1	1	0	4	0	0	2
	PBS_AAGCATCAGGTCATTC-1	P14.Bystander	0	0	0	164.941	0	25.8057	100.671	330.518	0	23.7298	5.76626	10	0	0	0	0	0	34	3	0	0	0	3	57	1	1	0	3	1	2	0	1	0	0	2
	PBS_AAGCATCTCGGCTGAC-1	P14.Bystander	9.76865	44.5879	32.7156	5.48449	0	25.1631	33.474	106.372	0	-1.55989	-21.308	1	0	0	0	2	0	8	3	0	0	1	1	22	2	0	0	1	0	2	0	8	3	0	0
	PBS_AAGCCATAGCAGCACA-1	P14.Bystander	72.7291	10.8945	10.1104	0	23.4344	0	47.3571	69.0427	0	-22.5699	10.5382	3	0	0	1	0	0	0	0	0	0	1	0	17	1	3	0	11	1	3	0	1	1	0	0
	PBS_AAGCCATAGTGAACAT-1	P14.Bystander	2.00685	0	12.1232	0	2.46719	30.906	20.384	79.7177	12.136	5.63857	-9.86074	1	0	1	1	0	0	26	0	0	0	1	0	8	0	0	0	0	1	0	0	0	0	0	0
	PBS_AAGCCATCAAGGGCAT-1	P14.Bystander	4.41146	35.7956	69.037	436.895	25.7263	14.8754	47.8241	78.3558	0	31.478	6.59385	8	0	0	0	0	0	30	2	1	0	1	0	16	0	4	0	7	7	2	0	0	0	0	17
	PBS_AAGCGAGAGCCACCGT-1	P14.Bystander	2.66451	25.1596	0	0.639901	8.84916	26.5296	7.41885	181.043	0	-3.6858	-23.3899	6	0	0	2	0	0	36	1	1	0	0	0	21	0	2	0	2	5	2	0	0	0	0	0
	PBS_AAGCGAGAGGTGCAGT-1	P14.Bystander	0	31.104	0	0	7.58182	1.47918	16.9232	79.0279	12.7557	-7.77988	-11.4425	2	0	0	0	0	0	2	0	1	0	0	0	7	1	2	0	0	3	0	0	0	0	0	0
	PBS_AAGCGAGCATGGTACT-1	P14.Bystander	28.411	95.066	0	0	12.1067	0	32.2304	112.127	0	-5.73108	-21.8741	5	0	0	5	1	0	1	1	0	0	1	0	25	4	0	0	7	7	1	0	9	7	1	0
	PBS_AAGCGAGGTGCATACT-1	P14.Bystander	0	0	0	0	36.4467	60.8754	57.0622	67.8558	0	10.1087	-13.8476	3	0	0	0	0	0	20	12	0	0	0	1	5	0	2	0	9	4	4	0	0	1	1	0
	PBS_AAGCGAGTCTATCCAT-1	P14.Bystander	0	0	0	11.8316	0	44.4747	2.63823	383.313	46.7346	-3.18694	-27.0515	4	0	0	2	0	0	11	0	0	0	0	3	38	0	0	0	1	0	0	0	0	1	0	1
	PBS_AAGCGTTCACTGTCGG-1	P14.Bystander	94.8683	36.6333	33.9806	0	11.003	5.33614	11.5742	73.3848	0	-22.5199	15.6456	8	0	0	3	0	0	0	3	0	0	0	0	27	1	2	0	0	1	0	0	7	2	1	0
	PBS_AAGCGTTCAGAGGACT-1	P14.Bystander	3.13094	0	8.09642	0	0	0	19.3201	215.345	31.53	-2.10898	-22.6422	1	0	0	0	0	0	7	0	0	0	0	2	23	0	2	0	0	5	1	0	1	1	0	0
	PBS_AAGCGTTCATGCAGCC-1	P14.Bystander	17.7174	40.2073	35.0951	4.76695	0	0	80.9854	63.5298	2.42745	-10.1844	-13.7151	5	0	0	3	0	0	0	0	0	0	0	0	12	0	1	0	0	1	0	0	0	3	0	0
	PBS_AAGCGTTGTAACATCC-1	P14.Bystander	26.4311	35.2892	51.2392	1.44185	12.5604	0	25.1946	244.662	0	-3.1585	-24.0104	6	0	0	3	0	0	65	1	2	0	0	0	45	1	0	0	2	3	1	0	1	3	0	0
	PBS_AAGCGTTGTTGGTGTT-1	P14.Bystander	0	0	12.7547	0.202412	6.52505	43.6288	26.8322	57.9502	0	-1.94572	-0.965925	6	0	0	0	0	3	13	1	0	0	1	0	12	0	2	1	1	0	0	0	1	1	0	0
	PBS_AAGCGTTTCGCACGGT-1	P14.Bystander	6.63342	40.4522	38.6453	521.623	1.26194	0	126.468	184.596	51.2776	27.7789	9.22809	13	0	0	0	0	0	8	7	2	0	2	2	23	3	5	0	2	10	3	0	0	1	0	18
	PBS_AAGCGTTTCTACTATC-1	P14.Bystander	1.51592	30.562	25.6805	2.82286	0	0	20.9449	99.0114	0	-11.0056	2.59358	3	0	0	1	0	1	0	0	0	0	0	0	7	0	2	0	1	0	0	0	0	0	0	0
	PBS_AAGGAATAGCCAAGTG-1	P14.Bystander	26.0217	0	9.13412	0	0	0	0	273.827	16.5552	-3.07654	-25.7411	3	0	0	0	0	0	9	0	1	0	0	0	27	0	1	0	1	6	0	0	0	1	0	0
	PBS_AAGGAATAGCGCTGCT-1	P14.Bystander	6.6812	14.6884	21.6365	0	0	21.2397	35.5647	79.1422	2.67789	-5.45548	-9.83821	6	0	0	0	0	1	20	0	0	0	0	0	19	0	2	0	0	1	0	0	1	0	0	0
	PBS_AAGGAATCAAATGCTC-1	P14.Bystander	76.7053	18.5836	86.2042	270.948	0	0	0	107.299	11.5359	28.8105	9.47449	4	0	0	1	0	0	7	0	0	0	0	1	30	2	3	2	3	3	0	0	1	0	0	15
	PBS_AAGGAATCAATGACCT-1	P14.Bystander	33.7093	48.7543	0	326.847	26.2527	11.8728	51.0701	234.317	0	29.5865	8.1288	19	0	0	4	0	0	5	2	2	0	0	1	32	0	2	0	3	15	3	0	1	2	0	27
	PBS_AAGGAATCACTTGTGA-1	P14.Bystander	28.7832	39.0498	1.91043	237.843	2.67914	0	95.3919	99.7312	0	29.7739	7.95554	12	0	0	2	0	0	3	1	2	0	0	0	33	0	2	1	0	3	1	0	0	1	0	6
	PBS_AAGGAATCAGTTCACA-1	P14.Bystander	91.8192	0	0	5.76262	4.93491	19.9668	79.427	42.4107	0	-23.9583	12.3921	10	0	0	3	0	0	6	4	0	0	0	0	13	0	0	0	0	1	1	0	0	0	7	0
	PBS_AAGGAATTCAGGAAAT-1	P14.Bystander	8.41592	11.739	33.051	3.04971	0	22.4182	13.7592	65.1121	0	-3.66506	-0.000361377	0	0	0	0	0	2	2	0	0	0	2	0	12	0	2	0	0	1	0	0	0	0	0	0
	PBS_AAGGAATTCTCGAACA-1	P14.Bystander	0	0	1.03953	0.177033	19.763	33.9641	65.7776	46.9443	0	-5.96877	-11.7736	6	0	0	1	0	1	0	3	0	0	0	0	1	0	1	0	6	3	1	0	4	1	0	0
	PBS_AAGGAATTCTTCCCGA-1	P14.Bystander	0	12.5533	37.2362	0	6.52836	37.5336	28.6836	35.4363	5.48302	-7.63843	-13.1513	3	0	1	0	0	0	6	0	0	0	0	0	16	1	0	0	0	0	1	0	0	0	0	0
	PBS_AAGGTAAGTATCTTCT-1	P14.Bystander	0.96216	0	26.4189	1.91119	8.90158	35.4446	25.4973	47.3606	12.2937	-7.11904	-10.6398	2	0	0	1	0	0	1	0	0	1	7	0	10	0	0	0	1	5	0	0	0	0	0	0
	PBS_AAGGTAAGTCGCAGTC-1	P14.Bystander	0	25.474	47.2669	1.18167	12.9216	0	0	110.843	13.6264	0.220714	-5.78476	5	0	0	0	0	1	9	0	0	0	0	0	4	1	2	0	1	5	0	0	0	0	0	0
	PBS_AAGGTAATCGGACTTA-1	P14.Bystander	23.4823	0	19.786	0	12.2227	0	60.4964	212.374	2.49386	-1.13154	-26.2069	6	0	0	1	0	0	23	5	3	0	0	0	9	0	4	0	0	2	3	0	0	1	0	0
	PBS_AAGTCGTGTGGTCTCG-1	P14.Bystander	0	2.13174	40.4241	7.4858	0	0	61.2356	46.8542	0	-14.58	-12.4547	0	0	0	0	0	0	0	0	0	0	0	0	5	0	3	1	1	1	2	0	0	1	0	0
	PBS_AAGTCGTTCGAAGTGG-1	P14.Bystander	0	11.5727	36.6813	0	4.99894	56.2023	25.2589	152.535	0	-0.679317	-21.8648	6	0	0	1	0	0	20	0	0	0	0	1	15	2	1	0	0	3	0	0	4	0	0	0
	PBS_AAGTCGTTCTCGGGAC-1	P14.Bystander	22.7251	26.5023	0	1.44262	0	0	33.2207	54.1251	0	-14.403	-0.0666926	4	0	0	7	1	0	0	2	0	0	0	0	7	0	0	1	0	1	1	0	2	1	0	0
	PBS_AAGTGAACAAGAATAC-1	P14.Bystander	0	82.3635	90.79	7.81313	0	0	0	186.986	0	-6.3538	-22.3327	5	0	0	4	2	0	1	0	0	0	1	0	28	0	3	0	1	2	0	0	2	2	1	0
	PBS_AAGTGAACAAGACGAC-1	P14.Bystander	6.15062	35.4564	25.7558	0	0	0	0	147.871	0	-2.1753	-22.5029	4	0	0	0	0	0	3	1	0	0	0	0	10	0	0	0	0	2	0	0	0	1	0	0
	PBS_AAGTGAACACTCACTC-1	P14.Bystander	5.28376	0	25.9661	0	1.66883	17.486	109.076	190.819	5.33023	-6.08593	-23.2022	3	0	1	3	0	0	56	20	0	0	0	0	8	1	1	0	0	0	0	0	0	1	0	0
	PBS_AAGTGAAGTAGCGAGT-1	P14.Bystander	0	0.341033	1.19286	503.285	1.18096	0	63.0171	251.08	65.3329	24.4786	7.04588	8	0	0	0	0	0	23	1	2	0	0	0	20	0	5	0	2	5	3	0	1	0	0	6
	PBS_AAGTTCGCATCGATCA-1	P14.Bystander	17.2403	64.7141	26.696	183.331	16.145	0	23.2727	94.9431	0	27.7301	9.03655	6	0	0	5	0	0	16	0	1	0	3	0	36	1	1	0	5	17	1	0	2	0	0	7
	PBS_AAGTTCGGTTTACCTT-1	P14.Bystander	1.03571	13.6336	9.74122	2.3731	10.3128	25.0659	19.7697	60.2631	0	-7.43707	-14.2277	7	0	0	1	0	0	0	1	0	0	1	0	9	0	1	0	0	1	0	0	8	0	0	0
	PBS_AAGTTCGGTTTGGGTT-1	P14.Bystander	51.0789	22.7498	37.3426	0.7967	6.30839	11.4712	0	151.208	0	-19.0306	11.0606	3	0	0	3	0	8	51	3	0	0	0	1	36	2	1	0	3	0	0	0	2	1	0	0
	PBS_AATAGAGAGGGAGGCA-1	P14.Bystander	9.94303	13.9299	34.2135	1.38337	0	0	40.7556	121.069	13.8326	-2.53862	-9.92529	0	0	0	1	0	0	4	2	0	0	0	0	8	0	0	0	0	0	0	0	0	1	0	0
	PBS_AATAGAGGTTTAGTCG-1	P14.Bystander	0	23.4813	0	7.91874	3.35984	0	0	168.641	0	-4.35384	-1.83233	2	0	0	0	0	0	19	1	1	0	0	0	16	0	0	0	0	0	0	0	4	0	0	0
	PBS_AATCACGAGGGCTTCC-1	P14.Bystander	0	0	0	2.41902	17.9413	97.4801	32.2985	23.5984	5.25405	17.6801	-12.7141	0	0	1	0	0	12	2	1	1	0	6	0	12	1	0	0	0	2	2	0	1	1	0	0
	PBS_AATCACGCAAGCTGTT-1	P14.Bystander	5.10776	142.457	5.28797	2.7327	3.93828	0	2.30613	68.5514	2.90009	-4.45954	22.7362	1	0	0	0	1	0	1	4	0	0	0	0	20	0	0	0	5	5	0	0	25	0	0	0
	PBS_AATCACGGTCTACACA-1	P14.Bystander	22.7877	100.781	45.7879	0	0	5.35375	37.0453	73.2837	0	-12.2967	-4.03368	1	0	0	7	2	0	0	0	0	0	0	0	8	1	0	0	0	1	1	0	7	2	0	0
	PBS_AATCACGGTTTCCATT-1	P14.Bystander	0	23.1256	67.2075	0.316291	23.6905	16.6793	12.701	48.0755	4.08825	-3.89883	5.95883	6	0	0	1	0	0	0	2	0	0	1	0	6	0	0	0	8	8	0	0	0	0	0	0
	PBS_AATCACGTCATTGCCC-1	P14.Bystander	2.23222	40.6461	90.1981	21.9411	1.46619	13.9779	6.29453	227.809	0.554169	-3.23817	-25.7481	2	0	0	1	0	1	3	0	0	0	2	3	16	0	3	0	0	2	2	0	0	1	0	1
	PBS_AATCACGTCTCTTCAA-1	P14.Bystander	2.98884	26.5938	36.3966	0	42.5454	51.3676	15.8323	95.8667	0	-4.13785	-23.4795	8	1	0	0	0	0	9	3	1	0	12	1	18	1	0	2	4	3	0	0	7	0	0	0
	PBS_AATCGACGTACCCACG-1	P14.Bystander	2.66452	28.5229	14.0965	5.47098	12.9858	46.0223	16.1277	86.7163	0	-3.81279	-11.613	0	0	2	0	0	11	29	2	0	0	1	2	20	0	0	2	5	0	2	0	15	0	0	0
	PBS_AATCGACGTCGGCTAC-1	P14.Bystander	0	5.65648	79.3264	35.1941	0	35.6078	0	351.582	0	-5.3639	-26.2973	5	0	0	2	0	0	47	1	1	0	0	0	19	1	2	0	3	6	0	0	4	1	0	0
	PBS_AATCGTGGTGGACAGT-1	P14.Bystander	153.338	22.2362	25.7846	330.898	0	0	13.5362	263.578	0	-22.0743	12.4656	8	0	0	1	0	1	78	1	0	0	1	0	21	0	4	2	8	9	0	0	6	2	3	4
	PBS_AATGACCAGCCGATAG-1	P14.Bystander	0	5.1516	63.1573	4.29283	0	35.672	0	216.297	50.0323	-4.04807	-25.6754	7	0	0	0	0	0	9	0	1	1	0	1	7	2	3	0	0	0	0	0	1	0	0	0
	PBS_AATGACCCATGACGTT-1	P14.Bystander	38.1954	38.4712	27.9157	0	8.7046	1.63593	12.0319	316.864	0	-3.05846	-25.6932	5	0	0	2	0	0	18	0	0	0	0	2	22	0	1	0	2	5	0	0	0	0	0	0
	PBS_AATGACCGTCAGGCAA-1	P14.Bystander	19.092	97.3388	12.7808	276.699	0	70.5171	0	150.947	0	-4.03261	-26.7708	13	0	0	4	1	0	17	1	0	0	1	1	24	7	0	1	0	8	0	0	3	6	0	8
	PBS_AATGACCTCAAGAGGC-1	P14.Bystander	15.5142	44.4297	81.0982	0	0	5.63442	3.30492	181.356	3.07631	-3.22703	-24.1187	4	0	0	5	0	0	3	1	1	0	0	0	21	0	7	0	1	0	1	0	0	2	1	0
	PBS_AATGACCTCACACCGG-1	P14.Bystander	27.3425	21.4225	20.8981	0	0	0	226.863	129.67	0	-4.29161	-20.1552	11	0	0	8	0	1	37	2	0	0	0	0	11	1	0	0	0	4	1	0	0	0	0	0
	PBS_AATGCCAGTGACACAG-1	P14.Bystander	4.25382	41.3692	17.5795	3.50636	8.36206	0	0	86.9102	0	-10.6283	8.78192	1	0	0	0	0	0	1	1	0	0	2	1	5	0	0	0	1	3	0	0	0	0	0	0
	PBS_AATGCCATCCATACAG-1	P14.Bystander	10.7082	0	28.3033	8.61206	0	11.4143	45.9483	81.8046	16.5693	6.92673	-8.76173	0	0	0	0	0	18	4	4	0	0	0	0	10	0	2	1	1	3	0	0	0	1	0	0
	PBS_AATGCCATCTTCCAGC-1	P14.Bystander	37.5124	57.6589	16.2289	0	3.54333	10.5515	23.3833	71.0881	0	-14.1319	0.11441	9	0	0	3	3	0	1	0	0	0	1	1	7	0	2	0	2	1	0	0	6	5	0	0
	PBS_AATGGAATCGGTCTGG-1	P14.Bystander	6.43745	25.3386	0	0	16.9482	0	23.4119	48.8301	0	-6.9018	-13.4192	16	0	0	1	1	0	0	2	0	0	0	0	14	0	0	0	2	4	0	0	1	1	0	0
	PBS_AATGGCTAGACATCCT-1	P14.Bystander	17.7092	28.2894	38.9822	0.0739887	0	4.82106	97.0447	89.782	1.50469	-5.17368	-20.1806	2	0	0	2	0	0	0	6	0	0	0	0	16	1	0	0	0	2	0	0	1	1	0	0
	PBS_AATGGCTCACTGCGAC-1	P14.Bystander	12.5768	41.7228	12.7338	0	8.34733	31.9141	1.99328	151.732	0	-4.38159	-11.9842	4	0	0	5	0	0	1	0	1	0	1	0	34	2	4	0	0	0	1	0	0	3	0	0
	PBS_AATGGCTCAGCAGTAG-1	P14.Bystander	4.10791	152.536	0	30.1406	95.0223	0	5.63279	208.815	0	1.54555	15.1175	5	0	0	3	0	0	42	34	2	14	1	0	44	3	0	1	5	59	0	1	38	1	0	3
	PBS_AATGGCTGTCACCGAC-1	P14.Bystander	215.607	209.652	0	1.54639	0	0	35.2514	65.1528	0	-21.6241	15.7002	9	0	0	0	0	1	22	1	4	1	0	0	36	2	1	1	0	4	0	0	0	1	15	0
	PBS_AATTTCCAGCACAAAT-1	P14.Bystander	5.50953	8.54315	1.6087	0.571121	10.6552	0	111.212	58.4695	0	-9.51444	-18.2216	2	0	0	0	0	1	10	1	0	0	1	0	9	1	1	0	0	1	2	0	0	1	0	0
	PBS_AATTTCCAGCCTAGGA-1	P14.Bystander	10.7169	0	5.88617	8.42759	35.8144	0	149.344	57.6254	0	-6.85248	-17.4638	4	0	1	0	0	0	0	5	0	0	0	0	6	1	0	0	3	0	7	0	0	0	0	0
	PBS_AATTTCCCATAGATCC-1	P14.Bystander	35.9134	80.9402	0	165.71	72.2736	13.4336	0	98.622	0	29.9656	6.60811	27	0	1	0	0	1	20	2	4	0	2	1	22	2	0	0	3	27	1	0	31	1	0	3
	PBS_ACAAAGACATAGGCGA-1	P14.Bystander	6.46485	50.8204	0	0.62548	0	0	65.4172	29.7716	1.70271	-14.5476	-8.95878	6	0	0	3	0	1	0	0	0	0	0	0	4	0	0	0	1	3	2	0	13	4	0	0
	PBS_ACAAAGAGTACCTAAC-1	P14.Bystander	20.364	3.42434	73.3515	249.744	0	50.865	74.0936	118.441	9.48787	31.2728	6.38309	1	0	0	2	0	0	18	1	0	0	0	5	3	1	1	0	6	6	0	0	2	0	0	24
	PBS_ACAAAGAGTGTTCAGT-1	P14.Bystander	13.0149	7.70833	43.1885	0	18.4344	6.8078	0	103.564	1.25481	4.6108	8.40606	5	0	0	1	0	0	4	3	1	0	0	0	16	1	3	0	4	2	0	0	0	1	1	0
	PBS_ACAACCAGTGTTCATG-1	P14.Bystander	21.0856	33.5185	41.2459	2.38925	0	0	9.00677	121.047	9.21111	-6.54713	-8.707	12	0	0	0	1	1	29	0	0	0	0	0	11	0	5	3	1	3	0	0	2	0	1	0
	PBS_ACAAGCTAGTGCAGCA-1	P14.Bystander	0	18.6175	0	0	19.0321	21.8276	60.1863	122.583	3.72825	-7.24941	-23.9209	4	0	0	0	0	0	17	0	0	0	0	0	7	1	0	0	0	9	1	0	4	0	0	0
	PBS_ACAAGCTGTAGTGATA-1	P14.Bystander	7.39801	21.2114	39.348	0.5216	4.69143	12.4075	14.4592	37.6618	31.5396	-6.8413	3.03988	0	0	0	6	0	1	4	0	1	0	2	0	5	1	2	2	1	11	0	0	0	0	0	0
	PBS_ACACAGTTCTCCGCAT-1	P14.Bystander	0	0	140.158	0	2.02798	0	48.4407	316.686	41.9377	-2.85312	-26.946	6	0	0	1	0	0	56	0	0	0	0	2	15	0	4	0	4	3	2	0	1	0	0	0
	PBS_ACACCAAGTGATATAG-1	P14.Bystander	2.37662	10.2756	62.5416	7.73691	7.07563	0	19.886	65.1457	0	-6.71487	-8.93685	1	0	0	0	0	0	8	0	0	0	0	0	4	0	1	0	2	6	0	0	0	0	0	0
	PBS_ACACGCGAGAATTTGG-1	P14.Bystander	0	0	0	349.593	0	72.2787	76.2715	475.654	82.2368	23.8519	5.08762	5	0	0	4	0	0	38	20	0	0	0	4	29	2	2	0	1	3	1	0	0	0	0	24
	PBS_ACACGCGGTACCGGCT-1	P14.Bystander	16.6032	26.0109	33.9661	0	10.7116	0	9.74687	126.966	0	-7.51092	-22.2442	6	0	0	0	0	0	17	0	0	0	0	0	17	1	3	0	3	15	1	0	4	2	0	0
	PBS_ACACGCGGTCTCGCGA-1	P14.Bystander	7.57385	12.9628	0	0	11.2075	0	198.107	168.968	21.5035	-6.57738	-23.3971	9	0	0	1	0	0	37	3	0	0	1	0	3	1	4	0	0	0	2	0	0	1	0	0
	PBS_ACACGCGGTCTTGGTA-1	P14.Bystander	0	34.1261	12.1297	27.4032	28.357	23.1522	14.0589	118.334	0	-0.959308	-21.6431	7	0	0	4	0	6	6	2	4	0	0	1	14	1	0	0	4	1	0	0	2	2	0	0
	PBS_ACACTGAAGCTGTTAC-1	P14.Bystander	5.37681	23.754	0	1.45963	0	15.0737	17.1131	152.244	0	-9.9936	2.7772	7	0	0	1	0	0	0	0	0	0	0	1	16	1	0	0	1	0	0	0	0	1	0	2
	PBS_ACACTGAAGGGTAGCT-1	P14.Bystander	21.5946	0	9.09193	0	0	8.29284	0	370.802	0	-2.1642	-26.097	2	0	0	0	0	0	15	0	0	0	0	1	42	2	3	0	0	0	0	0	0	1	0	0
	PBS_ACACTGATCTGGAGAG-1	P14.Bystander	0	0	16.7469	0	3.47603	0	30.9733	87.7041	4.23942	0.891457	-15.2687	0	0	0	1	0	0	6	1	1	0	7	0	4	0	6	0	1	0	0	0	0	0	0	0
	PBS_ACAGAAAAGCGTACAG-1	P14.Bystander	1.92995	2.33805	32.7073	0	5.56663	19.1107	5.67954	173.747	40.5527	-1.25593	-24.9751	2	0	0	0	0	0	21	2	0	0	0	1	19	0	3	0	0	4	0	0	1	1	0	0
	PBS_ACAGAAAGTACTGCGC-1	P14.Bystander	26.3113	27.6383	13.8986	0	0	47.3199	9.90436	110.921	0	-10.111	2.33564	1	0	0	0	0	0	20	1	1	0	0	0	9	2	1	0	1	0	1	0	1	0	1	0
	PBS_ACAGAAAGTGTCCCTT-1	P14.Bystander	0	11.294	0	283.785	0	33.6061	0	218.485	14.9516	24.8671	8.49925	15	0	0	0	0	0	2	8	0	0	0	0	49	2	0	0	5	2	0	0	0	0	0	4
	PBS_ACAGCCGAGGATTACA-1	P14.Bystander	17.4135	0	0	5.56053	3.78843	43.2695	58.217	121.048	0	-7.3753	-21.7066	1	0	0	2	0	0	11	0	0	0	4	2	18	2	1	0	0	3	0	0	3	0	0	0
	PBS_ACAGCCGAGTGTTCAC-1	P14.Bystander	11.4431	19.3699	109.391	165.771	0	18.7038	0	426.301	0	23.8709	6.20985	12	0	0	0	0	0	48	1	0	0	0	0	36	1	2	0	1	0	1	0	0	0	0	8
	PBS_ACAGCCGCAATACAGA-1	P14.Bystander	7.24877	21.2934	6.35042	0.351481	6.72665	74.6675	53.2394	118.526	0	8.15177	-5.53217	5	0	1	0	0	10	24	0	2	0	0	1	12	1	1	0	2	2	0	0	1	0	0	0
	PBS_ACAGCCGCAGTTACCA-1	P14.Bystander	7.14917	13.6807	63.3609	5.01114	12.3056	0	44.4484	48.6108	5.36263	-9.03344	-12.9721	2	0	0	0	0	0	0	0	0	0	0	0	6	0	5	0	6	4	1	0	2	0	0	0
	PBS_ACAGCCGCATGACGGA-1	P14.Bystander	13.4132	68.8434	41.2361	0.354025	14.2765	0	58.6743	79.8607	0	-16.2079	7.48303	6	0	0	0	2	0	14	2	0	0	1	1	22	1	0	0	2	5	0	0	2	1	1	0
	PBS_ACAGCCGGTTAGGACG-1	P14.Bystander	0	2.75877	30.3284	2.43365	19.4542	58.4066	33.2517	27.2591	0	19.822	-4.42091	1	0	1	0	0	10	11	0	1	0	0	0	9	2	2	0	0	1	0	0	0	0	0	0
	PBS_ACAGCCGTCACGTAGT-1	P14.Bystander	180.17	18.6262	21.8867	0.380207	2.99627	0	56.6964	102.103	0	-25.4923	16.1623	11	0	0	0	0	0	33	1	0	0	0	0	12	3	4	0	2	1	0	0	0	2	10	0
	PBS_ACAGGGAAGAATACAC-1	P14.Bystander	0.362024	36.1516	75.275	0	0	0	9.51371	118.658	0	-16.9352	-7.18631	2	0	0	6	0	0	0	0	0	0	0	0	10	1	2	0	2	0	0	0	4	2	0	0
	PBS_ACAGGGAAGTCTGGTT-1	P14.Bystander	11.1087	15.6491	18.2332	7.33852	15.4377	0	10.8381	184.293	7.29766	-3.37903	-22.4756	7	0	0	4	0	0	6	1	0	0	0	1	13	1	2	0	0	1	0	0	0	1	0	0
	PBS_ACATCCCAGAGCACTG-1	P14.Bystander	0	0	0	256.676	25.4542	0	63.6283	252.723	0	28.5591	4.71565	12	0	0	5	0	0	5	6	1	0	0	0	9	1	0	0	3	6	2	0	2	1	0	4
	PBS_ACATCCCAGAGTCACG-1	P14.Bystander	13.9265	0	88.0025	170.835	0	49.2586	38.1227	213.191	22.3669	29.7875	5.6541	1	0	0	1	0	0	32	5	0	0	2	1	5	1	11	0	0	1	1	0	1	0	0	18
	PBS_ACATCCCAGCGTTCAT-1	P14.Bystander	0	0	34.7257	14.7977	0	11.4246	53.5763	231.704	0	-1.16745	-23.868	2	0	0	0	0	0	21	1	0	0	0	0	20	0	1	0	1	2	0	0	0	0	0	0
	PBS_ACATCCCTCAAAGACA-1	P14.Bystander	5.01474	64.1669	65.6745	194.846	12.8149	19.4882	51.9269	66.1064	0	28.3797	7.19635	6	0	0	3	0	1	2	4	1	0	2	1	20	0	0	0	3	10	2	0	5	0	0	10
	PBS_ACATCCCTCTTGCAAG-1	P14.Bystander	42.9292	0	55.954	0	21.2827	3.95014	27.8983	202.251	0	-5.81753	-23.9572	9	0	0	0	0	0	48	0	1	0	0	0	24	0	0	0	2	2	0	0	0	0	0	0
	PBS_ACATCGAAGAATACAC-1	P14.Bystander	9.2507	12.2587	8.42201	0.848151	0.916847	60.3024	0	111.677	0	-4.97224	5.83471	2	0	0	0	0	6	5	0	0	1	0	2	9	0	1	0	1	1	0	0	0	0	0	0
	PBS_ACATCGAAGGCTTAGG-1	P14.Bystander	23.9211	39.9439	0	244.227	18.0416	0	116.115	256.253	4.71038	27.2562	8.80761	20	0	1	0	0	0	74	4	0	0	0	0	17	1	1	0	1	4	0	0	4	1	0	6
	PBS_ACATCGAAGGGCTAAC-1	P14.Bystander	12.4101	52.4324	0	240.806	32.638	0	38.1054	174.644	9.90161	28.7134	9.57234	8	0	0	3	0	0	35	0	1	2	46	1	21	2	0	0	2	28	7	0	31	1	0	4
	PBS_ACATGCACACATCCCT-1	P14.Bystander	0	0	21.7453	0	0	76.936	19.9126	290.407	22.9164	-1.83198	-26.2647	4	0	0	2	0	0	24	2	1	0	1	2	13	0	2	0	0	9	0	0	3	1	0	0
	PBS_ACATGCATCCCATAGA-1	P14.Bystander	1.78524	0	1.6172	0	48.6357	17.4319	212.26	131.151	0	-1.45392	-18.7135	3	0	0	0	0	0	28	17	1	1	1	1	29	0	4	0	4	3	16	0	0	1	0	0
	PBS_ACATTTCAGCGAGAAA-1	P14.Bystander	0	0	13.9924	0	2.98234	28.9807	8.38485	218.628	0	-2.28043	-23.7361	4	0	0	1	0	0	40	1	0	0	0	0	11	0	0	0	0	0	0	0	0	0	0	0
	PBS_ACATTTCCAGAAGCGT-1	P14.Bystander	0	50.2587	5.17526	4.66263	9.10878	8.05321	0.975145	54.1528	0	-10.4043	7.49827	1	0	0	1	0	0	3	4	2	0	0	0	4	0	0	0	0	8	0	0	2	1	0	0
	PBS_ACATTTCCATCACAGT-1	P14.Bystander	13.685	44.7431	10.9854	3.56942	9.2159	0	20.46	58.4162	11.879	-11.5989	9.56248	1	0	0	1	0	0	0	0	1	0	0	0	12	1	0	0	4	1	0	0	4	0	0	1
	PBS_ACATTTCGTTACCTTT-1	P14.Bystander	14.7877	42.0057	77.4932	1.49754	3.49995	6.35907	48.8955	92.5204	0	-4.61644	-21.367	6	0	0	2	0	0	2	0	0	0	1	0	11	1	7	0	0	0	2	0	0	1	0	0
	PBS_ACATTTCTCCATTTGT-1	P14.Bystander	2.42178	57.4179	0	5.53758	38.0714	27.1456	39.4447	161.753	0	-5.48322	-21.9652	10	0	0	0	1	0	12	4	1	0	0	0	11	0	0	0	4	8	1	0	2	1	0	0
	PBS_ACCAAACAGAGCTGCA-1	P14.Bystander	48.5715	7.59909	4.17034	434.089	33.3054	0	17.3731	148.385	0	29.7267	6.06407	19	0	0	1	0	0	12	2	2	0	0	1	48	3	3	2	5	11	5	0	0	0	0	14
	PBS_ACCAAACAGATCGGTG-1	P14.Bystander	11.7038	0	29.2679	0	0	25.5636	42.4934	227.219	0	-0.237518	-22.805	1	0	0	2	0	0	69	0	1	0	0	0	21	1	1	0	0	0	1	0	0	1	0	0
	PBS_ACCAAACTCCGCACGA-1	P14.Bystander	14.1862	9.74068	0	0	16.3382	70.6675	59.2994	52.7535	0	10.2981	-12.1312	2	0	2	2	0	0	27	0	1	1	0	0	9	0	0	0	1	1	3	0	13	0	0	0
	PBS_ACCAACAAGCGTGCCT-1	P14.Bystander	0	0	0	7.04944	9.52894	39.8689	4.69915	231.071	0	-5.00004	-24.6118	4	0	0	1	0	0	33	1	0	0	0	0	13	2	1	0	1	0	0	0	1	0	0	0
	PBS_ACCAACAAGGGTCACA-1	P14.Bystander	18.8661	17.1709	9.06764	0.994796	4.05246	25.7868	25.048	34.5996	0	-5.55984	-9.14962	2	0	0	1	0	0	14	0	0	0	0	0	10	1	0	0	3	5	0	0	2	0	2	0
	PBS_ACCAACAGTGCAATAA-1	P14.Bystander	27.8791	4.32411	17.29	0	15.367	13.377	62.6104	137.25	0	-6.32278	-19.5882	14	0	0	1	0	0	0	2	1	0	4	0	34	2	0	0	0	1	2	0	0	3	0	0
	PBS_ACCACAAAGGAATGTT-1	P14.Bystander	25.6878	33.4289	32.7608	0	0.619042	20.2708	19.5458	68.2821	0	-10.8439	1.4417	6	0	0	0	1	0	3	0	0	0	0	0	7	0	1	0	3	0	0	0	1	1	0	0
	PBS_ACCACAATCATACGGT-1	P14.Bystander	11.4944	14.2146	21.0938	5.1786	15.7616	20.7378	43.0116	210.154	3.16658	-3.47441	-22.1534	6	0	0	1	0	0	18	0	0	0	0	0	41	2	0	0	0	0	1	0	2	1	0	0
	PBS_ACCACAATCCACACAA-1	P14.Bystander	24.1791	31.2394	0	3.20392	0	10.1675	0	137.249	0	-12.3741	8.63476	3	0	0	2	0	0	0	1	0	0	0	0	20	0	0	0	0	1	0	0	1	0	0	0
	PBS_ACCATTTAGCGACTGA-1	P14.Bystander	0	16.3184	20.1042	0	10.5218	0	31.2679	157.821	0	-4.68567	-21.2141	7	0	0	2	0	0	4	0	0	0	0	1	15	2	3	0	0	3	0	0	1	2	0	0
	PBS_ACCATTTCATGTGGCC-1	P14.Bystander	32.3344	31.2668	29.0134	5.14999	0.0284164	38.6704	7.66769	228.342	32.3963	-3.73634	-25.0313	9	0	0	3	0	0	11	0	1	0	1	5	22	4	3	0	2	1	0	0	1	4	0	0
	PBS_ACCATTTGTCGAGTTT-1	P14.Bystander	0.703268	12.7016	18.5957	3.68588	9.46622	52.0937	20.8198	114.248	0	-1.82708	-12.948	12	0	0	2	0	0	6	0	0	0	0	0	15	2	0	0	2	3	2	0	1	0	0	0
	PBS_ACCATTTTCGTGTCAA-1	P14.Bystander	1.65192	12.9867	17.1159	3.1385	7.67501	20.6539	28.0122	137.099	3.12298	-6.52482	-23.2056	7	0	0	0	0	0	5	0	0	0	0	0	6	0	1	0	1	10	0	0	0	0	0	0
	PBS_ACCATTTTCTAGCCAA-1	P14.Bystander	27.4316	58.9413	56.8443	0	0	14.8917	18.7412	136.384	49.2005	-3.25706	-24.7036	6	0	0	4	0	0	1	0	0	0	0	1	31	0	2	0	10	2	0	0	4	4	0	0
	PBS_ACCCAAAAGATCACCT-1	P14.Bystander	0	7.41667	13.796	1.41048	4.15845	53.0104	14.5655	67.1834	2.29106	12.6761	-10.2795	1	0	1	0	0	0	14	2	0	0	0	0	20	1	0	0	0	1	0	0	4	1	0	0
	PBS_ACCCAAAAGGGTCACA-1	P14.Bystander	2.26141	0	26.386	239.635	0	50.0248	58.513	232.961	25.04	30.755	5.96606	6	0	0	3	0	0	36	1	0	0	0	3	20	0	0	0	0	0	0	0	0	2	0	17
	PBS_ACCCAAAGTAAGAACT-1	P14.Bystander	0	27.1788	38.6803	0	3.49298	29.9652	50.162	96.9425	9.43973	-3.72215	-20.3513	6	0	0	0	1	0	3	0	0	0	1	0	17	1	3	1	0	5	1	0	2	2	0	0
	PBS_ACCCAAAGTAGCGTCC-1	P14.Bystander	21.3443	8.82894	1.9457	0	30.2712	40.851	47.2452	85.9116	0	-9.08835	-12.4809	15	0	2	6	0	0	3	5	0	4	25	0	18	0	0	0	0	0	1	0	4	2	0	0
	PBS_ACCCAAAGTATCGCTA-1	P14.Bystander	37.8067	20.8106	27.5485	0	0	6.43484	3.04519	73.7976	12.2369	-16.3632	5.04161	3	0	0	0	0	0	11	0	0	0	0	1	12	0	6	0	0	1	0	0	0	1	1	0
	PBS_ACCCAAAGTCGCACAC-1	P14.Bystander	0	5.24208	48.1674	1.64708	19.1021	0	61.7341	245.198	60.943	-2.68444	-26.791	13	0	0	0	0	0	45	8	1	0	1	2	27	0	2	0	0	2	3	0	1	1	1	0
	PBS_ACCCAAAGTGATGTAA-1	P14.Bystander	0	16.8845	11.4734	5.90265	0.866545	14.2735	50.7083	38.1793	0	0.595871	-15.5387	0	0	0	0	0	0	2	0	1	0	1	0	11	0	0	0	0	0	0	0	1	0	0	0
	PBS_ACCCAAAGTTCGTGCG-1	P14.Bystander	0	43.9475	0	4.72285	8.85831	4.4457	0	177.828	0	-4.35066	-22.1739	4	0	0	2	0	0	6	0	0	0	0	0	9	0	0	0	6	6	0	0	1	3	0	0
	PBS_ACCCAAATCCTCTAGC-1	P14.Bystander	0	0	0	0	8.92439	17.1543	40.0746	36.0217	0	14.2108	-5.89536	8	0	0	1	0	7	1	1	0	0	0	0	5	1	1	0	0	0	2	0	1	1	0	0
	PBS_ACCCTTGAGATACAGT-1	P14.Bystander	4.41929	44.0464	38.8234	352.628	25.0004	22.7614	120.582	125.135	0	29.2185	9.28308	7	0	0	6	1	0	10	1	4	0	0	0	40	2	1	1	6	3	0	0	1	3	0	36
	PBS_ACCCTTGAGGTAGTCG-1	P14.Bystander	99.1495	48.419	41.2563	197.095	0	0	10.99	266.059	3.22013	29.3655	5.20619	8	0	0	0	0	0	35	3	1	0	0	0	15	2	5	2	6	4	1	0	10	4	0	13
	PBS_ACCGTTCAGACAACAT-1	P14.Bystander	25.52	66.6266	36.6742	3.05841	0	0	48.7822	45.6276	17.4989	-14.9384	-9.87055	4	0	0	1	2	0	8	0	0	0	1	0	21	1	2	0	4	3	1	0	1	1	0	0
	PBS_ACCGTTCAGGTCGAGT-1	P14.Bystander	0	7.90065	0	0.29802	19.417	35.4317	42.9997	133.072	2.90264	15.4057	-11.8171	7	0	0	2	0	41	57	2	3	0	4	0	10	1	0	0	1	1	0	0	5	0	0	0
	PBS_ACCGTTCCAATTTCTC-1	P14.Bystander	92.1711	36.348	0	0.023487	40.0508	30.3975	19.9874	80.3178	0	-19.767	12.5042	24	0	0	0	0	0	15	4	0	0	0	0	15	1	0	0	1	3	0	0	15	0	7	0
	PBS_ACCGTTCCAGGCAATG-1	P14.Bystander	29.9223	32.2574	64.1745	0	0	11.3472	29.5624	127.766	3.94631	-3.88112	-22.0273	10	0	0	2	0	0	0	2	2	0	0	0	8	0	1	0	6	0	0	0	0	1	0	0
	PBS_ACCGTTCGTATTTCTC-1	P14.Bystander	17.5391	0	3.54448	0.190299	1.81073	96.7487	0	54.1222	3.37335	16.8641	-5.56786	0	0	0	0	0	0	1	1	0	0	0	0	3	1	0	0	0	0	0	0	0	0	0	0
	PBS_ACCTACCAGGCATCAG-1	P14.Bystander	21.7604	50.7911	73.0924	5.63595	20.4532	0	22.623	204.79	34.5886	-5.51906	-24.0911	12	0	0	2	0	0	9	3	0	0	0	1	46	0	1	0	8	13	0	0	0	2	0	0
	PBS_ACCTACCCATCCAATG-1	P14.Bystander	0	27.5138	91.9788	0	29.4245	0	110.258	112.485	0	-5.37883	-19.4156	15	0	0	2	0	0	8	6	0	0	9	0	29	3	2	0	0	5	0	0	0	0	0	0
	PBS_ACCTACCGTCAAGCCC-1	P14.Bystander	1.53666	20.5397	80.3635	0	24.075	42.2154	29.2823	194.944	0	-2.01826	-24.2955	10	0	0	2	0	0	18	13	0	0	0	0	15	1	1	0	2	1	0	0	3	0	0	0
	PBS_ACCTACCGTGAGTAGC-1	P14.Bystander	3.65136	17.3773	13.5189	28.1719	41.3051	19.4683	21.0295	148.478	2.33434	4.66497	15.8738	2	0	0	0	0	0	21	18	0	17	29	1	13	0	1	0	0	11	1	0	4	0	0	2
	PBS_ACCTACCGTTAGAAGT-1	P14.Bystander	18.2476	58.5258	3.03774	0	34.2497	8.66691	15.3725	145.186	26.7479	-5.40614	-23.3574	24	0	0	0	0	0	8	6	1	0	0	0	21	0	0	0	6	7	1	0	6	4	0	0
	PBS_ACCTACCTCCGAAATC-1	P14.Bystander	0.122026	0	68.5025	0	0	41.3226	66.1038	80.9401	0	5.13818	-18.1458	5	0	0	0	0	0	0	3	0	0	0	2	7	3	3	0	0	2	0	0	0	1	0	0
	PBS_ACCTGAACACGTCTCT-1	P14.Bystander	3.83318	133.516	0	57.9755	87.9928	20.9884	0	184.375	0	22.7618	8.09766	18	0	0	0	0	0	16	6	7	1	10	0	34	2	0	0	22	34	2	0	2	1	0	4
	PBS_ACCTGAATCATGTCTT-1	P14.Bystander	1.99468	34.4563	32.9923	0	30.8803	0	0.684032	89.1981	12.741	-7.62163	-10.6227	10	0	0	0	0	0	0	0	1	0	0	0	12	0	0	0	8	13	0	0	7	1	0	0
	PBS_ACCTGAATCCTATTGT-1	P14.Bystander	0	0	0	1.80623	0	58.9717	0	500.487	31.7288	-2.34862	-27.3616	5	0	0	1	0	1	93	0	1	0	0	3	30	0	0	0	0	1	0	0	0	0	0	0
	PBS_ACCTGAATCTTCGTGC-1	P14.Bystander	31.1512	1.68766	17.2655	0	0	30.0013	9.36935	173.77	26.1669	-2.08567	-22.0627	1	0	0	2	0	1	18	0	0	0	0	0	27	0	2	0	2	1	0	0	1	0	1	0
	PBS_ACCTGTCCACGTACTA-1	P14.Bystander	12.4362	24.7504	17.5244	2.4009	17.778	1.37359	0	40.2423	0	5.48766	-1.94431	7	0	0	3	0	0	1	0	0	0	0	0	4	0	2	0	6	14	0	0	1	0	0	0
	PBS_ACCTGTCGTCCTCATC-1	P14.Bystander	19.0457	77.3734	14.8778	3.72412	21.3524	0	7.29072	152.925	0	-6.61478	12.2042	10	0	0	1	1	0	13	1	0	1	1	0	25	3	2	0	8	2	1	0	0	2	0	0
	PBS_ACCTGTCTCAACACGT-1	P14.Bystander	0	0	76.964	7.18663	5.54209	54.6343	0	213.295	0	-4.37957	-26.5828	8	0	0	1	0	0	35	2	0	0	0	2	7	0	4	0	0	5	0	0	0	0	0	0
	PBS_ACCTGTCTCCATTGGA-1	P14.Bystander	35.7757	0	3.45896	0	13.2509	33.0355	65.9717	83.8546	24.6209	-22.4221	9.26517	3	0	0	1	0	0	31	3	0	0	0	0	16	1	1	0	0	0	1	0	0	1	2	0
	PBS_ACCTGTCTCTAGACAC-1	P14.Bystander	1.73107	37.7517	17.134	0	2.19955	18.3114	2.74097	48.4821	46.4934	-11.6276	4.38853	5	0	0	0	0	0	0	0	0	0	0	0	10	0	4	1	6	0	0	0	2	0	0	0
	PBS_ACGATCACACTGGCCA-1	P14.Bystander	8.64968	56.3216	37.2397	6.35889	9.83948	23.9615	26.0889	229.481	0	-5.43823	-22.0488	20	0	0	4	1	0	16	1	2	0	0	1	21	4	2	1	0	7	0	0	0	1	0	0
	PBS_ACGATCATCCGAGTGC-1	P14.Bystander	34.1888	6.07953	19.4693	1.08881	30.8564	16.0571	34.5169	183.1	11.7272	-1.91034	-25.2134	10	0	0	3	0	0	12	1	2	0	0	0	22	1	3	0	1	6	0	0	3	3	0	0
	PBS_ACGATCATCTGGCCGA-1	P14.Bystander	1.56833	0	106.678	103.548	0	105.19	166.085	164.667	22.8445	19.7993	-13.9438	3	0	1	6	0	10	30	1	0	0	0	1	45	1	5	0	1	5	2	0	5	0	1	4
	PBS_ACGATGTAGAGCATAT-1	P14.Bystander	88.9391	60.0735	30.288	114.517	31.5177	0	94.6521	313.832	0	22.2152	6.20222	11	0	0	9	0	0	18	13	2	0	0	2	73	0	0	0	3	8	2	0	6	0	0	4
	PBS_ACGATGTTCCCTAGGG-1	P14.Bystander	23.0407	0	57.4481	0	8.41234	0	18.8851	286.672	0	-2.39048	-24.9358	18	0	0	0	0	0	10	0	0	0	0	0	23	0	2	0	3	3	0	0	0	0	0	0
	PBS_ACGCACGAGAGCCGAT-1	P14.Bystander	0	15.7588	23.8633	0.91352	14.3163	7.79478	41.338	47.7036	0	-2.98555	-13.7057	1	0	0	0	0	5	3	0	0	0	0	0	6	0	2	0	6	3	1	0	1	0	0	0
	PBS_ACGCACGAGTTAACAG-1	P14.Bystander	0	1.53074	12.3992	13.5046	0	11.9316	0	282.204	29.4878	-1.29525	-26.2586	4	0	0	1	0	0	68	0	0	0	0	0	62	0	2	0	1	0	0	0	0	1	0	1
	PBS_ACGCACGGTACACGCC-1	P14.Bystander	57.5989	39.1835	49.2577	5.47454	26.3746	0	24.095	89.4132	0	-19.0874	11.6449	6	0	0	0	0	0	2	2	0	0	2	0	16	1	0	0	1	3	0	0	3	2	0	0
	PBS_ACGCACGGTGGAAATT-1	P14.Bystander	83.8793	8.99706	89.4613	0	0	5.75675	5.93826	135.668	0	-2.3975	-21.0718	3	0	0	0	0	0	6	0	0	0	0	1	24	1	3	0	0	1	1	0	0	2	3	0
	PBS_ACGGAAGAGGGAGTGG-1	P14.Bystander	11.9461	41.6534	2.78098	16.6209	0	0	18.9222	203.109	0	-5.8403	-23.3943	7	0	0	1	0	0	24	0	0	0	0	1	15	0	0	2	0	0	1	0	0	0	0	1
	PBS_ACGGAAGGTTCAGCTA-1	P14.Bystander	0	0	13.1451	62.5864	9.72119	43.9925	52.9388	205.852	0	-0.421959	-22.3132	3	0	0	2	0	0	17	3	0	0	9	1	13	1	2	0	4	3	0	0	3	1	0	1
	PBS_ACGGAAGTCAAGCGTT-1	P14.Bystander	2.66057	0	0	0	15.0246	52.741	22.7935	58.5154	3.67911	16.9174	-7.41975	1	0	1	0	0	28	23	2	1	0	0	1	7	1	1	0	4	1	0	0	1	0	0	0
	PBS_ACGGGTCGTGATGTAA-1	P14.Bystander	0	0	0	17.0383	0	10.2765	45.4245	262.258	0	22.5905	7.47482	2	0	1	0	0	0	23	1	0	0	0	0	15	2	1	0	1	0	1	0	1	0	0	0
	PBS_ACGGGTCGTTAACAGA-1	P14.Bystander	4.76082	33.7759	19.4174	4.06361	0	0	10.8936	63.9026	0	-17.6575	-5.42753	3	0	0	11	1	0	5	0	0	0	0	0	15	0	6	1	0	0	0	0	1	3	0	0
	PBS_ACGGGTCTCGTTCTCG-1	P14.Bystander	0	134.898	0	124.635	0	21.7006	0	225.553	7.13332	23.3101	6.52283	2	0	0	0	1	0	4	0	1	0	1	0	46	2	1	2	6	4	1	0	8	1	0	8
	PBS_ACGGTCGCACCCTAGG-1	P14.Bystander	0	10.8848	0	606.392	0	1.49504	0	221.295	33.9397	29.9692	6.11944	12	0	0	0	0	0	35	0	0	0	1	2	28	2	0	0	7	3	1	0	0	0	0	16
	PBS_ACGGTCGCAGGACTTT-1	P14.Bystander	0	95.2652	26.6476	0	0	0	61.8749	265.017	5.57425	-5.35819	-26.031	1	0	0	5	1	0	9	0	0	0	0	1	35	1	0	1	2	5	1	0	3	1	0	0
	PBS_ACGGTTAAGAGACAAG-1	P14.Bystander	0	0	22.0842	106.828	4.59559	14.6034	23.3671	227.978	38.557	14.0313	-5.85178	2	0	0	1	0	1	16	1	1	1	0	1	13	0	0	0	0	8	0	0	1	0	0	0
	PBS_ACGGTTAAGAGTGACC-1	P14.Bystander	4.26989	21.2813	16.1416	5.45878	0	29.0083	0	93.9008	0	-7.41312	17.0827	4	0	0	0	0	0	7	0	0	0	0	0	9	0	2	0	0	0	1	0	0	0	0	0
	PBS_ACGGTTACACAGCTTA-1	P14.Bystander	0	0	5.69909	0	0	27.2123	149.089	63.4737	0	3.64014	-17.4457	4	0	0	1	0	0	3	12	0	0	1	0	10	3	0	1	0	0	2	0	0	0	0	0
	PBS_ACGGTTAGTACACGCC-1	P14.Bystander	0	0	44.6515	16.279	0	9.54468	142.575	275.54	12.1915	-5.73026	-24.3487	9	0	0	2	0	0	5	8	3	0	0	0	17	0	9	0	0	2	0	0	0	5	0	1
	PBS_ACGGTTATCATGCCGG-1	P14.Bystander	12.5517	84.614	24.7279	0	0	2.32882	0	239.319	0	-3.46277	-24.7832	8	0	0	3	1	0	32	0	0	0	1	0	9	0	3	1	2	8	0	0	9	0	0	0
	PBS_ACGGTTATCGCAGTGC-1	P14.Bystander	2.28477	28.947	18.7071	0	18.6185	4.40099	63.5986	61.0269	0	-8.668	-13.1489	8	0	1	9	0	10	3	0	0	0	0	0	10	1	1	0	2	6	0	0	6	2	0	0
	PBS_ACGGTTATCTTCACAT-1	P14.Bystander	46.8616	6.51682	0	0	0	1.16871	195.404	118.74	0	-27.2918	-0.0423012	2	0	3	2	0	0	17	52	0	0	1	0	3	1	0	0	3	11	3	0	1	1	5	0
	PBS_ACGTAACAGGGACCAT-1	P14.Bystander	32.5884	175.147	2.7306	240.188	50.8963	93.4193	0	153.793	0	29.3241	5.69454	8	0	0	1	0	0	60	1	1	0	13	1	28	1	0	1	21	25	0	0	12	0	0	12
	PBS_ACGTAACTCCGAGAAG-1	P14.Bystander	0	27.816	11.5926	6.28292	27.5672	9.34371	61.8307	87.9804	0.226745	-5.24243	-14.1725	10	0	0	3	0	0	6	1	0	0	3	0	8	1	0	0	4	5	1	0	4	0	0	0
	PBS_ACGTAACTCCTAGCGG-1	P14.Bystander	4.46759	55.6671	26.7919	3.64275	3.34274	0	58.7962	48.1895	0	-16.0001	-8.95687	1	0	0	8	1	0	0	2	0	0	0	0	13	0	2	0	4	0	3	0	6	0	0	0
	PBS_ACGTACACACCAAAGG-1	P14.Bystander	0	25.2585	62.9228	25.8719	0	13.5996	28.1481	216.112	0	23.5325	7.88862	8	0	0	1	0	0	15	1	0	0	4	1	17	3	4	1	1	5	0	0	3	0	0	3
	PBS_ACGTACACAGGTATGG-1	P14.Bystander	0	40.9762	33.111	0.829545	10.4165	9.38014	4.6388	42.5051	0	-9.55924	-10.3271	3	0	0	0	0	0	4	0	1	0	1	0	4	0	1	0	1	0	0	0	2	7	0	0
	PBS_ACGTAGTAGATGCTGG-1	P14.Bystander	18.728	0	0	0	0	24.6701	103.376	107.146	0	9.43189	-11.5807	2	0	0	4	0	1	11	2	1	0	0	0	26	0	1	0	0	0	0	0	0	0	0	0
	PBS_ACGTAGTAGCACTCTA-1	P14.Bystander	0.0209746	6.92282	2.02379	0	4.99994	10.4229	15.9477	66.8459	23.0034	-15.5181	-3.58244	1	0	0	1	0	0	0	0	0	0	0	0	0	0	0	0	1	0	0	0	0	0	0	0
	PBS_ACGTAGTAGGTCACCC-1	P14.Bystander	7.06288	0	13.8608	0	2.0688	34.6901	65.0825	54.0679	6.78627	-2.63902	-17.1765	0	0	0	0	0	21	8	2	0	0	3	0	3	0	3	0	0	0	1	0	2	0	0	0
	PBS_ACGTAGTCACCTAAAC-1	P14.Bystander	0	0	17.6742	3.02198	18.8356	0	68.8386	250.368	11.4151	-6.75569	-25.0149	9	0	0	0	0	0	30	2	0	0	0	0	25	0	0	0	1	4	2	0	0	0	0	0
	PBS_ACGTAGTGTGCAAGAC-1	P14.Bystander	0	28.723	0	292.442	29.2433	0	47.4316	197.009	0	29.7516	8.27655	4	0	0	0	0	0	9	1	1	0	2	0	2	3	1	0	0	19	4	0	3	1	0	17
	PBS_ACGTCCTAGTCATCCA-1	P14.Bystander	62.4608	20.9701	5.59665	0	2.05167	0	38.7303	102.022	0	-21.0658	8.98106	3	0	0	3	0	0	0	1	1	0	0	0	14	0	0	0	2	0	0	0	0	1	1	0
	PBS_ACGTCCTGTCATAGTC-1	P14.Bystander	0	0	13.1072	307.313	42.7893	0	175.004	113.179	3.55662	28.4435	9.47215	42	0	0	0	0	0	1	2	0	0	0	0	13	3	1	0	3	14	1	0	0	1	0	14
	PBS_ACGTCCTGTCTAGTGT-1	P14.Bystander	6.27507	23.9421	17.8007	0	18.1432	0	75.6629	139.714	0	-5.69606	-20.7679	3	0	0	0	0	0	38	1	0	0	0	0	37	0	5	0	3	0	0	0	2	0	0	0
	PBS_ACGTCCTGTTGGGACA-1	P14.Bystander	21.3307	50.9766	0	0	23.5226	6.98672	105.221	237.964	11.4827	-6.27411	-24.4199	4	0	0	3	1	0	31	30	0	0	2	0	26	1	0	1	4	4	3	0	0	2	0	0
	PBS_ACGTCCTTCGTTCTGC-1	P14.Bystander	0	5.69416	31.9019	0	23.3014	14.5602	36.2706	147.682	0	-6.70144	-20.3506	2	0	0	0	0	0	0	5	1	0	0	0	8	1	1	0	6	8	1	0	0	1	0	0
	PBS_ACGTTCCAGCAGTCTT-1	P14.Bystander	4.33784	1.91532	7.20976	5.77172	13.337	101.12	37.3338	60.4479	0	13.7193	-9.32506	0	0	1	2	0	6	5	2	0	0	0	0	14	2	0	0	0	2	0	0	1	0	0	0
	PBS_ACGTTCCCACTCTGCT-1	P14.Bystander	15.7752	0	97.2896	17.6332	9.3101	28.0034	71.0083	342.635	81.452	-3.50638	-27.3885	19	0	0	2	0	0	43	1	0	3	14	0	22	0	3	3	2	2	6	0	6	0	0	0
	PBS_ACTACGAAGTAAGCAT-1	P14.Bystander	8.31328	25.4875	47.2726	9.90725	0	0	46.4366	88.7417	0	-4.49193	-19.634	4	0	0	2	0	0	2	0	0	0	0	1	11	1	0	0	0	1	0	0	3	1	0	0
	PBS_ACTACGATCACGTCCT-1	P14.Bystander	2.74091	30.1418	16.548	1.3199	5.51713	15.6543	48.2743	76.8593	0	-8.06554	-11.8928	2	0	0	3	1	0	4	0	0	0	2	0	18	0	0	1	1	0	0	0	1	1	0	0
	PBS_ACTACGATCAGGAACG-1	P14.Bystander	0	1.12875	10.6745	6.97256	0	18.411	40.811	328.193	0	-6.47479	-25.5626	7	0	0	0	0	0	33	0	0	0	1	0	22	1	4	0	0	2	0	0	0	0	0	0
	PBS_ACTACGATCTAAGAAG-1	P14.Bystander	2.27867	54.8988	9.58922	1.99025	12.4716	1.97262	66.0686	44.2822	7.76861	-20.6759	-1.07437	1	0	0	0	0	0	1	2	0	0	2	0	6	0	0	0	0	7	3	0	2	0	0	0
	PBS_ACTATCTAGCATGCAG-1	P14.Bystander	6.42139	0.989594	29.9496	4.45334	0.156763	45.2131	32.1284	99.1438	0	6.32054	-8.86641	2	0	0	2	0	11	36	0	0	0	0	0	9	0	0	0	0	1	0	0	2	0	0	0
	PBS_ACTATCTGTAACATGA-1	P14.Bystander	0	0	0	147.513	28.546	94.4965	126.695	390.453	0	23.7116	5.86017	12	0	0	7	1	0	151	10	4	1	7	2	42	2	1	0	0	8	2	0	0	1	0	2
	PBS_ACTATCTGTACGGTTT-1	P14.Bystander	0	80.4364	37.6681	6.06962	22.526	8.53406	48.286	41.2597	0	-13.5362	-10.4813	11	0	0	14	0	0	0	0	0	0	1	0	3	3	0	0	2	19	0	0	16	1	0	0
	PBS_ACTATCTGTGGATCGA-1	P14.Bystander	11.6369	45.6414	0	0	0	2.8753	0	132.685	0	-6.85395	-22.0814	1	0	0	1	0	0	1	0	0	0	0	0	18	0	1	0	0	0	1	0	0	0	0	0
	PBS_ACTATGGCAAGTGATA-1	P14.Bystander	27.8259	24.838	0	5.0031	0	0	12.1023	130.344	7.4637	-16.8298	5.27537	1	0	0	2	0	0	6	0	0	0	0	0	19	0	0	0	0	0	0	0	0	0	0	0
	PBS_ACTATTCTCACCTTGC-1	P14.Bystander	1.23841	27.2243	38.1469	4.88744	15.8795	6.67781	57.1935	86.5788	0	-9.07025	-10.6178	2	0	0	4	0	0	2	0	2	0	0	0	24	0	3	0	2	0	3	0	3	0	0	0
	PBS_ACTATTCTCACTTTGT-1	P14.Bystander	3.54547	28.6496	20.7072	0.682045	9.23612	19.905	0	33.17	0	-6.10423	9.5188	3	0	0	1	0	0	4	1	0	0	3	2	17	0	0	0	5	3	1	0	0	0	0	0
	PBS_ACTATTCTCCTACCAC-1	P14.Bystander	7.04842	67.8939	54.8496	0.649978	24.0194	10.8844	34.4534	42.2412	0.527618	-12.0441	-10.3225	4	0	0	3	0	0	0	0	0	0	1	0	5	1	0	1	1	4	2	0	10	1	0	0
	PBS_ACTCCCAAGGCGTCCT-1	P14.Bystander	8.84025	56.0342	45.1852	0.530594	7.30116	28.6506	9.77527	21.8634	20.0574	2.71201	14.6841	1	0	0	0	3	24	3	0	0	0	1	0	0	0	0	0	4	10	0	0	5	0	0	0
	PBS_ACTCTCGCAACTCATG-1	P14.Bystander	0.82729	60.8434	17.1387	9.19395	18.117	11.0864	8.15704	73.0595	0	-11.7058	2.94689	6	0	0	4	2	0	1	0	1	0	1	0	23	1	0	0	7	3	1	0	1	2	0	0
	PBS_ACTCTCGCATGCTGCG-1	P14.Bystander	30.8323	82.6507	35.5721	129.597	0	15.3631	0	306.776	0	23.8649	7.26789	8	0	0	5	0	0	31	1	1	0	0	0	42	2	0	0	5	3	0	0	1	4	0	7
	PBS_ACTCTCGGTGTCATGT-1	P14.Bystander	5.93135	39.5514	3.1642	1.53646	0	7.61679	0	373.794	0	-3.74507	-26.3253	7	0	1	2	1	0	11	1	0	0	0	0	36	2	1	1	1	16	0	0	1	1	0	1
	PBS_ACTCTCGGTGTCCAAT-1	P14.Bystander	0	56.0691	50.6315	9.29207	0	26.5197	8.85929	225.236	1.20103	-3.26137	-24.682	5	0	1	0	0	0	16	1	0	0	0	0	22	1	3	0	1	11	1	0	1	2	0	0
	PBS_ACTCTCGTCGCTACGG-1	P14.Bystander	4.63521	52.5547	7.42022	7.83552	4.01291	10.9936	69.7965	53.1645	0	-12.0399	-12.1639	6	0	0	4	4	0	0	1	0	0	1	0	17	0	0	0	0	4	1	0	2	0	0	0
	PBS_ACTCTCGTCTAAGGAA-1	P14.Bystander	16.2689	0	14.6134	0	0	18.9306	15.2312	231.243	9.18911	-4.33229	-24.0898	2	0	0	0	0	0	17	2	1	0	0	0	15	0	2	0	0	3	0	0	1	0	0	0
	PBS_ACTGATGAGCAACCAG-1	P14.Bystander	136.921	0	109.756	1.55787	25.7845	0	0	285.277	0	-22.1472	12.7252	15	0	0	0	0	0	37	1	0	0	0	1	31	0	11	0	4	13	0	0	3	0	11	0
	PBS_ACTGATGCAACGACTT-1	P14.Bystander	3.15968	18.6019	0	0	3.67347	48.5766	43.5815	19.162	1.70369	10.2972	-7.21507	4	0	0	0	0	3	14	0	0	0	0	1	11	1	0	0	0	0	0	0	9	0	1	0
	PBS_ACTGATGCACGACGAA-1	P14.Bystander	16.6348	3.0661	3.3232	0	0	0	117.379	79.6069	9.30404	-7.81427	-15.6563	0	0	0	1	0	0	8	5	0	0	0	0	12	1	1	0	1	0	3	0	0	1	0	0
	PBS_ACTGATGCAGGCTATT-1	P14.Bystander	45.0804	0	13.5108	0	0	12.1661	136.387	129.3	0	-4.726	-17.1279	2	0	0	1	0	0	1	1	1	0	0	0	36	0	2	1	0	0	0	0	0	0	0	0
	PBS_ACTGATGCAGGTTTAC-1	P14.Bystander	20.2706	3.64397	85.0337	2.92881	0	0	28.1834	133.649	1.88807	0.0502423	-8.11446	1	0	0	0	0	0	11	1	1	0	0	0	22	2	7	1	2	0	0	0	0	2	0	0
	PBS_ACTGATGTCGTGGGAA-1	P14.Bystander	7.51761	4.57731	29.2717	5.5541	12.6709	0	21.7789	91.2378	24.643	1.16686	-3.25712	12	0	0	1	0	0	3	0	0	0	0	0	15	0	1	0	2	0	1	0	2	0	0	0
	PBS_ACTGCAAAGAGCTGCA-1	P14.Bystander	14.0376	7.03695	9.51007	0	3.9901	70.6904	0.0631713	101.057	6.17833	-3.52771	-12.0317	0	0	0	0	0	1	18	0	1	0	5	1	8	3	2	0	1	1	1	0	2	0	0	0
	PBS_ACTGCAAAGCACTCTA-1	P14.Bystander	13.1592	36.4949	62.0836	47.3039	18.4646	13.3616	23.0713	89.8702	15.5644	28.9315	4.01835	7	0	0	2	0	0	7	1	0	0	2	1	10	3	0	0	4	2	0	0	0	0	0	3
	PBS_ACTGCAACAAGCACAG-1	P14.Bystander	0	8.53835	49.724	8.43813	11.3887	14.2182	29.6342	258.26	28.954	-1.3423	-25.6308	8	1	0	2	0	0	25	1	0	0	0	0	20	1	4	0	3	11	1	0	4	0	0	1
	PBS_ACTGCAACATCTTAGG-1	P14.Bystander	0	10.3557	9.25093	4.70635	10.294	64.9424	24.348	35.2686	3.37744	16.4038	-12.7256	0	0	0	2	0	0	2	1	0	0	5	0	4	1	0	0	3	1	2	0	17	3	0	0
	PBS_ACTGCAACATGGAACG-1	P14.Bystander	0	56.6206	0	156.909	25.0332	0	83.9963	282.969	0	23.3709	6.76956	8	0	0	1	0	0	52	1	0	0	1	2	15	1	0	2	7	5	3	0	7	2	0	1
	PBS_ACTGCAAGTGATATAG-1	P14.Bystander	3.94665	0	42.7312	14.6835	10.7862	63.8152	35.6475	219.796	0	15.7209	-2.86669	1	0	0	0	0	0	28	5	0	0	5	0	15	2	1	0	0	0	1	0	0	0	0	1
	PBS_ACTGTCCAGACATATG-1	P14.Bystander	16.8667	30.0614	61.8923	6.90478	6.91459	16.6171	31.928	75.0166	0	-2.94709	-20.9645	11	0	0	3	0	0	0	0	0	0	0	2	13	0	3	0	0	7	0	0	0	0	0	0
	PBS_ACTGTCCAGGTTCCGC-1	P14.Bystander	4.02871	12.8522	0	0	27.3579	18.8888	85.5792	92.0148	1.97779	-2.98279	-16.6785	5	0	0	0	0	0	22	2	0	0	0	0	25	1	0	0	1	1	2	0	0	1	0	0
	PBS_ACTGTCCCATATGCGT-1	P14.Bystander	0	21.9967	32.7424	2.03404	14.984	42.6346	37.6392	32.2452	5.67115	15.4313	-4.49366	6	0	0	0	0	6	0	0	0	0	4	0	4	1	1	0	8	4	0	0	2	0	0	0
	PBS_ACTGTCCGTCCTGTCT-1	P14.Bystander	0	0	33.5477	0	7.26726	58.433	69.5711	309.038	18.5587	-0.204574	-26.7666	7	0	0	0	0	9	143	0	0	0	1	0	20	0	10	1	1	0	0	0	0	0	0	3
	PBS_ACTGTGACAGAATCGG-1	P14.Bystander	4.35158	19.1887	95.0533	0	0	0	11.4538	198.148	14.5567	-3.87277	-21.7596	3	0	0	0	0	0	1	0	0	0	0	1	24	0	2	1	1	5	0	0	0	1	0	0
	PBS_ACTGTGACAGGAATAT-1	P14.Bystander	24.1085	3.4563	71.4858	371.209	10.6379	0	52.9587	190.147	0	30.8734	6.21458	9	0	0	0	0	0	11	2	2	0	0	2	27	3	2	0	1	9	1	0	0	1	0	12
	PBS_ACTTAGGCAGACGATG-1	P14.Bystander	8.51584	43.4352	2.4833	1.76219	13.7603	0	23.9992	72.8515	2.3245	-10.3538	7.06263	9	0	1	1	1	0	20	0	0	1	1	0	14	0	0	0	2	8	0	0	5	1	0	0
	PBS_ACTTAGGGTAGCCAGA-1	P14.Bystander	0	0	41.4226	0	12.6195	0	45.4426	235.591	55.563	-0.120306	-24.4544	1	0	0	0	0	0	23	4	0	0	0	0	11	0	1	0	2	1	1	0	2	0	0	0
	PBS_ACTTAGGTCGTTGTAG-1	P14.Bystander	39.4794	0	41.5381	0	10.9002	0	75.4777	184.386	11.7332	-2.84322	-17.9135	1	0	0	0	0	0	20	1	1	0	0	1	20	2	1	0	0	0	1	0	0	1	0	0
	PBS_ACTTATCAGTTGCGAG-1	P14.Bystander	5.96288	20.7271	0	0	6.44815	0	32.2573	155.383	0	-4.39619	-19.5853	9	0	0	3	0	0	1	10	0	0	0	0	24	2	0	0	2	1	0	0	0	0	0	0
	PBS_ACTTATCCACTCCTTG-1	P14.Bystander	0	1.63067	45.0984	2.49325	46.2626	71.9664	101.257	143.393	8.10985	0.337887	-23.5367	1	0	0	1	0	16	26	0	0	0	27	0	13	1	1	0	3	4	0	2	3	0	0	0
	PBS_ACTTATCCAGAGTCAG-1	P14.Bystander	0	37.186	71.3498	14.7543	0	52.9683	24.2456	195.021	6.08334	6.75256	-2.5032	4	0	0	5	0	0	15	0	0	0	8	0	21	1	5	1	2	2	0	0	0	0	0	0
	PBS_ACTTATCCATGACAAA-1	P14.Bystander	0	29.1337	47.0589	0	0	25.0313	13.1735	101.785	0	-9.94574	2.86407	0	0	0	0	0	2	16	3	0	0	0	0	11	0	1	2	0	0	0	0	2	0	0	0
	PBS_ACTTATCGTAAGATTG-1	P14.Bystander	9.90541	40.4329	25.4249	0.246995	26.7932	0	66.5839	113.708	0	-5.60653	-19.3798	5	0	0	0	0	0	5	0	0	0	0	1	18	1	4	1	9	10	3	0	0	1	2	0
	PBS_ACTTATCGTCCTGAAT-1	P14.Bystander	0	0	109.63	253.718	0	0	56.5281	173.297	0	29.7364	5.69155	7	0	0	2	0	0	1	1	1	0	0	0	12	1	7	0	3	14	0	0	2	1	0	19
	PBS_ACTTATCTCAATCGGT-1	P14.Bystander	4.21509	3.26536	6.2528	0	15.4372	11.5895	41.2256	60.8035	0	-7.00606	-8.92912	5	0	2	1	0	0	18	0	0	0	6	0	3	0	2	0	2	0	1	0	1	0	0	0
	PBS_ACTTCCGGTCATTCCC-1	P14.Bystander	74.8844	0	0	75.2354	12.8434	67.904	198.156	273.087	7.0757	10.9767	-18.1273	15	0	0	0	0	0	77	8	2	2	1	1	36	6	0	0	1	3	0	0	0	2	0	11
	PBS_ACTTCCGTCCAACCGG-1	P14.Bystander	6.89359	1.64863	38.2908	0	0	73.3766	0	72.8081	10.5895	3.10451	1.6434	0	0	0	0	0	21	5	0	1	1	1	1	6	0	1	0	1	2	0	0	0	0	0	0
	PBS_ACTTCGCTCATCCTGC-1	P14.Bystander	0.874839	8.89291	78.8458	6.37235	0	8.40189	109.358	108.917	10.1137	-10.0833	-14.3204	6	0	0	5	0	0	8	0	0	0	0	1	22	2	6	0	0	0	0	0	1	0	0	0
	PBS_ACTTTCACAGGAGACT-1	P14.Bystander	0	16.9226	56.5582	10.2498	0	0	11.6574	129.252	2.60345	-4.17132	-21.2498	6	0	0	1	0	0	5	0	0	0	0	0	11	2	1	0	0	0	0	0	0	2	0	0
	PBS_ACTTTCAGTGGGATTG-1	P14.Bystander	37.9131	6.57594	47.1842	5.615	3.46564	3.24357	9.59981	145.438	0	-7.34237	-21.3783	0	0	0	0	0	0	5	0	2	1	0	0	23	2	4	0	1	1	3	0	1	0	0	0
	PBS_ACTTTCAGTTGACTGT-1	P14.Bystander	13.7971	33.825	3.65273	13.12	10.2724	1.36246	49.062	176.115	0	22.2986	7.81679	6	0	0	2	0	0	5	2	1	0	3	0	34	0	0	0	2	2	0	0	2	0	0	2
	PBS_ACTTTGTCACGCTATA-1	P14.Bystander	15.6457	80.1565	55.8329	277.969	16.0441	86.2743	28.218	192.969	0	27.3147	8.47389	30	0	0	2	2	0	8	0	0	0	0	1	12	6	2	0	4	9	0	0	15	1	0	22
	PBS_ACTTTGTGTGATTGGG-1	P14.Bystander	0	0	78.7486	5.25288	23.8115	0	65.5352	98.6343	0	-5.09582	-18.1083	14	0	0	0	0	0	17	5	0	0	0	2	11	2	8	0	3	0	0	0	0	1	0	0
	PBS_ACTTTGTGTGGCACTC-1	P14.Bystander	0	0	15.9218	6.09212	0	20.2768	58.854	481.138	24.365	-3.09818	-27.3765	12	0	0	1	0	0	95	3	0	0	0	0	34	3	3	0	0	0	1	0	0	0	0	0
	PBS_ACTTTGTGTGTCTTCC-1	P14.Bystander	0	54.88	50.742	1.50263	6.75715	3.91465	63.8705	30.7127	1.40663	-15.6384	-7.1629	3	0	0	1	0	0	3	1	1	0	1	0	8	2	2	0	5	1	0	0	2	0	0	0
	PBS_ACTTTGTGTTATAGCC-1	P14.Bystander	20.4812	8.02543	77.4351	3.42246	13.607	1.13793	32.5624	66.6089	0	-8.20595	-10.5098	2	0	0	6	0	0	0	0	0	0	0	2	12	0	2	0	0	4	1	1	2	1	0	0
	PBS_ACTTTGTTCGACCATA-1	P14.Bystander	89.0325	23.6815	17.6276	0	43.8648	2.61463	74.2664	142.005	0	-23.1699	12.8817	7	0	0	7	0	0	16	11	0	0	0	1	18	1	3	0	3	12	2	0	4	0	0	0
	PBS_AGAAATGCAACCAGAG-1	P14.Bystander	6.38883	12.6305	86.1086	2.90751	8.79384	0	0	153.936	0.773077	-5.14773	-20.6269	12	0	0	2	0	0	3	0	0	0	10	1	9	0	11	0	4	6	2	0	0	3	0	0
	PBS_AGAAATGCAGAGGCTA-1	P14.Bystander	0	0	19.3049	0	0	22.2516	0	406.885	11.5653	-1.76005	-26.5964	2	0	0	0	0	0	94	2	0	0	0	1	59	0	3	0	0	0	0	0	0	0	0	0
	PBS_AGAAATGTCAGTGTTG-1	P14.Bystander	0	11.5899	4.70716	6.58217	23.8894	0	50.4327	80.764	0	-2.01635	-13.0823	5	0	0	0	0	0	18	3	1	0	2	0	16	0	0	0	2	0	1	0	0	1	0	0
	PBS_AGAAATGTCCTACGAA-1	P14.Bystander	17.7681	38.6494	37.2721	3.39438	0.199614	0	4.26194	88.4066	0	-6.99191	-21.0907	1	0	0	3	0	0	1	0	0	0	0	0	33	0	2	1	1	8	0	0	1	1	0	0
	PBS_AGAACAAAGATGCCGA-1	P14.Bystander	0	0	0	224.509	0	3.60206	216.074	246.475	0	19.3004	-12.7946	0	0	0	1	0	0	37	8	1	0	0	1	8	0	0	0	0	6	2	0	4	0	0	11
	PBS_AGAACAAAGGAACGCT-1	P14.Bystander	23.2292	51.0106	4.58481	0	14.5408	0	39.3823	85.9445	0	-5.19459	-10.0119	14	0	0	2	1	0	0	2	0	0	0	0	24	2	0	0	2	4	0	0	6	5	0	0
	PBS_AGAACAACATCAGTGT-1	P14.Bystander	10.0734	63.6218	30.8382	0	10.6407	0	55.072	88.1381	0	-7.53911	-11.1051	8	0	0	6	0	0	3	0	0	0	3	0	8	0	1	0	4	1	3	0	11	0	0	0
	PBS_AGAACAATCGCACTCT-1	P14.Bystander	51.823	18.1145	20.7237	0	12.0877	14.0791	93.2337	152.793	0	-4.6729	-18.2422	3	0	0	3	1	0	3	2	1	0	2	0	37	0	2	0	0	1	0	1	0	0	0	0
	PBS_AGAACAATCTCCGAAA-1	P14.Bystander	0	62.6451	0	3.21568	13.7711	3.61281	29.2507	72.0446	14.5125	-11.1017	3.04165	5	0	0	3	0	0	0	0	1	0	1	1	18	3	0	0	4	9	0	0	4	2	0	0
	PBS_AGAACCTAGCGTCAAG-1	P14.Bystander	6.97425	33.3587	0	0	6.44049	15.804	17.4802	69.3405	0	-15.5898	5.23587	8	0	0	2	1	0	0	0	0	0	0	0	10	1	0	0	0	0	0	0	5	3	0	0
	PBS_AGAACCTAGGGTAATT-1	P14.Bystander	0	3.91261	40.4652	7.99975	0.0981767	13.0539	20.8374	182.528	9.12094	-1.54866	-25.0868	5	0	0	0	0	0	50	0	0	0	0	1	18	0	1	1	0	1	0	0	1	0	0	0
	PBS_AGAACCTAGTGGAATT-1	P14.Bystander	39.8758	102.858	0	4.57016	17.314	0	30.8667	160.954	0	2.80242	2.44256	14	0	0	0	3	0	4	0	0	0	3	2	22	3	0	0	3	0	5	0	17	3	0	0
	PBS_AGAACCTCATCTCATT-1	P14.Bystander	0	22.9348	59.01	1.33371	12.9162	3.71805	46.9722	130.143	0	-6.65509	-21.1428	2	0	0	8	0	0	4	1	0	0	0	1	20	0	0	0	1	5	0	0	5	2	0	0
	PBS_AGAACCTTCAAGTTGC-1	P14.Bystander	0.116192	19.2297	0	0.471348	27.4423	29.8554	138.89	211.582	0	-6.18808	-24.3252	7	0	0	1	0	0	30	29	2	2	2	0	36	2	5	0	1	2	1	0	0	2	0	0
	PBS_AGAAGCGAGAAGCTCG-1	P14.Bystander	34.0384	36.1314	23.3098	0.796972	18.8347	8.31754	19.4589	57.3681	0	-12.0381	0.689069	5	0	0	1	0	1	3	0	1	2	1	0	20	1	3	0	0	0	2	0	1	2	0	0
	PBS_AGAAGCGAGACCTGGA-1	P14.Bystander	3.70515	57.8979	0	238.012	7.855	0	106.909	174.47	3.91979	16.8997	1.45012	11	0	0	1	0	0	29	1	0	0	1	1	20	2	1	0	0	4	0	0	0	0	0	5
	PBS_AGAAGCGAGGCATCTT-1	P14.Bystander	14.6229	0	16.0268	279.457	0	0	176.584	158.849	0	29.6461	9.12175	4	0	0	1	0	1	34	16	0	0	0	5	23	1	5	0	2	0	5	0	0	4	0	7
	PBS_AGAAGCGTCTACTATC-1	P14.Bystander	10.938	38.6118	16.8674	0	5.24335	0	24.9193	104.83	0	-3.6987	-20.9094	6	0	0	2	0	0	6	0	0	0	0	1	19	5	0	0	0	3	0	1	0	0	0	0
	PBS_AGAAGTAAGTGGAAAG-1	P14.Bystander	0.515119	11.4768	55.3565	0	0	0	8.41465	145.961	3.35135	-6.62427	-20.7437	2	0	0	0	0	0	7	0	0	0	0	0	37	1	4	0	2	0	0	0	1	0	0	0
	PBS_AGAAGTACAAATAAGC-1	P14.Bystander	34.5115	34.3478	6.45512	5.39499	0	2.24471	0	269.479	31.9075	-3.54718	-25.5452	2	0	0	0	0	0	21	1	0	0	2	0	33	0	0	0	1	0	2	0	2	1	0	0
	PBS_AGAAGTATCCCTCTAG-1	P14.Bystander	21.8194	38.029	37.7536	19.2727	10.5145	47.6555	0	273.5	0	-4.6019	-26.7108	1	0	0	1	0	0	13	1	1	0	0	1	29	1	1	0	5	12	0	0	0	4	0	0
	PBS_AGAAGTATCGGTCTAA-1	P14.Bystander	5.97332	39.4132	65.9485	11.1951	7.69689	3.25591	8.42193	142.543	7.04368	22.7842	7.34277	2	0	0	2	0	0	8	0	1	0	0	1	23	0	5	1	5	2	1	0	2	0	0	1
	PBS_AGAAGTATCGTGTCAA-1	P14.Bystander	0	0	0	4.65883	84.8886	0	220.78	198.154	0	-6.93529	-25.8103	5	0	0	2	0	0	17	247	0	1	8	0	2	2	1	0	1	8	1	0	0	0	0	1
	PBS_AGAAGTATCTGAGGCC-1	P14.Bystander	7.15273	34.0032	36.4811	5.67389	4.6168	0	4.01775	64.3159	1.45655	-10.236	2.39697	2	0	0	0	0	0	0	0	0	0	0	0	6	0	0	0	0	1	0	0	4	2	0	0
	PBS_AGACAAACAAGTATCC-1	P14.Bystander	0.528384	27.7291	41.7166	7.30713	33.3782	1.43022	16.1066	61.8272	0	-5.5325	8.36606	7	0	0	0	0	0	2	0	1	0	0	0	12	0	2	0	4	4	3	0	2	2	0	0
	PBS_AGACAAACACAAGTTC-1	P14.Bystander	0.762823	20.3259	0	11.6469	9.14169	16.6999	79.26	33.1794	0	-8.74809	-14.6398	7	0	0	0	0	0	6	1	0	0	1	0	5	1	0	0	1	1	1	0	0	1	0	0
	PBS_AGACAAACACGGTCTG-1	P14.Bystander	0	15.0396	4.59049	232.749	21.2365	0	26.9233	108.627	9.86767	25.0096	8.64958	12	0	0	0	0	0	3	2	5	0	0	0	18	1	0	0	1	5	1	0	0	0	0	7
	PBS_AGACACTAGCACGGAT-1	P14.Bystander	0	0	24.6332	0	12.5238	43.3745	32.0487	149.473	0	5.74209	-9.93636	1	0	0	0	0	0	0	1	1	0	21	0	8	0	4	0	3	4	0	0	1	0	0	0
	PBS_AGACACTAGGCCTAGA-1	P14.Bystander	0	0	26.2749	0	37.1679	88.9767	32.5464	174.74	0	-0.912889	-25.4328	14	0	0	2	0	0	17	1	2	0	0	0	14	0	0	0	1	5	0	0	3	0	0	0
	PBS_AGACACTCAAGTCGTT-1	P14.Bystander	5.01896	40.0874	0	7.27451	6.45965	0	0	145.065	0	-6.10774	14.8831	3	0	0	0	0	0	4	0	0	0	0	0	19	0	0	0	3	7	0	0	0	0	0	0
	PBS_AGACACTCACACAGAG-1	P14.Bystander	0.792317	13.8751	24.7515	0	35.7795	69.6503	44.2874	65.369	0	-3.69801	-15.0578	7	0	0	1	0	1	3	6	1	3	1	1	19	2	0	0	3	4	1	0	0	1	0	0
	PBS_AGACACTGTCCTCATC-1	P14.Bystander	13.2197	2.31061	85.8554	0	3.59244	25.9276	25.7731	83.339	12.1244	2.00434	-10.4644	2	0	1	0	0	0	0	0	0	0	0	1	14	0	5	0	0	0	0	0	0	0	0	0
	PBS_AGACAGGAGAAGCCAC-1	P14.Bystander	0	32.9458	23.544	8.83039	5.66918	13.7309	58.7496	33.6611	0	-8.14241	-12.7191	2	0	0	2	0	1	1	1	0	0	0	0	4	5	1	1	0	0	0	0	3	1	0	0
	PBS_AGACAGGCAAAGGGCT-1	P14.Bystander	0	8.49843	10.2903	6.32573	7.33777	35.4551	53.0368	106.659	7.84241	-1.98482	-12.6609	4	0	0	1	0	0	2	0	0	0	0	0	10	0	1	0	3	0	0	0	2	0	0	0
	PBS_AGACAGGCAATACCCA-1	P14.Bystander	5.04381	1.10614	7.55467	8.59676	28.0845	34.9236	40.9946	55.1707	18.4417	7.47133	-7.5905	2	0	0	0	0	1	7	0	0	0	0	0	11	1	1	0	1	1	0	0	0	0	0	0
	PBS_AGACAGGGTCGTCGGT-1	P14.Bystander	0.117556	2.73007	118.282	335.462	0	0	154.147	288.961	0	20.8494	-4.74431	11	0	0	5	0	0	59	32	2	0	0	0	24	5	5	0	1	4	0	0	8	0	0	12
	PBS_AGACCATCACGCCAGT-1	P14.Bystander	11.7873	0	16.8951	0	0.445355	0	41.02	231.221	0	-6.44429	-23.8684	7	0	0	3	0	0	29	1	0	0	0	1	4	0	1	0	1	1	0	0	0	0	0	0
	PBS_AGACCATCAGGTACGA-1	P14.Bystander	151.63	0	34.5872	0	12.6078	0	21.419	221.121	23.5498	-23.6791	14.1916	5	0	0	0	0	0	18	8	0	0	2	0	19	0	1	0	1	7	0	0	0	1	2	0
	PBS_AGACCATGTCGCCACA-1	P14.Bystander	0	33.9186	46.7101	4.56891	0	9.03381	0	112.996	0	-6.49374	1.74645	3	0	0	2	0	0	3	0	0	0	1	0	6	1	3	0	1	2	0	0	1	3	0	0
	PBS_AGACCCGAGGGATCGT-1	P14.Bystander	4.79901	69.3956	31.1426	0	4.05084	0	145.42	71.3656	18.7409	-13.985	-11.362	4	0	0	15	0	0	0	1	0	0	0	0	7	2	4	0	5	8	1	0	2	5	0	0
	PBS_AGACCCGCAAGACCTT-1	P14.Bystander	31.0344	40.8419	17.4209	0.551564	0	0	51.5494	272.82	6.14831	-6.09834	-24.3238	3	0	0	3	0	0	5	0	0	0	0	2	15	0	1	1	0	1	0	0	1	0	0	1
	PBS_AGACCCGCAGTAACAA-1	P14.Bystander	16.6079	71.0912	18.0822	10.3912	6.59744	0	40.0627	70.019	11.1732	-11.573	2.26269	10	0	0	8	0	0	0	0	0	0	0	0	20	2	2	0	0	3	0	0	0	0	0	0
	PBS_AGACTCACAATTGCAC-1	P14.Bystander	38.8572	7.47133	0	353.003	0	0	179.413	292.28	0	26.4979	8.75394	21	0	0	2	0	1	72	12	1	0	0	0	28	1	0	0	3	1	1	0	0	0	0	15
	PBS_AGACTCACACCTGCTT-1	P14.Bystander	10.3988	6.95179	182.741	5.60249	0	41.7864	0	235.808	15.734	-3.94439	-27.2614	0	0	0	3	0	0	12	0	0	0	0	4	49	0	6	0	0	0	0	0	0	0	0	0
	PBS_AGACTCACATACACCA-1	P14.Bystander	4.25898	36.8756	98.3776	0	2.73413	0	0	123.38	0	-5.00537	-22.6026	0	0	0	12	0	1	1	3	2	0	0	0	16	0	6	1	9	5	0	0	2	1	0	0
	PBS_AGACTCACATGGCCCA-1	P14.Bystander	10.6056	117.12	0	0	0	0	8.93521	146.079	0	-12.2137	-4.12264	9	0	0	6	5	0	1	0	0	0	0	0	49	0	0	0	1	0	0	0	7	1	0	0
	PBS_AGAGAATGTCGTCATA-1	P14.Bystander	9.95238	30.9718	2.87309	10.4576	18.8881	12.2216	44.5247	177.703	25.8111	-6.57669	-23.7786	4	0	0	8	0	0	15	2	0	0	1	0	24	1	0	0	3	5	3	0	0	0	0	0
	PBS_AGAGAATTCAAATAGG-1	P14.Bystander	21.2935	37.7378	13.1383	0	7.07614	8.52256	19.6503	50.179	0	-15.7819	-6.32819	4	0	0	6	0	0	2	0	0	0	0	0	10	0	0	0	2	0	0	0	1	2	0	0
	PBS_AGAGAGCAGGAGAGGC-1	P14.Bystander	27.0979	11.4026	0	0	19.9147	13.6595	29.3894	44.9996	0	7.96411	-11.0995	0	0	1	0	0	2	22	0	0	0	0	1	9	0	2	0	0	3	1	0	1	0	1	0
	PBS_AGAGAGCAGTGTTGTC-1	P14.Bystander	5.34518	27.7282	25.2168	1.35052	8.70631	17.5682	22.1766	74.6515	4.69929	-9.79561	-1.29869	2	0	0	1	0	0	11	1	0	0	0	0	5	1	1	1	2	5	0	0	2	0	0	0
	PBS_AGAGAGCCATCGCTCT-1	P14.Bystander	1.08484	50.4494	0	0.710061	3.42527	0	59.8631	151.911	0	-5.05779	-19.9338	4	0	0	5	0	0	56	0	1	0	0	0	23	0	0	0	5	0	0	0	0	0	0	0
	PBS_AGAGAGCGTAACGTTC-1	P14.Bystander	0	67.7479	16.7339	20.5019	0	43.7073	23.1175	124.437	11.5265	-4.2931	-21.6345	7	0	0	1	2	0	1	3	0	0	4	0	13	2	0	1	2	3	1	0	1	3	0	0
	PBS_AGAGAGCGTACAAGTA-1	P14.Bystander	0	0	0	0	16.1028	66.8004	72.7485	121.757	0	-5.47474	-18.1197	5	0	1	0	0	0	35	3	0	0	0	0	6	0	0	0	0	1	0	0	0	0	0	0
	PBS_AGAGAGCGTTAGGGTG-1	P14.Bystander	0	18.6814	12.7169	9.23128	8.64327	35.89	129.108	215.068	0	-5.79808	-23.5164	10	0	0	4	0	1	17	6	1	0	0	0	18	3	2	0	3	1	3	0	0	0	0	0
	PBS_AGAGCAGAGATACTGA-1	P14.Bystander	55.4264	27.6852	0	0	15.3027	0	5.67466	114.18	0	-13.7557	1.91249	1	0	0	0	1	0	24	0	1	0	1	2	14	0	0	1	1	12	0	0	0	0	1	0
	PBS_AGAGCAGCACGCTATA-1	P14.Bystander	0	9.69978	25.2687	0	0	0	25.7984	104.427	0	-5.56732	-20.2131	1	0	0	0	0	0	7	0	0	0	0	0	17	0	3	1	0	0	1	0	0	0	0	0
	PBS_AGAGCAGTCCTTACCG-1	P14.Bystander	0	4.27309	45.1376	0	0	14.7418	5.4437	106.663	0	5.74804	-9.89138	0	0	0	0	0	0	5	0	0	0	0	0	17	0	5	0	0	0	1	0	1	0	0	0
	PBS_AGAGCCCAGCAGGCTA-1	P14.Bystander	0	43.4467	47.3916	42.5151	0	49.02	0	279.389	11.1461	23.4382	6.86566	14	0	0	0	0	0	22	0	0	0	0	0	17	0	3	0	0	5	0	0	0	2	0	3
	PBS_AGAGCCCCATGGCGCT-1	P14.Bystander	0	20.9517	24.8275	0	0	23.6849	27.3662	191.431	21.7995	-3.48611	-22.9168	0	0	0	0	0	0	17	0	0	0	1	1	26	0	1	1	0	0	0	0	0	0	0	0
	PBS_AGAGCCCTCTCTAGGA-1	P14.Bystander	0	12.7864	0	0	17.6494	27.0154	0	248.092	1.89472	-1.4885	-25.3343	5	0	0	0	0	0	4	0	1	0	1	2	11	0	0	0	0	3	0	0	1	0	0	0
	PBS_AGATAGAAGCGTTGTT-1	P14.Bystander	7.05798	36.96	0	3.55968	0	0	43.6627	126.028	0	-5.17621	-20.0395	7	0	0	2	0	0	17	3	0	0	0	0	20	1	3	0	1	0	0	0	8	0	0	0
	PBS_AGATAGATCGCTTTAT-1	P14.Bystander	0	17.1774	14.235	1.88709	0	58.1549	11.4919	92.8346	0.441813	0.571372	-11.69	3	0	2	1	0	0	16	0	0	0	0	0	11	0	1	0	2	1	1	0	4	1	0	0
	PBS_AGATCCAAGAGTACCG-1	P14.Bystander	0	0	44.7018	0	0	8.79565	48.9969	77.1049	1.79969	5.03942	-15.5936	5	0	0	0	0	0	28	0	0	0	0	2	6	0	1	0	0	0	0	0	1	0	0	0
	PBS_AGATCCACACACACTA-1	P14.Bystander	9.99386	0	6.17815	0	18.5697	55.9387	21.8484	64.6209	3.77536	20.1855	-8.78082	2	0	0	0	0	45	32	2	0	0	1	0	2	0	1	0	2	3	1	0	0	0	1	0
	PBS_AGATCCAGTTCAATCG-1	P14.Bystander	19.9629	18.2336	6.40512	169.008	0	1.01476	128.461	153.851	40.4897	26.7707	8.77195	0	0	0	6	0	20	33	0	1	0	0	1	16	0	1	1	0	1	1	0	0	0	0	12
	PBS_AGATCGTAGATTGTGA-1	P14.Bystander	1.30424	0.756504	30.6507	1.00756	6.18378	43.7791	0	40.4786	0	11.5757	-8.12381	2	0	0	0	0	30	7	2	0	0	1	0	6	0	1	0	0	1	0	0	1	1	0	0
	PBS_AGATCGTTCATGCCAA-1	P14.Bystander	18.7012	56.3527	9.42495	0	20.1028	3.40656	30.6472	96.6349	0	-5.54835	-10.5394	8	0	0	6	0	0	13	1	1	0	0	0	14	0	0	1	3	11	1	0	4	1	0	0
	PBS_AGATCGTTCATTCACT-1	P14.Bystander	9.58411	28.3128	14.8594	0	0	0	1.35376	127.541	23.6171	-16.5141	5.48187	3	0	0	9	0	0	0	0	0	0	0	3	20	0	0	0	1	5	0	0	1	0	0	0
	PBS_AGATGAACAGCTGCCA-1	P14.Bystander	41.8395	63.7031	27.0767	1.26785	0	0	59.4212	80.4207	0.432591	-4.86442	-9.61436	0	0	0	3	0	0	0	0	0	0	2	0	28	3	0	0	0	0	0	0	6	0	1	0
	PBS_AGATGAAGTCATTCCC-1	P14.Bystander	0	0	0	201.942	0	0	99.1201	444.23	52.9049	23.7918	5.39779	2	0	0	3	0	3	145	2	0	0	1	1	46	2	2	0	0	1	1	0	0	0	0	4
	PBS_AGATGAATCACGAGGA-1	P14.Bystander	26.1556	44.0696	0	4.04556	30.7073	0	60.4505	164.839	11.4234	-1.88632	-20.3901	4	0	0	1	0	0	19	2	0	0	0	2	22	4	1	0	18	26	0	0	2	1	0	0
	PBS_AGATGAATCCTAAACG-1	P14.Bystander	2.41305	38.7757	38.5864	7.45399	5.73216	19.1818	43.439	118.518	0	-0.244644	-12.4907	7	0	0	3	0	0	1	1	0	0	8	0	16	0	1	1	7	0	2	0	0	3	0	0
	PBS_AGATGAATCGTCAACA-1	P14.Bystander	0	0	44.8297	0	10.4047	0	18.841	237.914	0	-1.10478	-22.6246	4	0	0	4	0	0	3	0	0	0	1	1	22	0	0	0	1	12	0	0	0	0	0	1
	PBS_AGATGAATCTCCTACG-1	P14.Bystander	8.51081	37.3726	9.63421	0.73652	0.327537	12.2601	101.199	38.2106	2.03677	-9.52644	-15.3068	2	0	0	3	1	0	0	2	0	0	1	0	5	1	0	0	3	3	3	0	1	1	0	0
	PBS_AGATGCTGTGAGAGGG-1	P14.Bystander	0	0	46.4484	337.059	14.5913	30.0015	52.1147	83.8289	0	29.4108	8.13527	6	0	0	0	0	0	17	1	1	0	0	1	19	0	5	0	2	7	0	0	1	0	0	8
	PBS_AGATGCTTCAAAGGTA-1	P14.Bystander	34.0508	50.2832	65.903	0	0	10.4329	87.4251	77.3763	1.57195	-7.09487	-10.4298	6	0	0	3	0	0	6	4	1	0	2	1	10	2	1	0	0	5	0	0	11	3	2	0
	PBS_AGATGCTTCATTGTTC-1	P14.Bystander	5.06708	17.0052	24.3341	78.173	2.50723	41.5085	25.4926	17.5775	0	24.9975	8.30708	1	0	0	3	0	0	0	0	0	0	0	0	6	1	0	0	1	3	2	0	1	1	0	9
	PBS_AGATGCTTCGGTCGGT-1	P14.Bystander	0	34.2871	25.6931	0	1.13854	0	7.86998	126.747	0	-7.32775	-11.3778	3	0	0	0	0	0	7	0	0	0	0	1	13	3	3	0	1	1	0	0	1	1	0	0
	PBS_AGCCAATGTTCAAAGA-1	P14.Bystander	1.8343	8.06139	38.6381	0	0	0	78.8811	66.3978	7.74438	-14.12	-12.3576	0	0	0	0	0	0	0	1	1	0	0	0	10	0	1	0	0	0	1	0	0	1	0	0
	PBS_AGCCAATTCACGTAGT-1	P14.Bystander	0	10.6127	86.3937	0	0	3.28944	66.0914	152.239	0	-1.53136	-23.7504	3	0	0	0	0	1	20	1	0	0	2	0	30	1	0	0	2	0	3	0	2	0	0	0
	PBS_AGCCACGAGTTGAAAC-1	P14.Bystander	16.0574	39.2146	16.2323	3.59084	7.17045	0	0	105.874	8.84526	-4.17016	-10.4512	2	0	0	1	0	0	0	0	0	0	1	0	8	0	1	0	0	11	0	0	5	1	0	0
	PBS_AGCCACGCAAGACCGA-1	P14.Bystander	55.5007	65.1492	26.4169	14.8431	12.2473	22.4285	0	176.039	0	-4.50983	-25.8506	3	0	0	0	0	0	1	4	0	0	0	1	21	0	3	0	4	0	2	0	4	1	0	0
	PBS_AGCCACGTCCAATCTT-1	P14.Bystander	0	43.366	24.9062	0	28.1275	8.23743	29.6532	93.9201	1.32043	-5.07104	-19.496	4	0	0	8	0	0	2	0	2	0	0	1	16	4	4	0	10	3	0	0	2	1	0	0
	PBS_AGCCACGTCTCCTACG-1	P14.Bystander	0	54.1826	41.5075	0	11.7478	29.0752	69.4734	89.8022	15.4686	-4.31951	-20.8723	1	0	0	10	0	0	0	0	1	0	0	0	22	2	4	0	0	2	0	0	2	2	0	0
	PBS_AGCGATTAGGGACTGT-1	P14.Bystander	19.7627	0.894003	0	0	8.3185	8.06164	0	285.137	29.6241	-2.12169	-25.7729	13	0	0	1	0	0	3	2	0	0	2	1	17	0	0	0	1	3	0	0	0	0	0	0
	PBS_AGCGATTCAAGCCATT-1	P14.Bystander	6.05098	14.8207	0	146.77	31.1213	124.562	62.1404	79.1036	0	28.6346	9.48107	2	0	0	2	0	26	23	1	2	0	3	0	23	2	0	0	7	3	3	0	5	0	0	4
	PBS_AGCGATTCAGCACCCA-1	P14.Bystander	14.9364	17.7818	39.821	10.8028	43.3582	40.2378	87.725	162.081	1.59004	-1.6409	-26.116	7	0	0	1	0	0	26	23	1	0	19	4	25	0	0	0	7	0	5	0	2	0	0	0
	PBS_AGCGATTTCCGTCCTA-1	P14.Bystander	5.43414	57.819	57.1817	0	11.7992	16.7726	30.2321	83.3243	4.98195	-5.53786	-10.8683	7	0	0	3	0	0	3	4	0	0	13	0	12	1	0	0	0	4	2	0	3	4	0	0
	PBS_AGCGATTTCTCCCAAC-1	P14.Bystander	3.48956	17.8033	0	143.771	29.8517	2.14922	190.139	269.811	3.59481	25.6726	8.75118	10	0	1	5	0	0	100	6	0	0	0	0	22	0	0	0	2	0	4	0	0	1	0	10
	PBS_AGCGCCACACGTACTA-1	P14.Bystander	0	24.0699	0	1.37923	48.7418	46.1776	48.4577	152.445	1.42169	-5.5479	-24.3695	3	0	0	2	0	17	14	2	2	0	0	0	6	1	0	0	3	10	3	0	9	0	1	0
	PBS_AGCGCCATCTATCCAT-1	P14.Bystander	10.1602	27.2127	6.52944	4.0038	6.42561	3.64201	23.5587	125.584	13.0231	-5.80158	-7.89528	5	0	0	1	0	0	5	0	0	0	0	0	7	2	2	0	2	20	0	0	0	0	0	0
	PBS_AGCGCTGCAAGCCATT-1	P14.Bystander	2.96777	10.7448	26.6359	0	14.0123	4.97878	36.0845	192.693	10.3741	-3.10268	-22.0715	3	0	0	0	0	0	20	1	0	0	1	0	16	0	2	0	2	0	0	0	0	0	0	0
	PBS_AGCGCTGGTTCGAACT-1	P14.Bystander	12.1852	76.1803	15.9033	0	0	21.1405	18.2296	60.3756	0	-10.64	7.14969	1	0	0	7	3	0	0	0	1	0	0	2	31	2	0	0	0	6	0	0	6	2	1	0
	PBS_AGCGTATAGATCCGAG-1	P14.Bystander	0	0	42.7326	335.832	0	0	78.161	188.014	0	28.6719	4.80981	1	0	0	0	0	0	45	0	0	1	1	1	17	1	4	0	2	0	0	0	1	0	0	3
	PBS_AGCGTCGAGCAATAGT-1	P14.Bystander	0	17.0303	0	0	0	0	0	270.121	0	-2.79745	-22.3755	1	0	0	0	0	0	3	0	1	0	0	2	15	0	1	0	1	5	0	0	0	0	0	0
	PBS_AGCGTCGAGGATATGT-1	P14.Bystander	6.88277	0	6.4735	0	0	10.7622	56.0349	52.8476	0.160871	4.3708	-19.7419	1	0	0	0	0	0	1	1	0	0	1	0	10	1	0	0	0	0	0	0	0	1	0	0
	PBS_AGCGTCGCAGTCGCAC-1	P14.Bystander	2.65433	15.2531	27.9157	0	0.579546	20.3437	25.7515	95.793	0	-9.49978	-12.2863	5	0	0	2	0	0	2	1	1	0	0	0	15	2	3	0	0	0	0	0	1	2	0	0
	PBS_AGCTACACAGAAGTGC-1	P14.Bystander	15.3078	13.7573	45.2626	0	16.789	0	68.345	91.7668	0	-4.90372	-19.0808	7	0	0	2	0	0	1	0	1	0	0	0	7	3	1	1	3	5	0	0	0	0	0	0
	PBS_AGCTACATCCTCGCAT-1	P14.Bystander	22.5726	57.3773	77.8568	0	5.93716	0	15.6051	104.723	27.4801	-5.6025	-20.3668	14	0	0	3	0	0	19	0	1	0	0	0	14	0	1	1	3	5	0	0	7	1	1	0
	PBS_AGCTCAACAAACCATC-1	P14.Bystander	0	25.296	25.7329	0	32.2699	3.24313	59.7476	221.925	0	-3.1687	-24.2866	3	0	0	3	0	0	10	0	0	0	0	1	11	0	1	0	8	6	1	0	0	0	0	0
	PBS_AGCTCAATCACTGGGC-1	P14.Bystander	0	0	110.064	0	0	22.4279	5.97414	272.07	23.7892	-3.26649	-26.8408	5	0	0	1	0	0	32	0	0	0	3	0	18	1	9	0	0	4	0	0	3	0	0	1
	PBS_AGCTTCCAGGTTCATC-1	P14.Bystander	0.612901	0	0	0	8.20139	0	38.2849	176.854	5.63487	-0.749205	-14.1095	4	0	0	0	0	0	5	0	0	0	1	0	18	0	0	0	0	1	0	0	0	0	0	0
	PBS_AGGAAATAGCGACTTT-1	P14.Bystander	3.42845	11.064	46.8514	35.0365	0	0	6.26628	219.15	0	23.5988	8.81574	4	0	0	1	1	0	2	0	0	0	0	0	21	1	1	0	0	2	0	0	0	2	0	0
	PBS_AGGAAATAGGATACCG-1	P14.Bystander	35.3926	0	28.4184	0	20.6583	19.1148	0	234.128	3.24867	0.133507	-26.1159	9	0	0	0	0	2	97	2	1	0	0	0	14	0	4	0	12	4	2	0	3	0	0	0
	PBS_AGGAAATTCAATCAGC-1	P14.Bystander	0.471608	13.9875	35.557	8.00078	0	22.4406	6.43989	248.275	26.5447	-0.735521	-25.6416	8	0	0	2	0	0	24	1	0	0	2	0	17	1	0	0	2	3	0	0	0	0	0	1
	PBS_AGGAATAAGATTGGGC-1	P14.Bystander	0	7.17679	42.8033	183.226	1.30823	0	50.233	86.0481	10.5272	29.7186	6.42	2	0	0	6	0	0	6	0	0	0	0	2	27	0	3	0	1	2	2	0	1	1	0	12
	PBS_AGGAATAAGGTTGGTG-1	P14.Bystander	0	0	19.7651	0	29.6505	0	0	308.338	0	-1.53771	-25.2708	6	0	0	2	0	0	41	1	1	0	0	1	20	0	1	0	1	3	0	1	0	1	0	0
	PBS_AGGAATAAGTCGGGAT-1	P14.Bystander	0	37.2604	13.303	0	0	0	22.2633	35.2839	0	-17.2056	-7.06492	4	0	0	4	2	0	1	0	0	0	0	0	9	1	0	1	0	1	0	0	11	3	0	0
	PBS_AGGAATACAACAAGTA-1	P14.Bystander	0	27.4034	30.9934	14.0692	5.65194	59.2948	82.3251	230.36	0	-4.36747	-24.6162	6	0	1	2	0	15	42	1	2	0	2	0	28	0	0	3	0	7	0	0	4	0	0	1
	PBS_AGGAATACAAGTCATC-1	P14.Bystander	0	30.1456	25.4053	0	0	1.81587	23.0014	53.7144	0	-16.5878	-5.91243	3	0	0	4	0	0	0	0	0	0	0	0	14	0	0	0	0	2	0	0	6	2	0	0
	PBS_AGGAATATCAGACCCG-1	P14.Bystander	10.8698	12.7745	54.5413	103.02	0.335902	6.12491	96.5157	97.6043	0	6.19857	-17.7403	2	0	0	1	0	0	0	0	0	0	0	1	7	0	3	1	3	11	0	0	1	2	0	9
	PBS_AGGACGAGTGGCTTAT-1	P14.Bystander	4.97263	35.3947	41.3952	199.526	4.30463	47.0457	64.7976	233.473	9.31664	27.1271	8.94676	6	0	0	3	1	17	69	0	1	1	2	0	30	1	3	0	4	2	0	0	1	1	1	11
	PBS_AGGACGATCAAACCCA-1	P14.Bystander	10.9197	19.3238	0	0	19.3994	44.2296	7.9121	28.4139	0	15.9233	-11.545	2	0	0	2	0	39	15	0	1	1	1	0	15	0	1	0	4	11	0	0	15	0	0	0
	PBS_AGGACGATCGATCCAA-1	P14.Bystander	9.22365	7.90636	80.2851	0.159727	0	4.14428	32.9018	61.756	10.4332	-1.90371	-8.35284	7	0	0	2	0	0	1	0	1	0	1	0	11	2	2	0	2	2	0	0	0	0	0	0
	PBS_AGGACGATCGTAGCTA-1	P14.Bystander	10.6479	42.8262	23.2251	6.34113	2.60919	15.8509	0	228.268	0	-6.8079	-25.08	4	0	0	4	0	0	11	1	0	0	0	0	46	0	3	0	1	2	2	0	2	1	0	0
	PBS_AGGACTTAGCTCACTA-1	P14.Bystander	12.4687	59.12	54.0459	5.27995	36.6699	5.41593	43.6935	126.342	3.13122	-4.41201	-22.2706	12	0	0	2	0	0	4	1	0	0	1	1	14	0	1	0	1	3	2	0	0	0	0	0
	PBS_AGGAGGTCAAGCTCTA-1	P14.Bystander	5.14743	31.4356	33.2558	0	5.07467	4.96391	4.70582	48.4885	0	-12.6936	-7.00019	6	0	0	0	0	0	2	0	0	0	0	0	7	0	0	0	3	0	0	0	1	0	0	0
	PBS_AGGAGGTCAGACCGCT-1	P14.Bystander	6.44496	0	38.4387	3.76718	6.36162	0	0	266.554	45.4635	-2.68199	-23.8982	3	0	0	1	0	0	43	0	0	0	0	0	17	0	1	0	4	12	0	0	1	1	0	0
	PBS_AGGAGGTCATACGCAT-1	P14.Bystander	24.5464	0	25.0162	1.4525	0	0	27.1225	144.967	0	-1.91143	-19.8179	0	0	0	1	0	0	22	0	0	0	0	2	22	0	0	0	2	2	1	0	1	1	3	0
	PBS_AGGAGGTTCTTCCTAA-1	P14.Bystander	11.8223	41.0924	45.4334	0	0	13.3679	27.6263	103.858	0.478072	-13.2185	-3.0464	2	0	0	8	0	0	1	0	1	2	1	1	13	0	2	0	0	0	0	0	2	3	0	0
	PBS_AGGATAAAGATGAAGG-1	P14.Bystander	25.6348	10.6793	2.09977	0.385132	0	0	0	146.765	5.12292	-1.96105	-22.2799	4	0	0	3	0	1	24	0	1	0	0	1	16	0	2	0	0	0	0	0	0	2	1	0
	PBS_AGGATAAAGGATACAT-1	P14.Bystander	0	0	0	9.42269	18.2847	48.3125	4.98691	177.866	41.1954	8.19619	-12.7269	6	3	1	1	0	52	31	0	0	0	15	1	10	0	1	0	3	0	1	0	2	0	0	1
	PBS_AGGATAAAGGTCGAGT-1	P14.Bystander	17.8494	0	24.2863	0	0	19.1285	0	102.835	0	-2.05542	-22.4633	1	0	0	0	0	0	1	0	0	0	1	0	15	1	2	0	1	0	0	0	0	1	0	0
	PBS_AGGATAAAGGTTCTTG-1	P14.Bystander	0	0	0	0	36.6286	56.5633	73.7496	87.0147	0	11.9428	-15.8731	4	0	0	0	0	18	27	5	1	0	2	0	15	0	0	0	2	0	4	0	0	2	0	0
	PBS_AGGATAACAACTACGT-1	P14.Bystander	108.432	0	42.8606	7.33905	16.0361	0	37.2875	124.767	0	-24.2299	14.3977	26	0	0	1	0	0	19	0	0	0	0	0	29	0	5	0	4	3	1	0	0	0	2	0
	PBS_AGGATAAGTGTCCGTG-1	P14.Bystander	3.14917	0	4.63701	12.4718	0	5.86683	45.0309	417.176	21.2122	23.2422	6.3536	9	0	0	1	0	0	111	0	1	0	0	5	14	2	4	0	0	4	0	0	2	3	0	0
	PBS_AGGATAATCCGTAATG-1	P14.Bystander	5.78076	20.6339	24.0236	4.90499	0	7.06018	23.1704	66.8596	14.3855	-13.2426	-4.88284	2	0	0	6	0	0	0	0	0	0	1	0	15	1	1	0	0	3	0	0	0	0	0	0
	PBS_AGGATAATCGTGAGAG-1	P14.Bystander	5.41754	4.1078	0	7.19496	10.2211	12.3971	92.9405	51.5998	3.77914	7.47477	-15.0837	7	0	0	0	0	9	4	2	0	0	0	0	4	1	0	1	0	0	1	0	0	1	0	0
	PBS_AGGATCTAGGATTTGA-1	P14.Bystander	5.88948	32.5575	0	2.92642	19.1704	5.31665	28.4262	39.2694	0	5.31066	-2.37894	5	0	1	0	0	0	15	5	0	0	4	0	4	0	0	0	3	5	0	0	9	0	0	0
	PBS_AGGATCTCAGCTCGGT-1	P14.Bystander	11.8309	22.3943	39.6584	8.9693	0	20.803	0	112.547	9.59848	6.45678	-10.6087	1	0	0	1	0	0	0	3	1	0	0	0	19	1	0	0	0	0	0	0	0	0	0	1
	PBS_AGGATCTGTTGGCCGT-1	P14.Bystander	4.01967	138.924	0	14.3591	2.62386	0	107.403	219.432	0	0.206258	17.2859	20	0	0	2	0	0	38	4	2	0	4	0	12	0	1	0	0	2	2	0	6	1	0	1
	PBS_AGGATCTTCACGGGAA-1	P14.Bystander	137.741	29.3804	34.447	0	0	0	30.4922	83.7596	0	-24.8658	16.9324	0	0	0	8	1	0	14	3	0	0	0	0	18	1	0	0	0	0	3	0	8	2	5	0
	PBS_AGGATCTTCGTAGTGT-1	P14.Bystander	39.1261	9.40961	36.3249	0	5.96455	9.08189	4.67961	169.594	0	-2.7829	-9.41201	3	0	0	0	0	0	17	1	1	0	0	0	27	0	3	0	2	6	0	0	0	0	0	0
	PBS_AGGATCTTCGTTACCC-1	P14.Bystander	105.959	0	47.3397	6.70578	10.6182	21.4171	23.7982	218.806	12.7828	-21.9983	12.6336	3	0	0	2	0	0	21	0	0	0	0	5	15	1	0	0	1	1	0	0	0	0	0	0
	PBS_AGGCATTCAGATCATC-1	P14.Bystander	92.4934	0	31.9848	198.132	0	28.9939	63.9794	160.823	0	8.52118	-12.3546	4	0	0	1	0	12	37	5	1	0	1	0	21	1	6	0	4	0	1	0	3	1	1	16
	PBS_AGGCATTGTTTGGCTA-1	P14.Bystander	0	6.73685	23.4692	0.550185	3.04631	23.6998	67.0552	42.129	0	11.6649	-13.5555	5	0	0	0	0	1	0	0	0	0	0	0	6	1	0	0	0	1	0	0	3	0	0	0
	PBS_AGGCATTTCTGCGTCT-1	P14.Bystander	0	40.9411	24.2901	8.17786	8.81054	0	48.1313	114.935	0	-6.62075	-20.4167	5	0	0	10	1	0	0	2	0	0	0	0	17	2	1	0	11	2	0	0	0	0	0	0
	PBS_AGGCCACCAATGTGGG-1	P14.Bystander	5.62698	28.5919	45.011	3.09646	13.8536	14.9319	46.5021	143.402	0	-6.13137	-23.3308	10	0	0	3	0	0	28	1	1	0	1	0	13	1	3	0	3	4	1	0	0	0	0	0
	PBS_AGGCCACGTAACGGTG-1	P14.Bystander	13.1844	0	0	16.0717	110.132	0	420.474	400.352	0	-6.92967	-25.9235	4	0	0	1	0	0	84	417	0	20	111	0	24	10	5	1	0	0	4	0	0	0	0	2
	PBS_AGGCCACGTAGGTGCA-1	P14.Bystander	7.31082	95.7076	54.0969	18.3475	0	29.6409	54.4409	247.898	13.3979	-5.74572	-26.6693	2	0	0	3	3	0	11	2	1	0	0	0	36	5	7	1	2	1	0	0	1	3	0	1
	PBS_AGGCCACGTTAATCGC-1	P14.Bystander	9.83958	37.2608	83.347	4.00678	19.3613	5.87544	0	283.51	0	-2.89051	-25.1571	5	0	0	0	0	0	3	0	0	0	0	0	23	0	4	1	2	8	0	0	0	0	0	0
	PBS_AGGCCACTCATCACAG-1	P14.Bystander	346.587	0	0	0	0	0.702839	0	489.737	0	-24.9231	17.9249	8	0	0	8	0	0	42	6	1	0	0	2	25	3	4	0	0	5	0	0	2	0	4	0
	PBS_AGGCCACTCGTTAGTG-1	P14.Bystander	14.1218	9.45821	6.64559	1.7214	0	55.0886	42.6996	99.1362	8.72737	-3.38883	-10.3617	3	0	1	1	0	5	35	2	0	0	0	0	2	0	0	0	0	0	1	0	0	0	0	0
	PBS_AGGCTGCAGTTAGAAC-1	P14.Bystander	19.2721	28.2549	68.0699	0	1.42987	34.2887	16.6572	73.0187	2.5	-8.99601	-11.0607	2	0	0	8	0	0	0	0	0	0	0	0	19	4	2	1	1	1	0	0	1	1	1	0
	PBS_AGGCTGCCAGTTCACA-1	P14.Bystander	20.9119	24.0033	26.7872	0	3.94408	22.9802	31.0415	204.973	1.06378	-2.56652	-25.65	7	0	0	0	0	0	6	0	1	0	0	1	22	0	0	0	2	0	0	0	0	0	0	4
	PBS_AGGCTGCTCCGTGTGG-1	P14.Bystander	0	8.98956	43.3587	0	16.0022	12.9351	18.9113	135.705	5.39009	1.09605	-13.3673	3	0	0	1	0	0	1	3	1	0	0	1	3	0	1	0	1	3	1	0	0	0	0	0
	PBS_AGGGAGTAGACTACCT-1	P14.Bystander	15.6515	32.3619	0	8.78292	21.3019	0	19.0942	245.957	0	-2.03621	-25.251	8	0	0	0	0	0	14	7	0	0	0	0	15	0	0	0	2	3	0	0	0	1	0	0
	PBS_AGGGAGTCAATTCACG-1	P14.Bystander	0	9.87004	43.258	8.12453	0	0	0.069188	170.642	12.0804	-5.56172	-22.9792	6	0	0	0	0	0	2	2	0	0	0	0	26	2	6	1	0	3	0	0	3	0	1	0
	PBS_AGGGAGTGTAGGTTTC-1	P14.Bystander	7.65738	68.6628	42.2828	0	0	0	44.9682	72.7728	0	-17.0911	-6.38452	4	0	0	1	0	0	1	1	0	0	0	0	1	0	0	0	0	0	0	0	1	0	0	0
	PBS_AGGGCCTAGACTTCAC-1	P14.Bystander	13.4775	26.917	86.3177	4.22095	0.618452	5.59925	0	131.427	0	-2.58817	-22.6794	4	0	0	0	0	0	5	0	0	0	0	0	12	0	0	0	2	1	0	0	0	1	0	0
	PBS_AGGGCCTAGCCGATTT-1	P14.Bystander	0	41.579	91.4394	2.27696	14.5501	8.33658	19.9798	138.201	0	-5.09748	-21.0355	2	0	0	0	0	0	12	0	0	0	0	0	20	1	6	0	10	3	0	0	5	3	0	0
	PBS_AGGGCCTGTCGGTGAA-1	P14.Bystander	0	15.9867	26.6692	0	0.0532041	19.9678	54.7319	24.7099	8.23439	-9.79362	-14.344	3	0	1	0	0	0	0	0	0	0	0	1	12	1	0	1	5	1	0	0	2	1	0	0
	PBS_AGGGCCTGTGAACTAA-1	P14.Bystander	3.43792	5.93363	32.2631	0	11.6174	0	34.3018	116.592	0	-3.4771	-18.8838	2	0	0	6	0	0	0	1	1	0	0	0	30	0	4	0	4	1	0	0	0	2	0	0
	PBS_AGGGCCTTCACATCAG-1	P14.Bystander	3.30716	0	50.5214	0	25.4663	17.874	0	264.125	0	-1.39717	-25.6243	2	0	0	0	0	0	30	3	0	0	6	0	17	1	1	0	0	2	1	0	2	0	1	0
	PBS_AGGGCCTTCCAATCTT-1	P14.Bystander	7.50395	0	55.3347	338.354	0	64.574	0	162.903	22.0877	30.3571	7.64407	5	0	0	0	0	0	20	1	0	0	3	2	29	0	2	0	4	4	1	0	0	0	0	16
	PBS_AGGGCCTTCTAGGAAA-1	P14.Bystander	58.4891	17.7908	41.2336	1.99083	0	1.5384	25.9011	76.9125	0	-19.8223	10.1886	2	0	0	0	0	0	7	0	0	0	0	0	26	0	0	1	0	0	2	0	2	0	4	0
	PBS_AGGGCTCAGACCTCCG-1	P14.Bystander	1.59102	0	53.8325	0	28.7085	24.901	0	142.378	1.20472	5.51965	8.01014	4	0	0	4	0	0	18	1	2	0	2	1	6	0	2	0	2	2	1	0	1	1	0	0
	PBS_AGGGCTCAGTGTTCAC-1	P14.Bystander	7.348	0.314262	0	0	3.31148	50.7437	23.6783	38.1103	0	11.9203	-8.826	0	0	1	2	0	0	10	1	0	0	1	0	3	0	0	0	1	2	0	0	3	1	0	0
	PBS_AGGGCTCCATTATGCG-1	P14.Bystander	13.618	44.7192	5.50388	1.80003	8.45941	0	47.0547	209.18	0	-2.47683	-21.209	5	0	0	7	0	0	5	0	0	0	0	0	36	2	0	0	5	3	1	0	0	4	0	0
	PBS_AGGGCTCTCTCTGAGA-1	P14.Bystander	1.43663	44.9856	30.4193	236.23	30.1923	8.17834	0	291.708	15.8985	27.2109	8.94579	3	0	0	0	0	0	26	1	1	0	0	1	30	1	0	2	7	9	0	0	1	0	0	14
	PBS_AGGGTCCGTGTGTCGC-1	P14.Bystander	0.401681	19.4674	5.33209	5.34877	0	27.8929	19.5333	93.7246	7.07323	-14.17	-4.18338	1	0	0	0	1	0	21	1	0	0	0	0	5	3	1	0	0	1	0	0	2	3	1	0
	PBS_AGGGTCCTCAGGACAG-1	P14.Bystander	1.6167	0	53.719	0.873054	9.81275	50.9131	0	100.958	0	6.31603	-9.08929	2	0	0	2	0	26	19	2	2	0	0	0	13	0	1	0	0	0	0	0	1	0	0	0
	PBS_AGGGTGAAGAAGCCTG-1	P14.Bystander	38.3327	15.9795	0	5.24098	13.5841	16.5143	29.695	97.7377	0	-19.4756	11.4966	2	0	1	2	0	0	5	2	2	0	0	0	20	0	1	0	3	4	1	0	2	4	0	0
	PBS_AGGGTGAAGGCACAAC-1	P14.Bystander	7.89363	40.5584	76.197	3.19202	0	16.8421	29.9909	111.628	0	-3.81738	-21.1034	4	0	0	24	0	0	2	0	1	0	0	0	24	4	2	0	1	0	0	0	2	1	0	0
	PBS_AGGGTGAAGGGTTAGC-1	P14.Bystander	1.14656	20.8164	2.91222	0	7.81311	10.4174	51.9509	61.7423	0	-12.5195	-12.4341	5	0	0	0	0	0	0	0	0	0	0	1	6	0	0	0	0	2	0	0	2	2	0	0
	PBS_AGGGTGACAGTCTGGC-1	P14.Bystander	25.216	0	0	0	8.66918	1.99899	111.413	122.941	12.5368	-3.78188	-17.5494	1	0	0	0	0	0	29	13	1	0	0	0	31	2	1	0	4	0	1	0	1	1	0	0
	PBS_AGGGTGAGTAGGCAGT-1	P14.Bystander	0	18.3033	28.611	7.58376	28.7243	9.72942	22.5977	216.661	0	-0.558085	-23.0112	1	0	0	1	0	0	7	2	3	0	0	0	22	0	1	0	0	1	6	0	10	1	0	0
	PBS_AGGGTGAGTATGCTTG-1	P14.Bystander	0	46.7767	6.04825	3.07773	0	3.77569	15.3637	249.428	0	-3.15432	-24.5743	7	0	0	0	0	0	1	0	1	0	0	0	21	2	0	0	0	5	1	0	0	0	0	0
	PBS_AGGGTGAGTCCGACGT-1	P14.Bystander	13.2115	0	83.8456	223.968	4.1297	0	60.7372	227.533	85.8612	28.0579	8.37169	2	0	0	1	0	0	33	3	0	0	0	2	15	0	0	1	7	12	2	0	0	2	0	10
	PBS_AGGGTTTAGCCATTTG-1	P14.Bystander	23.5111	38.5048	3.84766	0	31.3137	0	57.642	93.0547	0	-20.1369	5.98789	19	0	0	2	0	0	12	8	0	3	1	0	22	0	0	0	0	5	1	0	0	0	0	0
	PBS_AGGGTTTAGCGCATCC-1	P14.Bystander	5.01033	0.589084	0	148.307	3.63322	56.8082	36.6426	0	18.1348	27.0298	8.03188	2	0	0	0	0	34	12	1	1	0	0	0	5	0	0	1	1	1	0	0	0	0	0	19
	PBS_AGGGTTTCAGGGTTGA-1	P14.Bystander	5.79674	9.3803	0	2.5238	24.7096	20.7651	16.9805	72.8977	3.99432	-3.90106	-10.7771	0	0	0	6	0	1	23	1	2	0	0	0	7	1	1	0	4	4	1	0	0	0	0	0
	PBS_AGGTCATAGACCCGCT-1	P14.Bystander	15.3362	42.2885	63.4712	4.30494	17.6429	0	32.611	213.182	0	-2.31429	-25.3117	1	0	0	1	0	0	3	1	0	1	2	0	54	0	5	0	1	7	0	0	0	1	0	0
	PBS_AGGTCATAGCCTATCA-1	P14.Bystander	6.43517	20.3797	59.4853	6.42118	2.75362	2.02891	91.0651	104.903	7.54004	-4.02568	-18.1639	8	0	0	2	0	0	7	0	0	0	0	1	7	5	0	3	1	2	0	0	5	0	0	0
	PBS_AGGTCATAGGATTCAA-1	P14.Bystander	1.42418	3.92892	0	11.6596	23.2511	28.6979	16.9272	174.586	0	-5.23383	-24.8802	5	0	0	0	0	21	63	2	2	0	1	0	19	1	0	0	2	4	0	0	4	0	0	0
	PBS_AGGTCATGTCAAATCC-1	P14.Bystander	0	11.5398	29.5076	144.569	23.1818	0	33.3218	266.698	5.46185	23.9545	7.82578	11	0	0	2	0	0	28	7	1	0	0	1	19	2	2	0	1	11	3	0	0	0	0	1
	PBS_AGGTCATGTCATGGCC-1	P14.Bystander	36.2427	26.9768	66.1813	201.211	11.9786	39.2075	18.4137	110.281	4.06874	24.988	7.91187	7	0	0	4	0	0	18	0	0	0	1	1	21	2	1	0	4	10	1	0	3	1	0	10
	PBS_AGGTCATTCCATAGAC-1	P14.Bystander	2.61957	9.76794	10.9974	5.10118	2.7398	11.2753	0	61.0654	10.7261	-9.01738	4.75036	0	0	0	0	0	0	2	0	0	0	0	0	2	0	1	0	1	0	0	0	0	0	0	0
	PBS_AGGTCATTCCCTAGGG-1	P14.Bystander	0	23.7169	10.71	7.47383	0	34.3045	47.9057	197.167	0.71815	-6.87562	-24.8551	10	0	0	4	0	3	12	1	0	0	3	0	18	0	2	0	0	1	1	0	0	1	0	0
	PBS_AGGTCTAAGACATACA-1	P14.Bystander	4.98759	39.8996	54.4603	9.1677	26.8164	27.1434	20.7524	118.345	0	-2.95575	-22.3582	4	0	0	1	0	0	3	0	0	0	0	0	14	1	1	0	2	9	0	0	0	3	0	0
	PBS_AGGTCTATCCGGTAAT-1	P14.Bystander	4.51253	37.6138	32.7927	5.10519	0	0	21.78	74.8363	0	-14.0285	-4.7863	2	0	0	4	0	0	1	0	0	0	0	0	12	0	1	0	1	0	0	0	0	0	0	0
	PBS_AGGTTACTCCATCTCG-1	P14.Bystander	9.30965	0	0	0	12.5013	21.2606	104.166	72.7993	0	11.4206	-16.5397	0	0	3	2	0	4	37	1	0	0	0	0	10	0	0	0	0	0	1	0	1	0	0	0
	PBS_AGGTTGTTCAAGTAAG-1	P14.Bystander	8.72686	0	85.0012	174.778	0	38.099	27.1474	93.8382	25.9122	30.0934	7.7988	16	0	0	0	0	0	26	0	0	0	0	1	10	2	0	2	0	10	0	0	1	1	0	8
	PBS_AGGTTGTTCTCATTTG-1	P14.Bystander	7.00322	0	25.5764	0	9.45659	7.0832	17.3037	115.282	0	-7.49885	-8.89387	4	0	0	1	0	0	7	2	1	0	0	0	23	0	3	1	0	0	0	0	1	2	0	0
	PBS_AGTAACCAGAGTACCG-1	P14.Bystander	0	25.4591	62.9132	169.397	0	43.2461	29.7521	210.693	0	18.9302	-6.69164	0	0	0	1	0	0	9	2	1	0	0	2	4	4	6	1	1	0	0	0	4	1	0	11
	PBS_AGTAACCAGTGGTGGT-1	P14.Bystander	15.5381	8.61305	0	4.42922	68.2826	38.7602	17.2028	77.3801	0	11.7581	-0.11898	1	0	0	0	0	4	62	0	0	12	77	2	5	0	0	0	6	3	2	0	1	0	1	0
	PBS_AGTACCAAGTGCCCGT-1	P14.Bystander	1.5525	0	0	0	30.7201	67.8707	61.6369	33.9077	1.45795	20.2047	-13.5302	8	0	1	0	0	22	33	1	0	0	7	0	7	0	0	0	6	2	7	0	13	0	0	0
	PBS_AGTACCACATACTGAC-1	P14.Bystander	3.41279	4.84124	11.6512	0	27.4191	6.81639	85.3365	35.7028	9.67204	1.09951	-16.5184	9	0	0	0	0	0	6	2	0	1	0	0	8	0	1	0	0	0	2	0	1	0	0	0
	PBS_AGTACCAGTGATAGAT-1	P14.Bystander	2.05633	37.3106	0	0	0	0.0214368	14.6285	52.7547	3.44607	-11.9458	1.35152	2	0	0	5	1	0	0	0	0	0	0	0	13	2	0	0	3	1	1	0	8	1	0	0
	PBS_AGTAGCTAGGCCGCTT-1	P14.Bystander	16.1219	44.4284	9.2416	0.289498	2.71843	0	15.3349	166.569	0	-7.25426	-22.0609	4	0	0	1	0	0	9	0	1	0	1	0	26	0	0	0	3	0	2	0	0	1	0	0
	PBS_AGTAGCTTCTTGAGCA-1	P14.Bystander	0	0	40.7445	252.406	0	0	3.33485	142.699	14.3555	25.346	8.60853	0	0	0	1	0	0	17	1	0	0	0	0	20	0	3	0	5	0	2	0	1	1	0	4
	PBS_AGTAGTCAGTGCGTCC-1	P14.Bystander	1.01277	40.3237	35.6812	0	0.0723689	0	51.4247	170.114	0	-4.96045	-18.8946	8	0	0	1	0	0	2	1	1	0	0	0	24	1	3	0	1	1	0	0	0	0	0	0
	PBS_AGTAGTCGTGACATCT-1	P14.Bystander	0	30.017	20.9826	1.62211	0	3.56657	22.0265	55.3037	0	-12.3186	7.88933	4	0	0	11	0	0	0	0	1	0	2	0	9	2	0	0	1	2	0	0	5	3	0	0
	PBS_AGTCAACAGTCCGCGT-1	P14.Bystander	2.73277	44.8551	37.2782	5.33431	8.84328	35.1447	39.8385	114.438	0	-5.02369	-20.1912	7	0	0	1	0	0	20	3	1	0	3	1	20	0	1	2	2	1	0	0	0	1	0	0
	PBS_AGTCAACCAAGTCCAT-1	P14.Bystander	0.375227	31.2096	24.5326	5.25269	0	61.4166	40.8796	121.528	0	-3.25178	-20.3544	3	0	1	0	0	7	32	5	0	0	3	0	23	1	0	0	3	2	2	0	4	0	0	0
	PBS_AGTCAACTCGTTGCCT-1	P14.Bystander	1.27538	5.70774	40.4358	0	0	18.1594	48.4231	73.9979	16.7566	-10.4697	-14.555	3	0	0	1	0	0	0	0	0	0	0	1	17	0	5	0	0	1	3	0	0	1	0	0
	PBS_AGTCACAAGTCCCAAT-1	P14.Bystander	8.83694	13.4098	46.4	0	10.5868	20.3928	21.5241	204.16	0.56181	-2.55947	-23.059	4	0	0	3	0	0	55	5	0	0	0	0	22	1	3	0	2	5	0	0	0	0	0	0
	PBS_AGTCACAGTCCCTCAT-1	P14.Bystander	0	13.1928	0	52.5076	10.4071	28.6841	0.81863	208.13	38.0993	23.9502	8.19342	6	2	0	5	0	0	1	0	0	0	0	1	20	0	0	0	2	4	0	0	0	1	0	3
	PBS_AGTCATGCACGGCCAT-1	P14.Bystander	0	1.25397	0	0	0	0	113.383	390.21	0	-1.79101	-25.4445	8	0	0	3	0	0	0	0	0	0	0	3	14	0	2	0	0	1	0	0	0	2	0	0
	PBS_AGTCATGCATCTTAGG-1	P14.Bystander	16.5976	23.3025	0	230.647	6.70404	10.9959	25.5534	245.926	0	30.4115	5.70366	17	0	0	2	0	0	39	5	1	0	0	2	26	4	2	0	5	4	0	0	0	1	0	7
	PBS_AGTCATGTCCCGAATA-1	P14.Bystander	8.27989	9.47645	52.8602	0	3.73245	18.3668	27.6146	62.4287	1.62757	-3.26867	-8.61039	2	0	0	0	0	0	18	1	2	0	3	1	18	0	5	0	0	1	0	0	2	0	0	0
	PBS_AGTCATGTCGCGTGCA-1	P14.Bystander	2.12854	0	82.7206	0	18.1775	0	0	248.704	17.77	-1.86799	-24.2144	4	0	0	0	0	0	29	0	0	0	0	0	13	0	4	0	6	9	1	0	0	0	0	0
	PBS_AGTCATGTCTTAGCAG-1	P14.Bystander	0	24.4577	46.0159	213.655	8.14198	54.5906	57.219	96.7681	0	29.7024	8.01291	11	0	0	1	0	0	6	0	0	0	0	0	8	0	0	0	4	2	2	0	10	0	0	12
	PBS_AGTCTCCGTACGTTCA-1	P14.Bystander	0	27.4498	68.9493	0	17.5134	10.9768	35.2037	90.538	6.97618	-3.02979	-19.6383	3	0	0	1	0	0	4	1	0	0	0	1	9	1	3	1	4	11	0	0	3	1	0	0
	PBS_AGTCTCCGTAGCTTTG-1	P14.Bystander	0	33.7693	12.1744	52.5021	24.6846	78.0835	0	177.891	0	23.8841	8.121	9	0	0	1	0	0	11	5	3	1	7	2	33	0	2	0	2	2	0	0	1	3	0	7
	PBS_AGTCTCCGTTCTCCTG-1	P14.Bystander	0	85.7399	18.9806	6.77342	18.97	4.71293	10.3369	25.1683	0	-8.51669	11.3148	1	0	0	0	0	0	0	3	0	0	1	0	6	1	0	0	12	18	0	0	9	1	0	0
	PBS_AGTCTCCTCTACACAG-1	P14.Bystander	21.5291	30.9927	52.4836	2.36665	6.93946	12.6252	5.58527	52.6552	0	-7.01884	-5.19291	4	0	0	1	1	1	0	0	1	0	0	0	5	1	1	1	4	9	1	0	1	2	1	0
	PBS_AGTGACTAGTGCTCAT-1	P14.Bystander	0	22.4225	6.09926	5.90056	21.7379	19.1909	27.4775	186.129	0	-3.95027	-20.9596	5	0	0	5	0	0	28	0	2	0	0	0	11	1	2	0	0	0	1	0	0	0	0	0
	PBS_AGTGACTCAACTTGCA-1	P14.Bystander	5.75277	6.7784	44.6364	0	4.61884	4.25838	14.0389	91.046	0	-7.78621	-10.7693	1	0	0	0	0	0	2	0	0	0	0	0	8	1	5	0	3	2	1	0	2	0	0	0
	PBS_AGTGACTTCACCGGGT-1	P14.Bystander	2.54327	0	37.8119	2.897	21.2346	23.3866	59.7236	142.528	6.05887	-6.15499	-23.7732	11	0	0	5	0	2	3	0	0	0	0	0	12	1	1	1	1	1	3	0	0	2	0	0
	PBS_AGTGATCTCCTGTTGC-1	P14.Bystander	7.05936	20.6776	121.522	21.7155	4.08274	58.5397	20.5981	287.464	0	-5.50005	-25.4185	3	0	0	0	4	0	5	0	1	0	0	0	31	1	0	0	1	4	1	0	0	0	0	0
	PBS_AGTGCCGAGCACTAGG-1	P14.Bystander	28.0186	20.1922	8.90441	6.075	0	0	8.15723	208.103	0	-2.83133	-21.9091	9	0	0	0	0	0	23	0	1	0	0	1	32	0	0	0	0	1	0	0	0	1	1	0
	PBS_AGTGCCGAGGATACGC-1	P14.Bystander	0	97.9016	35.7403	1.00407	0	0	28.1964	237.548	6.372	-5.45629	-25.8788	9	0	0	8	0	0	88	0	0	0	0	0	27	2	6	0	6	7	0	0	5	0	0	0
	PBS_AGTGCCGAGGCTTTCA-1	P14.Bystander	20.5059	52.238	35.4832	0	18.6569	21.9097	22.2333	67.0348	0	-5.61488	-10.8202	11	0	0	8	0	0	0	0	0	0	1	2	16	1	1	2	1	3	1	0	5	3	0	0
	PBS_AGTGCCGCACGACTAT-1	P14.Bystander	3.89459	14.9783	18.8915	0	34.5042	29.997	15.1009	156.789	0	5.17784	9.80576	6	0	0	2	0	0	14	3	2	0	12	1	37	2	4	0	2	4	3	0	0	0	0	0
	PBS_AGTGCCGGTAGGAGTC-1	P14.Bystander	10.1121	13.1026	28.9017	0	13.0257	0	17.0933	333.508	12.9264	-3.01654	-24.2587	9	0	0	6	0	0	30	0	0	0	0	0	24	0	5	0	3	9	2	0	1	0	0	0
	PBS_AGTGCCGTCATAGAGA-1	P14.Bystander	17.9551	0	30.1912	5.54618	0	12.6351	34.6617	71.8354	2.93991	5.71117	-12.2139	1	0	0	1	0	0	0	2	0	0	0	0	4	0	1	0	0	0	0	0	0	0	0	0
	PBS_AGTGCCGTCCCTCAAC-1	P14.Bystander	17.0975	8.98802	71.4347	0	39.1528	33.2741	0	191.818	0	-0.904789	-23.1811	12	0	0	2	0	0	7	1	0	0	2	0	5	1	1	0	13	17	2	0	4	0	0	0
	PBS_AGTGTTGAGCCAACCC-1	P14.Bystander	0	28.499	21.9141	16.4623	15.4199	64.8341	17.6374	59.3693	0	10.1842	-11.3575	6	0	1	0	0	0	8	6	2	0	1	0	4	0	1	0	1	3	0	0	3	0	0	0
	PBS_AGTGTTGGTCTTCTAT-1	P14.Bystander	0	2.31982	36.4639	4.53239	13.0048	11.0151	10.1257	20.4562	0	17.3161	-7.26913	0	0	0	1	0	13	7	4	0	0	1	2	7	0	5	0	2	1	0	0	2	0	0	0
	PBS_AGTGTTGGTGCACAAG-1	P14.Bystander	24.6917	0	17.46	10.1074	19.5834	108.868	0.0442674	141.143	0	10.2591	-9.71211	2	0	4	1	0	23	71	0	0	0	12	2	22	1	1	0	2	6	0	0	0	1	0	1
	PBS_AGTTAGCAGCACTGGA-1	P14.Bystander	0.422231	10.4502	18.9777	9.83577	34.4247	27.3717	64.3176	106.772	0	-7.35825	-13.6907	1	0	0	0	0	0	0	1	2	0	0	0	7	0	0	0	2	1	3	0	0	1	0	0
	PBS_AGTTAGCGTATCTCTT-1	P14.Bystander	9.06061	48.8782	59.4551	4.9908	23.6678	3.10852	23.281	187.911	0	-2.58037	-25.0371	2	0	0	3	0	0	19	7	0	0	2	0	24	1	3	0	5	14	0	0	4	0	0	0
	PBS_AGTTAGCTCATTTCCA-1	P14.Bystander	14.6433	29.5924	22.1159	0	36.0458	67.8367	39.9493	92.5624	0	4.35621	-11.463	4	1	0	0	0	0	9	1	0	0	0	1	18	8	1	0	6	9	1	0	8	4	0	1
	PBS_AGTTCCCAGATCCCAT-1	P14.Bystander	3.26852	67.2094	0	7.02862	27.254	2.35961	9.58797	106.379	0	-6.46253	9.62066	17	0	0	2	0	0	0	0	0	0	0	1	6	0	0	0	6	22	0	0	1	0	0	0
	PBS_AGTTCGAAGAGAGGGC-1	P14.Bystander	11.3177	10.3271	29.4484	227.711	17.7315	29.3795	0	85.5401	0.905016	28.1086	9.17089	15	0	0	1	0	0	12	0	2	1	2	1	8	0	4	0	1	9	1	0	0	0	0	13
	PBS_AGTTCGAAGCCTCACG-1	P14.Bystander	41.4892	67.0964	0	4.65866	12.5859	47.102	28.9589	93.5284	0	-3.00732	-11.9764	4	0	0	0	0	0	13	0	1	0	1	0	9	1	1	0	4	1	0	0	13	0	0	0
	PBS_AGTTCGACACGACGTC-1	P14.Bystander	0	10.9326	20.7999	0	31.8452	0	81.3926	137.561	0	-5.81751	-19.054	11	0	0	3	0	0	22	1	1	0	0	0	11	0	3	1	2	3	3	1	1	2	0	0
	PBS_AGTTCGAGTCCAACGC-1	P14.Bystander	0	50.2904	10.8263	1.21498	39.1452	0	16.0947	153.929	0	-2.20305	-23.6103	6	0	0	0	0	0	2	3	1	0	2	0	15	1	1	0	1	14	0	0	0	1	0	0
	PBS_AGTTCGAGTGAACCGA-1	P14.Bystander	10.0457	0	50.6922	115.801	0	2.7953	84.7438	195.609	9.7729	3.96654	-11.0478	9	0	0	1	0	0	24	1	1	0	0	0	18	0	9	0	1	1	1	0	0	0	0	5
	PBS_AGTTCGATCTCGACCT-1	P14.Bystander	10.5127	116.274	0	384.197	51.6117	2.667	0	197.466	0	19.4188	3.04049	38	0	0	1	3	0	62	5	2	17	9	0	41	1	0	0	4	8	0	0	10	3	0	19
	PBS_ATACCGAGTAGGTACG-1	P14.Bystander	21.8261	42.4524	57.6152	19.7402	5.01623	12.8895	0	114.826	12.5171	-4.60659	-23.6138	1	0	0	0	0	0	8	2	0	0	1	0	20	0	3	4	2	2	1	0	2	1	0	0
	PBS_ATACCTTAGTGTAGTA-1	P14.Bystander	7.0839	38.2973	20.7343	2.67179	12.0348	21.1215	0	66.008	8.91573	-4.02535	11.5485	0	0	0	1	0	0	1	1	2	0	0	0	13	0	0	0	2	13	0	0	0	0	0	0
	PBS_ATACCTTCAACCACAT-1	P14.Bystander	0.48616	31.4519	28.764	3.96881	16.1691	18.6207	46.0583	66.345	1.52539	-13.9197	-10.2339	8	0	0	10	0	0	0	0	0	0	0	0	7	0	0	1	4	2	1	0	4	1	0	0
	PBS_ATACCTTTCAAGCGTT-1	P14.Bystander	7.71363	0	23.8283	0	18.1054	41.7077	2.61709	275.905	0	-1.81995	-26.0046	14	0	0	0	0	0	106	4	1	0	0	1	13	0	5	0	0	1	0	0	0	0	0	0
	PBS_ATACTTCAGGTCTGGA-1	P14.Bystander	0	24.0114	56.1712	191.428	0	28.2387	43.45	193.145	0	27.8846	7.83801	7	0	0	3	1	0	13	2	0	0	0	0	8	2	1	0	0	1	0	0	7	1	0	5
	PBS_ATACTTCGTCGCACAC-1	P14.Bystander	7.61377	0	0	4.54967	23.0682	57.4104	33.8648	86.2209	0	-0.488415	-25.0038	20	0	2	0	0	0	16	0	1	4	2	2	7	0	0	0	0	8	6	0	0	0	0	0
	PBS_ATAGACCCACCCTTAC-1	P14.Bystander	38.1012	0.278358	28.0103	0.36447	2.45885	47.4323	25.1178	44.3668	6.33012	-10.0838	2.50151	1	0	0	0	0	0	1	0	0	0	1	0	2	3	0	0	0	0	0	0	2	2	2	0
	PBS_ATAGACCTCCTTATGT-1	P14.Bystander	23.5472	13.2127	13.778	0.59547	14.3713	64.2468	72.6969	56.1493	16.7732	-3.9073	-18.2654	5	0	0	8	0	3	6	4	0	0	3	2	21	3	1	0	2	0	1	0	0	2	0	0
	PBS_ATAGACCTCTCATGCC-1	P14.Bystander	42.7712	0	113.285	117.165	0	36.4377	74.3973	190.565	7.55456	23.857	8.01494	1	0	0	4	0	2	5	0	0	0	0	0	13	1	2	0	0	0	1	0	0	1	0	9
	PBS_ATAGAGACAAGCCTGC-1	P14.Bystander	0	9.36094	32.8391	7.68379	19.9025	36.3598	21.7256	120.266	0	1.25426	-14.1868	5	0	0	0	0	0	4	0	0	0	0	0	9	0	1	0	0	2	4	0	1	3	0	1
	PBS_ATAGAGACAGACAAAT-1	P14.Bystander	0	6.55618	55.8326	4.6171	0	18.4674	68.0559	227.085	0	-5.75245	-24.2171	2	0	0	2	0	0	64	0	0	0	0	0	33	0	0	0	1	1	0	0	0	1	0	0
	PBS_ATAGAGAGTCCTGAAT-1	P14.Bystander	0	23.2961	17.4508	10.1485	4.72955	0	17.8471	100.741	17.3932	-13.6265	-3.79322	1	0	0	0	0	0	13	1	1	0	0	0	14	0	2	1	2	5	0	0	2	0	0	0
	PBS_ATAGAGAGTGAACCGA-1	P14.Bystander	7.6428	23.0811	43.347	4.9812	0	1.02382	0	120.611	7.73939	-5.18431	-23.7723	1	0	0	2	0	0	10	0	0	0	0	0	5	1	5	0	0	0	0	0	0	0	0	0
	PBS_ATAGAGAGTTGAAGTA-1	P14.Bystander	8.85183	0	57.1126	276.971	8.17641	0	4.21004	150.638	0	28.101	7.08113	10	0	0	1	0	0	8	3	1	0	0	2	13	3	0	0	2	5	1	0	0	1	0	3
	PBS_ATAGAGATCAGTCATG-1	P14.Bystander	3.4371	42.9794	29.5407	0	3.00765	0	70.6168	86.859	0	-4.82477	-20.9051	2	0	0	3	0	0	0	1	0	0	0	0	12	0	2	0	1	1	3	0	3	0	0	0
	PBS_ATAGAGATCGATAACC-1	P14.Bystander	6.58452	0	38.8224	108.45	0	0	0	209.413	3.92636	3.82364	-7.90242	4	0	0	0	0	0	26	3	1	0	0	0	24	0	2	0	0	1	0	0	1	0	0	1
	PBS_ATAGAGATCGTAACCA-1	P14.Bystander	0	0	0	0	0	2.99343	58.192	197.115	12.1397	-0.993664	-21.742	2	0	0	0	0	0	30	3	1	0	0	0	16	1	0	0	0	0	0	0	0	0	0	0
	PBS_ATAGGCTAGCGTGTTT-1	P14.Bystander	40.0422	0	23.634	3.08001	0	31.7423	122.076	279.928	0	-2.22111	-26.2076	10	0	2	3	0	1	38	5	0	0	2	0	15	4	5	1	0	4	1	0	0	1	0	1
	PBS_ATAGGCTCAAATCAAG-1	P14.Bystander	38.3299	11.9272	83.2176	0	8.90473	8.00481	0	179.284	16.8122	-4.06808	-22.833	9	0	0	1	0	0	26	2	1	0	0	1	9	1	1	0	2	5	1	0	0	0	2	0
	PBS_ATAGGCTGTCTGATAC-1	P14.Bystander	0	19.5314	27.2278	0	3.77364	50.1963	48.0156	41.9249	3.89569	-5.41344	-9.37599	0	0	0	4	0	0	4	0	0	0	0	0	3	0	0	1	1	1	0	0	1	2	0	0
	PBS_ATAGGCTTCAGTCCGG-1	P14.Bystander	0	0	49.0941	176.847	17.1036	62.5716	0	233.652	17.9227	23.9778	7.15678	3	0	0	2	0	0	18	0	1	0	1	1	20	1	1	0	0	4	1	0	0	1	0	8
	PBS_ATAGGCTTCGATCCAA-1	P14.Bystander	1.76861	59.1951	125.866	0	0	0	0	160.368	0	-4.49649	-21.5412	0	0	0	4	0	0	4	0	0	0	0	1	15	1	2	2	0	1	0	0	1	2	0	0
	PBS_ATAGGCTTCGCTGACG-1	P14.Bystander	4.76719	30.152	5.79598	0	10.1801	0	29.4604	201.854	10.8709	-4.3058	-20.1177	4	0	0	3	0	0	35	2	0	0	0	1	19	1	2	0	2	9	0	0	0	1	0	0
	PBS_ATATCCTCACCCTCTA-1	P14.Bystander	7.0878	26.4778	8.48846	16.394	0	23.5014	47.8071	197.12	41.8061	-3.59961	-26.2807	1	0	1	0	0	0	1	0	0	0	0	0	22	0	1	0	0	6	0	0	1	0	1	1
	PBS_ATATCCTTCGTGACTA-1	P14.Bystander	0.27543	9.18725	0	131.486	0.287713	19.9565	0	313.002	2.74075	21.5713	7.54949	16	0	0	7	0	0	68	0	1	5	1	0	39	1	4	0	3	15	0	0	0	0	0	5
	PBS_ATATCCTTCTGACGCG-1	P14.Bystander	27.4254	0	0.225976	0	13.6548	33.4938	94.7658	74.8072	0	11.1944	-16.3084	6	0	0	3	0	20	10	1	0	2	4	1	12	0	0	0	2	2	2	0	2	3	1	0
	PBS_ATCACAGAGATGAAGG-1	P14.Bystander	0	29.109	8.09468	2.46162	5.28003	1.27159	13.3579	213.414	7.42097	-5.10852	-22.8785	1	0	0	1	0	0	43	10	0	0	0	0	4	2	2	0	10	0	0	0	2	2	0	1
	PBS_ATCACAGAGTAGACCG-1	P14.Bystander	0.506637	0	37.8445	0	13.1818	5.65765	27.4558	114.503	0	7.96613	-19.3592	7	0	0	4	0	0	17	1	3	0	0	0	7	0	3	0	0	3	0	0	1	1	0	0
	PBS_ATCACAGCAATGCTCA-1	P14.Bystander	5.80626	32.8376	17.8503	0	6.33445	5.94566	47.9335	65.02	4.13989	-5.253	-9.59911	2	0	0	0	0	2	16	0	1	0	0	0	13	0	1	0	1	0	0	0	0	1	0	0
	PBS_ATCACAGGTGCTAGCC-1	P14.Bystander	0	38.3064	67.2578	2.13468	0	9.29571	50.495	71.4422	0	-4.77927	-21.0796	0	0	0	6	1	0	2	1	0	0	0	0	16	1	4	0	1	0	0	0	1	0	0	0
	PBS_ATCACAGTCGAGATAA-1	P14.Bystander	1.40978	34.4065	6.67197	0	12.5582	10.8563	2.67121	25.5755	0	-10.9093	8.35146	1	0	0	0	0	0	8	1	0	0	2	0	2	0	0	1	1	9	0	0	15	1	0	0
	PBS_ATCACTTAGTCCCGAC-1	P14.Bystander	4.28133	0	0	12.4023	20.0458	50.8185	133.043	39.1865	0	16.0295	-15.9451	3	0	1	0	0	30	20	1	1	0	1	0	25	0	1	0	0	0	4	0	0	0	0	0
	PBS_ATCACTTCACAGTCAT-1	P14.Bystander	0	0	74.487	3.02982	0	11.5632	31.4505	281.118	36.3883	-1.81291	-25.1924	8	0	0	0	0	0	1	0	0	0	0	1	21	2	0	1	0	9	0	0	0	1	0	0
	PBS_ATCACTTGTACAAACA-1	P14.Bystander	0	33.44	74.7964	6.95369	0	17.2523	43.6325	49.3285	10.6277	-4.33036	-20.995	4	0	0	9	0	0	0	2	0	0	0	2	6	1	1	0	2	2	0	0	7	1	0	0
	PBS_ATCAGGTCAATGGCCC-1	P14.Bystander	24.7215	15.2371	0	0	16.1793	20.497	48.7279	68.3717	0	8.3989	-11.7103	3	0	0	1	0	13	25	5	0	0	3	0	16	4	0	0	9	3	1	0	1	1	0	0
	PBS_ATCAGGTCAATTGAGA-1	P14.Bystander	0.218479	12.5562	43.3907	0.475886	29.8947	0	0	104.493	7.84632	-1.06498	-21.6355	4	1	0	0	0	0	1	0	0	0	0	2	12	0	3	0	3	1	1	0	1	0	0	0
	PBS_ATCATTCAGCCTCGTG-1	P14.Bystander	0	0	14.3686	198.852	10.3035	0	5.88119	356.048	0	31.1413	6.30733	9	0	0	2	0	0	0	2	2	0	0	1	13	3	4	0	0	6	0	0	0	0	0	5
	PBS_ATCATTCGTCGCACGT-1	P14.Bystander	9.17148	0	11.1599	2.66733	2.14556	52.4994	53.5514	49.0783	0	1.5227	-15.8991	4	0	0	0	0	0	3	0	0	0	0	0	1	2	2	0	2	0	1	0	0	0	0	0
	PBS_ATCATTCGTCGGTGAA-1	P14.Bystander	31.3452	4.79665	33.3138	4.81746	9.68704	0	50.418	145.492	0	-4.06165	-18.9031	5	0	0	2	0	0	1	1	0	0	0	0	33	0	0	0	2	3	1	0	0	1	0	0
	PBS_ATCATTCTCCACGTGG-1	P14.Bystander	5.64387	73.8574	81.0031	68.5401	24.3675	19.3383	29.6846	302.637	0	23.2673	6.8497	10	0	0	5	0	0	8	3	0	0	1	1	26	0	2	0	0	12	2	0	5	5	0	4
	PBS_ATCCACCAGGAATCGC-1	P14.Bystander	16.0294	43.4795	29.4552	201.797	6.40685	15.168	5.75729	170.005	19.0828	31.2843	6.50559	9	0	0	1	0	0	12	0	1	0	0	0	10	0	2	0	4	13	0	0	12	0	0	7
	PBS_ATCCACCTCAGACCCG-1	P14.Bystander	17.3914	19.656	49.1929	0	0	24.9088	52.7503	206.371	13.5461	-3.53232	-24.7834	7	0	0	5	0	0	21	0	0	0	0	0	26	2	5	0	0	0	0	0	4	0	0	0
	PBS_ATCCATTCAAAGAACT-1	P14.Bystander	0	11.6786	56.3804	74.3005	0	0	0	143.15	10.6452	24.5433	8.51952	1	0	0	2	0	0	8	0	0	0	12	1	15	0	2	0	0	0	1	0	0	0	0	1
	PBS_ATCCATTCACCAGCTG-1	P14.Bystander	0	1.20446	52.5381	13.4735	0	52.518	80.8348	202.719	0	-4.2312	-24.7817	2	0	0	1	0	0	19	2	1	0	1	3	18	3	2	0	0	0	0	0	2	1	0	0
	PBS_ATCCATTTCCGCATAA-1	P14.Bystander	0	19	0	132.754	34.0157	2.64132	173.999	235.764	0	23.153	6.80769	20	0	0	0	0	0	12	0	1	0	1	3	38	0	0	0	1	9	0	0	0	7	0	10
	PBS_ATCCATTTCGAGAAAT-1	P14.Bystander	14.2443	43.7515	38.469	0.924258	0	0	3.07947	40.7072	14.301	-7.62157	1.34608	2	0	0	0	0	0	0	0	0	0	0	0	4	0	1	1	0	0	0	0	2	2	0	0
	PBS_ATCCATTTCGAGATAA-1	P14.Bystander	13.9134	16.4842	1.81805	4.79511	27.001	25.0278	10.3563	84.7096	16.0668	7.35768	-11.0651	24	0	0	2	0	5	16	2	0	0	13	0	10	0	0	0	4	1	0	0	0	0	0	0
	PBS_ATCCGTCAGCGCCTTG-1	P14.Bystander	12.412	0	0	0	25.1164	31.2752	111.789	158.729	17.6845	2.46955	-16.8777	13	0	3	0	1	17	90	3	1	1	24	0	12	0	2	0	0	1	2	0	1	0	0	0
	PBS_ATCCGTCAGCGTACAG-1	P14.Bystander	0	22.3021	35.8026	0	0	0	27.0488	74.0404	0	-11.1294	-8.73596	5	0	0	3	0	0	6	0	0	0	0	1	17	0	3	0	0	0	1	0	2	1	0	0
	PBS_ATCCGTCAGGCTGGAT-1	P14.Bystander	31.2185	33.8913	30.9018	0	31.709	22.3371	14.5479	84.0294	0.1871	-3.93261	12.2834	5	0	0	0	0	2	6	2	0	1	15	3	9	0	0	0	10	0	0	0	2	1	0	0
	PBS_ATCCGTCAGTCACTGT-1	P14.Bystander	19.3277	1.35321	2.79248	1.56281	0	2.4125	104.451	92.2776	5.76544	-8.57279	-15.2582	5	0	0	4	0	0	3	0	1	0	0	0	6	2	0	0	1	0	1	0	0	3	0	0
	PBS_ATCCGTCCACGTTCGG-1	P14.Bystander	7.87793	0	26.4881	0	11.1692	0	91.2108	109.46	0	-24.2587	0.456226	1	0	0	0	0	0	47	0	1	0	0	0	28	2	2	1	2	9	0	0	0	1	0	0
	PBS_ATCCGTCCACTGGCCA-1	P14.Bystander	0	0	18.4498	207.755	0	65.6231	157.041	280.309	33.5112	26.8048	8.85149	9	0	1	3	0	8	74	1	2	0	2	2	20	1	2	0	1	0	4	0	0	2	0	12
	PBS_ATCCGTCGTCAAGGCA-1	P14.Bystander	0	0	25.7782	201.977	0	0.00233724	23.1282	174.343	40.4893	24.2673	8.39134	9	0	0	0	0	0	0	0	0	0	0	0	19	1	2	0	0	0	1	0	0	0	0	1
	PBS_ATCCTATCATAAGCAA-1	P14.Bystander	0	23.8101	65.8315	0	0	18.7963	19.7249	132.096	20.6324	-5.07911	-25.1005	1	0	0	1	0	0	0	0	0	0	0	1	13	0	0	0	0	1	0	0	0	1	0	0
	PBS_ATCCTATTCTAGTACG-1	P14.Bystander	2.24551	74.4859	0	14.8098	8.79537	7.09691	0	121.069	0	-5.32487	-23.9778	4	0	0	2	0	0	8	0	1	0	0	2	17	1	0	0	3	6	0	0	5	0	0	0
	PBS_ATCGATGAGCTCGCAC-1	P14.Bystander	0	26.9014	0	0	15.7031	0.0391892	25.467	63.8835	4.32789	7.75898	-10.1307	3	0	0	0	0	0	16	0	0	0	1	0	13	0	0	0	3	3	1	0	2	0	0	0
	PBS_ATCGATGAGGACAAGA-1	P14.Bystander	7.12081	35.6947	33.7004	4.18157	21.5671	0	0	210.452	14.5372	-2.24133	-25.4358	5	0	0	3	0	0	6	0	0	0	7	0	25	2	0	0	1	5	0	0	0	0	0	0
	PBS_ATCGATGCAGGTATGG-1	P14.Bystander	49.9238	0	10.4067	0	0	0	0	150.948	0	-19.6596	11.2614	0	0	0	0	0	0	26	0	0	0	0	0	12	0	1	0	1	1	1	0	0	0	2	0
	PBS_ATCGATGCATCAGCGC-1	P14.Bystander	0	0	35.2829	235.422	5.89274	73.3074	11.1669	9.42934	0	29.4986	8.85829	1	0	0	2	0	3	3	0	1	0	1	0	23	0	1	1	1	1	0	0	3	2	0	9
	PBS_ATCGATGGTATGAAGT-1	P14.Bystander	91.8355	20.8478	52.5034	0	22.8276	11.1193	10.5904	108.136	9.01634	-23.9056	15.087	7	0	0	5	0	2	9	4	0	0	0	2	17	4	1	0	3	2	1	0	0	0	2	0
	PBS_ATCGATGTCACCTCTG-1	P14.Bystander	0.489632	21.6248	79.9174	0	17.0214	0	1.42667	164.523	1.23595	-3.71167	-24.4461	10	0	0	0	0	0	5	0	0	0	0	0	15	0	0	0	0	12	0	0	0	0	0	0
	PBS_ATCGATGTCTAGTTCT-1	P14.Bystander	10.6822	15.362	54.8238	0	0	7.83714	9.48579	175.48	13.2002	-1.83798	-25.0738	0	0	0	0	0	0	9	0	0	0	0	0	19	0	4	0	0	1	0	0	0	0	0	0
	PBS_ATCGCCTCAGTCGGAA-1	P14.Bystander	26.6329	0	0	0	0	0	76.6478	127.636	0	-25.0491	-5.67329	4	0	1	0	0	1	28	0	0	0	0	1	13	0	0	0	0	1	0	0	1	1	0	0
	PBS_ATCGCCTGTAACGCGA-1	P14.Bystander	0	39.8415	23.5393	61.3305	20.1256	75.5133	16.5986	134.893	3.27501	10.4263	-7.98544	8	0	0	0	0	2	29	0	1	0	0	0	3	6	0	1	5	17	3	0	5	0	0	4
	PBS_ATCGCCTGTGCTCCGA-1	P14.Bystander	1.45718	46.6868	53.8128	0	17.2101	1.91883	88.6072	94.9305	3.4343	-8.94393	-13.1591	9	0	0	7	1	0	3	1	1	0	0	1	21	1	2	0	1	0	2	0	1	1	1	0
	PBS_ATCGGATCAACCAACT-1	P14.Bystander	0	0	0	3.85507	17.0899	57.9229	73.2877	38.6902	0	-1.21326	-16.0653	2	0	3	0	0	3	1	0	0	0	0	0	6	1	0	0	1	1	4	0	0	1	0	0
	PBS_ATCGGATTCTAGTCAG-1	P14.Bystander	15.6765	26.4249	37.1912	0	0	55.12	5.63817	80.509	33.2501	-3.70644	-22.0886	2	0	0	0	0	1	4	0	0	0	1	0	2	4	1	0	1	4	0	0	5	1	0	0
	PBS_ATCGGCGGTAGATTAG-1	P14.Bystander	14.7604	25.1186	18.0592	0	4.19693	41.9237	18.0723	64.035	0	8.70667	-5.68205	0	0	0	0	0	26	20	2	2	0	6	1	15	3	0	0	4	1	0	0	3	0	0	0
	PBS_ATCGGCGTCACGAGGA-1	P14.Bystander	0	31.0199	17.1801	0.619162	20.9621	12.7718	55.8264	33.2127	15.1844	-4.19135	-9.08939	10	0	0	0	0	1	3	1	0	0	2	1	6	0	2	0	2	1	3	0	1	3	0	0
	PBS_ATCGGCGTCTGAGGTT-1	P14.Bystander	15.2826	36.711	34.678	7.30346	5.21183	0	36.9252	46.0204	6.0389	-16.103	-8.54985	1	0	0	7	0	0	0	0	0	0	0	0	8	0	3	0	0	0	1	0	7	1	0	0
	PBS_ATCGTAGCAAACCGGA-1	P14.Bystander	0	0	141.384	0	0.500859	6.09467	0	147.577	0	-1.3386	-24.5981	2	0	0	0	0	0	21	2	0	0	10	2	28	0	3	0	2	1	0	0	0	0	0	0
	PBS_ATCGTAGGTCAGGTAG-1	P14.Bystander	1.34454	30.643	27.6534	2.25284	4.79643	6.42504	20.3099	96.4296	0	-6.9531	-11.0339	2	0	0	4	0	0	3	1	0	0	3	0	1	2	2	0	3	4	1	0	6	1	0	0
	PBS_ATCGTAGTCAGCTCTC-1	P14.Bystander	27.9159	5.88049	39.4073	0	9.27033	41.0716	8.21397	121.099	31.7669	-0.430497	18.4394	9	0	0	0	0	0	9	0	0	0	1	0	12	0	3	0	1	0	0	0	0	2	0	0
	PBS_ATCGTCCGTGCCAAGA-1	P14.Bystander	21.6861	42.5367	82.4004	208.205	6.55768	12.8254	42.6224	77.3696	4.88092	28.0519	8.86936	6	0	0	0	0	0	4	3	1	0	1	0	21	1	3	2	2	3	2	0	3	1	0	9
	PBS_ATCGTCCGTGCTCGTG-1	P14.Bystander	5.55672	47.4567	0	73.3792	0	28.9106	65.135	170.43	0	24.1611	8.91847	2	0	0	2	0	0	16	0	0	1	1	1	28	2	2	0	0	0	1	0	0	0	0	4
	PBS_ATCGTGACAAGATTGA-1	P14.Bystander	0	16.308	34.5191	17.502	0	61.1192	66.9701	282.867	0	-2.69535	-25.2516	6	0	0	4	0	0	24	0	0	1	0	0	31	0	3	1	0	1	0	0	8	2	0	1
	PBS_ATCGTGACACTTTAGG-1	P14.Bystander	0	0	0	0.0881514	0	45.3499	0	174.995	18.045	-0.433859	-25.3231	0	0	0	0	0	0	13	1	0	0	0	3	14	0	1	0	0	1	0	0	0	0	0	0
	PBS_ATCGTGATCCTCCACA-1	P14.Bystander	18.1833	47.2613	14.7566	2.46167	15.5007	0	115.469	227.959	0	-6.8837	-25.2076	13	0	0	1	0	0	36	4	1	1	0	0	24	0	0	1	2	3	2	0	0	0	0	0
	PBS_ATCTCTAAGACCAGCA-1	P14.Bystander	29.1153	2.07586	9.25832	0	5.08872	26.2838	7.92174	315.909	30.3741	-3.08905	-26.5461	4	0	0	1	0	0	131	1	0	0	5	1	20	0	1	0	1	5	0	0	0	0	0	0
	PBS_ATCTCTAGTCATGACT-1	P14.Bystander	11.4843	66.6601	26.2909	177.208	3.70401	40.5181	203.562	243.392	0	27.4788	9.2152	11	0	0	6	1	0	2	0	0	0	0	3	45	2	0	2	3	7	2	0	0	3	0	11
	PBS_ATCTCTAGTGACAACG-1	P14.Bystander	11.1021	0	76.524	0	0	15.7363	32.7315	163.974	12.9283	-1.21069	-23.7834	2	0	0	0	0	0	15	1	0	0	0	1	16	0	1	0	1	2	0	0	1	0	0	0
	PBS_ATCTCTATCATTCACT-1	P14.Bystander	17.3848	0	18.244	3.56344	9.19834	17.2226	49.0229	26.1915	4.62472	-7.58478	-15.4551	1	0	0	0	0	0	3	2	0	0	11	0	2	0	0	0	0	1	0	0	0	0	0	1
	PBS_ATCTCTATCTCCCTAG-1	P14.Bystander	28.6038	6.23674	14.3403	0	0	24.293	101.939	49.6149	5.20533	-7.68465	-17.0148	5	0	0	0	0	3	5	14	0	0	1	2	6	1	1	0	2	0	2	0	5	0	0	0
	PBS_ATCTTCAAGGACAGCT-1	P14.Bystander	158.296	16.9818	0.538386	9.74227	0	0.12992	0	215.065	25.8346	-25.0504	17.1742	5	0	0	0	0	0	51	2	0	0	0	0	19	2	0	0	1	3	0	0	0	1	7	0
	PBS_ATCTTCAGTACCTGTA-1	P14.Bystander	14.5449	5.05305	20.1729	8.383	9.03704	10.6262	0	136.542	9.8622	5.43195	-6.04559	6	0	0	0	0	0	52	3	0	0	8	0	11	0	0	1	2	5	0	0	2	0	0	0
	PBS_ATCTTCAGTAGCGCCT-1	P14.Bystander	0	40.455	22.6178	0.193116	16.8538	8.28865	21.8818	133.138	0	-12.8674	1.21663	4	0	0	0	0	0	13	1	0	0	1	0	6	3	0	0	0	2	2	0	0	2	0	0
	PBS_ATCTTCATCACTGGGC-1	P14.Bystander	0	0	45.8833	5.74979	0	39.9518	10.1432	201.679	32.1804	-0.842961	-24.8287	3	0	0	2	0	0	4	2	2	0	0	2	16	0	1	0	0	0	0	0	0	0	0	1
	PBS_ATGAAAGAGATTTGCC-1	P14.Bystander	8.16001	39.1314	5.18327	0	18.1043	4.20947	27.2927	122.496	4.5633	-3.86707	-11.0358	8	0	0	5	0	0	10	0	1	0	2	0	8	0	2	0	1	2	0	0	4	1	0	0
	PBS_ATGAAAGGTACCGGCT-1	P14.Bystander	0	19.4969	6.54879	0	0	6.77856	20.1042	203.533	0	-2.81873	-23.4508	4	0	0	0	0	0	2	0	0	0	0	0	29	0	0	0	0	6	0	0	0	0	0	0
	PBS_ATGACCAGTTTGCAGT-1	P14.Bystander	9.5692	13.1786	4.07686	174.492	8.70479	15.208	2.08366	211.444	43.6301	27.0851	9.16603	7	0	0	3	0	0	8	0	1	1	0	1	27	0	0	0	0	16	0	0	0	0	0	3
	PBS_ATGAGGGAGGTCCCTG-1	P14.Bystander	8.79596	52.8138	21.2813	4.82654	25.6067	0	188.372	74.4345	0	-8.80606	-12.9995	1	0	0	5	2	0	6	2	0	0	2	0	14	0	1	1	3	1	4	0	0	4	0	0
	PBS_ATGAGGGCAGGAAGTC-1	P14.Bystander	30.6193	37.2379	0	2.15839	0	23.8247	0	63.4132	20.8131	-7.34129	17.3206	0	0	0	3	0	0	4	0	0	0	0	0	15	0	0	0	0	0	0	0	1	2	0	0
	PBS_ATGAGGGGTGCTTCAA-1	P14.Bystander	40.542	2.56023	7.83244	0	22.5431	2.56999	57.0612	107.853	0	2.22422	6.95731	14	0	0	3	0	0	6	4	1	0	0	0	29	0	2	0	2	1	0	0	0	0	2	0
	PBS_ATGAGGGTCTACAGGT-1	P14.Bystander	33.6584	10.9487	20.7207	66.0439	5.6725	0	56.9639	217.708	0	-1.07331	-23.3028	4	0	0	0	0	0	15	4	1	0	0	0	22	0	0	0	0	6	1	0	3	0	1	1
	PBS_ATGAGTCAGTGGTGAC-1	P14.Bystander	0	54.7199	0	12.4047	4.63322	8.62649	0	232.635	0	-5.03497	-24.0603	8	0	0	0	0	0	11	0	1	0	0	0	16	0	3	0	6	1	0	0	1	0	0	0
	PBS_ATGAGTCTCCGTGTGG-1	P14.Bystander	289.17	5.79766	0	2.98863	10.9088	44.333	62.9973	114.653	0	-25.9855	18.3637	8	0	0	0	0	15	46	13	1	0	3	0	24	1	0	0	3	7	0	0	4	0	10	0
	PBS_ATGAGTCTCGTGCATA-1	P14.Bystander	0	0.847708	55.6913	0	16.533	7.41154	0	143.573	0	-3.20771	-21.0282	2	0	0	0	0	1	17	0	0	0	0	0	12	1	0	0	2	2	0	0	2	0	0	0
	PBS_ATGATCGCACCGTCGA-1	P14.Bystander	0	32.134	0	15.044	10.0387	30.9262	0	62.741	0	-4.20583	7.98613	8	0	0	2	0	0	2	1	0	0	11	0	7	1	0	0	2	3	0	0	3	0	0	0
	PBS_ATGCATGCAATCGCGC-1	P14.Bystander	23.4913	0	10.1136	1.70929	1.46016	55.384	0	63.5243	24.5126	-9.68068	2.88223	1	0	0	4	0	14	27	0	1	0	0	0	8	0	1	1	0	1	0	0	1	0	0	0
	PBS_ATGCATGGTCGGAACA-1	P14.Bystander	0	27.7628	36.0748	0	8.62126	21.4953	9.43627	48.8089	0	-16.1078	-10.0437	11	0	0	4	0	0	0	0	0	0	0	2	14	2	2	1	0	0	0	0	5	1	0	0
	PBS_ATGCATGTCAGTGTTG-1	P14.Bystander	0	54.1372	36.5453	6.8213	16.5931	0	44.2645	109.898	0	-2.8276	-20.2008	4	0	0	4	0	0	1	0	1	0	0	0	11	4	0	0	7	9	1	0	4	0	0	0
	PBS_ATGCATGTCTCATTAC-1	P14.Bystander	9.2213	4.72367	0	0	0	12.9681	31.2927	75.9114	0	-17.079	5.55329	0	0	0	0	0	0	34	0	1	0	1	0	25	1	1	0	2	0	0	0	1	0	0	0
	PBS_ATGCCTCAGAAGAGCA-1	P14.Bystander	0	4.15	48.6264	0	0	7.35044	0	274.323	21.6429	-2.59439	-25.8296	5	0	0	1	0	0	20	0	0	0	0	0	5	0	0	0	1	9	0	0	0	0	0	0
	PBS_ATGCCTCGTCCTGGGT-1	P14.Bystander	1.19587	0	33.2841	0	0.0369424	18.7335	35.5467	79.2014	14.8862	3.18805	4.00943	2	0	0	0	0	38	48	1	0	0	1	0	6	0	0	0	1	0	0	0	1	0	0	0
	PBS_ATGCCTCGTCGCTTGG-1	P14.Bystander	0	53.7444	0	22.2674	13.302	4.56859	3.95043	282.205	17.0988	23.0107	7.18175	19	0	0	4	0	0	9	0	0	0	1	2	26	0	1	0	0	2	0	0	3	1	0	0
	PBS_ATGCCTCGTTTGGGAG-1	P14.Bystander	3.87591	1.34636	3.48055	233.851	27.2875	147.545	33.4106	163.086	4.69695	27.2948	9.06074	9	0	3	4	0	1	65	4	0	5	4	2	29	1	0	0	5	2	0	0	4	1	0	11
	PBS_ATGCGATCAGATACTC-1	P14.Bystander	0	6.81299	65.287	0	2.10349	0	5.50692	290.193	0	-2.98699	-26.8219	5	0	0	0	0	0	43	0	2	0	0	2	21	2	6	0	2	1	0	0	3	1	0	0
	PBS_ATGCGATTCGATACGT-1	P14.Bystander	226.109	0	0	0	23.2611	0	127.831	318.368	0	-24.9621	15.1004	15	0	0	0	0	0	1	129	2	0	0	0	17	1	1	0	0	10	1	0	0	0	1	0
	PBS_ATGGAGGAGCCTCGTG-1	P14.Bystander	28.3439	0	10.8108	0	18.7055	13.7298	57.1327	208.264	13.2787	-0.846434	-25.6315	13	0	0	4	0	1	57	15	0	0	0	0	27	0	4	0	1	1	0	0	0	3	0	0
	PBS_ATGGAGGCACAGTCCG-1	P14.Bystander	0	41.8512	12.3779	4.80904	11.0325	44.7399	42.1589	76.7915	0	-5.38124	-11.8308	7	0	0	4	0	0	15	1	0	0	0	0	9	1	1	1	2	6	1	0	0	1	0	1
	PBS_ATGGAGGGTATCCTCC-1	P14.Bystander	0	17.6781	36.9512	0	9.22244	31.7	40.3471	158.543	14.3421	-6.07018	-23.6338	9	0	0	2	0	0	30	0	1	0	0	1	11	0	0	0	0	0	0	0	3	1	0	0
	PBS_ATGGAGGGTCTCGGGT-1	P14.Bystander	0.356127	1.52097	37.6764	0	0	14.0122	0	114.449	0	-8.17518	-3.4281	3	0	0	0	0	0	1	0	0	0	0	1	12	0	3	0	0	0	0	0	1	0	0	0
	PBS_ATGGAGGGTGACTGTT-1	P14.Bystander	0.648124	5.35868	0	0	0	0	108.488	141.289	4.1064	-25.0919	4.2502	1	0	0	2	0	0	3	0	1	0	0	0	22	0	1	1	0	0	1	0	0	0	0	0
	PBS_ATGGAGGTCTCCATAT-1	P14.Bystander	0	19.1517	0	0	0	23.5959	10.4651	111.338	0	-5.35709	-12.0868	5	0	0	1	2	0	57	0	2	0	0	0	15	0	0	1	0	1	0	0	0	2	0	0
	PBS_ATGGATCGTGACAGCA-1	P14.Bystander	2.8173	27.882	16.5228	9.09315	13.2262	0	47.5335	53.4773	0	-13.0524	-8.12645	6	0	0	2	0	0	0	3	0	0	0	0	12	1	0	1	3	2	0	0	7	1	0	1
	PBS_ATGGGAGAGGGCATGT-1	P14.Bystander	0	29.9582	0	0	16.9289	34.4736	42.99	57.6533	0	-2.53368	-14.4462	12	0	0	0	0	0	24	1	0	1	0	0	6	0	0	0	1	0	0	0	0	0	0	0
	PBS_ATGGGAGCAGAAGTGC-1	P14.Bystander	5.87348	5.27097	63.41	0	0	0	3.73162	186.065	4.38794	4.30099	6.25931	1	0	0	1	0	0	5	0	0	0	1	0	19	0	1	0	1	0	1	0	0	0	0	0
	PBS_ATGGGAGCAGTTAGGG-1	P14.Bystander	0	29.7056	1.46148	99.8769	0	9.34547	63.3762	267.781	0	14.7841	-4.41677	2	0	0	2	0	0	18	5	1	0	0	1	10	5	3	0	0	8	0	0	1	0	0	3
	PBS_ATGGGAGGTCGCACAC-1	P14.Bystander	29.8705	0	0	0	13.5032	160.724	38.1766	185.373	0	22.7406	-12.3633	2	0	1	2	0	153	202	9	1	0	8	0	52	0	0	0	2	1	1	0	2	0	0	0
	PBS_ATGGGAGGTGTGACCC-1	P14.Bystander	39.1271	9.11773	37.1361	0	16.4785	34.4838	0	190.555	0	-4.61016	-25.6547	3	0	0	1	0	0	1	1	0	0	0	1	45	1	2	1	1	3	2	0	0	0	0	0
	PBS_ATGGGAGTCGAAGTGG-1	P14.Bystander	12.7529	0	0	0	1.72733	0	73.2679	249.909	18.9498	-6.20495	-24.0319	5	0	0	3	0	0	97	0	1	0	3	0	20	1	1	1	0	2	0	0	0	2	0	0
	PBS_ATGGGTTAGTTGGACG-1	P14.Bystander	0	26.1802	23.8234	0	3.2188	34.0897	9.28985	239.598	24.9664	-2.30853	-24.7556	4	0	0	0	0	0	27	4	0	0	0	2	17	0	2	0	7	5	1	0	6	0	0	0
	PBS_ATGGGTTGTCATCAGT-1	P14.Bystander	31.6245	8.1616	0	1.09812	17.1505	34.3105	82.2358	154.832	0	-6.44346	-21.3297	3	0	0	2	0	0	19	2	2	0	2	0	18	0	0	0	0	2	1	0	9	1	0	0
	PBS_ATGGGTTGTGCAACGA-1	P14.Bystander	39.615	0	33.3018	3.33337	0	20.4283	34.4274	254.016	0	-1.59898	-25.9069	7	0	0	0	0	0	26	0	0	0	0	0	24	1	2	1	0	1	0	0	0	0	0	0
	PBS_ATGGGTTGTTCCCACT-1	P14.Bystander	0	51.1302	40.3328	0	11.7832	0	34.4335	103.048	9.35163	-4.2223	-11.0799	3	0	0	3	0	0	20	4	0	0	0	0	17	0	0	0	3	10	2	0	5	2	0	0
	PBS_ATGGGTTGTTGTGGAG-1	P14.Bystander	14.0164	23.2915	4.07575	1.13735	12.132	18.9941	68.2218	125.066	0	-4.57704	-19.1646	5	0	0	0	0	0	42	0	0	0	2	0	26	0	0	0	3	1	5	0	0	0	0	0
	PBS_ATGGTTGCATTATGCG-1	P14.Bystander	0.474232	0	72.5804	0	6.48995	0	22.2596	206.408	0	-0.990438	-24.5344	3	0	0	2	0	0	8	3	1	0	3	1	4	0	2	0	3	0	1	0	0	0	0	0
	PBS_ATGGTTGCATTCTGTT-1	P14.Bystander	19.9208	73.0744	4.25343	0	58.6115	0	25.7667	143.501	0	-3.57265	12.5903	21	0	0	1	0	0	14	2	1	0	1	0	12	1	0	1	9	20	1	0	2	0	0	0
	PBS_ATGGTTGGTGGATCAG-1	P14.Bystander	25.6295	7.11767	47.0153	2.62414	0	2.94821	42.0212	162.923	0	-6.65015	-22.0083	0	0	0	6	0	0	8	0	0	0	0	0	10	0	0	0	0	3	1	0	3	0	1	0
	PBS_ATGTCCCCAGGCTATT-1	P14.Bystander	10.1734	39.6678	14.7402	13.5595	35.0436	13.0863	103.557	96.8278	3.26607	-5.92032	-14.813	12	0	0	10	0	0	6	2	0	0	0	0	2	3	4	0	3	7	1	0	1	1	0	0
	PBS_ATGTCTTAGTAAAGCT-1	P14.Bystander	7.57762	14.8028	50.2482	10.2689	0	21.4515	0	173.897	11.4028	-4.89148	-23.8793	2	0	0	0	0	0	16	0	0	0	0	1	11	0	4	0	0	3	0	0	0	0	0	0
	PBS_ATGTCTTCACTATCGA-1	P14.Bystander	0	10.9046	42.5518	2.38368	5.96623	25.7179	20.4269	52.9838	4.51381	-2.79473	-7.69933	1	0	0	0	0	0	3	1	0	0	1	0	7	2	4	0	0	3	0	0	1	1	0	0
	PBS_ATGTCTTGTCTACAGT-1	P14.Bystander	19.3858	31.2894	23.4334	336.65	11.5689	0	66.3272	122.999	0	29.0149	5.07832	11	0	0	1	0	0	17	4	0	0	0	3	26	1	2	0	2	7	1	0	0	1	2	13
	PBS_ATGTCTTGTGGGTCAA-1	P14.Bystander	24.0242	41.0856	14.0562	3.3766	28.3292	6.64776	56.5669	126.21	0	-2.87895	-19.7965	18	0	0	0	0	0	1	8	0	0	1	0	17	2	1	1	1	2	0	0	12	1	0	2
	PBS_ATGTCTTTCGCAGATT-1	P14.Bystander	0	41.1619	0	3.19456	37.0037	15.0495	74.6259	39.6434	0	1.09224	11.1434	6	0	0	4	0	0	1	3	1	0	29	1	1	1	0	1	5	19	4	0	24	3	0	0
	PBS_ATGTCTTTCGCGCTGA-1	P14.Bystander	39.1211	0.25857	32.1179	0	14.9402	50.9381	92.9221	128.029	0	-1.77741	-23.0305	4	0	1	15	0	0	11	1	1	0	1	0	15	5	5	0	4	10	0	0	0	0	2	0
	PBS_ATGTCTTTCTAAGGAA-1	P14.Bystander	3.94594	19.3156	47.9703	0	0	0	25.9732	111.248	7.2635	1.33221	-11.3217	2	0	0	2	0	0	8	0	0	0	1	0	7	0	2	0	6	2	0	0	2	1	0	0
	PBS_ATGTCTTTCTTCCTAA-1	P14.Bystander	13.659	21.9726	110.706	269.344	11.0047	16.3576	0	48.747	0	31.6104	6.64133	7	0	0	2	0	0	2	0	0	0	0	1	0	0	2	0	10	9	0	0	0	3	0	23
	PBS_ATTACCTTCACGTAGT-1	P14.Bystander	9.38532	0	0	0	13.9974	49.5753	37.7275	57.9121	0	10.5175	-9.79276	3	0	2	1	0	14	20	1	2	0	4	0	10	0	5	0	0	0	0	0	0	0	0	0
	PBS_ATTACTCAGTGCCAGA-1	P14.Bystander	1.07524	0	0	1.56736	18.6773	17.9524	96.1995	121.16	0	-0.129282	-16.3289	11	0	2	1	0	0	33	0	0	0	7	0	11	0	1	0	2	0	0	0	0	0	0	0
	PBS_ATTACTCTCGTTGTTT-1	P14.Bystander	0	0	9.29538	4.35914	2.5022	41.1063	6.72333	65.7239	8.58415	-3.1822	-8.86685	3	0	0	0	0	3	22	0	0	0	0	1	1	9	0	0	0	6	0	0	0	0	0	0
	PBS_ATTATCCAGACGACTG-1	P14.Bystander	22.6207	14.8582	37.1674	174.581	0	83.7412	12.8855	29.1287	0	30.6853	7.04794	0	0	0	3	0	0	6	0	0	0	0	0	7	5	0	0	0	0	0	0	1	3	0	25
	PBS_ATTATCCAGGACTATA-1	P14.Bystander	10.2871	1.20832	4.79897	10.4817	6.02022	48.1288	61.402	76.5254	0	8.43086	-16.9915	4	0	0	1	0	0	9	0	0	0	0	0	19	1	2	0	0	2	1	0	0	0	0	1
	PBS_ATTATCCGTATTGCCA-1	P14.Bystander	0	17.7947	97.1112	0.205218	0	18.7278	53.8642	135.033	0	-2.07023	-23.7067	7	0	0	1	0	0	7	3	1	0	0	0	17	1	1	0	3	2	0	0	0	0	0	0
	PBS_ATTATCCGTTAGAAGT-1	P14.Bystander	4.06656	48.6278	34.2634	0	20.184	0	30.2798	35.2007	0	-14.1664	-5.97165	6	0	0	2	0	0	0	1	0	0	1	0	11	1	2	0	4	3	1	0	3	2	0	0
	PBS_ATTCACTAGATGCAGC-1	P14.Bystander	20.5349	0	31.223	0	0	8.87108	12.6826	136.517	22.5138	-2.94147	-8.29549	2	0	0	0	0	0	2	2	0	0	0	1	13	0	0	0	0	0	1	0	0	0	0	0
	PBS_ATTCACTAGTACAGAT-1	P14.Bystander	10.8558	10.4127	9.46628	4.89734	0	5.74976	15.0997	26.565	9.69291	-8.73879	-1.13972	3	0	0	0	0	0	1	2	0	0	1	4	0	0	0	0	0	3	0	0	4	0	0	1
	PBS_ATTCACTGTCGATTCA-1	P14.Bystander	0	34.117	73.8845	246.537	25.5018	0	31.2164	175.298	7.97366	28.8352	9.6902	12	0	0	1	0	0	50	2	0	0	0	0	6	1	0	0	3	16	0	1	0	0	0	22
	PBS_ATTCAGGAGTGTACCT-1	P14.Bystander	0	31.0553	19.2275	0	10.3547	15.5701	46.8423	80.0506	0.989694	-8.35545	-11.7743	8	0	0	1	0	0	9	6	1	0	1	0	5	1	1	1	0	2	1	0	6	1	0	0
	PBS_ATTCAGGCAACACTAC-1	P14.Bystander	2.87881	0	59.4231	7.37804	11.0778	64.9157	4.98143	44.9935	0	11.6091	1.22413	5	0	0	0	0	38	10	0	0	0	9	0	7	1	0	0	0	0	1	0	0	0	0	0
	PBS_ATTCAGGGTAACACGG-1	P14.Bystander	23.3254	17.5155	41.6651	0	0	39.6034	27.543	68.5149	6.13086	-10.1495	-13.6019	4	0	0	2	0	0	10	0	0	0	1	0	40	0	2	0	0	2	1	0	0	0	0	0
	PBS_ATTCAGGTCATGTCTT-1	P14.Bystander	16.0791	76.3118	13.2146	43.158	0	0	28.5639	265.646	21.6229	22.7944	7.29856	1	0	0	0	1	0	21	1	0	0	0	0	46	7	0	1	1	2	1	0	3	0	0	4
	PBS_ATTCAGGTCTGTACAG-1	P14.Bystander	0	0	98.5993	0	0	0	0	447.173	0	-1.8514	-27.0275	4	0	0	0	0	0	81	0	0	0	0	1	22	2	6	0	3	0	0	0	0	0	0	0
	PBS_ATTCATCAGAGTTCGG-1	P14.Bystander	43.1818	12.5126	9.03378	1.36793	0	0	37.6811	106.371	7.4475	-17.0885	5.83685	0	0	0	4	0	0	14	1	0	0	0	0	23	0	1	0	0	1	0	0	0	0	7	0
	PBS_ATTCCATAGCCGTTGC-1	P14.Bystander	212.936	13.8656	14.7675	5.98903	11.1709	0.73436	117.417	102.514	0	-25.7686	16.652	7	0	0	8	0	0	8	0	0	0	0	0	25	1	5	0	0	0	2	0	7	2	9	0
	PBS_ATTCCATAGGCTAGCA-1	P14.Bystander	3.33596	34.0256	13.893	0	0	25.3791	19.2941	86.1187	0	-9.66183	-12.9103	3	0	0	1	0	0	19	0	0	0	0	0	13	0	2	0	0	1	0	0	2	5	0	0
	PBS_ATTCCATCATCGATGT-1	P14.Bystander	5.52836	147.024	27.6882	107.734	25.283	0	36.2899	102.847	23.7147	-5.52168	-22.3587	18	0	0	2	3	0	9	6	0	0	1	0	11	7	0	1	8	9	3	0	8	2	0	8
	PBS_ATTCCATTCCCGGTAG-1	P14.Bystander	15.0012	110.36	0	0	23.2574	31.5466	11.602	216.246	32.2967	-3.89462	22.1668	6	0	0	0	5	0	5	7	0	0	0	3	27	1	0	0	5	10	1	0	5	0	0	0
	PBS_ATTCCCGAGGAGCAAA-1	P14.Bystander	10.9874	31.5989	21.638	8.40533	0	7.77215	4.38845	81.4712	13.0076	-6.79977	14.6078	1	0	0	0	0	0	0	0	0	0	0	0	7	1	0	0	0	1	0	0	0	0	0	0
	PBS_ATTCCCGCAATCGCGC-1	P14.Bystander	8.65841	20.3885	43.2657	1.2192	0	19.5783	45.2533	71.309	6.38489	-5.94065	-9.53171	3	0	0	0	0	0	2	0	0	0	1	0	14	2	1	0	5	2	1	0	7	2	0	0
	PBS_ATTCCCGGTACCGTGC-1	P14.Bystander	24.3597	60.8336	43.3266	303.643	0.131935	0	26.08	147.285	0	28.4271	4.7455	5	0	0	0	1	0	16	0	2	0	0	0	39	3	3	0	2	13	0	0	1	1	0	7
	PBS_ATTCCCGGTGATGTAA-1	P14.Bystander	0.0590131	3.87968	4.87818	3.87997	32.647	54.3068	60.9284	101.819	0	-6.03112	-13.1844	7	0	1	1	0	3	12	1	0	2	0	1	18	1	2	0	1	1	1	0	0	0	0	0
	PBS_ATTCCCGTCAGGGATG-1	P14.Bystander	39.4665	0	0	0.622565	4.7573	66.6235	29.2214	70.6491	4.74435	-20.823	11.9348	5	0	0	5	0	5	34	5	0	0	8	0	18	2	0	0	1	0	3	0	2	0	0	0
	PBS_ATTCCCGTCCGAGATT-1	P14.Bystander	10.1729	2.92413	99.2275	6.05874	0.863325	3.91219	23.7496	156.67	0	-4.19846	-21.2089	6	0	0	0	0	0	3	0	0	0	0	0	20	0	5	0	1	11	1	0	0	1	0	0
	PBS_ATTCCTACACGCTATA-1	P14.Bystander	0	0	48.4699	0	7.77406	18.8933	71.1421	44.409	0.0465455	-0.94762	-16.4366	3	0	1	4	0	4	0	0	1	0	0	0	16	0	3	0	2	3	2	0	1	1	0	0
	PBS_ATTCCTACAGTTGCGC-1	P14.Bystander	0	1.1731	38.3621	10.5447	0	24.7908	0	195.572	19.5418	-8.33439	5.31622	0	0	0	0	0	0	58	0	0	0	0	1	12	2	0	0	0	0	1	0	1	0	0	0
	PBS_ATTCCTAGTGATCATC-1	P14.Bystander	14.3147	0	20.3244	39.3685	0.850081	3.99048	20.8754	176.652	5.39983	1.31965	1.6074	0	0	0	0	0	0	2	0	1	0	1	0	22	0	1	0	0	1	0	0	0	0	0	2
	PBS_ATTCCTAGTGCCTTCT-1	P14.Bystander	16.2885	40.5978	39.6355	0.881033	0.208186	10.1857	25.2409	59.5932	10.4528	-14.2445	-8.34773	2	0	0	3	0	0	3	0	0	0	0	0	10	1	1	0	1	0	0	0	1	0	0	0
	PBS_ATTCGTTGTAGTTCCA-1	P14.Bystander	7.02485	0	34.2403	0	0	46.7691	45.2855	171.159	0	-4.11379	-24.506	5	0	0	0	0	0	32	0	1	0	5	0	18	1	1	0	1	1	0	0	0	2	0	0
	PBS_ATTCGTTGTTCAAGGG-1	P14.Bystander	75.2775	25.995	22.2642	0	14.8507	8.11931	0	144.508	3.50572	-4.64469	-25.6174	2	0	0	0	0	0	1	0	0	0	0	1	28	1	2	0	0	0	0	0	0	1	0	0
	PBS_ATTCGTTGTTTAGAGA-1	P14.Bystander	3.29621	27.685	0	1.51951	9.75148	0	46.6295	75.7162	0	-3.72751	-14.4117	7	0	0	2	0	0	7	2	1	0	3	0	15	0	3	1	0	3	0	0	0	0	0	0
	PBS_ATTCGTTGTTTGGGTT-1	P14.Bystander	190.361	0	0	150.226	21.5351	0	101.402	124.556	0	-24.9322	14.7374	12	0	0	0	0	0	13	7	1	0	0	0	22	2	6	0	0	5	2	1	10	2	3	9
	PBS_ATTCGTTTCAAAGACA-1	P14.Bystander	5.13264	5.63238	0	0	5.75134	59.511	77.1888	76.7725	0	13.254	-9.66071	3	0	2	4	0	0	10	1	0	0	24	0	8	2	0	0	3	3	2	0	2	1	0	1
	PBS_ATTCGTTTCTCTCCGA-1	P14.Bystander	0.992054	0	97.732	1.69026	3.28378	25.477	0	210.145	0	-3.06086	-24.7273	4	0	0	0	0	0	13	2	0	0	0	0	12	1	3	0	4	7	0	0	0	1	0	1
	PBS_ATTCTACAGACCTTTG-1	P14.Bystander	4.36685	0	0	0	26.8272	73.5077	36.4811	309.775	0	-1.2674	-26.6464	18	0	0	1	0	3	107	7	2	0	0	1	17	0	1	1	1	2	1	0	0	2	0	0
	PBS_ATTCTACTCTCTCAAT-1	P14.Bystander	11.0962	29.5728	30.8751	0	6.42455	0	24.6766	72.7857	21.2961	4.69183	9.83691	5	0	0	0	0	0	2	1	0	0	0	0	9	0	0	0	0	7	0	0	7	0	0	0
	PBS_ATTCTTGTCTTAGCCC-1	P14.Bystander	59.1743	9.69828	77.8891	0	40.4273	68.1799	84.538	90.7586	0	-6.51678	-21.4142	4	0	0	6	0	12	33	3	0	0	0	0	15	2	1	0	0	5	3	0	3	2	2	0
	PBS_ATTGGGTAGTTGCTCA-1	P14.Bystander	14.1821	24.4656	9.64045	14.2926	0	32.4089	0	307.193	0	-4.66934	-26.161	0	0	1	0	0	0	9	1	0	0	0	2	29	1	3	1	1	2	0	0	0	0	0	1
	PBS_ATTGGGTCACGACGCT-1	P14.Bystander	0	53.8918	38.0274	0	2.18561	10.6806	0	291.764	13.2454	-3.5048	-25.9797	18	0	0	5	0	0	8	0	0	0	0	0	7	3	0	0	1	3	0	0	0	2	0	0
	PBS_ATTGGGTCAGAAATTG-1	P14.Bystander	0	28.9169	81.2329	232.765	25.628	64.2392	17.9888	174.296	0	29.7275	7.13399	28	0	2	0	0	0	3	2	0	0	0	0	10	3	7	1	4	11	0	0	5	2	0	16
	PBS_ATTGGGTCAGTTACCA-1	P14.Bystander	37.0612	18.6585	43.4535	0	4.47902	1.30793	12.5946	68.8585	10.2391	-8.66181	-1.67451	8	0	0	0	0	0	8	1	2	2	0	8	7	1	2	0	0	3	0	0	0	0	0	0
	PBS_ATTGGGTGTCCGTTTC-1	P14.Bystander	61.8026	0	0	0	0	0	30.9123	152.765	0	-17.1199	6.65882	4	0	0	2	0	0	47	1	0	0	0	2	26	0	4	0	0	0	0	0	0	2	2	0
	PBS_ATTGGGTTCTTGGCTC-1	P14.Bystander	0	0	0	0	26.5058	12.3473	104.384	88.3844	0	-23.6915	1.00199	7	0	1	2	0	0	3	1	0	0	0	0	8	0	1	0	1	1	3	0	0	0	0	0
	PBS_ATTGTTCAGCGTATAA-1	P14.Bystander	18.1995	28.8765	1.93626	5.58693	25.435	41.3987	31.7353	84.0769	0	-3.64157	-12.6288	3	0	0	0	0	0	9	2	0	0	0	1	9	0	1	0	5	0	2	0	3	0	0	0
	PBS_ATTGTTCAGTGGAAAG-1	P14.Bystander	32.0389	51.4828	8.07912	6.56596	12.388	15.3488	69.8894	80.7168	0	-9.68645	-12.9144	11	0	0	3	0	0	0	1	0	0	1	1	17	1	1	0	3	0	1	0	0	0	0	0
	PBS_ATTTACCAGACTCCGC-1	P14.Bystander	6.15403	59.0438	7.21228	247.622	8.39005	1.9479	23.3501	217.454	31.1882	28.5675	4.80293	13	0	0	1	0	0	70	0	2	0	0	0	36	0	3	0	0	6	1	0	1	1	0	6
	PBS_ATTTACCAGGCAGGGA-1	P14.Bystander	1.15377	28.1126	25.9408	0	0	0	0	42.6711	4.49677	-11.2765	3.36935	1	0	0	4	0	0	3	0	0	0	0	0	0	1	0	0	3	2	0	0	1	0	0	0
	PBS_ATTTACCAGGGAGATA-1	P14.Bystander	0	0	0	0	0	3.418	0	497.996	34.7533	-2.92213	-27.4663	7	0	0	4	0	0	110	1	0	0	0	3	29	0	0	0	0	0	0	0	0	0	0	0
	PBS_ATTTACCAGTTCGCAT-1	P14.Bystander	3.18791	20.0584	53.656	22.2613	17.3725	32.0244	38.2509	96.6439	0	6.90054	-5.04375	8	0	2	0	0	4	7	2	0	3	1	0	23	0	2	1	1	0	3	0	0	1	0	2
	PBS_ATTTCACAGCGACCCT-1	P14.Bystander	130.852	0	24.9847	0	0	0	0	405.266	12.8075	-22.125	12.7488	1	0	0	7	0	0	87	0	0	0	3	2	30	0	3	0	1	2	0	0	0	0	0	0
	PBS_ATTTCACCACGCAAAG-1	P14.Bystander	97.6119	10.1131	65.0333	0	25.2176	8.26249	8.98864	166.347	0	-21.9656	12.6731	28	0	0	0	0	0	27	2	0	0	0	1	34	0	3	0	4	8	1	0	0	0	3	0
	PBS_ATTTCACCACTAACGT-1	P14.Bystander	0	4.15103	34.572	0	0	18.3733	37.4879	40.9221	8.13346	-4.40531	-20.8054	0	0	1	6	0	2	0	0	0	0	0	0	6	1	1	0	0	1	0	0	1	3	0	0
	PBS_ATTTCTGAGTCACGAG-1	P14.Bystander	3.65362	8.75781	16.4894	1.25434	14.5994	50.9418	4.80531	75.9149	0	-9.94006	2.71415	1	0	0	4	0	9	21	0	0	0	2	0	9	0	1	1	1	3	0	0	3	2	0	0
	PBS_ATTTCTGCAGGTATGG-1	P14.Bystander	16.2556	44.1912	13.3741	140.75	3.75391	71.4267	12.297	123.713	5.27801	31.1647	6.43749	3	0	0	2	0	0	14	4	1	0	1	0	8	4	1	0	3	9	1	0	21	1	0	19
	PBS_CAAAGAAAGCGAGAAA-1	P14.Bystander	15.8903	36.8457	10.2048	2.34892	35.3388	0	5.78991	96.4362	0	-1.8334	13.1858	9	0	0	0	0	0	1	0	0	0	1	0	26	0	1	0	6	8	3	0	3	0	0	0
	PBS_CAAAGAAGTCCAGAAG-1	P14.Bystander	9.31628	24.5007	24.1592	231.629	31.4072	0	77.7178	93.95	0	13.1996	-2.49514	6	0	0	0	0	0	32	1	3	0	2	0	25	2	1	1	0	3	2	0	2	1	0	8
	PBS_CAACAACAGACTACGG-1	P14.Bystander	37.4077	10.4211	34.7382	0	0	16.8734	24.4527	152.734	12.1539	-3.26683	-20.9287	3	0	0	0	0	0	20	0	0	0	3	2	32	1	0	0	0	2	0	0	0	0	0	0
	PBS_CAACAACCACGCTATA-1	P14.Bystander	0	0	77.7498	0	0	0	10.3832	238.083	0	-0.870465	-24.7987	1	0	0	0	0	0	12	0	0	0	0	1	17	0	3	0	1	0	1	0	1	0	0	0
	PBS_CAACAACCACTTCAGA-1	P14.Bystander	64.2722	7.8074	0	0.400346	2.10986	26.1034	41.3578	63.7728	0	1.54886	-2.27333	4	0	1	1	0	0	31	1	0	0	3	1	20	1	0	0	0	1	1	0	1	0	1	0
	PBS_CAACAACCAGACCATT-1	P14.Bystander	3.47898	27.3619	14.6707	2.62312	35.1057	52.2142	19.1536	120.838	0	-3.8384	-12.7703	5	0	0	2	0	0	13	5	0	0	1	0	12	1	1	0	5	0	3	0	0	0	0	0
	PBS_CAACAACGTGGCCTCA-1	P14.Bystander	0	21.0903	9.19578	0	35.7662	41.3567	121.015	89.3585	0	-3.10826	-15.951	3	0	0	1	1	0	15	32	1	2	0	0	19	3	1	0	3	10	5	0	2	0	0	0
	PBS_CAACAACTCTATCGGA-1	P14.Bystander	0	0	0	3.45549	16.7189	25.1931	231.481	204.596	0	-0.110892	-23.1997	2	0	2	1	0	51	35	23	1	0	1	0	31	2	5	0	1	0	4	0	0	0	0	0
	PBS_CAACAGTCAGCTACAT-1	P14.Bystander	0	44.6597	57.1006	0	6.55294	0	83.5697	122.143	0	-6.59966	-20.5952	2	0	0	3	0	0	3	3	0	0	1	0	6	2	1	0	0	4	3	0	1	4	0	0
	PBS_CAACAGTCATCCGAAT-1	P14.Bystander	0	0	0	0	52.8755	30.2782	82.0911	101.407	0	9.26342	-13.5276	2	0	0	0	0	25	22	0	3	0	0	0	17	0	1	0	3	0	10	0	0	0	0	0
	PBS_CAACAGTTCCTGTACC-1	P14.Bystander	10.2425	28.6961	9.24959	0	0	12.89	0	55.5097	0	-12.9532	6.80082	0	0	0	5	1	0	0	0	1	0	0	0	9	0	0	0	0	0	0	0	1	1	1	0
	PBS_CAACCAATCAGACAAA-1	P14.Bystander	7.73472	59.6587	40.8926	12.3636	0	0	47.7995	45.1112	13.8385	-6.40987	-10.8672	4	0	0	7	1	0	0	0	0	0	0	0	14	3	0	0	0	5	0	0	4	0	0	0
	PBS_CAACCAATCGGATTAC-1	P14.Bystander	5.30452	5.85185	0	1.87225	13.6797	34.0787	30.2196	60.349	8.82071	11.6908	-10.1165	2	0	1	2	0	46	14	0	0	0	0	0	13	0	1	0	0	15	1	0	1	1	0	0
	PBS_CAACCTCAGGATGTTA-1	P14.Bystander	4.25482	0	12.1035	0.43381	4.60413	61.0062	17.4603	65.5124	10.6558	9.81052	-6.26163	3	0	2	2	0	22	23	1	0	0	1	3	7	1	1	1	0	3	0	0	3	3	0	0
	PBS_CAACCTCAGTCCCAAT-1	P14.Bystander	0	17.2774	0	1.4578	17.2086	24.3538	75.5461	25.7472	6.22354	-1.55931	-16.0919	10	0	0	0	0	0	2	0	1	0	0	0	5	0	1	0	2	2	0	0	0	1	0	0
	PBS_CAACCTCCAAAGACGC-1	P14.Bystander	13.394	86.6509	12.6105	0	37.157	0	65.5312	97.6982	20.719	9.40139	10.9886	8	0	0	0	0	0	1	3	0	0	3	0	18	2	2	0	1	18	2	0	30	0	0	0
	PBS_CAACCTCGTGCAGATG-1	P14.Bystander	0	0	45.1209	294.91	31.7449	0	117.3	64.2413	0	29.3609	9.44323	3	0	0	0	0	0	4	6	0	0	0	2	13	2	4	0	2	12	0	0	0	3	0	13
	PBS_CAACGATAGCCAACCC-1	P14.Bystander	16.5582	10.0836	44.6378	0	0	21.1677	91.7307	108.831	9.03397	-4.37078	-18.4283	1	0	0	1	0	0	0	0	0	0	0	2	17	2	2	1	0	3	2	0	1	2	0	0
	PBS_CAACGATCAATAGAGT-1	P14.Bystander	26.2031	27.1521	23.9354	7.36738	3.98208	0	29.5938	121.523	0	-5.87455	-10.1374	4	0	0	2	0	0	17	0	0	0	1	0	10	0	1	1	4	2	1	0	0	3	0	0
	PBS_CAACGATTCAACTGAC-1	P14.Bystander	23.5297	0	5.18095	0	0	0	213.673	405.359	23.8057	-6.62573	-25.7427	0	0	0	2	0	0	113	1	0	0	5	0	30	1	3	1	0	3	0	0	0	0	2	0
	PBS_CAACGATTCCTTTGAT-1	P14.Bystander	0	22.4719	115.268	5.7195	9.26787	28.3687	0	214.054	14.7651	-5.23918	-25.4839	11	0	0	2	0	0	14	0	1	4	0	5	21	1	6	1	1	1	1	0	0	0	0	0
	PBS_CAACGGCGTAGAGCTG-1	P14.Bystander	10.9888	30.8186	42.7704	55.636	0	0	31.4375	288.639	0	23.2026	7.2269	4	0	0	3	0	0	40	1	0	0	0	0	20	0	1	0	4	1	0	0	0	1	0	1
	PBS_CAAGACTGTCCGGTCA-1	P14.Bystander	24.9576	0	115.981	0.216681	5.32071	6.48677	9.70989	326.656	12.6066	-3.31871	-26.5731	3	0	0	0	0	0	11	0	0	0	0	1	30	1	3	0	2	2	0	0	1	1	0	0
	PBS_CAAGACTGTGGCTCTG-1	P14.Bystander	0	1.28347	67.6503	9.40173	10.0841	0	10.707	148.847	0	-1.04675	-7.13712	8	0	0	0	0	0	7	0	1	0	1	0	7	1	4	1	0	4	1	0	0	0	0	0
	PBS_CAAGACTTCAAGCCGC-1	P14.Bystander	0.785564	88.8139	59.3149	511.043	36.7544	50.7116	0	181.282	25.4361	30.1943	6.19122	12	0	0	0	0	0	16	1	3	0	1	2	48	2	4	0	12	12	2	0	0	2	0	40
	PBS_CAAGACTTCTGAGCAT-1	P14.Bystander	12.4969	0	0	0	0	0	0	327.528	0	-1.9691	-26.3694	2	0	1	1	0	0	111	0	0	0	0	1	23	0	0	0	1	4	0	0	0	0	0	0
	PBS_CAAGAGGAGCCTTGAT-1	P14.Bystander	40.7043	76.3416	0	3.218	4.00024	21.1704	0	98.7647	1.07962	-11.3026	8.01867	1	0	0	5	0	0	0	0	0	0	0	1	23	1	0	0	0	2	0	0	2	0	0	0
	PBS_CAAGAGGCAGGGTTGA-1	P14.Bystander	14.5524	0	0	0	14.5458	18.0188	26.3057	342.392	44.5902	-5.18516	-25.6385	2	0	0	1	0	0	55	7	2	0	1	1	19	0	1	0	0	1	0	0	2	1	0	1
	PBS_CAAGAGGCAGTGGCTC-1	P14.Bystander	51.0255	18.9145	15.1816	0	1.79835	15.554	11.4434	35.9392	4.46495	-21.5107	12.6825	2	1	0	7	0	0	0	0	0	0	0	0	15	0	1	0	2	0	0	0	3	3	2	0
	PBS_CAAGAGGGTATCGAAA-1	P14.Bystander	5.05482	27.0408	41.0063	0	0	0	31.1355	106.171	0.876605	-17.7226	0.99896	0	0	0	1	0	0	0	0	0	0	0	0	12	0	3	0	0	0	0	0	1	0	0	0
	PBS_CAAGCTAAGTGGATTA-1	P14.Bystander	5.32122	17.1609	6.61283	0	34.3341	23.4883	14.81	118.544	0	-2.69691	-11.0783	2	0	0	5	0	2	18	1	3	0	0	0	7	0	1	1	1	3	1	0	1	0	0	0
	PBS_CAAGCTACACGGTGCT-1	P14.Bystander	30.6629	32.9516	33.2979	0	0	36.5392	15.903	150.498	0	-3.065	-23.0308	8	0	0	3	0	0	9	1	0	1	0	2	24	1	0	0	0	3	0	0	0	0	2	0
	PBS_CAAGCTATCCCGAAAT-1	P14.Bystander	20.7188	28.4315	52.9886	0	3.56552	25.0257	12.9084	75.7685	6.14978	-5.35301	4.13364	6	1	0	0	0	0	2	0	0	0	0	2	19	1	4	0	4	5	0	0	0	0	0	0
	PBS_CAAGCTATCGCCAGAC-1	P14.Bystander	3.52202	15.1928	21.3888	0	10.9043	0	115.511	42.8513	0	-6.50353	-10.2596	0	0	0	0	0	0	0	0	0	0	0	0	21	0	1	0	1	5	1	1	0	0	0	0
	PBS_CAAGGGAAGCCTCTCT-1	P14.Bystander	33.2285	13.5706	26.1173	0	0	0	13.1608	129.801	0	0.307131	-11.7318	0	0	0	2	0	0	13	0	0	0	0	0	23	1	5	0	2	7	1	0	0	0	1	0
	PBS_CAAGGGACACGAAAGC-1	P14.Bystander	12.5719	44.5753	8.83173	85.2097	6.59772	39.7871	50.3243	145.838	0	22.572	7.78406	4	0	0	3	0	0	19	0	0	0	2	1	18	1	0	0	0	5	2	0	6	0	0	1
	PBS_CAAGGGATCCCGAAAT-1	P14.Bystander	11.3696	44.6741	51.122	0	20.5978	18.0137	37.2177	110.456	12.6802	-6.05106	-20.897	17	0	1	0	0	0	6	2	0	0	0	0	13	0	5	0	8	0	1	0	2	0	0	0
	PBS_CAATACGCATACGCAT-1	P14.Bystander	24.1902	25.0244	33.6353	1.57748	10.6662	0	9.104	76.2004	1.75384	-9.26186	1.64839	3	0	0	2	0	0	5	0	0	0	0	0	12	1	0	0	1	1	2	0	0	0	0	0
	PBS_CAATACGGTATCAGGG-1	P14.Bystander	54.8895	0	73.0701	6.37732	0	7.96676	22.3207	228.509	0	-6.27261	-24.0713	0	0	0	0	1	0	50	1	0	0	0	0	39	0	3	0	2	4	1	0	0	1	0	0
	PBS_CAATCGAAGCATTGTC-1	P14.Bystander	9.34117	7.44425	69.0844	11.0009	8.45063	6.03886	41.3261	155.842	0	-2.40272	-13.1025	15	0	0	2	0	0	7	0	0	0	5	0	29	0	5	0	1	4	0	0	4	1	0	0
	PBS_CAATCGAAGGATATAC-1	P14.Bystander	34.6807	52.752	25.7364	6.22079	4.24161	0	0	216.824	7.20008	22.2487	7.12904	11	0	0	1	1	0	0	1	0	0	3	1	17	0	3	0	1	7	0	0	0	0	0	0
	PBS_CAATCGAGTAAGCGGT-1	P14.Bystander	7.69957	0	26.4351	0	0.31467	25.203	0	212.87	0	-2.12144	-22.8971	6	0	1	0	0	1	15	1	0	0	0	0	17	0	1	0	2	3	0	0	0	1	1	0
	PBS_CAATCGATCTCGACGG-1	P14.Bystander	0	13.9348	43.0581	0	3.13231	0	66.331	88.6736	0	-14.5517	-11.0484	3	0	0	6	1	0	4	4	3	0	0	1	10	0	2	2	0	0	2	0	1	1	0	0
	PBS_CAATGACCAGAGTAAT-1	P14.Bystander	17.2628	30.1969	7.96269	0	11.6778	39.7558	15.2307	84.0572	0	-4.02849	12.0679	3	0	0	0	0	0	48	0	0	0	0	0	3	0	1	0	2	0	0	0	0	0	0	0
	PBS_CAATGACTCCACGAAT-1	P14.Bystander	0	23.5327	14.6587	306.32	57.0959	25.8332	20.2741	121.984	28.4189	26.3683	8.26255	15	0	0	0	0	0	13	3	1	0	3	1	37	1	0	0	2	12	2	0	8	0	0	18
	PBS_CAATTTCGTTTGGGAG-1	P14.Bystander	17.6348	23.6033	25.5369	15.3953	0.77688	4.56412	0	219.859	19.3983	22.404	7.15075	8	0	0	1	0	0	2	0	2	0	0	0	16	0	1	0	0	2	1	0	0	1	0	1
	PBS_CAATTTCTCTCTGACC-1	P14.Bystander	7.77822	18.1083	67.3899	8.47397	0	20.0718	9.31573	112.096	5.04467	-4.0723	-21.1338	5	0	0	0	0	0	6	0	0	0	0	0	17	2	1	0	0	1	0	0	4	4	1	0
	PBS_CACAACAAGTATGGCG-1	P14.Bystander	83.0667	1.92652	0	0	30.8571	23.5363	65.9425	94.5729	0	-3.64074	-14.4369	19	0	0	3	0	0	0	1	2	0	0	0	9	1	0	0	1	3	2	0	0	1	0	0
	PBS_CACAACACAGACGCTC-1	P14.Bystander	8.69512	37.3824	49.3928	209.325	8.40525	0	191.386	258.186	3.01573	23.4874	6.45033	30	0	0	0	0	0	32	4	2	0	0	1	36	1	6	3	1	8	3	0	1	0	0	11
	PBS_CACAACAGTGGTGATG-1	P14.Bystander	14.1607	57.8088	27.3659	1.99503	0	12.4454	28.3702	52.3793	10.6691	-13.0846	-2.78097	1	0	0	5	0	0	0	0	0	0	1	0	7	0	1	0	0	1	0	0	4	3	0	0
	PBS_CACAACATCACCTGTC-1	P14.Bystander	20.669	66.3168	81.113	106.357	0	52.152	0	203.573	0.406152	24.0212	7.54434	4	0	0	10	0	0	31	1	0	0	5	0	29	3	0	0	1	5	1	0	4	1	0	12
	PBS_CACAACATCGCCACTT-1	P14.Bystander	4.81935	59.5997	35.9458	5.21773	18.7985	0	54.8743	115.2	0	-6.02809	-20.1108	9	0	0	6	0	0	0	2	0	0	0	0	7	0	2	0	2	9	0	0	3	1	0	0
	PBS_CACACAAGTTTCGTAG-1	P14.Bystander	0	14.9641	73.5417	0	0	0.874676	14.6887	190.052	4.53438	-3.90693	-24.7571	0	0	0	1	0	0	4	0	0	0	0	0	17	2	1	0	0	0	3	0	0	1	0	0
	PBS_CACACAATCGTCTACC-1	P14.Bystander	4.81653	31.509	59.1148	2.75863	6.03988	25.612	92.1331	40.0653	11.3147	-14.0279	-11.3139	5	0	0	1	0	0	0	0	1	0	1	1	19	0	3	0	2	1	0	0	0	2	0	0
	PBS_CACAGATGTTTATGCG-1	P14.Bystander	0	44.1634	78.1108	0	0	10.8135	0	69.8979	0	-14.2525	-10.501	0	0	0	7	0	0	1	0	0	0	1	0	13	2	2	0	1	0	0	0	3	1	0	0
	PBS_CACAGATTCACCGCTT-1	P14.Bystander	0	0	41.4326	1.88507	12.1557	131.329	60.6414	36.9262	0	17.3397	-12.693	1	0	2	0	0	3	4	2	0	0	1	0	1	1	1	0	1	6	1	0	4	1	0	0
	PBS_CACAGGCAGGCTCCCA-1	P14.Bystander	54.5473	0	39.4904	0	0	35.0458	0	241.991	17.8733	-0.151246	-26.1084	3	1	0	1	0	73	120	1	0	0	2	0	19	0	2	1	1	1	0	0	0	0	0	0
	PBS_CACAGGCAGGTTGTTC-1	P14.Bystander	40.8692	23.3203	13.7871	0	4.27924	25.3482	0	262.307	22.208	-4.44224	-25.9858	13	1	0	0	0	0	2	0	0	0	13	0	50	0	0	0	3	3	0	0	0	1	0	0
	PBS_CACAGGCCACTCCGGA-1	P14.Bystander	0	104.216	8.79761	282.503	10.7572	8.72698	0	216.388	0	23.6885	6.94105	10	0	0	1	0	1	6	1	0	0	1	1	14	2	2	0	14	9	0	0	0	2	0	8
	PBS_CACAGGCGTAAGGAGA-1	P14.Bystander	1.83351	0	78.7036	0	7.72521	0	48.9171	107.273	0	-5.09508	-19.5101	3	0	0	1	0	1	12	1	0	0	0	0	29	0	1	0	3	3	0	0	0	0	0	0
	PBS_CACATGACAAACAGGC-1	P14.Bystander	0	9.04146	70.2178	0	0	31.934	0	128.895	0	-3.62773	-22.2909	0	0	0	1	0	0	0	0	0	0	0	2	11	0	3	0	0	0	1	0	0	2	0	0
	PBS_CACCAAACAGAGTAAT-1	P14.Bystander	13.8334	0	52.5303	0	16.5003	0	38.5568	186.901	11.0285	-1.20086	-14.8987	5	0	0	1	0	0	23	2	1	0	1	0	13	0	3	0	0	1	3	0	0	1	0	0
	PBS_CACCAAAGTATCGAAA-1	P14.Bystander	0	8.06297	0	0.701188	16.5785	14.0192	61.1401	177.368	1.43066	-1.85957	-20.3755	14	0	0	4	0	1	28	0	1	0	2	0	11	2	4	0	2	4	1	0	2	2	0	0
	PBS_CACCAAAGTCTTACTT-1	P14.Bystander	15.771	34.7729	36.6656	0	0	0	23.2945	50.409	0	-12.1244	-8.95257	2	0	0	2	1	0	0	0	0	0	0	0	9	0	2	1	2	1	1	0	3	0	0	0
	PBS_CACCGTTAGATTGGGC-1	P14.Bystander	0	0	24.5923	82.7988	16.7246	71.5593	118.662	169.581	8.97735	23.9179	8.17841	8	0	0	0	0	0	32	2	0	0	2	2	25	1	0	1	0	1	2	0	2	0	0	3
	PBS_CACCGTTCATAGTCGT-1	P14.Bystander	15.8244	9.48683	22.7829	9.38322	0	27.0541	33.9245	87.8607	0	-9.02996	-12.195	1	0	0	1	0	0	5	2	0	0	0	0	7	1	1	0	3	4	1	0	5	0	0	0
	PBS_CACCGTTGTGGTTTGT-1	P14.Bystander	0	28.5297	1.37607	2.90002	0	0	42.3854	254.497	8.06053	-5.59816	-23.7416	5	0	0	2	0	0	38	1	0	0	0	0	24	2	2	0	1	2	0	0	3	1	0	0
	PBS_CACCGTTGTGTCCCTT-1	P14.Bystander	0	10.1026	50.5304	0.771127	0	16.3345	0.29657	86.5492	0	-3.64377	-21.4935	3	0	0	0	0	0	0	1	0	0	0	0	10	1	2	0	2	1	0	0	1	0	0	0
	PBS_CACCGTTTCGCCAGAC-1	P14.Bystander	49.5307	85.5994	53.6645	150.591	0	0	38.5598	335.519	48.842	23.5354	6.38999	19	0	0	7	1	0	52	3	1	0	1	1	20	0	1	0	1	0	2	0	3	4	0	17
	PBS_CACGAATGTCAAAGAT-1	P14.Bystander	0	52.7571	13.4583	1.63999	13.3416	7.50249	50.8921	112.74	0	-7.80746	-12.1134	4	0	0	0	0	0	8	0	0	0	1	0	18	0	0	1	2	1	0	0	5	0	0	0
	PBS_CACGAATGTCTAGATC-1	P14.Bystander	10.8282	14.2331	0	1.73848	0	0	40.6102	176.155	0	-7.30406	-22.2416	1	0	0	1	0	0	33	2	0	0	1	0	34	1	0	0	0	0	0	0	0	1	0	0
	PBS_CACGAATGTGGCTCTG-1	P14.Bystander	2.64612	22.8274	68.7531	3.64462	20.663	5.62197	0	117.293	0	-1.85718	-21.2048	6	0	0	2	0	0	1	1	0	1	2	1	5	2	3	0	8	24	0	0	0	0	0	0
	PBS_CACGAATGTTAAACAG-1	P14.Bystander	3.2856	65.4123	25.5519	3.2804	6.94445	0	25.1204	101.413	4.74498	-7.13535	-11.2919	2	0	0	2	1	0	0	0	0	0	0	0	14	1	2	0	3	9	0	0	1	0	0	0
	PBS_CACGGGTAGCACCGAA-1	P14.Bystander	0	0	41.6967	1.26245	2.91165	60.0908	88.8005	37.2578	0	11.7997	-15.6653	0	0	1	3	0	19	3	0	0	1	2	0	11	3	2	0	0	1	10	0	3	1	0	0
	PBS_CACGGGTTCGACGAGA-1	P14.Bystander	0	0	36.4068	0	13.0384	26.1917	59.9473	156.182	14.7941	-1.0097	-21.0198	4	0	0	2	0	0	26	0	0	0	3	0	22	1	2	1	0	0	1	0	0	4	0	0
	PBS_CACGTGGAGGCCTGCT-1	P14.Bystander	13.253	45.1104	15.3201	2.91346	16.7981	17.3707	0	150.154	12.8076	-2.19563	-23.3482	11	0	0	1	0	0	20	1	0	1	0	1	9	0	1	0	1	14	0	0	0	1	0	0
	PBS_CACGTGGAGGTCATCT-1	P14.Bystander	181.791	22.8875	10.1974	0	0	42.73	16.712	205.671	39.8059	-24.1642	14.8708	8	0	0	2	0	0	31	12	0	0	0	1	8	4	0	0	0	3	0	0	1	0	17	0
	PBS_CACGTGGCACATACGT-1	P14.Bystander	17.6453	28.8835	73.1009	335.559	43.0175	39.8972	13.5626	405.865	3.6166	27.5098	7.74121	25	0	0	0	0	0	239	1	1	4	11	0	17	2	0	0	8	26	0	0	7	2	0	25
	PBS_CACGTGGTCTAGTACG-1	P14.Bystander	24.0573	7.88352	97.2374	0	0	33.7855	12.2723	175.945	22.6865	-3.6964	-24.0558	1	0	0	3	0	0	0	0	0	0	0	0	16	0	7	0	0	3	0	0	0	0	0	0
	PBS_CACGTGGTCTGCGGCA-1	P14.Bystander	12.0419	5.52772	77.2297	15.4577	3.83427	0	4.77704	189.001	0	-2.82777	-21.7349	0	0	0	0	0	0	24	3	0	0	0	0	17	1	2	0	0	7	0	0	0	0	0	1
	PBS_CACGTTCAGCTGAAGC-1	P14.Bystander	27.5898	18.5348	15.8983	0.627764	0	19.5839	2.96455	358.633	0	-2.13259	-26.3372	2	0	0	1	0	0	39	2	0	0	0	1	17	0	0	0	2	6	1	0	0	0	0	0
	PBS_CACGTTCCACAGTCGC-1	P14.Bystander	0	0.699784	102.989	217.072	18.4918	0	0	150.832	6.2092	27.2024	9.18723	9	0	0	0	0	0	26	1	2	0	0	2	30	0	0	0	0	0	1	0	0	0	0	17
	PBS_CACGTTCTCATGCATG-1	P14.Bystander	13.0714	20.632	7.58229	7.26348	8.72822	46.9034	20.5126	16.9442	15.6199	19.1004	-7.80879	2	0	0	2	0	0	3	2	0	1	1	1	2	0	1	0	0	3	0	0	11	0	0	0
	PBS_CACTAAGAGCATGATA-1	P14.Bystander	136.667	0	74.831	0	0	0	0	345.169	0	-21.812	13.5986	6	0	0	1	0	0	159	1	0	0	5	0	22	0	11	0	0	4	0	0	0	0	2	0
	PBS_CACTAAGCATCCGTTC-1	P14.Bystander	1.52198	10.3915	9.64127	2.01874	0	13.3974	5.675	50.9283	0	-20.9894	-5.39593	0	0	0	3	0	0	3	0	0	0	0	0	0	0	0	2	1	0	0	0	0	1	0	0
	PBS_CACTAAGGTCTCTCCA-1	P14.Bystander	14.419	54.9134	0	0	25.3116	14.5423	70.0141	87.8565	12.8205	-6.33948	-21.9468	5	0	0	1	1	0	21	2	3	1	2	0	29	0	1	0	0	9	0	0	4	0	0	0
	PBS_CACTAAGGTTATGGTC-1	P14.Bystander	0	2.64378	54.2626	15.5318	0	85.7203	0	171.982	0	22.7232	7.77571	3	0	1	2	0	0	18	1	0	0	0	2	5	2	0	0	0	1	0	0	0	0	0	2
	PBS_CACTGAACAGGGAATC-1	P14.Bystander	26.5533	15.4742	89.0617	0	24.0688	35.8993	0	232.61	22.0214	-2.47844	-25.6422	13	0	0	2	0	0	43	2	1	0	9	1	25	0	2	0	6	1	0	0	0	0	0	0
	PBS_CACTGAAGTCTAACTG-1	P14.Bystander	0	0	42.9148	0	8.06982	30.3445	30.5398	266.498	51.3186	-2.14271	-25.704	6	0	0	0	0	0	4	9	1	0	0	1	12	0	1	0	2	3	2	0	0	0	0	1
	PBS_CACTGAAGTTGAGGAC-1	P14.Bystander	0	22.4968	15.7248	6.56647	15.6733	49.8798	11.8498	196.71	0	-5.73007	-24.2007	6	0	1	5	0	0	52	1	0	0	0	1	25	2	0	0	2	1	0	1	0	1	0	0
	PBS_CACTGAATCCGATCGG-1	P14.Bystander	37.7852	3.69924	32.5816	0	11.0125	0	21.7499	120.15	3.51758	-23.7139	-0.535449	5	0	0	2	0	1	21	2	1	0	3	0	7	2	1	0	1	2	0	0	0	0	0	0
	PBS_CACTGGGAGCCGTCGT-1	P14.Bystander	0	0	0	239.763	0	0	32.2164	296.005	0	16.2938	-2.40593	4	0	0	0	0	0	55	2	0	0	0	0	10	0	3	0	1	0	0	0	2	0	0	2
	PBS_CACTGGGAGGATTTAG-1	P14.Bystander	0	67.8518	0	3.6844	1.9396	1.79589	0	225.36	0	-4.42103	-25.8148	7	0	0	0	1	0	18	1	0	0	0	1	24	3	0	0	1	7	0	0	7	0	0	0
	PBS_CACTGGGAGTGAATAC-1	P14.Bystander	0	0	0	0	40.6079	14.5924	93.8678	64.0427	0	11.5176	-16.4345	0	0	0	0	0	32	12	0	2	0	0	0	9	0	1	0	3	1	5	0	0	0	0	0
	PBS_CACTGGGTCCGCACTT-1	P14.Bystander	73.1809	0	77.0041	178.466	0	7.80569	34.3492	256.244	0	29.3683	5.43761	2	0	0	0	0	0	34	3	1	0	0	2	25	3	1	0	3	7	1	0	6	0	2	23
	PBS_CACTGGGTCTACTTCA-1	P14.Bystander	58.4204	33.4953	37.2789	0	0	0	74.8935	78.2128	0	-13.6521	-11.735	2	0	0	7	0	0	2	0	0	0	0	0	23	1	0	0	0	3	3	0	3	2	0	0
	PBS_CACTGGGTCTAGCATG-1	P14.Bystander	0	37.6771	87.2527	12.2094	14.1254	70.8277	35.4812	224.701	12.7929	-2.7675	-25.8801	3	0	0	0	0	7	45	3	0	0	0	3	24	2	0	1	1	4	1	0	6	1	0	0
	PBS_CACTGTCAGCGTTGTT-1	P14.Bystander	1.04852	24.7315	4.05914	0	0	24.5681	0	333.581	0	-2.95008	-26.5415	6	0	0	6	0	0	53	0	1	0	0	0	14	3	2	0	0	4	0	0	0	0	0	0
	PBS_CACTGTCTCTATACGG-1	P14.Bystander	19.3519	9.61184	38.6953	0	0	0	31.6543	91.3799	0.130134	-16.0127	-3.80691	6	0	0	0	0	0	5	0	0	0	0	0	8	1	2	0	0	1	0	0	0	0	0	0
	PBS_CACTTCGAGCGATCGA-1	P14.Bystander	9.27066	12.1886	60.2697	12.054	0	22.8298	3.95365	132.478	2.26855	-3.9425	-21.6766	1	0	0	1	0	0	2	1	1	0	0	0	5	1	2	0	0	0	0	0	0	0	0	0
	PBS_CACTTCGAGGAACGTC-1	P14.Bystander	13.5305	2.74192	48.8111	0	0.705898	40.3723	23.6935	103.664	0.622749	-3.47235	-21.2741	3	0	0	2	0	0	18	0	0	0	2	1	13	1	6	0	0	2	0	0	0	1	0	0
	PBS_CACTTCGCACCGCTGA-1	P14.Bystander	16.6444	32.2499	42.7609	1.16705	0	0	63.598	56.5223	7.53908	-14.832	-10.7693	1	0	0	13	1	0	0	0	0	0	0	0	12	2	2	0	0	0	1	0	0	2	0	0
	PBS_CACTTCGGTGAATAAC-1	P14.Bystander	5.26181	11.6264	25.4233	5.91492	25.5923	49.1527	94.2497	83.2266	0	-0.297423	-15.6153	6	0	1	8	0	0	9	0	0	0	1	0	23	1	2	2	1	2	5	0	1	0	0	0
	PBS_CACTTCGGTGTGGTCC-1	P14.Bystander	23.0738	46.6309	4.17183	100.433	0	0	15.9275	195.516	0	-0.0713148	5.63381	4	0	0	1	0	0	7	1	1	1	0	0	53	0	0	0	7	2	0	0	0	1	0	4
	PBS_CACTTCGGTTGTCATG-1	P14.Bystander	0	0	67.937	0	9.3299	44.2541	60.9604	113.878	5.94951	-1.01611	-24.2095	3	0	3	0	0	0	17	6	0	1	10	0	6	4	4	0	0	1	0	0	0	1	0	0
	PBS_CACTTCGTCGCGGTAC-1	P14.Bystander	15.5606	40.1859	46.5347	1.2608	23.7372	2.89005	57.9755	160.228	0	-6.27349	-22.8434	11	0	0	2	0	0	21	0	0	0	0	2	25	1	1	0	3	3	1	0	5	0	0	0
	PBS_CAGAGCCAGTAGCAAT-1	P14.Bystander	0	52.0174	0	4.10211	13.5438	19.7405	44.2593	104.911	0	-4.21993	-12.0384	1	0	0	2	0	4	25	0	1	0	13	1	8	1	1	0	3	7	1	0	7	0	0	0
	PBS_CAGAGCCGTACCAATC-1	P14.Bystander	44.9325	71.8864	7.52113	1.1635	8.82408	8.11952	0	156.417	2.61847	-18.7704	12.4932	11	0	0	2	0	0	8	0	1	0	2	1	26	1	6	0	8	3	0	0	0	0	0	0
	PBS_CAGAGCCGTCTCCTGT-1	P14.Bystander	0	36.7392	11.4255	0	0	15.5727	105.812	99.9554	17.4026	-5.78878	-19.178	1	0	0	0	0	0	7	0	0	0	0	0	7	0	5	0	4	9	1	0	0	3	0	0
	PBS_CAGAGCCGTGTCATGT-1	P14.Bystander	14.6684	36.3456	30.8267	203.767	7.30425	0	6.29941	426.303	16.8246	15.3506	5.45933	23	0	0	4	0	0	58	3	0	0	0	0	17	1	6	0	4	17	1	0	1	0	0	9
	PBS_CAGAGCCTCCTTGAAG-1	P14.Bystander	187.14	1.77573	0	0	27.0596	0	65.0259	53.3614	0	-25.9569	17.1567	12	0	0	0	0	11	38	28	0	0	13	0	20	0	0	0	1	13	3	0	1	2	6	0
	PBS_CAGATACCATAGATCC-1	P14.Bystander	0	22.8554	59.9359	1.21637	0	12.1868	8.44045	66.3992	0	-3.82224	-2.65096	0	0	0	0	0	0	3	0	0	0	0	1	20	1	1	1	3	1	0	0	0	0	0	0
	PBS_CAGATACTCGCAGTTA-1	P14.Bystander	304.193	0.43225	27.7765	0	0	17.3083	0	89.5617	0	-25.9198	18.4942	5	0	0	2	0	0	14	2	1	0	0	0	30	1	0	0	2	4	0	0	1	0	4	0
	PBS_CAGATCACAAATCAGA-1	P14.Bystander	0	0	84.9227	70.0434	6.33831	0	28.0769	260.522	0	22.4867	7.96738	4	0	0	2	0	0	14	1	0	0	0	0	13	0	5	0	1	3	0	3	0	1	0	1
	PBS_CAGATCACATCGTGGC-1	P14.Bystander	13.7458	21.4075	0	0	24.5259	53.7653	32.0805	30.2905	0	19.5935	-13.5484	5	0	2	0	0	19	13	1	0	0	5	0	6	1	0	0	7	8	1	0	11	0	0	0
	PBS_CAGATCACATTGTGCA-1	P14.Bystander	100.364	0	0	278.144	0	99.1627	97.5307	439.56	0	-2.76586	-27.764	12	0	0	5	0	55	124	1	0	0	3	0	53	1	8	0	0	8	0	0	0	1	1	17
	PBS_CAGATCAGTTAGGGTG-1	P14.Bystander	5.41021	14.3566	19.0542	0	14.0725	30.3511	13.0627	55.4481	0	-1.61228	-13.0851	8	0	0	0	0	6	11	0	1	0	0	0	11	0	7	0	1	3	0	0	2	1	0	0
	PBS_CAGATCATCATCGCCT-1	P14.Bystander	29.0299	51.6454	31.3003	2.53981	8.68969	8.75112	27.9307	100.88	0	-7.20057	-11.3921	12	0	0	1	1	0	8	1	2	0	1	1	22	1	0	0	1	3	2	0	1	2	0	0
	PBS_CAGATTGAGGCTTAGG-1	P14.Bystander	0	15.6646	46.9332	8.64729	0	0.0206226	0.932073	188.818	0	-3.71842	-24.7798	2	0	0	1	0	0	22	0	1	0	4	0	24	1	5	1	0	2	0	0	0	1	0	0
	PBS_CAGATTGAGTTGGAGC-1	P14.Bystander	0	34.0107	0	5.18308	0	0	29.4556	152.08	3.04034	-6.41126	-22.1804	0	0	0	6	0	0	26	4	0	0	0	0	23	0	1	1	0	0	0	0	0	0	0	0
	PBS_CAGATTGCAGCCTTCT-1	P14.Bystander	24.1696	32.142	59.7962	0	5.22379	47.6409	4.70954	283.161	0	-3.01186	-26.2755	15	0	0	4	0	0	8	1	1	0	0	2	20	0	2	0	0	5	0	0	0	0	0	0
	PBS_CAGATTGTCTGTGCAA-1	P14.Bystander	20.7215	0	0	0	10.766	42.4544	40.1841	46.7646	12.8682	7.28147	-13.6783	0	0	0	0	0	64	30	2	0	0	29	0	16	0	0	0	0	1	0	0	0	0	2	0
	PBS_CAGCAATAGCCTGTGC-1	P14.Bystander	0.138025	53.322	2.85944	82.0135	0	0	48.1635	206.983	0	23.0654	7.60106	9	0	0	4	0	0	13	2	0	0	1	0	35	2	1	0	5	3	2	0	0	0	0	2
	PBS_CAGCAATAGCTGCCTG-1	P14.Bystander	0	0	11.6334	3.91186	0	80.3746	128.171	257.882	21.3991	-1.49383	-26.5351	3	0	2	3	0	0	43	1	0	0	0	0	21	1	2	0	0	0	0	0	0	0	0	0
	PBS_CAGCAATAGGTCCGAA-1	P14.Bystander	2.8698	45.5557	32.6775	0	39.2955	8.70849	71.3077	81.8933	12.5759	-5.79125	-11.1159	20	0	0	1	1	0	5	1	0	0	0	1	18	3	1	0	5	3	0	0	3	4	0	0
	PBS_CAGCAATCATTGGCAT-1	P14.Bystander	9.1783	0	20.1059	0.599166	1.65788	7.95515	16.6429	55.1498	2.1613	-6.68957	-3.624	0	0	0	0	0	1	14	1	0	0	0	1	6	0	0	0	1	0	0	0	0	0	0	0
	PBS_CAGCAATGTCGTACTA-1	P14.Bystander	0	27.6197	61.6679	5.9433	2.99316	0	46.0681	125.255	15.5208	-4.59273	-21.22	4	0	0	1	0	0	8	1	2	0	0	0	7	0	1	2	2	0	2	0	4	0	0	0
	PBS_CAGCAATGTGGCCCAT-1	P14.Bystander	0	13.3602	41.9512	0	19.5675	0	16.6811	228.728	0	-2.36591	-22.7676	2	0	0	1	0	0	6	0	1	0	0	1	14	0	1	0	2	4	0	0	3	0	0	0
	PBS_CAGCAATTCCCTAGGG-1	P14.Bystander	5.23247	52.0443	64.1744	1.90274	0	25.4978	26.5747	67.9873	28.3665	-4.56527	-21.3168	6	0	0	2	0	0	1	0	0	0	0	0	30	0	4	0	2	6	0	0	1	1	0	0
	PBS_CAGCACGAGAACGCGT-1	P14.Bystander	16.9466	15.9889	26.4162	0	45.8668	64.5253	6.72894	278.679	0	-2.36593	-26.1602	9	0	0	2	1	0	12	7	0	0	11	1	25	0	3	0	1	3	0	0	0	2	0	0
	PBS_CAGCACGGTTTACCTT-1	P14.Bystander	6.01557	33.4296	64.7328	1.31145	0.716452	3.05908	11.3582	85.1543	0.203888	-5.79539	-20.789	4	0	0	8	0	0	1	4	0	0	0	0	14	0	3	0	1	2	1	0	1	2	0	0
	PBS_CAGCACGTCTGAATCG-1	P14.Bystander	38.723	0	18.5244	4.39769	0	59.5001	69.3524	576.985	52.1611	-2.86035	-27.6836	5	0	0	5	0	0	74	8	1	0	2	0	35	1	5	1	0	1	3	0	1	2	0	0
	PBS_CAGCAGCAGCATATGA-1	P14.Bystander	45.3401	30.5437	24.304	0	1.9903	0	5.35326	369.955	0	-2.68677	-25.6838	10	0	0	5	0	0	33	3	0	0	0	0	39	1	1	0	2	1	0	0	0	0	0	0
	PBS_CAGCAGCAGCTGACAG-1	P14.Bystander	9.93753	38.4995	58.213	2.59118	0	0	54.6456	117.231	0	-6.721	-21.0533	1	0	0	0	0	0	3	1	0	0	0	0	21	0	1	0	2	0	0	0	0	3	0	0
	PBS_CAGCAGCGTTCCTAAG-1	P14.Bystander	147.781	0	0	6.98669	19.4381	0	55.8165	174.875	2.41952	-24.5095	14.8373	12	0	0	0	0	1	117	25	0	2	7	1	11	0	6	0	3	6	1	0	0	0	17	0
	PBS_CAGCAGCTCTTCCACG-1	P14.Bystander	27.4127	0	46.6994	4.06528	22.5208	73.6392	61.1451	181.985	0	-5.64058	-22.0031	9	0	0	0	0	0	11	3	2	0	0	1	21	0	1	0	0	5	1	0	0	3	0	0
	PBS_CAGCCAGAGGTAGTAT-1	P14.Bystander	20.4916	27.3426	46.1449	0	9.55638	0	31.8331	67.8348	2.46872	-9.2399	-11.5815	11	0	0	2	2	0	0	0	0	0	0	0	4	3	3	0	2	0	0	0	0	2	0	0
	PBS_CAGCCAGCAGCGGATA-1	P14.Bystander	0	62.7554	5.30838	313.361	0	3.71862	20.2666	287.345	18.8875	27.3236	8.84161	11	0	0	2	0	0	48	0	0	0	0	3	36	2	0	1	5	2	0	0	0	3	0	9
	PBS_CAGCCAGGTAGTTCCA-1	P14.Bystander	8.18249	45.8438	28.1594	0.0549888	13.3226	21.4035	0	86.0966	15.5749	-2.99313	-21.9992	4	0	0	0	0	0	7	0	0	0	1	0	12	0	2	0	1	12	0	0	0	0	0	0
	PBS_CAGCCAGGTATCTCGA-1	P14.Bystander	29.0709	0	5.62545	17.2581	0	66.4549	32.9048	272.645	0	22.7977	7.14277	2	0	0	2	0	0	93	1	0	0	0	0	14	3	3	0	0	1	1	0	0	0	0	1
	PBS_CAGCGTGAGAGGTGCT-1	P14.Bystander	0.165725	1.40383	0	0.560415	16.5184	3.00422	63.8546	205.326	0	-6.1805	-23.206	5	0	0	0	0	0	20	5	0	0	0	0	24	0	0	0	0	1	1	0	0	0	0	0
	PBS_CAGCGTGAGGGATCTG-1	P14.Bystander	2.24187	51.0307	30.3914	16.9695	0	0	20.9467	348.536	13.1213	-3.39175	-27.1781	1	0	0	1	0	1	27	0	0	0	2	0	37	3	1	0	1	6	1	0	0	2	0	1
	PBS_CAGCGTGCACCACTGG-1	P14.Bystander	31.6042	0	18.9079	5.6656	19.111	34.0916	24.3903	83.3063	0	8.09339	-11.9693	6	1	1	5	0	0	21	0	1	0	1	0	32	0	4	0	1	0	1	0	2	0	4	0
	PBS_CAGCGTGGTAACAGTA-1	P14.Bystander	31.3014	53.7986	15.1305	0	9.0864	0	1.68038	143.837	16.9326	-5.19442	-10.7629	4	0	0	10	0	0	1	2	0	0	2	1	16	1	0	0	3	0	0	0	5	1	0	0
	PBS_CAGCGTGGTACTTCCC-1	P14.Bystander	22.4986	43.0222	7.01288	0	0	0	45.7531	86.8002	0	-11.3169	-13.0042	1	0	0	5	0	0	4	5	0	0	0	0	35	1	4	0	3	3	0	0	3	2	0	0
	PBS_CAGCGTGTCCACGGAC-1	P14.Bystander	19.4287	52.3599	4.22347	0.294225	37.8304	32.592	29.3925	98.7323	0	-4.44272	-23.336	13	0	0	0	0	0	12	0	0	0	3	0	12	0	0	0	2	8	2	0	6	2	0	0
	PBS_CAGCGTGTCCGCAAAT-1	P14.Bystander	101.469	0	0	0.0158041	0	13.1705	22.7934	332.553	36.8345	-21.9616	12.5921	2	0	0	2	0	0	23	1	1	0	0	0	20	1	3	0	0	5	0	0	0	1	1	0
	PBS_CAGGCCAGTAGGTGCA-1	P14.Bystander	10.7392	0	42.543	324.569	0	85.9497	58.692	34.1633	16.7244	29.4694	9.39799	5	0	1	0	0	32	65	2	0	1	2	2	14	1	3	0	1	4	3	0	0	0	0	7
	PBS_CAGGCCAGTCGTCTCT-1	P14.Bystander	15.3733	46.5899	33.4439	3.63702	33.6661	10.7654	34.687	125.893	0	-3.23653	-20.5351	10	0	0	0	0	0	20	6	1	0	0	1	16	2	2	0	2	28	0	0	0	3	0	0
	PBS_CAGGCCAGTGACCGTC-1	P14.Bystander	5.17131	15.832	51.5953	2.96482	7.72342	0	0	102.597	0	-0.77875	-3.35827	1	0	0	0	0	0	4	2	0	0	0	0	16	1	3	0	4	1	0	0	0	0	0	0
	PBS_CAGGCCATCACCATAG-1	P14.Bystander	0	26.704	31.2979	0	17.6965	10.5906	9.27663	169.068	9.3888	-2.57956	-21.4143	4	0	0	0	0	0	1	0	0	0	1	0	12	0	2	0	2	16	1	0	0	1	0	0
	PBS_CAGGCCATCAGGGATG-1	P14.Bystander	13.8783	74.2734	41.6781	400.75	73.549	87.1893	76.1196	39.8949	0	31.4536	6.57986	28	0	0	0	0	0	4	4	1	0	2	1	15	0	1	0	13	29	1	0	11	3	0	27
	PBS_CAGGCCATCGCAACAT-1	P14.Bystander	0	0	49.2872	23.9873	0	20.7682	0	459.479	4.99811	-3.24706	-27.2959	8	0	0	0	0	0	14	5	0	0	0	3	29	2	2	0	0	19	0	0	0	0	0	4
	PBS_CAGGGCTAGAGAGGTA-1	P14.Bystander	3.15491	16.1641	51.0901	0	27.8003	0	23.2904	81.0777	10.3788	1.57285	-11.1076	0	0	0	0	0	0	12	2	0	0	0	0	13	0	0	0	1	3	1	0	1	0	0	0
	PBS_CAGGGCTCAGGTGTTT-1	P14.Bystander	0	0	0	3.40125	25.7626	97.9649	33.097	34.3986	0.735743	20.994	-13.2514	4	0	0	0	0	27	26	3	0	1	1	0	9	0	0	0	2	5	1	0	6	0	0	0
	PBS_CAGGGCTTCTCATAGG-1	P14.Bystander	0	70.2308	26.5782	0	15.1145	21.4225	5.69845	68.4843	0	-7.21711	-10.7592	0	0	0	1	0	0	0	2	0	0	0	0	8	3	0	0	6	16	1	0	5	3	0	0
	PBS_CAGGTATAGACGATAT-1	P14.Bystander	0	19.5777	47.2004	0	0	0	80.5926	173.755	49.2847	-25.3126	3.81993	2	0	0	2	0	0	16	3	0	0	0	0	11	0	1	0	2	0	2	0	0	0	0	0
	PBS_CAGGTATAGAGCAAGA-1	P14.Bystander	5.02404	11.4697	10.5989	136.201	0	29.8581	0	37.5575	11.9457	28.6411	7.88961	0	0	0	5	0	0	0	0	0	0	0	0	7	0	3	0	0	1	0	0	1	1	0	10
	PBS_CAGGTATCAACCTAAC-1	P14.Bystander	0	12.3046	31.8387	4.27252	3.06909	70.794	33.5428	289.338	27.896	-3.35953	-26.2131	10	0	0	5	0	0	59	5	0	0	0	0	16	3	0	0	1	2	0	0	1	2	0	0
	PBS_CAGGTATCACGTACAT-1	P14.Bystander	23.1305	12.5549	77.3768	2.46306	1.81803	5.49631	22.1128	111.678	3.75744	-0.261439	-8.52051	9	0	0	0	0	0	3	2	2	0	0	0	13	0	4	0	0	0	0	0	0	0	0	0
	PBS_CAGGTATGTCTCACGG-1	P14.Bystander	16.2583	31.9964	11.7819	1.72129	1.97728	16.7647	87.4881	210.515	10.7223	-3.67375	-25.4656	12	0	0	5	0	0	22	1	0	1	0	0	16	1	0	0	4	10	0	0	2	2	0	0
	PBS_CAGTGCGGTCCCACGA-1	P14.Bystander	0	43.3615	31.5211	0	21.024	0	73.5622	124.903	0	-7.87701	-12.1156	5	0	0	2	0	0	0	1	0	0	0	0	21	2	2	0	4	3	0	0	2	2	0	0
	PBS_CAGTGCGTCCTACCAC-1	P14.Bystander	3.84854	8.29822	52.6466	0	0	4.07401	0	155.913	0	-8.9447	-3.48425	0	0	0	4	0	0	3	0	0	0	0	1	16	0	3	0	0	2	0	0	0	0	0	0
	PBS_CAGTGCGTCGGCATTA-1	P14.Bystander	0	0	78.0248	276.74	0.556863	0	19.8788	186.463	0	30.317	5.77061	14	0	0	0	0	0	36	1	0	0	0	0	12	6	4	0	8	6	0	0	3	0	0	8
	PBS_CAGTGCGTCTCCACTG-1	P14.Bystander	2.37943	28.9843	53.9972	0	42.5609	0	81.3041	68.5734	0.885382	14.26	11.7038	7	0	0	1	1	0	0	1	2	3	5	0	9	0	1	1	1	12	3	0	1	2	0	0
	PBS_CAGTTAGAGAGTTCGG-1	P14.Bystander	0.987592	0	0	1.00898	1.85611	0	56.5821	264.443	13.2155	-1.94842	-26.345	6	0	0	0	0	0	35	2	0	0	1	1	25	0	0	0	0	0	1	0	3	0	0	0
	PBS_CAGTTAGCACATGAAA-1	P14.Bystander	5.57633	0	0	11.332	2.89226	10.3521	87.7934	96.6991	16.6622	-2.66442	-16.6962	2	0	1	0	0	0	22	24	1	0	0	0	23	2	4	1	1	0	1	0	0	1	0	0
	PBS_CAGTTAGCATGGTGGA-1	P14.Bystander	9.66142	0	17.6235	0	0	56.6475	57.1115	63.3864	19.1792	17.4924	-13.5358	2	0	0	0	0	28	42	2	0	0	2	0	15	0	1	2	0	2	0	0	0	0	1	0
	PBS_CAGTTAGTCGTAACAC-1	P14.Bystander	0	38.2062	0	3.74063	19.6654	4.30111	8.66189	81.8304	0	-7.68351	12.952	11	0	0	0	0	1	9	4	0	1	4	1	15	2	0	0	3	8	0	0	0	0	0	0
	PBS_CAGTTCCGTAATGATG-1	P14.Bystander	61.7048	0	38.035	0	19.6597	135.733	57.0517	139.525	0	-21.4555	12.6826	21	0	2	5	0	0	11	1	0	1	3	2	40	3	4	0	3	6	2	0	1	2	0	0
	PBS_CAGTTCCGTGGCTACC-1	P14.Bystander	20.8202	0	71.6665	0	32.2652	3.44994	0	341.895	15.0029	-2.89088	-26.9288	2	0	0	0	0	0	13	3	0	0	1	4	33	0	3	0	4	13	0	0	0	0	0	0
	PBS_CAGTTCCTCACCCTCA-1	P14.Bystander	41.8661	4.84628	66.5283	304.852	26.3716	20.8214	71.8922	53.2995	15.6359	29.3504	9.06631	13	0	0	1	0	0	1	4	5	0	0	0	26	1	4	0	3	0	1	0	0	0	0	17
	PBS_CAGTTCCTCATCACCC-1	P14.Bystander	3.79358	26.8132	0	5.67037	0	25.104	74.2292	67.7175	11.3422	-8.95167	-14.7525	1	0	0	2	0	0	0	0	0	0	0	0	13	2	0	0	1	1	0	0	2	4	0	2
	PBS_CATACAGAGACGACTG-1	P14.Bystander	9.3758	0	0	2.06213	4.92468	11.0302	101.004	220.718	0	-1.65192	-23.9347	4	0	1	1	0	25	61	4	0	0	0	0	24	0	0	0	0	0	0	0	0	2	0	0
	PBS_CATACAGCATGGCACC-1	P14.Bystander	27.0537	57.0019	74.6271	28.0515	0	9.71529	76.6119	242.7	1.13133	-5.96637	-25.8455	3	0	0	1	0	0	24	1	1	0	0	0	36	0	4	0	0	3	0	0	2	0	0	0
	PBS_CATACAGGTGTAAATG-1	P14.Bystander	6.09958	30.3922	30.2726	0	15.0437	3.65412	44.8887	69.5193	0	-7.38874	-13.2037	1	0	0	3	1	0	9	0	1	0	0	0	17	0	0	0	1	13	0	0	5	0	0	0
	PBS_CATACCCAGAGTGTGC-1	P14.Bystander	35.8776	49.1421	26.0171	264.535	20.3832	55.6841	11.8318	105.466	0	29.3216	8.23976	14	0	0	1	0	0	19	3	0	0	8	0	14	1	2	0	6	13	0	0	10	3	1	21
	PBS_CATACCCCAATCAAGA-1	P14.Bystander	3.69462	0.701376	1.15897	0	7.124	0	109.867	203.88	0	-25.2652	4.02138	3	0	0	1	0	0	97	0	1	0	0	0	16	0	0	0	0	0	1	0	0	1	0	0
	PBS_CATACCCCATACAGAA-1	P14.Bystander	10.8608	38.1554	32.1949	176.287	10.1502	0	99.8671	163.31	0	24.9046	8.21459	12	0	0	4	0	0	0	1	1	0	0	0	17	3	2	0	5	7	3	0	3	0	0	5
	PBS_CATACCCGTGGATCAG-1	P14.Bystander	0	0	0	5.15189	0.935544	5.38342	43.5356	155.949	0	0.334424	-15.2869	0	0	0	0	0	0	16	0	0	0	0	0	11	0	0	0	0	3	0	0	0	0	0	0
	PBS_CATACCCGTTAGGGAC-1	P14.Bystander	16.5411	5.85563	92.5881	0	7.53638	56.4926	0	164.736	13.622	-3.24848	-24.9381	15	0	0	0	0	0	1	0	0	0	0	0	21	2	0	0	0	2	0	0	0	0	0	0
	PBS_CATACCCGTTGGTACT-1	P14.Bystander	5.61968	99.5436	36.6042	0	3.41848	0	46.1527	58.1268	0	-16.3783	-6.54122	2	0	0	14	5	1	0	3	0	0	0	3	14	1	2	0	0	10	0	0	6	2	0	0
	PBS_CATACCCTCGAAGTGG-1	P14.Bystander	4.91958	48.6888	0	6.72933	0	0	67.8282	295.22	3.75284	-6.02704	-24.5018	7	0	0	1	2	1	36	0	0	0	0	0	33	0	1	0	2	1	0	0	10	0	0	0
	PBS_CATACTTGTCACTCAA-1	P14.Bystander	5.24973	36.6875	29.4617	5.26467	2.76795	20.0421	22.45	147.238	3.51502	-5.46765	-24.1961	3	0	0	3	0	0	1	1	0	0	0	0	30	1	1	0	2	1	2	0	2	2	0	0
	PBS_CATACTTGTCGGTGTC-1	P14.Bystander	5.83507	17.8266	0	0	25.7339	58.3522	77.0364	36.6691	0	-0.212789	-16.2172	6	0	0	1	0	5	11	11	0	0	2	0	7	1	0	0	3	3	3	0	3	0	0	0
	PBS_CATACTTGTGCATTAC-1	P14.Bystander	10.9199	0.965206	39.5474	0	9.69955	21.5269	51.8558	58.3655	0	-6.56614	-19.0789	9	0	0	3	0	0	2	1	0	0	0	2	14	3	0	2	0	0	2	0	0	0	0	0
	PBS_CATACTTTCAATCAGC-1	P14.Bystander	30.1054	13.5544	0	0	10.4435	4.36259	36.9675	56.7002	0	-19.2029	9.18367	5	0	0	0	0	0	8	10	0	1	2	0	10	1	0	1	0	3	0	0	1	0	1	0
	PBS_CATACTTTCCCTCTAG-1	P14.Bystander	5.98388	0	5.79349	1.97601	21.8621	48.8746	35.1261	92.2662	13.7068	4.44956	-3.26291	0	0	0	0	0	0	6	1	0	0	0	3	3	1	0	0	1	3	0	0	1	0	0	0
	PBS_CATAGACAGAGCATAT-1	P14.Bystander	14.8048	44.268	0	4.73986	42.7595	18.1499	19.9094	40.2535	5.75268	-0.188074	12.0086	15	0	0	2	0	3	1	4	1	0	0	3	12	0	0	0	8	6	1	0	5	1	0	0
	PBS_CATAGACAGGTTCCGC-1	P14.Bystander	0	0	26.5174	0	0	36.3226	112.996	54.4095	0	3.92144	-16.1752	1	0	0	2	0	0	6	3	0	0	1	0	6	2	0	0	0	1	4	0	1	0	0	0
	PBS_CATAGACGTTATGTGC-1	P14.Bystander	4.4014	35.6547	0	0	62.2573	46.6684	30.5399	44.4873	0	24.4131	-7.72308	4	0	1	0	0	8	18	8	3	2	41	0	10	0	0	0	1	13	3	0	19	0	0	0
	PBS_CATAGACGTTGCCAAT-1	P14.Bystander	4.83077	38.7511	10.1375	22.5809	0	20.4597	3.88691	347.06	0	-4.4993	-27.2763	4	0	0	0	0	0	9	1	1	0	0	1	45	0	0	0	0	2	0	0	3	0	0	2
	PBS_CATCAAGGTCCTGGTG-1	P14.Bystander	0	12.9738	31.438	2.46722	23.2667	28.056	9.03601	70.6114	6.22511	8.89487	11.3278	0	0	0	0	0	0	0	0	1	0	0	4	14	0	2	0	1	0	0	0	1	0	0	0
	PBS_CATCCACGTAGCGCCT-1	P14.Bystander	0	6.69925	0	0	17.8271	26.1588	47.3668	52.2633	0	-3.01287	-14.843	2	0	0	1	0	1	4	1	0	1	2	1	6	0	0	0	5	2	1	0	1	0	0	0
	PBS_CATCCACGTATCAGGG-1	P14.Bystander	0	0	31.9891	0	24.9182	27.9874	50.5918	60.487	0	8.54947	-19.3305	5	0	0	1	0	2	4	0	0	0	0	0	10	0	1	1	1	1	1	0	2	1	0	0
	PBS_CATCCACTCACTCTTA-1	P14.Bystander	11.3841	18.6159	37.5961	0	34.3044	5.85257	22.9792	114.857	0	-4.77568	-23.4754	12	0	0	0	0	0	0	0	0	0	0	0	8	1	3	0	1	6	0	0	0	0	2	0
	PBS_CATCCCACAACACTAC-1	P14.Bystander	2.64586	44.258	69.9992	3.45522	14.4036	4.7014	2.09849	244.836	0	-3.77511	-25.3072	10	0	0	0	0	0	0	3	3	0	0	0	17	0	0	0	1	8	0	0	0	0	0	0
	PBS_CATCCCACAACTACGT-1	P14.Bystander	16.6071	10.9166	4.50637	241.144	13.9514	8.83325	64.959	190.648	0	28.4896	9.452	13	0	1	0	0	0	47	0	0	0	0	0	20	0	2	0	0	0	1	0	2	1	0	13
	PBS_CATCCCACAGCTGTAT-1	P14.Bystander	8.03229	4.24836	19.3368	0	12.6499	46.2472	24.4051	210.6	6.85673	-2.62754	-23.3207	6	0	0	5	0	0	85	3	3	0	2	0	10	0	2	0	1	0	0	0	0	0	0	0
	PBS_CATCCCAGTCGCACAC-1	P14.Bystander	4.32363	36.1642	22.3579	9.9584	24.932	25.297	0	88.3411	3.74925	-6.11261	11.9559	5	0	0	1	0	1	22	0	0	0	4	1	14	1	1	0	2	8	0	0	2	0	0	0
	PBS_CATCCCATCAGGTGTT-1	P14.Bystander	14.0645	11.4739	52.6262	0	0	41.6002	9.73683	93.1449	0	-1.70575	-23.1696	0	0	0	0	0	0	9	0	0	0	0	0	14	0	0	0	0	7	0	0	1	0	0	0
	PBS_CATCCGTAGAACTCCT-1	P14.Bystander	4.94353	42.054	20.2852	0	3.21405	11.0755	36.3106	259.243	15.3037	-5.34142	-25.5918	13	0	0	0	2	0	21	1	0	0	2	1	10	2	0	0	1	6	0	0	2	0	0	0
	PBS_CATCCGTGTCCACGCA-1	P14.Bystander	6.59337	16.0781	49.8882	26.764	14.0772	13.4223	111.328	83.3386	0	9.94442	-15.5586	6	0	0	0	1	0	19	14	1	0	0	0	15	1	1	2	4	3	1	0	1	1	0	0
	PBS_CATCCGTGTGTTACTG-1	P14.Bystander	0	31.0224	22.7227	13.2357	0	16.3633	0.855153	234.652	3.49509	-4.6596	-23.3625	5	0	0	0	0	0	8	1	1	0	0	0	44	1	3	0	0	4	1	0	0	2	0	0
	PBS_CATCGCTGTACGAAAT-1	P14.Bystander	12.2927	31.6724	16.3952	20.2145	18.2056	27.7803	20.1009	110.327	0	4.73945	-10.2795	0	0	0	1	0	0	7	4	0	0	1	1	9	4	1	0	7	0	1	0	2	0	3	0
	PBS_CATCGCTGTTGCTCCT-1	P14.Bystander	0	12.0513	2.14451	523.898	0	0	50.9716	199.807	53.18	28.0966	8.07484	9	0	0	1	0	0	27	3	1	0	0	0	28	3	1	0	4	3	1	0	1	1	0	35
	PBS_CATCGCTTCCAAAGGG-1	P14.Bystander	30.2925	0	30.8169	0	15.515	25.538	30.1329	78.2617	0	13.945	0.0944177	3	0	2	0	0	0	11	6	1	0	0	0	21	1	1	0	0	1	0	0	2	0	1	0
	PBS_CATCGCTTCGACACCG-1	P14.Bystander	0	23.2668	26.959	3.90448	15.166	57.9727	134.155	218.669	0	-6.3919	-23.763	5	0	0	1	0	0	15	6	1	0	2	0	9	3	0	0	0	0	0	1	1	1	0	0
	PBS_CATCGCTTCTTGTTAC-1	P14.Bystander	35.42	31.5798	91.6816	15.4388	0	0	2.00317	165.062	0	-6.30173	-20.9815	4	0	0	3	0	0	4	0	0	0	0	0	12	0	6	0	2	1	0	0	0	1	1	0
	PBS_CATCGGGAGTCCCAAT-1	P14.Bystander	0	23.6074	0	2.408	0	0	0	214.697	4.79535	-2.69229	-25.5525	2	0	0	0	1	0	17	0	0	0	0	1	8	0	2	0	1	1	0	0	0	0	0	0
	PBS_CATCGGGCAAACGAGC-1	P14.Bystander	0	24.689	11.7552	1.37789	18.1989	0	17.2157	114.257	0	-5.45339	-2.07805	6	0	0	1	0	0	3	2	0	0	0	1	11	0	1	0	4	2	0	0	0	1	0	0
	PBS_CATCGTCAGCGACTGA-1	P14.Bystander	18.9717	54.6125	0	0	52.1282	39.5859	0	226.226	7.89972	-3.63692	22.2247	12	0	2	1	0	0	28	3	0	0	22	1	17	3	0	0	14	6	0	0	2	0	0	0
	PBS_CATCGTCAGGCACTAG-1	P14.Bystander	18.7758	20.7646	5.78521	2.66477	0	0	58.611	227.589	0	-6.29681	-24.037	13	0	0	1	0	0	45	2	0	0	0	0	21	0	2	1	0	0	0	0	0	1	0	1
	PBS_CATCGTCCACGACGAA-1	P14.Bystander	3.065	0	0	5.80586	12.8341	31.2987	172.837	147.309	0	2.45504	-17.5788	5	0	0	5	0	0	50	0	2	0	2	0	9	0	5	1	1	3	1	0	0	0	0	0
	PBS_CATCGTCCACTGGCGT-1	P14.Bystander	0.151904	0	15.8652	0	0	16.8682	16.6749	333.295	0	-1.8749	-24.4464	6	0	0	4	0	0	60	1	0	0	0	0	14	2	0	0	3	6	0	0	0	0	0	0
	PBS_CATCGTCGTTGTCAGT-1	P14.Bystander	0	50.3435	0	0.780445	0	0	23.6959	60.6672	0	-12.9474	5.98176	3	0	0	2	2	1	1	0	0	0	0	0	17	0	0	0	3	5	0	0	4	0	0	0
	PBS_CATCGTCTCTAGGCCG-1	P14.Bystander	0	10.7714	18.6428	3.57541	0	32.8095	39.0296	70.7965	14.3441	10.6184	-2.06758	1	0	1	1	0	3	4	1	1	0	0	0	11	2	0	0	2	8	0	0	1	0	0	0
	PBS_CATCGTCTCTTCGCTG-1	P14.Bystander	2.84677	27.7034	18.5794	3.62748	3.4605	0	10.8496	65.2818	6.21857	-12.8561	2.1011	11	0	0	2	1	1	6	0	0	0	0	0	10	0	0	0	2	3	0	0	0	0	0	0
	PBS_CATGAGTCAGCCGTCA-1	P14.Bystander	17.2049	5.42103	14.259	11.9046	11.7948	33.4956	46.8613	192.411	18.741	-1.26707	-26.2315	2	0	0	0	0	0	61	1	0	2	1	2	50	0	4	0	2	0	0	0	0	0	0	0
	PBS_CATGAGTGTCCATCTC-1	P14.Bystander	21.5669	55.1066	32.8443	0	1.37644	1.47441	35.9768	111.07	0	-6.20228	-10.4624	12	0	0	4	0	0	0	0	0	0	0	0	26	0	0	0	4	2	0	0	12	2	0	0
	PBS_CATGAGTGTTCAAAGA-1	P14.Bystander	29.6426	0	0	1.57504	21.0732	52.0025	28.9249	100.837	0	7.97608	-11.0219	2	0	1	0	0	8	49	2	3	0	1	0	19	0	1	0	9	0	1	0	2	0	0	0
	PBS_CATGAGTTCGTTATCT-1	P14.Bystander	0	2.55872	24.4955	0	2.62993	29.4141	45.6269	49.5114	7.96976	-2.2273	-16.1634	3	0	0	1	0	0	11	3	0	0	0	0	9	0	2	0	1	0	0	0	0	1	0	0
	PBS_CATGAGTTCGTTGTGA-1	P14.Bystander	48.0584	0	61.7289	0	0	28.9807	11.1828	238.219	0	-2.01082	-25.6212	7	0	0	1	0	0	27	1	0	0	1	0	20	0	0	0	0	0	1	0	0	1	0	0
	PBS_CATGCCTTCCAGGACC-1	P14.Bystander	25.3806	60.9289	46.1177	6.25539	3.11836	0	32.3061	111.783	0	-5.87659	-10.5269	7	0	0	4	2	0	0	0	0	0	0	0	30	0	0	2	0	4	1	0	11	6	0	0
	PBS_CATGCGGAGGCTGTAG-1	P14.Bystander	14.8747	15.8711	50.4342	28.4778	22.4562	18.6155	5.34861	127.075	0	4.20269	6.28226	5	0	0	0	0	0	13	1	2	0	1	0	8	3	0	0	3	2	0	0	0	0	0	1
	PBS_CATGCGGAGTTGGCTT-1	P14.Bystander	9.33598	44.3936	23.6646	26.4215	1.72699	0	3.50236	208.34	20.6223	-5.98306	-26.3537	7	0	0	1	0	0	4	0	0	0	0	0	30	2	0	1	0	1	0	0	2	0	0	0
	PBS_CATGCGGCATCTATCT-1	P14.Bystander	0	4.21125	109.973	2.33939	21.1544	1.0675	16.5911	84.0788	6.84467	10.4472	5.68398	2	0	0	0	0	0	0	1	1	0	5	2	6	0	2	0	0	6	1	0	0	0	0	0
	PBS_CATGCTCCAGCCCACA-1	P14.Bystander	0	0	2.99575	15.8137	8.52997	44.6003	77.3916	150.859	0	-6.437	-23.621	7	0	0	0	0	0	17	2	2	0	0	0	23	1	0	0	0	2	1	0	2	3	0	0
	PBS_CATGCTCGTATGCTAC-1	P14.Bystander	0	17.3925	67.5027	0	1.70191	4.13761	6.19259	140.007	9.52524	-2.90202	-22.4721	2	0	0	2	0	0	5	0	0	0	0	1	11	0	2	0	0	1	0	0	1	2	0	0
	PBS_CATGGATCAACCCGCA-1	P14.Bystander	27.7859	95.6729	26.8754	177.857	66.9003	3.07285	3.98913	110.306	0	27.9646	9.01419	40	0	0	1	0	0	26	21	3	0	6	2	18	4	0	0	11	12	0	0	3	1	0	2
	PBS_CATGGATGTAGCTGAG-1	P14.Bystander	0.332774	27.0014	21.636	3.40777	14.6107	19.4982	47.5192	72.5398	0.571251	-11.3333	-12.1068	11	0	0	3	0	0	2	2	0	0	0	1	12	2	0	0	1	2	0	0	11	4	0	2
	PBS_CATGGATTCCGGTAGC-1	P14.Bystander	44.8095	0	55.0251	231.198	0	0	78.4395	188.428	0	4.35866	-10.1193	3	0	2	0	0	2	28	1	0	0	0	0	16	0	5	0	6	5	1	0	3	0	1	3
	PBS_CATGGATTCGGTAGGA-1	P14.Bystander	26.4056	43.9394	23.3583	0	0	0	86.1295	86.7858	0	-17.7888	-7.71903	4	0	0	6	1	0	0	0	0	0	2	0	21	1	2	0	4	3	1	0	1	1	0	0
	PBS_CATGGATTCGTAGGAG-1	P14.Bystander	20.7296	41.1953	51.7097	4.19114	0	8.88696	15.743	195.74	0	-4.30577	-25.2939	3	0	0	0	0	0	13	2	0	0	1	0	20	0	1	0	1	8	0	0	0	2	0	0
	PBS_CATGGTAAGGTCCTGC-1	P14.Bystander	0	0	62.7982	0	6.79148	41.7143	148.696	74.5309	2.9851	-7.66196	-19.6251	0	0	0	0	0	3	28	1	0	0	0	1	3	0	0	0	3	12	1	0	0	0	0	0
	PBS_CATGGTACAAGAATAC-1	P14.Bystander	9.10988	0	0	0	0	0	0	448.498	18.3581	-1.52314	-26.1937	6	0	0	0	0	0	145	7	0	0	0	2	43	0	5	0	0	0	0	0	0	0	1	0
	PBS_CATGGTAGTGTATACC-1	P14.Bystander	0	0	0	0.744801	0	28.6234	9.83643	452.054	75.7268	-3.06781	-27.2632	2	0	0	2	0	0	39	9	0	0	0	2	30	1	1	0	2	0	0	0	0	0	0	0
	PBS_CATTCATAGGATGGCT-1	P14.Bystander	4.71569	5.1626	0	0	6.70241	51.9379	83.0945	30.0694	0	11.9703	-16.3655	0	0	1	7	0	0	12	0	1	0	0	0	12	0	1	0	2	1	2	0	1	0	0	0
	PBS_CATTCATCAAAGCAAT-1	P14.Bystander	11.3803	0	56.9624	0	0	0	40.594	367.331	16.0711	-1.83983	-25.493	1	0	0	0	0	0	10	0	1	0	0	0	30	1	1	1	0	3	0	0	0	0	0	0
	PBS_CATTCATGTTCCGTTC-1	P14.Bystander	0.180332	0	24.4827	0	4.26735	72.1774	52.1462	68.6014	0	17.7206	-13.4745	1	0	0	0	0	39	24	1	0	0	0	0	6	1	8	0	0	0	1	0	0	0	0	0
	PBS_CATTCCGAGAGCAGCT-1	P14.Bystander	3.29917	0	0	0	1.07709	32.3032	104.961	42.6218	0	11.7871	-16.4489	7	0	0	3	0	12	23	0	0	0	2	0	8	1	0	0	0	2	0	0	0	0	2	0
	PBS_CATTCCGCAAGTGGTG-1	P14.Bystander	47.1299	13.468	19.6594	0	0	19.0044	27.9315	189.584	31.8699	-2.48413	-25.1091	3	0	0	3	0	10	42	0	0	0	0	1	32	0	6	0	0	3	1	0	2	1	0	0
	PBS_CATTCCGCAGGAACCA-1	P14.Bystander	1.57953	1.76833	46.6246	8.76367	0	4.07084	25.4994	246.207	10.8852	-5.29109	-25.0039	9	0	0	0	0	0	20	0	3	0	0	0	12	0	1	0	0	4	0	0	0	1	0	0
	PBS_CATTCTACACGAAGAC-1	P14.Bystander	6.11348	43.2173	57.1218	34.1432	19.7344	4.54677	48.9655	302.179	7.97434	23.2535	6.59668	9	0	0	0	0	0	23	3	0	0	3	0	32	0	4	0	2	11	2	0	0	1	0	1
	PBS_CATTCTAGTCTTTCTA-1	P14.Bystander	15.5568	3.92333	38.5513	0	5.69656	31.5775	0	154.143	0	-2.49932	-21.6358	11	0	0	0	0	0	1	1	0	0	0	0	34	2	0	0	2	6	0	0	0	2	0	0
	PBS_CATTCTATCAGACTGT-1	P14.Bystander	0	2.04813	32.9896	0	0	48.5307	0	122.015	5.1108	5.88375	-9.95557	1	0	0	1	0	28	7	1	1	0	0	0	12	1	4	0	0	0	0	0	0	0	0	0
	PBS_CATTCTATCGTTCATT-1	P14.Bystander	0.473127	0	16.5623	243.412	0	18.8303	24.4441	448.79	14.7811	27.6479	9.31148	3	0	0	7	0	0	95	0	2	0	0	0	15	0	2	0	0	4	0	0	0	0	0	20
	PBS_CATTGAGAGCAATAAC-1	P14.Bystander	7.36631	43.2656	29.5609	0	0	0	16.5546	83.3483	2.28678	-10.8771	2.02309	3	0	0	0	0	0	0	0	0	0	0	0	6	0	0	0	1	0	0	0	0	3	0	0
	PBS_CATTGCCTCGTCTACC-1	P14.Bystander	4.83074	106.367	0	0	0	49.8547	112.47	80.5165	0	-12.1869	-3.99731	15	0	0	16	5	0	0	2	0	0	1	0	14	4	0	0	2	1	3	0	2	0	0	0
	PBS_CATTTCACACGCTATA-1	P14.Bystander	19.4322	160.284	0	11.1992	56.0622	0	6.81988	125.627	0	-4.01953	22.4273	16	0	0	2	2	0	5	10	0	8	23	0	46	2	0	0	11	17	1	0	21	2	0	0
	PBS_CATTTCAGTAGATCCT-1	P14.Bystander	0	21.6545	40.7313	0	0	0	51.5534	110.614	11.4213	-5.52556	-19.6236	1	0	0	7	0	1	18	5	2	0	1	0	14	0	1	1	0	0	0	0	0	0	0	0
	PBS_CATTTCAGTCCAAATC-1	P14.Bystander	79.6178	0	16.6802	0	7.98728	7.30512	51.6549	224.337	0	-21.8557	12.3863	3	0	0	1	0	0	23	2	0	0	2	0	31	1	0	0	2	1	3	0	1	2	1	0
	PBS_CATTTCAGTCGCGTCA-1	P14.Bystander	16.0028	61.8986	28.5665	103.214	3.80823	4.35746	22.5354	196.115	0	23.0401	7.23727	10	0	0	6	0	0	13	2	0	1	4	1	34	0	2	1	1	8	1	0	1	0	0	5
	PBS_CCAAGCGGTTATGACC-1	P14.Bystander	0	5.17891	100.409	0	0	29.6789	14.6982	210.501	0	-1.79338	-24.8799	4	0	0	1	0	0	5	0	0	0	0	0	21	0	2	0	0	0	0	0	0	0	0	0
	PBS_CCAATGAAGGAGAGTA-1	P14.Bystander	0	0	64.3019	0	17.474	0.966785	0	229.733	0	-1.47722	-24.5469	5	0	0	2	0	0	7	0	1	0	0	1	9	0	1	0	5	4	0	0	1	0	0	0
	PBS_CCAATGATCCATACTT-1	P14.Bystander	0	0	25.3405	0	3.22133	64.825	47.0116	51.3781	0	1.47073	-14.723	4	0	0	3	0	0	1	0	0	0	0	0	2	2	0	0	2	0	0	0	2	0	0	0
	PBS_CCAATGATCCTGCCAT-1	P14.Bystander	31.5165	0	0	0.51303	37.2937	80.6489	79.1862	128.813	0	7.95285	-11.0484	10	0	0	1	0	0	72	5	1	0	0	0	24	2	2	0	5	1	3	0	1	2	0	0
	PBS_CCAATTTAGTAGGGTC-1	P14.Bystander	0	10.4367	23.648	0	9.10646	0	30.9211	169.635	0	-5.03024	-21.3225	1	0	0	0	0	0	17	0	1	0	0	0	18	4	2	0	1	5	0	0	1	1	0	0
	PBS_CCACAAACACTGAATC-1	P14.Bystander	0	0	0	209.742	0	0	0	457.06	0	24.1344	7.03342	15	0	0	0	0	0	118	1	1	0	1	1	26	0	1	0	0	4	0	0	0	0	0	9
	PBS_CCACAAATCTGCGAGC-1	P14.Bystander	21.6026	22.1504	68.363	11.3285	0	36.4874	0	210.981	27.7358	-0.136186	-25.5401	1	0	0	0	0	0	21	2	1	0	0	0	10	1	0	0	0	6	0	0	1	0	0	0
	PBS_CCACACTAGTCCCGGT-1	P14.Bystander	0	0	6.87591	0	0	26.2766	74.8061	40.3381	0.899767	9.83073	-15.2017	4	0	0	0	0	0	6	0	0	0	3	0	5	0	1	0	1	0	1	0	1	1	0	0
	PBS_CCACCATAGACTTAAG-1	P14.Bystander	2.3031	6.88858	0	302.5	4.92413	8.26226	0	405.337	0	-3.47496	-27.9397	7	0	0	0	0	0	4	0	0	0	0	0	53	1	1	0	2	2	0	0	0	4	0	9
	PBS_CCACCATCAGTCGGTC-1	P14.Bystander	9.70712	32.7769	0	2.47421	15.8201	10.5081	21.739	121.597	0	-4.47668	-11.9864	0	0	0	2	0	0	5	0	1	0	0	0	11	0	3	0	0	12	1	0	2	0	1	0
	PBS_CCACCATGTGATACCT-1	P14.Bystander	5.9797	29.0538	15.0464	13.4251	1.86153	31.9532	59.1697	105.073	0.116072	8.61589	-11.6263	6	0	0	3	0	16	8	1	2	0	1	4	27	1	4	1	0	0	2	0	1	0	0	0
	PBS_CCACGAGCACTTGAGT-1	P14.Bystander	3.24671	29.2021	21.5267	4.98884	18.77	9.07221	41.9936	87.2574	19.5418	-5.26649	-20.0658	2	0	0	2	0	0	19	2	0	0	1	0	6	0	0	0	5	5	1	0	5	1	0	0
	PBS_CCACGAGGTTCCACGG-1	P14.Bystander	0	59.3624	11.3414	0	12.4807	0	89.0438	54.9287	0	-14.2873	-11.1142	4	0	0	7	1	0	0	0	1	0	0	0	11	1	0	0	2	5	1	0	7	2	0	0
	PBS_CCACGAGTCATTGCTT-1	P14.Bystander	5.71954	45.0247	47.5742	0	18.4005	30.6997	42.2878	73.5595	0	-3.10748	-19.8108	12	0	0	1	0	0	4	0	0	0	1	1	7	1	3	1	4	8	0	0	9	1	0	0
	PBS_CCACGTTGTTGCGGAA-1	P14.Bystander	2.9059	0	13.3491	0	0	16.6664	9.53638	63.8435	15.5729	3.26996	0.320633	0	0	0	0	0	10	9	0	0	0	0	0	0	1	0	0	0	0	0	0	0	0	0	0
	PBS_CCACGTTTCAAATGAG-1	P14.Bystander	7.46998	0	15.3744	9.17322	0	58.6296	0	81.7832	2.50369	-5.30697	17.9315	0	0	0	0	0	0	2	0	0	0	0	0	3	1	0	0	0	1	0	0	0	0	0	2
	PBS_CCACGTTTCCGGCAGT-1	P14.Bystander	12.4571	18.3479	69.7674	0	0	4.92923	41.2695	45.2662	4.33703	-8.34152	-7.60196	2	0	0	2	0	0	0	0	0	0	1	0	0	2	1	1	0	0	4	0	0	1	0	0
	PBS_CCACGTTTCTCGCGTT-1	P14.Bystander	34.2171	49.159	24.8961	21.8716	0	1.53148	0	239.336	34.738	-3.49717	-26.1317	8	0	0	3	0	0	19	1	0	0	5	0	37	0	1	0	0	4	0	0	2	1	0	0
	PBS_CCACTTGAGTTCCATG-1	P14.Bystander	0	0	37.1471	10.4992	1.73315	19.5623	129.635	262.308	11.1867	-5.3409	-24.8098	5	0	0	0	0	0	14	1	0	0	0	0	15	0	3	0	0	0	2	0	0	1	0	0
	PBS_CCACTTGGTCTTCATT-1	P14.Bystander	40.1084	0	35.7213	461.618	15.3376	10.5122	28.7704	0	4.56636	29.3529	9.44182	5	0	0	2	0	11	4	3	0	0	0	0	30	0	4	1	1	0	2	0	1	1	0	33
	PBS_CCATAAGAGTAACCGG-1	P14.Bystander	0	18.0386	0.905057	0.249818	0	4.97307	8.3779	129.102	0.383543	-3.64359	-23.3946	0	0	0	0	0	0	10	0	0	0	0	0	25	0	3	0	0	1	1	0	0	0	0	0
	PBS_CCATAAGGTAGCTGAG-1	P14.Bystander	0	63.1945	4.97872	0.981574	0	58.9933	26.8262	247.671	0	-2.37466	-24.318	4	0	0	2	0	1	11	0	0	1	0	0	10	2	1	0	0	0	0	0	0	1	0	0
	PBS_CCATAAGGTAGTACGG-1	P14.Bystander	1.18318	15.9348	0	0	14.7548	6.75946	101.895	42.8618	4.51859	-3.42701	-16.1423	1	0	0	1	0	0	15	1	0	0	1	0	9	1	0	0	1	1	6	0	6	1	0	0
	PBS_CCATAAGGTGAGCAGT-1	P14.Bystander	16.3484	39.9984	31.1406	6.19255	20.6838	0.354169	0	122.158	0.73638	-3.94482	11.6704	3	0	0	1	0	0	3	0	2	3	16	0	19	1	3	0	1	11	1	0	0	1	0	0
	PBS_CCATAAGGTGGCTTGC-1	P14.Bystander	0	0	60.5529	0	16.5615	17.9439	5.37886	124.423	0	-1.70963	-7.8235	4	0	0	0	0	0	31	1	1	0	5	0	8	0	3	0	6	2	0	0	0	0	0	0
	PBS_CCATCACCATCTAGAC-1	P14.Bystander	13.5595	19.5589	52.3492	3.44011	18.7688	0	70.5697	100.448	0	-6.66994	-10.5631	4	0	0	1	0	0	1	1	1	0	0	0	14	2	0	0	3	1	2	0	2	0	0	0
	PBS_CCCAACTAGAGACAAG-1	P14.Bystander	17.7779	40.6411	0	0	29.2608	96.9264	35.244	15.3342	0	24.5479	-9.03846	1	0	1	0	0	19	0	10	0	0	2	0	6	2	0	0	3	3	3	0	20	2	0	0
	PBS_CCCAACTCAAACAGGC-1	P14.Bystander	3.13821	0	0	8.92797	35.3972	20.4294	202.339	298.864	0	-6.80856	-25.8095	19	0	0	2	0	0	65	13	0	5	15	0	10	3	4	0	0	4	0	0	0	0	0	0
	PBS_CCCAACTCAACTCCCT-1	P14.Bystander	13.6616	23.7962	78.9375	112.723	0	0	167.596	419.306	0	23.5431	6.39411	16	0	2	3	0	0	17	0	5	0	1	1	64	1	1	0	0	1	2	0	6	2	0	10
	PBS_CCCAACTCAATTGCCA-1	P14.Bystander	0	38.7055	53.1156	306.189	16.1221	9.38705	43.5263	76.6241	18.6422	28.9791	5.56596	13	0	0	1	0	0	4	1	1	0	1	1	27	0	1	0	2	1	1	0	0	1	0	30
	PBS_CCCAACTTCGAGAACG-1	P14.Bystander	53.1287	0	10.4494	0	0	0	86.2762	245.334	0.64171	-6.31851	-23.6483	3	0	0	0	0	0	22	1	0	0	0	0	30	2	1	0	0	0	2	0	0	0	0	0
	PBS_CCCATTGAGTGCACCC-1	P14.Bystander	38.8247	12.5887	70.2407	7.48999	0	29.0176	0	180.572	5.49525	-2.58894	-21.9688	5	0	0	0	0	0	4	0	1	0	0	1	8	0	1	0	2	8	1	0	0	2	2	0
	PBS_CCCATTGAGTGCGCTC-1	P14.Bystander	2.7973	11.4807	37.0718	2.08361	4.60279	0	69.513	93.3869	0	-2.62548	-17.692	6	0	0	0	0	0	27	1	2	1	4	0	13	0	4	0	0	0	1	0	0	0	0	0
	PBS_CCCATTGCAAATGCGG-1	P14.Bystander	8.41718	12.434	0	4.85461	42.3183	0	133.16	99.4791	0	-8.26176	-17.2255	3	0	0	3	1	0	18	7	0	0	0	0	13	0	0	0	3	0	5	0	1	0	0	0
	PBS_CCCATTGGTTGTGTTG-1	P14.Bystander	5.02334	54.6272	6.76375	6.14372	17.3037	0	0	27.51	22.7895	-8.42393	11.5001	6	0	0	2	0	0	3	0	0	0	4	0	6	0	1	0	12	4	0	0	1	0	0	0
	PBS_CCCATTGTCGCGTTTC-1	P14.Bystander	26.0133	0	0	330.188	10.9638	75.4995	218.215	103.331	0	29.5099	7.22969	4	0	0	0	0	0	36	0	2	0	2	1	26	1	3	1	1	0	4	0	2	8	0	16
	PBS_CCCGAAGAGACGCTCC-1	P14.Bystander	12.9903	22.383	30.0382	0	0	12.1882	15.1777	135.822	0	-2.27667	-21.8941	1	0	0	2	0	0	3	3	0	0	0	0	34	0	2	0	1	3	0	0	1	3	0	0
	PBS_CCCGAAGAGCGATGGT-1	P14.Bystander	0	0	49.3024	6.14837	10.4321	120.494	13.0876	84.8106	0	16.3408	-12.538	2	0	2	0	0	12	17	1	0	1	0	0	3	0	1	0	2	2	2	0	2	1	0	0
	PBS_CCCGAAGTCCATGATG-1	P14.Bystander	0	34.5441	25.328	15.6891	4.41792	0	105.628	69.5619	0	-14.8558	-11.4892	2	0	0	7	1	0	0	0	0	0	0	0	19	1	0	2	6	3	1	0	0	0	0	0
	PBS_CCCGAAGTCTGAGATC-1	P14.Bystander	3.90269	37.5581	3.68268	0	2.25981	0	139.429	297.383	13.534	-6.83086	-25.8326	1	0	0	0	0	0	204	7	0	0	0	0	5	1	3	0	0	0	0	0	0	0	0	1
	PBS_CCCTAACAGACTACCT-1	P14.Bystander	10.944	50.2675	47.8315	16.5164	2.39322	38.3121	16.462	223.838	19.2907	-4.94399	-25.9671	1	0	0	0	0	0	19	3	3	0	0	0	39	2	1	0	0	1	0	0	2	0	0	0
	PBS_CCCTAACAGGGAGGCA-1	P14.Bystander	0.565289	37.6683	1.74114	18.9745	27.1233	3.76622	79.5987	135.844	0	9.02852	-13.1629	9	0	0	0	0	0	22	3	0	0	1	0	20	0	1	0	1	3	2	0	6	0	0	0
	PBS_CCCTAACCATCGGATT-1	P14.Bystander	0	20.6814	1.88583	0	12.7476	16.2973	31.4262	314.835	22.1956	-3.45965	-25.6831	10	0	0	10	0	1	39	0	0	0	0	1	30	1	1	1	1	0	2	0	1	0	0	0
	PBS_CCCTCAAAGATCCGAG-1	P14.Bystander	6.77876	37.1899	80.4938	0	0	0	17.9406	151.682	0	-4.85443	-21.1893	5	0	0	0	0	0	11	0	0	0	0	0	14	3	8	1	1	0	1	0	0	0	0	0
	PBS_CCCTCAACAAGTCATC-1	P14.Bystander	0	41.4532	40.99	0	3.81398	19.8532	0	166.918	0	-8.44596	4.85717	0	0	0	1	0	0	13	0	0	0	0	2	16	0	1	0	2	5	0	0	0	0	0	1
	PBS_CCCTCAACATACAGCT-1	P14.Bystander	48.1146	117.889	15.7177	2.53245	49.9164	15.5818	72.5645	78.7448	0	-11.5949	9.10742	13	0	0	2	5	0	0	1	1	0	1	1	15	4	0	0	5	1	3	0	3	5	1	0
	PBS_CCCTCAAGTACTAACC-1	P14.Bystander	7.11599	23.6368	23.3266	0	0	42.5752	0	78.9428	1.01569	-7.49324	16.9161	0	0	0	1	0	0	2	0	0	0	0	1	13	2	1	0	1	5	0	0	0	1	0	0
	PBS_CCCTCAAGTAGACGGT-1	P14.Bystander	23.6226	53.9178	0	6.7096	2.46617	81.4258	67.4236	110.557	9.60033	-2.59675	-18.9535	8	0	0	7	2	1	44	14	0	1	2	1	27	3	1	0	6	7	0	0	4	1	0	0
	PBS_CCCTCAAGTTTAGAGA-1	P14.Bystander	62.6875	60.1274	0	7.73623	27.7858	10.1174	0	175.464	0	-6.78829	12.7835	3	0	0	1	0	0	9	3	2	1	3	0	14	1	1	0	1	14	3	0	20	0	1	1
	PBS_CCCTCTCAGGAGTATT-1	P14.Bystander	19.5365	61.9655	28.0514	0	0	0	33.8625	97.3898	10.8507	-12.7995	-5.09898	2	0	0	11	2	0	1	0	0	0	0	0	27	3	3	0	2	2	0	0	1	1	0	0
	PBS_CCCTCTCCAAGGTCGA-1	P14.Bystander	7.00046	0	22.456	0.830312	1.34512	0	50.1076	111.657	8.26874	8.04519	-20.0338	0	0	0	0	0	0	1	1	0	0	0	0	17	1	2	0	0	0	4	0	0	0	0	0
	PBS_CCCTCTCCAGGTATGG-1	P14.Bystander	0	0	0	0	26.9228	23.8864	190.984	327.983	24.315	-6.80797	-25.8078	6	0	0	2	0	53	290	22	0	0	5	0	4	0	2	0	2	1	1	0	0	0	0	0
	PBS_CCCTCTCCAGTAGATA-1	P14.Bystander	4.90271	35.6109	49.1044	4.66721	9.00429	33.4923	0	115.095	0	-12.2113	-4.215	5	0	0	3	0	0	5	1	1	0	0	0	16	0	1	0	3	11	0	0	3	4	0	0
	PBS_CCCTGATAGTACAGCG-1	P14.Bystander	1.31095	25.3853	33.361	27.6804	33.7253	13.7378	26.781	212.099	0	-3.66477	-23.8824	11	0	0	0	0	0	2	1	1	0	1	1	7	2	3	1	3	15	0	0	2	1	0	0
	PBS_CCCTGATTCCCTCAAC-1	P14.Bystander	21.2219	0.280447	50.1727	8.43144	24.4663	78.385	93.3174	192.728	0	-1.5896	-23.4743	3	0	0	0	0	0	9	14	0	0	0	0	19	0	1	0	4	9	2	0	4	0	0	0
	PBS_CCCTTAGAGAATCGTA-1	P14.Bystander	5.49202	0	23.4724	0	4.52774	53.5543	50.0825	93.8446	3.45362	11.1368	-22.4839	3	0	1	0	0	9	28	1	0	0	0	0	25	3	1	0	0	0	0	0	0	0	0	0
	PBS_CCCTTAGTCCAGTGCG-1	P14.Bystander	28.9966	0	39.8012	0	19.236	61.6162	83.9168	227.865	0	-2.03727	-26.3284	12	0	0	2	0	0	18	0	1	0	2	0	44	5	3	0	0	0	2	0	0	1	0	0
	PBS_CCGAACGGTAACGCGA-1	P14.Bystander	0	43.8541	16.2223	45.1083	2.55359	12.0904	99.2654	274.046	0	-6.61811	-23.0562	15	0	0	5	0	0	18	0	0	0	2	1	15	1	2	0	0	3	1	0	0	1	0	4
	PBS_CCGAACGTCAGGAAAT-1	P14.Bystander	8.59754	0	9.94643	2.44426	2.80038	8.75028	28.2351	23.36	9.35677	4.51923	-6.15076	1	0	0	0	0	19	4	1	0	0	0	3	1	0	2	0	0	0	0	0	1	0	0	0
	PBS_CCGATCTCACGTTGGC-1	P14.Bystander	0	23.5949	15.8749	0	13.9977	9.91062	0	232.35	5.33276	-1.69203	-25.3402	7	0	0	2	0	0	18	0	0	0	1	1	22	0	2	0	3	1	1	0	1	0	0	0
	PBS_CCGATCTTCGCAAGAG-1	P14.Bystander	0	34.3016	2.03134	0	16.3144	9.16778	20.1207	65.8045	6.25246	-4.72719	-11.7081	3	0	0	0	0	0	10	2	0	0	1	0	1	1	0	0	1	6	1	0	3	0	0	0
	PBS_CCGATCTTCTTAAGGC-1	P14.Bystander	0	0	1.92443	192.608	0	73.8932	99.6675	87.5233	8.55219	29.0419	8.64197	5	0	2	1	0	99	14	2	0	0	0	0	11	1	6	0	0	4	0	0	0	0	0	4
	PBS_CCGCAAGAGTGCGCTC-1	P14.Bystander	23.6508	0	85.7935	0	15.5576	0	9.74625	248.681	13.0602	-4.07792	-22.783	2	0	0	1	0	1	8	0	2	0	0	0	24	1	6	0	0	0	4	0	5	1	0	0
	PBS_CCGCAAGGTAAGTCAA-1	P14.Bystander	7.89768	35.4852	0	53.3585	32.1332	22.5638	10.072	15.386	0	17.5521	3.95789	8	0	0	1	0	0	0	1	1	0	0	0	2	0	0	0	9	15	0	0	2	0	0	7
	PBS_CCGCAAGGTATACGGG-1	P14.Bystander	5.5061	39.0093	14.4267	5.89825	11.4067	0	41.1711	197.691	0	-6.8258	-25.1867	6	0	0	0	0	0	15	4	1	0	0	0	21	6	0	0	2	5	2	0	6	0	0	0
	PBS_CCGCAAGTCCCATTTA-1	P14.Bystander	11.8916	0	30.2207	179.996	3.6118	0	7.1739	413.705	117.623	27.3655	7.49918	10	0	0	2	0	0	81	2	1	0	0	1	11	0	2	0	4	1	1	0	2	0	0	7
	PBS_CCGGACAGTACAGCGA-1	P14.Bystander	7.16312	42.9434	3.64391	382.278	14.2122	59.58	0	132.521	0	30.6607	5.94003	20	0	0	8	0	0	27	6	0	0	1	2	23	1	0	1	8	8	0	0	8	0	0	14
	PBS_CCGGACAGTTAAAGTG-1	P14.Bystander	0	3.32791	0	356.356	0	0	58.6148	167.733	0	28.132	9.04976	6	0	0	0	0	0	54	0	0	0	0	0	20	0	0	0	3	2	2	0	1	0	0	7
	PBS_CCGGACATCCATTGCC-1	P14.Bystander	0	42.6138	63.6218	0	2.24489	3.88784	36.1946	181.881	0	-4.94203	-21.2579	4	0	0	5	0	0	1	0	1	0	0	2	9	2	1	0	0	1	0	0	2	0	1	0
	PBS_CCGGGTAGTCCTTTGC-1	P14.Bystander	12.3616	11.936	19.9335	141.365	22.7826	0	70.6422	146.722	0	24.3742	9.07368	21	0	0	1	0	0	10	5	1	0	0	1	28	3	0	0	2	1	0	0	1	1	0	7
	PBS_CCGGGTAGTGTAAATG-1	P14.Bystander	3.5969	7.56693	17.4739	0	0	0	50.8953	74.5786	0	-11.7418	-15.0594	3	0	0	0	0	0	4	0	0	0	0	1	16	0	2	0	0	2	3	0	2	0	0	0
	PBS_CCGGGTAGTTATGGTC-1	P14.Bystander	36.935	5.5217	7.03566	0	7.44958	16.6933	0	69.8606	0	-9.58671	10.4479	2	0	0	1	0	0	3	0	0	0	3	1	5	0	0	0	1	3	0	0	0	0	0	0
	PBS_CCGGGTATCACGGGAA-1	P14.Bystander	0	64.2336	20.5601	162.743	16.4327	49.4314	16.3151	147.505	0	15.3174	-8.85834	6	0	0	0	0	0	10	4	2	0	9	0	10	0	0	0	3	20	0	0	1	0	0	7
	PBS_CCGGGTATCGTGGACC-1	P14.Bystander	0	22.1453	22.5744	3.95763	2.32866	0	8.76306	60.8257	21.7443	-11.8514	-5.11568	1	0	0	2	0	0	1	0	0	0	0	0	0	0	0	0	3	2	1	0	4	0	0	0
	PBS_CCGGGTATCTCTCTTC-1	P14.Bystander	25.2223	20.7752	95.1993	7.5498	0	18.1479	36.2552	194.559	3.38055	-5.19058	-26.4	4	0	0	1	0	0	4	0	1	0	0	0	13	0	0	0	0	2	1	0	0	0	0	0
	PBS_CCGGTAGAGATAGCAT-1	P14.Bystander	6.16418	16.577	0	0	6.83443	6.09274	56.0756	44.6055	12.379	-12.7554	-12.0419	7	0	0	6	0	0	0	0	0	0	0	0	10	0	0	0	2	0	0	0	3	1	0	0
	PBS_CCGGTAGCAACTGTGT-1	P14.Bystander	15.8188	58.5001	49.1864	4.79923	10.1352	0	18.0221	121.613	4.89588	-3.00873	-20.2061	7	0	0	8	1	0	2	4	1	0	1	0	24	3	2	0	4	2	0	0	2	0	0	0
	PBS_CCGGTAGCACGTCGTG-1	P14.Bystander	4.31024	11.0586	19.8846	0	0	0	13.1506	57.4108	15.32	-4.2921	-2.05067	2	0	0	1	0	0	0	2	0	0	0	1	6	0	2	0	0	2	0	0	1	0	0	0
	PBS_CCGGTGAAGGAGATAG-1	P14.Bystander	232.971	0.393298	32.9628	3.46718	0	0	0	88.539	0	-25.2405	17.9859	7	0	0	0	0	0	5	0	0	0	0	0	13	0	0	0	0	0	0	0	0	0	14	0
	PBS_CCGGTGAGTAAGTCAA-1	P14.Bystander	11.9965	0	58.9254	0.346889	19.6532	31.5386	18.2257	117.021	0	8.22231	-19.7062	4	0	0	1	0	5	58	1	0	1	0	0	8	0	8	0	4	0	0	0	0	0	0	0
	PBS_CCGGTGAGTTGCAAGG-1	P14.Bystander	10.6651	41.1558	0	303.626	0.412498	54.2808	31.5007	229.802	12.9218	29.9257	5.4829	13	0	0	3	0	0	15	6	4	0	1	2	27	2	1	0	7	5	0	0	1	1	0	12
	PBS_CCGTAGGAGGTACCTT-1	P14.Bystander	7.58706	19.3717	26.4848	3.77486	9.97869	30.5921	15.1514	110.48	17.9503	-2.24758	-22.3901	1	0	0	0	0	0	16	1	0	0	0	1	21	0	2	0	1	2	1	0	1	0	0	0
	PBS_CCGTAGGCAGCTTCGG-1	P14.Bystander	9.4984	3.76378	23.5283	0	12.0355	108.254	38.5244	108.507	0	-0.173704	-23.1765	3	0	1	5	0	79	7	0	2	0	1	1	13	12	4	0	2	4	2	0	7	0	0	0
	PBS_CCGTAGGCAGGAGACT-1	P14.Bystander	1.31078	11.4329	2.06286	3.41479	10.6837	69.2252	85.506	131.562	21.9263	15.3782	-12.263	4	0	0	3	0	15	33	1	0	0	1	0	6	1	2	0	3	2	2	0	1	0	0	0
	PBS_CCGTAGGCATAATGCC-1	P14.Bystander	175.991	1.3076	60.2983	0	0	0	0	201.188	0	-24.29	15.2327	9	0	0	2	0	2	18	4	0	0	0	2	27	1	6	0	0	0	0	0	0	0	0	0
	PBS_CCGTGAGAGATTCGCT-1	P14.Bystander	0	30.944	40.5472	0	0	19.1406	7.90277	117.026	0	-13.633	-4.42528	7	0	0	1	1	0	7	0	0	0	0	0	11	0	7	0	0	3	0	0	0	1	0	0
	PBS_CCGTGAGAGCTTGTGT-1	P14.Bystander	17.5923	7.3186	19.9956	0	0	0	42.7358	170.825	11.9077	-2.34538	-21.9005	5	0	0	8	0	0	4	0	0	0	0	0	14	0	1	0	0	2	0	0	0	0	0	0
	PBS_CCGTGAGAGGGACAGG-1	P14.Bystander	1.55636	0	6.13257	0	1.13368	48.5499	133.943	117.238	0	-4.59169	-18.4837	2	0	0	0	0	0	1	2	0	0	1	0	22	0	3	0	2	1	0	0	0	1	0	0
	PBS_CCGTTCAAGCAGCGAT-1	P14.Bystander	15.634	56.3015	9.13229	2.1875	46.9518	0	10.98	146.395	0	-6.30925	12.1006	8	0	0	5	0	0	9	6	0	0	21	0	11	4	0	0	6	17	0	0	12	2	0	0
	PBS_CCGTTCAAGGTAAGTT-1	P14.Bystander	18.5223	109.392	0	154.776	47.082	0	0	115.008	38.2236	25.0145	8.88773	7	0	0	2	0	0	1	1	3	0	15	1	23	0	2	0	2	9	3	0	9	0	1	3
	PBS_CCGTTCACAGTATGAA-1	P14.Bystander	4.28846	102.318	0	0	19.1564	0	37.3603	94.9329	0	-6.43733	12.2175	13	0	0	1	0	0	0	2	0	0	1	0	26	0	0	0	3	10	0	0	38	1	0	0
	PBS_CCGTTCATCTTTCTAG-1	P14.Bystander	4.89007	22.2752	53.2195	8.92921	0.661865	90.2778	49.4244	114.655	0	16.4554	-11.7525	0	0	1	0	0	3	15	1	0	0	1	1	15	1	0	0	5	1	0	0	1	0	0	1
	PBS_CCTAACCCATCCCGTT-1	P14.Bystander	5.4572	15.6571	56.3627	0	0	6.93581	105.925	234.045	4.1996	-5.35064	-26.0248	8	0	0	6	1	0	13	0	1	0	0	0	33	1	2	0	0	3	0	0	4	0	0	0
	PBS_CCTAACCGTATTTCGG-1	P14.Bystander	2.41504	20.596	88.4259	305.783	3.63189	0	45.1445	69.3579	14.8081	25.5554	8.28001	2	0	0	3	0	0	1	0	2	0	0	0	1	3	6	0	0	5	0	0	0	3	0	18
	PBS_CCTAACCGTGAGACCA-1	P14.Bystander	0	9.59993	66.8422	9.41781	43.208	37.478	0	57.581	24.5443	13.9664	7.94148	2	0	0	0	0	0	2	1	3	0	3	1	4	0	2	0	6	10	1	0	3	0	0	0
	PBS_CCTAAGACAGTCCCGA-1	P14.Bystander	20.423	34.4815	0	0	0	27.7478	20.5143	223.726	24.441	-3.21487	-24.8602	1	0	0	4	1	0	14	0	0	0	0	0	9	4	1	0	0	1	0	0	0	0	1	0
	PBS_CCTAAGACATCTCATT-1	P14.Bystander	0	0	87.7717	7.10867	15.2408	68.0879	7.245	259.49	0	-4.10496	-27.3553	11	0	0	4	0	0	14	2	0	0	0	0	24	0	6	0	1	2	0	0	0	0	0	0
	PBS_CCTAAGACATGGGAAC-1	P14.Bystander	28.0395	25.0108	39.9951	203.899	11.0903	4.51338	73.7833	122.904	0	29.295	9.35361	16	0	0	1	0	0	20	1	0	0	0	4	30	0	0	1	2	4	1	0	0	1	1	5
	PBS_CCTAAGATCATGCTAG-1	P14.Bystander	0	43.989	6.57692	60.9833	26.6554	20.0089	39.9512	53.2968	8.76416	29.7448	5.62832	8	0	0	0	0	0	4	2	1	0	0	1	3	0	0	0	4	24	0	0	2	0	0	5
	PBS_CCTACGTCAACCACGC-1	P14.Bystander	106.135	28.5084	45.1615	2.58503	0	28.5472	0	182.46	16.4963	-21.9605	12.5667	1	0	0	0	0	0	32	2	0	0	1	0	26	0	2	0	0	8	0	0	0	1	0	0
	PBS_CCTACGTCATTAAGCC-1	P14.Bystander	3.59228	59.0262	9.88759	4.16658	6.86033	0.59144	38.1893	104.663	9.09673	-8.46765	-12.646	2	0	0	8	0	0	21	3	2	0	0	4	21	0	0	0	2	3	1	0	6	0	0	0
	PBS_CCTACGTGTGTGATGG-1	P14.Bystander	23.1014	31.898	27.3624	154.989	14.9182	19.1725	93.8606	84.1008	0	31.1316	6.35967	2	0	0	7	0	0	7	1	1	0	0	1	32	3	0	0	1	3	0	0	0	6	0	5
	PBS_CCTACGTTCTCTGGTC-1	P14.Bystander	0	43.3026	53.2414	0	28.8903	0	8.84371	220.638	0	-4.01546	-25.6771	6	0	0	0	0	0	10	1	0	0	1	1	21	1	1	0	3	16	1	0	1	1	0	0
	PBS_CCTATCGGTAGACAAT-1	P14.Bystander	5.3186	21.0501	0	7.93216	11.8015	22.8716	27.7363	41.0575	0	8.57701	-8.1906	6	0	0	0	0	18	3	1	0	0	5	0	10	0	2	0	0	5	1	0	5	0	1	0
	PBS_CCTATCGGTCGTAATC-1	P14.Bystander	8.79866	46.7805	55.3007	6.10959	7.9457	0	25.3746	44.1777	0	-15.624	-7.0172	11	0	0	1	1	0	0	0	0	0	0	0	15	0	2	1	4	1	0	0	3	2	1	0
	PBS_CCTCAACAGATGACCG-1	P14.Bystander	0	0	22.5705	0	22.333	19.7199	72.155	185.961	0	-2.32812	-20.7265	13	0	0	0	0	0	32	0	3	0	0	1	18	1	3	0	0	3	0	0	0	0	0	0
	PBS_CCTCAACAGGAGCTGT-1	P14.Bystander	24.0561	0	47.9853	0	5.65279	19.3367	38.6033	46.5271	0	-2.79922	-13.6168	0	0	0	2	0	0	0	0	0	0	1	0	15	2	1	0	0	2	2	0	2	1	0	0
	PBS_CCTCAACCACAATTCG-1	P14.Bystander	0	19.0423	31.944	6.21401	0	42.5831	46.9912	126.322	0	-3.77804	-20.0592	1	0	0	0	0	0	8	0	1	0	0	0	8	4	0	0	0	0	0	0	4	2	0	0
	PBS_CCTCAACGTCGATTAC-1	P14.Bystander	5.87335	25.7867	14.5327	0.598551	0.328044	0	57.381	66.9424	0	-9.39226	-11.9036	5	0	0	2	0	0	0	0	0	0	0	1	5	2	0	1	0	2	0	0	2	2	0	0
	PBS_CCTCAACTCACGTAGT-1	P14.Bystander	5.80942	59.4321	77.2998	3.83778	20.2647	43.063	0	111.602	0	-10.8083	2.54093	0	0	0	7	0	0	11	3	1	0	1	1	5	3	0	1	8	15	0	0	0	1	0	0
	PBS_CCTCAACTCCCTCTTT-1	P14.Bystander	4.7769	0	0	4.75648	22.7159	130.744	82.5715	62.0635	0	18.7329	-12.9257	1	0	4	0	0	22	50	48	0	0	2	0	3	5	0	0	3	8	0	0	8	0	0	0
	PBS_CCTCAACTCCTCACGT-1	P14.Bystander	11.5592	15.4827	26.7892	0	15.8412	78.5757	47.5931	142.625	18.5762	-3.16487	-23.3692	10	0	0	4	0	0	17	0	1	0	1	1	6	6	0	0	0	1	0	0	0	0	0	0
	PBS_CCTCACATCCCAATAG-1	P14.Bystander	2.76159	0	30.7494	2.64654	3.25854	44.7822	8.27104	32.2691	0	-11.6871	-4.94053	1	0	0	2	0	0	1	1	0	0	0	1	6	1	0	0	0	1	0	0	0	1	0	0
	PBS_CCTCACATCTCTGCCA-1	P14.Bystander	8.77871	15.6668	35.748	0	0	0	36.485	76.7308	0	-9.72495	-6.78008	1	0	0	0	0	0	2	0	0	0	0	0	22	0	0	0	7	0	2	0	0	0	0	0
	PBS_CCTCAGTGTCCCTAAA-1	P14.Bystander	78.6665	0	64.8187	1.19551	3.23308	76.7713	0	240.806	6.54707	-4.5797	-26.3929	2	0	0	0	0	0	51	9	1	0	3	1	40	0	0	0	0	1	0	0	0	0	0	0
	PBS_CCTCAGTGTTCAAGGG-1	P14.Bystander	19.1315	49.8962	27.7871	0	0	30.5795	8.96647	83.4379	0	-11.3299	6.20625	3	0	0	8	2	1	0	0	0	0	0	0	22	0	1	0	2	2	1	0	2	2	0	0
	PBS_CCTCAGTGTTCTCTAT-1	P14.Bystander	7.31853	58.7479	0	0	70.5609	8.21032	54.4928	82.2718	10.4407	3.48918	11.9911	7	0	0	0	0	0	2	3	0	1	5	0	13	5	0	0	14	9	3	0	1	1	0	0
	PBS_CCTCAGTTCAACCGAT-1	P14.Bystander	19.771	0	4.54989	13.6047	0	1.5244	42.2415	292.687	40.0408	22.8924	7.00118	5	0	0	1	0	0	45	0	0	0	0	0	24	0	3	1	1	4	1	0	0	2	0	1
	PBS_CCTCATGAGCAGCCTC-1	P14.Bystander	0	0	0	0	14.1663	106.427	48.7539	48.766	3.11004	20.8025	-14.1904	1	0	2	0	0	38	8	0	0	0	0	1	12	0	0	0	4	1	4	0	0	0	0	0
	PBS_CCTCATGAGGAATCGC-1	P14.Bystander	36.1885	2.2996	0	0	13.1579	71.2888	26.0528	110.455	0	-6.55034	5.44757	0	0	0	1	0	0	93	1	2	0	3	0	24	2	0	0	1	3	0	0	0	0	0	0
	PBS_CCTCATGCACTGGAAG-1	P14.Bystander	13.9997	57.1997	18.6862	266.707	1.62396	19.2043	26.6195	56.1619	16.094	29.8643	7.49406	1	0	0	1	0	0	0	3	0	0	0	0	13	2	1	1	2	3	3	0	2	3	0	17
	PBS_CCTCATGTCTCGTCGT-1	P14.Bystander	0	5.01251	70.2501	0.392129	1.97432	19.3194	33.0294	113.695	7.06006	-3.56194	-21.3968	6	0	0	2	0	0	0	1	0	0	0	2	6	0	3	1	0	0	0	0	1	1	0	0
	PBS_CCTCATGTCTTTCGAT-1	P14.Bystander	6.32009	49.3552	0	4.28074	14.645	32.446	62.8314	115.095	0	-6.15994	-21.5969	0	0	0	1	1	0	5	0	0	0	3	0	39	1	1	0	0	5	2	0	1	1	0	0
	PBS_CCTCCAAGTTATGACC-1	P14.Bystander	0	12.0052	95.1999	77.5845	4.27359	11.0854	47.5022	218.656	0	23.9493	8.19026	25	0	0	0	0	0	19	0	0	0	0	0	15	0	0	0	0	2	0	0	0	0	0	4
	PBS_CCTCCAATCATGAGTC-1	P14.Bystander	6.5732	53.9191	55.3539	0	21.6539	0	7.48302	33.3559	0	-8.72851	3.4688	1	0	0	2	2	0	1	0	1	0	0	0	7	0	1	0	4	3	0	0	0	0	0	1
	PBS_CCTCCAATCTTGAGCA-1	P14.Bystander	0	7.94661	0	0.211723	10.0678	28.8297	111.906	223.72	0	-1.98306	-23.7759	5	0	0	3	0	0	34	2	0	0	0	0	14	0	3	0	0	0	0	0	5	4	0	0
	PBS_CCTCCTCGTCGCTTAA-1	P14.Bystander	31.6051	21.0618	49.9506	4.05911	0	37.2004	36.0588	59.4816	0	-4.93015	-7.78488	3	0	0	1	0	18	16	4	0	0	0	0	17	2	2	0	2	3	0	0	3	0	0	0
	PBS_CCTCCTCGTCGTTATG-1	P14.Bystander	20.8154	17.2657	52.8592	0	23.265	12.1067	103.643	91.356	22.7932	-1.86434	-14.979	1	0	0	5	0	5	11	2	2	0	3	0	26	1	4	0	2	2	7	0	2	2	0	0
	PBS_CCTCTAGAGGTCGTAG-1	P14.Bystander	0	11.6563	4.12799	0	0	41.9077	0	115.972	18.9227	-4.00385	-23.7285	1	0	0	0	0	0	7	0	0	0	0	0	11	0	0	0	2	1	1	0	0	0	0	0
	PBS_CCTCTAGGTCTACAAC-1	P14.Bystander	23.2123	42.3934	49.978	320.353	12.8559	25.8153	15.2698	178.255	0	28.4074	9.0236	10	0	0	0	0	0	72	1	0	0	0	0	20	2	0	1	6	6	2	0	2	1	0	12
	PBS_CCTCTCCGTCAGATTC-1	P14.Bystander	0	0	49.2395	4.42191	32.9977	102.66	1.10026	274.154	0	-2.50857	-26.1236	13	0	0	3	0	0	27	0	2	0	2	1	26	1	0	0	0	15	0	0	0	0	0	2
	PBS_CCTCTCCGTCATAACC-1	P14.Bystander	23.4589	43.5822	75.129	0.155478	0	20.1388	39.0377	115.277	0	-5.26545	-22.9771	2	0	0	6	0	0	8	0	1	0	1	0	15	3	4	0	1	1	0	0	4	1	0	0
	PBS_CCTCTCCGTCGCTGCA-1	P14.Bystander	12.8457	4.41363	39.4344	6.36706	8.21753	54.8302	22.9551	55.6177	0	-3.68817	-12.5567	4	1	1	8	0	0	0	0	1	0	2	0	14	2	0	0	0	0	0	0	11	2	1	0
	PBS_CCTCTCCTCAGCACCG-1	P14.Bystander	0	2.16904	34.9089	125.646	0	29.6467	56.4937	230.845	0	23.9358	7.82035	7	0	0	2	0	0	6	0	1	0	0	2	23	0	0	0	0	2	2	0	0	1	0	6
	PBS_CCTGCATAGAAGGCTC-1	P14.Bystander	11.3244	27.9259	67.0335	0	0	21.0361	44.5712	329.907	48.9571	-3.39559	-26.7304	10	0	3	11	1	0	50	0	0	0	0	0	24	2	4	0	1	8	0	0	1	0	0	0
	PBS_CCTGCATAGTGCCTCG-1	P14.Bystander	0.357728	7.00274	38.1547	0	7.7723	39.9563	1.57359	256.807	16.0768	-2.86545	-25.5916	13	0	0	1	0	0	29	2	0	0	0	1	13	2	1	0	1	0	0	0	1	0	0	0
	PBS_CCTGCATTCTAAGAAG-1	P14.Bystander	42.3619	14.927	58.446	23.4078	0	0	0	243.428	8.1133	22.7653	7.277	4	0	0	0	0	0	57	1	0	3	2	0	35	4	1	0	0	0	0	0	0	0	0	1
	PBS_CCTGTTGCACGGTAGA-1	P14.Bystander	0	31.7872	78.6067	177.608	0	5.71612	0	143.823	0	26.8119	8.90382	1	0	0	0	0	0	50	1	0	0	0	0	10	1	5	1	7	0	2	0	2	1	0	8
	PBS_CCTGTTGCATGTCGTA-1	P14.Bystander	8.86869	65.371	32.701	0	13.7578	10.7364	4.64486	176.448	10.1796	-4.33455	-23.5058	9	0	0	0	0	0	7	1	0	0	0	2	28	4	5	0	3	2	0	0	4	1	0	1
	PBS_CCTTCAGCATTGCCGG-1	P14.Bystander	0	8.28245	20.6929	0	2.36641	55.5109	70.4683	49.0332	12.4617	8.82495	-3.19907	5	0	0	1	0	3	1	0	0	0	0	0	4	3	0	1	4	4	0	0	6	1	0	0
	PBS_CCTTGTGCATTGCTTT-1	P14.Bystander	25.2341	12.5354	21.7451	0	18.1327	33.126	0	31.2164	0	2.2339	1.00908	5	0	0	9	0	3	1	0	1	0	1	0	16	0	0	0	3	1	0	0	5	2	1	0
	PBS_CCTTGTGTCGCGATCG-1	P14.Bystander	9.1721	38.8681	23.6039	1.27611	7.62416	0	4.17306	121.355	0	-4.14328	-2.04522	2	0	0	0	0	0	4	1	0	0	0	0	23	1	2	1	2	7	1	0	1	0	0	0
	PBS_CCTTTGGAGCGTGTTT-1	P14.Bystander	8.46016	0	0	0	3.01495	0	55.3236	341.417	15.237	-6.47479	-25.407	2	0	0	3	0	0	41	4	0	1	3	0	14	1	0	1	3	5	2	0	1	0	0	0
	PBS_CCTTTGGAGGGTACAC-1	P14.Bystander	22.5701	22.2045	54.7657	133.42	0	20.5867	38.5082	164.083	45.6383	15.1259	0.677416	12	0	0	2	0	0	18	4	1	0	0	0	13	3	1	0	3	7	2	0	2	0	0	9
	PBS_CCTTTGGCAAGTCATC-1	P14.Bystander	40.3075	41.3775	35.1796	0.512299	18.4811	35.2221	14.906	292.309	0	-2.91276	-25.4419	17	0	0	5	1	0	13	0	0	0	0	0	31	1	3	0	3	11	0	0	1	3	0	0
	PBS_CCTTTGGCAGATTAAG-1	P14.Bystander	0	1.21518	34.4233	1.55929	0	6.33386	35.7924	132.563	0	-6.3006	-20.5131	2	0	0	5	0	0	3	0	0	0	0	0	13	0	2	0	0	0	0	0	1	0	0	0
	PBS_CGAAGGAAGCTAATGA-1	P14.Bystander	4.39557	0	7.67576	0	21.9043	34.8212	59.25	113.439	0	0.339171	-15.6278	1	0	0	9	0	0	23	2	1	0	2	1	10	0	1	0	1	2	2	0	2	0	0	0
	PBS_CGAAGGAAGGACTGGT-1	P14.Bystander	2.20854	6.21473	0	0	1.85701	0	143.758	93.9425	0	1.38847	-17.3844	2	0	0	0	0	1	34	7	0	0	1	0	21	1	0	0	1	0	4	0	0	0	0	0
	PBS_CGAAGGACAACGATTC-1	P14.Bystander	10.8221	12.7711	67.2312	12.4798	5.65104	0	31.3426	264.178	5.18776	-1.87531	-24.8888	6	0	0	7	0	0	39	0	0	0	1	0	18	3	1	0	5	2	0	0	0	3	0	0
	PBS_CGAAGGAGTCAACGCC-1	P14.Bystander	0	9.86837	0	323.479	19.3516	134.03	76.697	294.588	0	29.8777	5.55753	5	0	3	0	0	0	32	4	2	0	16	3	22	1	0	0	3	9	0	0	3	0	0	6
	PBS_CGAAGGATCACCGGTG-1	P14.Bystander	22.0466	1.70279	39.5892	21.3962	0	100.738	22.8706	142.325	12.2558	22.8904	7.16051	2	0	1	2	0	0	7	0	0	0	0	6	32	0	0	0	0	0	0	0	0	1	0	3
	PBS_CGAAGGATCGAGAAGC-1	P14.Bystander	0	1.6969	50.4845	3.41227	0	0	58.9417	86.3066	0	-14.6001	-12.3606	2	0	0	1	0	0	1	0	0	0	0	0	6	0	8	0	0	0	0	0	0	1	0	0
	PBS_CGAAGTTGTCTCGGAC-1	P14.Bystander	38.4799	0	33.7431	0	30.4527	0	89.6422	94.1855	0	-6.61895	-10.4783	5	0	0	2	0	0	0	7	1	0	2	0	27	1	0	0	10	2	1	0	0	2	1	0
	PBS_CGAATTGAGACGAGCT-1	P14.Bystander	0	69.3774	8.13952	247.121	2.71927	5.85692	66.2447	116.508	0	27.8922	8.72717	3	0	0	1	0	0	19	0	1	0	1	0	27	0	0	0	0	3	3	0	7	1	0	12
	PBS_CGAATTGAGCTAATGA-1	P14.Bystander	13.025	15.848	0	0.77675	15.2066	45.9062	35.3296	71.384	6.92242	1.50421	-2.26982	12	0	1	0	0	51	17	6	0	0	3	0	21	1	0	0	3	1	0	0	4	0	0	1
	PBS_CGAATTGCAATGACCT-1	P14.Bystander	25.0103	7.28734	76.683	0	3.04465	0	41.7043	82.1178	11.6891	1.06939	-3.01145	12	0	0	3	0	0	8	0	0	0	0	0	9	1	3	2	0	1	0	0	0	1	0	0
	PBS_CGAATTGTCACATACG-1	P14.Bystander	14.644	0	0	0.255634	28.1985	74.2973	3.24029	68.0288	0	20.0989	-8.94575	4	0	0	0	0	35	18	1	0	1	5	0	16	0	0	0	0	2	0	0	3	0	0	0
	PBS_CGAATTGTCGCAGATT-1	P14.Bystander	0	0	0	0	0.837868	30.9094	55.2399	65.7107	0	7.408	-13.9942	0	0	0	0	0	0	28	3	0	0	1	0	4	3	0	0	1	0	0	0	0	0	0	0
	PBS_CGACAGCAGAGTCAAT-1	P14.Bystander	0	0	79.2012	17.3839	0	0	0	354.443	50.7157	-3.13952	-27.4277	5	0	0	0	0	0	75	1	1	0	2	1	24	0	4	0	0	3	0	0	2	0	0	0
	PBS_CGACAGCCAACTTGGT-1	P14.Bystander	7.28902	0	46.5241	0	48.0603	0	131.111	71.7187	1.33778	0.549137	-18.1969	7	0	0	6	0	1	52	5	0	0	0	0	5	0	3	0	2	25	5	0	2	0	0	0
	PBS_CGACAGCCAAGATGTA-1	P14.Bystander	8.14786	0	3.95508	0	6.52	46.1191	21.0077	72.6301	0	-7.12688	-0.0160866	2	0	0	0	0	3	20	0	2	0	0	0	18	0	1	0	0	1	0	0	0	0	0	0
	PBS_CGACAGCTCCACCCTA-1	P14.Bystander	5.51603	9.25697	8.30226	0	28.0102	64.9124	22.6747	70.2311	9.61607	15.4582	-9.28789	0	0	0	1	0	66	26	0	0	0	1	0	10	0	2	0	1	8	1	0	5	0	0	0
	PBS_CGACAGCTCGCGATCG-1	P14.Bystander	0	8.12255	0.635392	0	20.2651	0	111.584	224.565	0	-1.72613	-20.3471	8	0	0	2	0	0	21	1	2	0	0	0	13	1	3	0	0	1	3	0	0	0	0	1
	PBS_CGAGAAGCACAATGTC-1	P14.Bystander	0	4.52901	0	416.613	46.5184	36.6829	1.52848	264.169	7.69181	29.5283	5.32535	17	0	0	0	0	0	76	9	1	0	1	0	27	0	1	0	8	9	2	0	2	1	0	7
	PBS_CGAGAAGCACCAGCCA-1	P14.Bystander	1.87734	8.85993	0	0.108019	10.4321	46.5582	41.0596	67.9315	5.44892	-3.95297	-17.2584	4	0	0	0	0	28	9	0	0	0	0	1	9	0	2	0	1	0	0	0	1	0	0	0
	PBS_CGAGAAGCAGCTGCCA-1	P14.Bystander	27.3465	32.231	22.7537	10.1335	26.2134	67.1845	72.8994	144.338	6.79872	-2.2833	-26.2882	9	0	0	2	0	0	29	6	0	0	15	0	34	2	0	0	0	0	0	0	0	3	0	0
	PBS_CGAGAAGGTAGCTGCC-1	P14.Bystander	43.8438	27.8699	0	231.188	0	0	121.772	224.05	0	27.9821	8.1512	11	0	0	0	1	2	27	3	0	0	3	0	31	4	3	0	3	6	2	0	4	1	0	1
	PBS_CGAGAAGTCCTACCGT-1	P14.Bystander	8.24565	43.2186	0	0	7.76405	0	33.0728	73.5774	2.92484	-7.26726	-11.2914	10	0	0	6	1	0	3	2	0	0	1	0	16	1	1	0	2	2	0	0	10	4	0	0
	PBS_CGAGAAGTCTGAGGCC-1	P14.Bystander	0	0	0	236.509	0	27.061	57.275	565.843	56.951	23.8277	5.23733	9	0	1	4	0	0	207	4	2	0	0	2	39	0	3	0	1	4	5	0	1	1	0	10
	PBS_CGAGGAAAGGCTCTCG-1	P14.Bystander	25.9118	86.8853	0	12.7691	19.7532	92.2542	17.1595	105.803	0	9.94058	-11.1689	4	0	0	2	1	0	2	63	0	0	4	1	26	3	0	0	5	9	1	0	33	4	0	0
	PBS_CGAGGAAGTACAATAG-1	P14.Bystander	10.4902	0	9.60773	5.7231	0	13.7045	17.4307	60.2688	0.20998	-7.19336	7.05515	1	0	0	1	0	0	2	0	1	0	0	0	1	0	1	0	0	1	0	0	0	0	0	0
	PBS_CGAGGAATCTGTGCTC-1	P14.Bystander	0.0687233	2.64258	16.3764	0.336211	13.545	32.3843	60.3801	41.1834	0	0.863324	-17.1777	11	0	0	1	0	2	6	0	0	0	0	0	2	1	1	0	0	1	1	0	2	0	0	0
	PBS_CGAGGAATCTTGATTC-1	P14.Bystander	0	57.9321	55.206	0.823641	27.3277	47.0672	56.1309	65.8547	0	-4.30681	-11.5565	11	0	1	11	1	0	6	4	0	0	2	0	11	4	3	0	4	2	3	0	0	1	0	0
	PBS_CGAGGCTCACTTGGGC-1	P14.Bystander	17.511	63.563	0	0	35.5523	49.6027	44.0327	60.7237	0	-3.69481	-12.8819	8	0	0	1	0	0	20	7	0	0	5	0	8	0	0	0	6	6	7	0	31	1	1	0
	PBS_CGAGGCTGTCTAACTG-1	P14.Bystander	4.19175	17.9904	23.2634	0	10.1331	32.8756	0	118.256	0	-12.4213	8.63875	7	0	0	0	0	0	5	0	0	0	0	0	19	2	0	0	1	3	0	0	0	1	0	0
	PBS_CGAGGCTGTGGCTTGC-1	P14.Bystander	0.594322	0	0	15.7794	19.7837	5.38633	160.5	436.762	4.57728	-1.37142	-26.9634	12	0	0	2	0	0	183	20	0	0	1	0	21	0	3	0	2	3	5	0	0	0	0	0
	PBS_CGAGGCTTCAGCTTGA-1	P14.Bystander	2.12095	37.0865	78.9802	1.27914	26.1116	10.7576	34.6187	115.012	6.93736	-0.929488	-9.40653	12	0	0	0	0	0	0	0	7	0	0	1	17	1	3	0	13	3	0	0	2	0	0	0
	PBS_CGAGGCTTCATCGGGC-1	P14.Bystander	43.9666	0	0	0	13.5976	58.6087	51.4484	47.4043	3.74685	13.8004	-0.0834017	3	0	0	3	0	0	6	1	0	0	0	1	39	0	0	0	1	6	0	0	4	0	0	0
	PBS_CGAGTGCAGAGAACCC-1	P14.Bystander	33.6107	0	32.5819	377.932	49.5504	0	364.887	194.676	0	28.5647	4.7455	15	0	0	4	0	0	6	20	1	3	1	1	33	0	1	1	4	0	6	0	0	0	0	24
	PBS_CGAGTGCCAGACGATG-1	P14.Bystander	3.35121	60.0289	0.0285914	4.48636	19.9929	33.7348	0.941127	303.142	4.49966	-3.51057	-26.5814	4	0	0	6	0	2	38	2	1	0	0	0	17	2	1	0	8	9	0	0	2	0	0	1
	PBS_CGAGTGCCAGTCGCTG-1	P14.Bystander	0	91.0106	0	0	11.2514	0	0	52.3803	9.79009	-11.4189	10.8859	7	0	0	3	5	0	0	2	0	0	0	0	8	1	0	0	8	6	0	0	6	0	0	0
	PBS_CGAGTGCGTCTTGAGT-1	P14.Bystander	11.3298	10.5483	48.7298	19.0575	15.3416	14.6311	33.266	181.135	0	0.403129	-13.0333	2	0	0	0	0	0	9	1	1	0	0	0	19	5	1	1	2	1	2	0	3	1	0	1
	PBS_CGAGTGCTCACGACTA-1	P14.Bystander	15.6797	55.0879	11.2112	0.755655	0	0	38.317	55.3467	0	-17.4529	-5.45739	1	0	0	1	3	0	0	0	0	0	0	0	15	0	2	0	0	0	0	0	6	1	1	0
	PBS_CGAGTGCTCCTTTAGT-1	P14.Bystander	0	26.309	3.86841	0	22.196	19.4815	84.0759	173.112	0	-6.12	-23.0132	4	0	0	0	0	0	20	1	1	0	0	3	25	0	3	0	2	0	0	0	3	0	0	0
	PBS_CGAGTGCTCTCTATAC-1	P14.Bystander	0	0	40.7934	0	5.63953	0	0	338.643	34.0453	-2.47961	-26.9191	7	0	0	0	0	0	82	1	3	0	0	1	31	1	1	0	1	5	0	0	0	0	0	0
	PBS_CGAGTTAAGATAACGT-1	P14.Bystander	0	18.0537	21.8285	151.357	17.0659	0	16.2241	100.763	1.03956	24.502	8.6269	9	0	0	0	0	0	13	0	0	0	0	0	14	0	0	0	6	3	0	0	0	1	0	3
	PBS_CGAGTTATCCTTATGT-1	P14.Bystander	2.04065	52.7483	33.1618	6.62604	5.66492	0	30.1205	281.905	0	-4.96785	-25.0489	12	0	0	3	0	0	45	0	0	0	3	0	32	0	5	0	0	11	0	0	1	2	0	0
	PBS_CGATCGGAGGATTCCT-1	P14.Bystander	0	15.0209	6.53629	0	0	0	0	204.389	0	-1.50678	-25.3531	0	0	0	0	0	0	25	2	0	0	0	0	27	0	1	0	1	0	0	0	0	0	0	1
	PBS_CGATCGGCAGAAATTG-1	P14.Bystander	8.86725	65.5159	49.1097	33.7493	2.36876	3.09645	18.283	156.537	0	22.5762	7.64141	5	0	0	4	0	0	8	0	1	0	3	4	11	1	3	2	0	3	0	0	2	2	0	4
	PBS_CGATCGGGTCCGGACT-1	P14.Bystander	0	64.7835	28.9878	4.07149	4.82543	31.1977	18.3788	156.059	9.39628	-2.68911	-24.3819	5	0	0	0	0	0	32	4	0	0	0	0	20	0	3	0	9	3	3	0	4	1	0	0
	PBS_CGATGCGAGCCAAGGT-1	P14.Bystander	12.3731	37.8649	33.6128	0.520417	10.8702	0	30.731	100.079	0	-11.9973	-0.806583	4	0	0	2	0	0	14	0	0	0	0	0	13	2	2	0	4	5	0	0	1	0	0	0
	PBS_CGATGCGCAATCGCAT-1	P14.Bystander	4.80494	54.0257	58.7197	0.409227	5.3619	0	20.0828	68.6668	0.579098	-16.6945	-6.89384	0	0	0	11	2	0	0	0	0	0	0	0	3	3	8	0	1	5	1	0	3	3	0	0
	PBS_CGATGCGGTAGGCTCC-1	P14.Bystander	17.8113	0	0	337.117	0	0	81.825	282.647	14.9696	27.4864	9.35913	6	0	0	0	0	3	127	1	2	0	0	2	23	0	1	0	2	7	0	0	0	0	0	11
	PBS_CGATGCGTCACACCCT-1	P14.Bystander	0	36.3749	13.5997	0	7.16707	35.4561	38.4574	146.718	12.0334	-3.98137	-20.6298	3	0	0	4	0	3	17	1	0	0	8	4	25	1	4	1	4	1	1	0	1	0	0	0
	PBS_CGATGCGTCATGCGGC-1	P14.Bystander	1.8013	11.6281	78.0376	0.0311858	3.51218	0	32.0093	68.1077	8.51433	8.95908	5.62566	1	0	0	1	0	0	11	0	0	0	0	1	3	1	3	1	1	3	0	0	0	0	0	0
	PBS_CGATGGCAGTTGTCGT-1	P14.Bystander	6.24828	28.6916	26.3835	0	0.639955	0	56.9127	112.294	0	-23.5204	0.337422	3	0	0	0	0	0	0	0	0	0	0	0	6	2	0	0	2	0	1	0	0	1	0	0
	PBS_CGCAGGTGTCTTGCGG-1	P14.Bystander	19.9615	93.1254	0	5.30944	68.3511	108.865	86.0698	40.648	0	24.8115	-8.06025	6	0	1	5	0	54	25	26	0	0	14	1	20	3	0	0	25	6	7	0	51	0	0	0
	PBS_CGCAGGTGTGGGTTGA-1	P14.Bystander	0	48.974	0	3.87993	24.2298	0	41.4562	87.3525	0	-4.00332	-13.249	14	0	0	3	0	1	31	0	0	0	0	0	12	0	0	1	6	3	0	0	22	0	0	0
	PBS_CGCAGGTGTTGACTGT-1	P14.Bystander	32.4108	18.0422	0	147.24	5.52196	0	144.313	321.542	0	23.5708	7.38686	7	0	0	5	0	2	38	18	0	0	0	0	38	2	5	0	0	0	2	0	0	0	0	9
	PBS_CGCAGGTTCACCTGGG-1	P14.Bystander	21.3558	32.1001	50.6959	0.425609	13.0787	0	15.5484	72.2323	2.20525	-3.50882	11.4727	4	0	0	0	0	0	0	0	0	0	0	0	7	1	1	0	0	1	0	0	2	0	0	0
	PBS_CGCATAAAGTAAGACT-1	P14.Bystander	12.766	35.4591	18.9015	7.031	9.90827	0	0	257.79	0	-4.18325	-25.4769	6	0	0	0	0	0	15	2	0	0	0	0	31	1	0	0	4	14	1	0	0	1	0	1
	PBS_CGCATAACACAGAGAC-1	P14.Bystander	19.5113	3.99249	54.6404	0	0	10.8473	8.27201	48.3455	0	-9.85598	-5.19025	0	0	0	0	0	0	9	2	0	0	0	0	0	0	0	0	0	0	1	0	4	0	0	0
	PBS_CGCATAACACGTACAT-1	P14.Bystander	1.03011	28.0201	0	5.77015	47.1303	24.3085	8.29868	292.347	12.7423	-1.94648	-26.0437	19	0	0	0	0	0	70	3	0	0	0	0	22	0	0	0	3	22	2	0	0	1	0	0
	PBS_CGCATAACAGTTCTAG-1	P14.Bystander	24.4006	86.0589	22.9799	334.627	46.8733	9.40954	0	52.833	0	29.8567	8.30909	15	0	0	1	0	0	7	4	2	0	7	2	21	1	3	0	5	33	0	0	3	0	0	17
	PBS_CGCATAATCGCCGTGA-1	P14.Bystander	0	25.8668	54.4455	3.76428	0	0	21.4811	56.8168	0	-17.7736	-5.53679	0	0	0	3	0	0	0	0	0	1	5	1	3	2	5	1	0	0	0	0	2	1	0	0
	PBS_CGCATGGCAGTAGTTC-1	P14.Bystander	10.5833	0	42.43	0	17.3491	66.4137	7.71204	161.15	0	-5.1027	-24.9473	15	0	1	0	0	0	24	0	2	0	1	0	29	0	2	0	6	1	1	0	0	0	0	0
	PBS_CGCATGGCATAACGGG-1	P14.Bystander	5.78447	30.0829	0	0	6.37847	7.87646	56.9764	76.4236	0	-7.21779	-12.1752	7	0	0	1	0	0	6	0	0	1	0	0	13	0	0	0	0	0	3	0	3	0	0	0
	PBS_CGCATGGGTATGAGCG-1	P14.Bystander	35.5308	21.3278	29.1526	8.98153	0	35.28	2.61214	85.1816	0	-2.48933	-10.2769	0	0	0	0	0	7	47	0	0	0	0	0	20	1	4	2	4	0	0	0	0	0	0	0
	PBS_CGCATGGGTCAGTCGC-1	P14.Bystander	3.83624	112.817	12.7816	10.5223	0	0	11.7488	246.301	0	-5.56745	-22.3853	7	0	0	9	2	0	10	3	0	0	0	0	9	0	0	0	1	4	0	0	4	1	0	0
	PBS_CGCATGGGTCCAAGAG-1	P14.Bystander	35.0855	27.6609	17.1694	0	0	5.27832	45.6172	102.659	0	-6.02709	-10.162	2	0	0	3	0	0	0	0	0	0	0	0	18	0	0	0	2	3	1	0	0	0	0	0
	PBS_CGCATGGTCCGATTAG-1	P14.Bystander	0	55.7761	57.5481	49.9102	0	0	13.4814	199.354	0	6.92302	-2.936	3	0	0	2	2	0	8	0	1	0	0	1	21	0	3	0	0	2	1	0	3	1	0	8
	PBS_CGCATGGTCCTCTCGA-1	P14.Bystander	10.2919	20.4805	36.988	4.81288	4.71429	26.0571	30.875	43.0223	0	-14.7002	-9.85127	3	0	0	5	0	0	0	0	1	0	0	0	15	1	0	0	3	0	0	0	2	4	0	1
	PBS_CGCATGGTCTATACTC-1	P14.Bystander	4.95055	35.4537	8.85916	403.192	5.34391	33.3193	100.791	142.662	24.8294	30.3858	7.33213	14	0	0	2	0	0	22	1	1	0	0	1	11	3	2	0	5	6	3	0	1	8	0	15
	PBS_CGCCAGAAGACGCTCC-1	P14.Bystander	9.78476	46.9269	0	0	10.1999	0	23.813	81.0182	0	-16.7709	-6.9493	5	0	0	3	1	0	0	0	0	0	16	0	12	1	0	0	4	0	0	0	8	0	0	0
	PBS_CGCCAGAAGGGTCACA-1	P14.Bystander	0	54.6074	38.3675	7.20734	0	0	27.3936	134.53	1.10108	-6.46547	-24.4325	2	0	0	1	1	0	21	2	1	0	0	0	8	0	2	1	0	0	2	0	0	1	0	0
	PBS_CGCCAGACAATCGCAT-1	P14.Bystander	7.24327	43.418	19.0273	0	0	0.622541	64.0039	165.395	0	-3.19501	-22.444	6	0	0	0	0	0	4	2	3	0	0	1	18	2	1	0	1	4	1	0	4	0	0	0
	PBS_CGCCAGACAGAGTGAC-1	P14.Bystander	48.2839	0	16.0961	370.936	0	0	9.89826	406.555	5.77569	24.6484	7.05323	12	0	0	5	0	0	156	0	2	1	0	0	35	0	6	0	7	9	0	0	0	0	0	10
	PBS_CGCCAGAGTCAACGCC-1	P14.Bystander	16.0934	73.8786	43.2469	148.294	48.6651	24.5697	46.3365	140.951	12.5015	17.2944	3.10753	21	0	0	0	0	0	20	1	1	0	0	1	15	0	1	1	12	9	1	0	1	1	0	13
	PBS_CGCCAGAGTGTACGCC-1	P14.Bystander	30.8986	40.8207	73.9974	0	0	10.315	12.3478	188.549	0	-3.64564	-24.7238	9	0	0	12	0	0	27	0	0	0	0	1	14	2	3	0	4	5	0	0	5	1	0	0
	PBS_CGCCAGATCTCTAAGG-1	P14.Bystander	0	11.1973	0.955701	0.306722	9.77277	36.8838	37.661	37.5038	0	9.29859	-11.9601	5	0	0	3	0	7	9	0	1	0	3	0	3	0	0	0	1	2	0	0	12	0	0	0
	PBS_CGCCATTCAGAGTCAG-1	P14.Bystander	0	0	90.1398	394.134	0	23.6825	0	159.967	0	29.5777	8.83307	6	0	0	0	0	0	7	2	0	0	0	0	10	0	9	0	4	3	0	0	0	0	0	7
	PBS_CGCCATTGTACTAGCT-1	P14.Bystander	20.1945	27.3982	23.0828	0	35.7488	44.467	60.2044	120.206	0	-1.92064	-15.0331	4	0	0	0	0	0	0	1	3	0	0	0	30	0	0	0	6	7	1	0	0	0	0	0
	PBS_CGCCATTGTGGACAGT-1	P14.Bystander	8.60394	24.0413	27.1583	0	0	12.3209	0.135156	99.0206	17.4759	-8.04396	-3.43854	2	0	0	3	0	0	1	0	0	0	0	1	6	0	1	0	0	1	0	0	0	1	0	0
	PBS_CGCCATTGTGTTATCG-1	P14.Bystander	30.048	27.4548	17.4305	0	58.8983	64.4121	8.32986	181.974	0	-2.27443	-25.7689	11	0	2	0	0	0	19	5	4	0	10	0	17	0	0	0	9	15	0	0	0	1	1	0
	PBS_CGCCATTTCACCGGTG-1	P14.Bystander	0	1.90312	26.0024	0	10.0078	52.0852	28.5783	78.0903	1.05793	-2.93943	-12.2589	7	0	0	1	0	2	8	0	0	0	2	0	4	2	0	0	0	1	0	0	1	0	0	0
	PBS_CGCGTGAAGTTACGTC-1	P14.Bystander	0.430955	50.7786	0	0	23.7901	0	31.3616	80.5994	0	-6.94404	-10.998	4	0	0	2	0	0	1	10	0	0	0	0	8	0	0	0	8	2	0	0	1	0	0	0
	PBS_CGCGTGAGTGCAATAA-1	P14.Bystander	0	11.7142	0	0	0	0	17.4494	383.923	32.6808	-4.00673	-26.9575	0	0	0	6	0	0	82	3	0	0	2	0	7	0	0	0	0	3	0	0	2	3	0	0
	PBS_CGGAACCAGCTGGCTC-1	P14.Bystander	12.6195	19.6679	31.3083	0	11.0141	0	33.9258	131.975	0	-5.7846	-2.77923	5	0	0	2	1	0	6	1	0	0	0	1	26	2	2	0	5	1	1	0	1	0	0	0
	PBS_CGGAATTAGGAGTCTG-1	P14.Bystander	0	0	18.3492	251.314	0	19.7501	0	465.897	0	29.824	5.34025	5	0	0	1	0	0	37	0	0	0	1	0	51	2	9	0	2	1	0	0	1	1	0	11
	PBS_CGGAATTCAGTAGAAT-1	P14.Bystander	10.8655	0	38.3655	0	19.5048	0	82.6644	138.05	10.9241	-6.48113	-23.7716	7	0	0	0	0	0	1	4	1	0	0	5	10	0	1	0	2	2	2	0	0	1	0	0
	PBS_CGGACACGTGCTAGCC-1	P14.Bystander	0.786208	0	101.931	5.51385	23.5435	7.62861	51.8812	168.174	0	-4.01511	-18.8138	0	0	0	5	0	0	0	0	0	0	0	0	35	0	11	2	0	0	4	0	4	2	0	0
	PBS_CGGACACGTTTGGCTA-1	P14.Bystander	1.89923	6.59779	0	0	10.2141	31.7852	57.0816	98.8835	0	-0.346433	-12.8577	2	0	1	4	0	8	21	4	1	1	1	1	13	0	3	0	1	2	2	0	0	1	0	0
	PBS_CGGAGAAAGGGATGTC-1	P14.Bystander	5.42351	11.7111	28.6835	187.856	26.8811	96.3006	64.379	146.951	0	30.0421	5.63329	16	0	0	3	0	0	16	4	1	0	0	0	26	3	3	0	2	2	3	0	18	1	0	14
	PBS_CGGAGAACAATCACGT-1	P14.Bystander	0	3.85435	14.6981	0	1.33821	30.9191	9.18218	183	11.4984	-4.41675	-24.2825	2	0	1	0	0	1	52	1	0	0	0	0	26	0	3	0	0	0	0	0	0	0	0	0
	PBS_CGGAGAAGTAGCACAG-1	P14.Bystander	5.90146	23.4549	0	0	14.7521	68.6122	38.8929	24.8934	0	19.3886	-14.0908	3	0	1	1	0	0	11	1	0	0	0	0	4	0	0	0	0	6	0	0	24	0	0	0
	PBS_CGGAGAAGTCCCTAAA-1	P14.Bystander	17.3143	75.9598	12.852	5.28521	10.2145	13.7193	32.2476	107.583	0	-12.0055	8.10571	6	0	0	3	0	0	5	1	1	0	0	1	12	0	4	0	0	7	0	0	1	2	0	0
	PBS_CGGAGAATCCCATAAG-1	P14.Bystander	0	35.4326	23.2231	0	12.3453	0	17.2115	39.5593	0	-9.72198	-2.12549	9	0	0	6	0	0	0	0	0	1	0	0	5	0	1	0	2	5	0	0	1	0	0	0
	PBS_CGGCAGTGTACGGCAA-1	P14.Bystander	15.7157	75.1179	7.12776	1.59342	8.20623	0	8.82538	71.6236	1.18497	-13.8446	10.4392	4	0	0	5	0	1	0	0	0	0	0	0	22	0	0	0	1	1	0	0	21	3	0	0
	PBS_CGGCAGTGTGTCACAT-1	P14.Bystander	0	60.6299	0	0.63964	1.74497	7.9595	0	54.6094	24.4194	-11.2739	12.6202	3	0	0	4	0	0	0	0	0	0	0	1	9	0	0	0	5	2	0	0	8	2	0	0
	PBS_CGGCAGTGTTGAATCC-1	P14.Bystander	7.72021	71.8052	128.241	0	0	6.5387	0	322.092	9.69143	-2.95441	-27.4586	1	0	0	2	0	0	3	0	0	0	2	0	45	0	2	0	2	0	0	0	0	0	0	0
	PBS_CGGCAGTTCTACACTT-1	P14.Bystander	4.17759	55.6531	43.1259	2.77644	9.2625	33.9563	22.1019	219.156	0	-5.24184	-25.9438	15	0	0	2	0	0	15	0	0	0	0	1	24	1	2	0	1	2	1	0	0	1	0	0
	PBS_CGGGACTAGATACAGT-1	P14.Bystander	0	6.07162	14.1695	8.60366	0	0	5.50994	363.86	27.0673	-3.36223	-26.7467	5	0	0	2	0	0	28	1	0	0	0	0	28	0	0	0	1	5	1	0	0	1	0	1
	PBS_CGGGACTCAATACCTG-1	P14.Bystander	75.0804	33.9128	23.4247	0.485435	97.7528	26.2659	31.3756	186.988	0	-0.617469	-23.3565	13	0	0	1	0	0	14	5	1	0	11	0	21	0	0	0	5	20	2	1	16	0	0	0
	PBS_CGGGACTCACGACTAT-1	P14.Bystander	3.33378	5.60537	8.33302	17.0822	10.4854	36.8405	57.4468	135.697	0	-22.3923	0.367466	4	0	0	0	0	0	5	2	1	0	0	0	29	2	0	1	0	0	2	0	1	1	0	0
	PBS_CGGGACTGTTAGGCTT-1	P14.Bystander	4.57048	0	2.58477	3.34068	0	11.4645	64.7358	53.085	0	-3.6656	-17.1143	1	0	1	6	0	0	22	3	0	0	1	0	4	0	0	1	0	1	0	0	3	0	0	0
	PBS_CGGGACTTCGACGCGT-1	P14.Bystander	150.258	11.2007	0	2.59032	17.7322	0	86.1928	122.839	0	-24.5384	15.2756	20	0	0	2	0	0	27	36	0	0	3	1	12	1	2	0	2	12	3	0	1	1	9	0
	PBS_CGGGACTTCGTAACAC-1	P14.Bystander	5.23082	32.3775	45.2919	6.99723	0	23.4471	0	73.3619	0.703843	-3.85658	-21.7181	1	0	0	0	0	0	1	0	1	0	0	0	36	1	6	0	0	4	0	0	10	0	0	0
	PBS_CGGGCATTCAGGGTAG-1	P14.Bystander	12.1563	20.7137	0	1.10822	21.5042	30.4554	40.8439	56.707	16.0009	16.2486	-12.5248	3	0	2	1	0	12	51	3	0	0	5	0	8	0	0	0	2	2	3	0	19	0	0	0
	PBS_CGGGCATTCTCGACCT-1	P14.Bystander	0	56.7008	17.0018	138.73	0	66.4007	78.2072	387.728	16.6916	23.6149	5.84487	16	0	1	6	1	0	15	2	0	0	0	0	45	7	0	1	3	5	2	0	1	2	0	7
	PBS_CGGGTCAAGGATGTTA-1	P14.Bystander	5.67825	19.4575	71.0246	0	0	11.7883	0.664048	167.283	0	-4.19874	-23.5363	1	0	0	7	0	0	18	2	1	0	0	1	16	2	0	0	0	1	0	0	2	1	0	0
	PBS_CGGGTCACAGTAACCT-1	P14.Bystander	14.1595	18.8637	58.1037	0.9943	0	22.8206	4.96465	76.1989	0	-7.99704	-11.0924	9	0	0	5	0	7	2	0	0	0	2	0	6	4	3	1	0	2	0	0	17	0	0	0
	PBS_CGGGTGTAGACTCGAG-1	P14.Bystander	0	21.105	0	4.61032	13.5492	0	108.738	119.207	0	-5.80321	-19.1726	10	0	0	3	0	0	1	0	0	0	0	0	17	0	0	0	3	0	1	0	4	3	0	0
	PBS_CGGGTGTAGGCTCTAT-1	P14.Bystander	0.541825	48.9966	78.7476	11.8393	0	6.29703	34.3346	191.725	0	-3.48211	-24.8902	9	0	0	3	0	0	8	1	1	0	0	0	9	0	3	0	2	2	0	0	1	1	0	0
	PBS_CGGGTGTCATTGCTGA-1	P14.Bystander	8.97305	45.5092	0.297607	199.74	0	11.841	7.9315	243.193	24.9612	-5.23758	-27.0901	2	0	0	0	0	0	36	3	0	0	1	1	25	2	0	0	5	6	1	0	1	0	0	1
	PBS_CGGTCAGGTCTCTCTG-1	P14.Bystander	77.4647	11.6515	18.4873	2.20908	13.9281	93.2516	16.296	40.0201	0	-22.2866	13.2163	1	0	1	0	0	28	18	1	0	0	0	0	28	1	0	0	2	6	1	0	0	0	1	0
	PBS_CGGTCAGTCGTGTGAT-1	P14.Bystander	10.3427	26.865	23.8722	0	6.73962	7.67364	2.91389	71.5653	0	-10.045	-9.63224	4	0	0	3	0	0	0	0	0	0	1	0	9	1	1	0	4	4	0	0	0	2	0	0
	PBS_CGTAAGTCAAGCACAG-1	P14.Bystander	0	49.7892	42.9467	0	1.96204	8.61846	71.227	119.337	8.12791	-5.14987	-19.8163	7	0	0	3	0	0	0	2	0	0	3	0	18	3	5	1	0	15	0	0	1	1	0	0
	PBS_CGTAAGTCACAAAGCG-1	P14.Bystander	0.629075	13.7117	5.98583	241.264	35.9766	28.7773	63.4778	135.313	0	29.5888	5.4673	9	0	0	3	0	0	8	8	1	1	11	0	10	0	2	0	0	4	11	1	6	2	0	6
	PBS_CGTAAGTCAGTCGCAC-1	P14.Bystander	11.7705	0	32.9718	0.825044	1.77429	19.76	54.9811	218.502	0	-4.91757	-24.4561	7	0	0	0	0	0	0	3	0	0	0	0	16	0	3	0	0	2	0	0	1	0	0	0
	PBS_CGTAAGTGTACAAGCG-1	P14.Bystander	3.09778	19.9413	23.8997	0	0	24.5027	5.12351	176.026	6.13536	-3.48447	-20.6859	1	0	0	1	0	0	11	0	0	0	0	0	5	0	1	0	0	1	1	0	1	2	0	0
	PBS_CGTAAGTGTCGACGCT-1	P14.Bystander	0	37.9688	26.0756	2.86091	58.136	0	65.8891	48.7961	5.26097	1.01771	11.7922	11	0	0	2	0	0	0	1	0	0	20	0	11	0	0	0	4	6	4	0	8	0	0	0
	PBS_CGTAATGGTTCCACAA-1	P14.Bystander	13.5114	31.6819	68.271	0	23.5077	6.81585	96.14	107.704	0	-4.1346	-20.5336	25	0	1	0	0	0	10	0	0	0	0	0	17	1	1	2	1	4	2	0	2	0	0	0
	PBS_CGTAATGTCCGAAGGA-1	P14.Bystander	0	0	4.92131	16.48	0	43.4786	17.8517	355.784	31.18	-2.93549	-27.3701	8	0	0	0	0	0	22	1	0	0	0	0	32	3	3	0	0	1	1	0	0	0	0	0
	PBS_CGTAGTACATGGACAG-1	P14.Bystander	6.47107	8.10544	59.3232	4.86531	4.72772	5.30953	12.9315	102.118	0	7.39027	4.25857	6	0	0	0	0	1	18	3	1	0	1	0	0	0	2	0	0	4	0	0	0	0	0	0
	PBS_CGTAGTAGTCTGCGCA-1	P14.Bystander	28.8129	23.6803	0	336.184	0	37.5953	33.0223	321.15	0	21.2299	-2.88742	4	0	0	3	0	0	17	0	3	0	0	0	52	3	0	1	6	3	0	0	1	2	0	8
	PBS_CGTAGTATCCACCTGT-1	P14.Bystander	6.89773	9.45949	34.7321	0	11.752	13.3481	22.799	153.215	7.2955	-6.0987	-19.9502	4	0	0	2	0	0	4	0	0	0	0	0	10	1	1	0	0	3	0	0	1	1	0	0
	PBS_CGTCAAAAGGCTCTCG-1	P14.Bystander	0	0	20.6277	0	9.95207	51.5277	66.1408	74.719	0	19.2244	-14.7511	0	0	0	0	0	13	16	4	2	0	2	0	14	1	1	0	1	0	0	0	0	0	0	0
	PBS_CGTCAAACAGTTGAAA-1	P14.Bystander	0	0	0	11.2563	2.31874	10.6234	39.8064	247.589	17.0986	-5.78448	-26.7185	7	0	0	0	0	0	34	0	0	0	0	0	8	1	3	0	2	1	1	0	0	0	0	0
	PBS_CGTCAAAGTAACTGCT-1	P14.Bystander	94.2353	46.8056	28.3784	12.0112	7.46993	0	34.1464	328.227	0	-4.98075	-26.3338	34	0	0	10	0	0	7	4	0	0	0	0	48	0	4	0	2	2	0	0	0	0	0	0
	PBS_CGTCAAATCAGTCACA-1	P14.Bystander	7.37174	0	40.8511	219.573	35.14	79.202	50.3328	252.543	12.0967	25.5767	8.11138	16	0	1	0	0	22	25	7	3	1	7	0	42	3	3	1	2	5	3	0	10	2	0	7
	PBS_CGTCCATCAAATAGCA-1	P14.Bystander	0	0	18.234	0	12.4791	7.07058	70.4428	83.7407	0	-11.163	-18.4595	1	0	0	4	0	1	17	0	0	0	1	1	6	2	1	2	2	3	1	0	1	0	0	0
	PBS_CGTCCATCAATAACCC-1	P14.Bystander	0	90.6698	0	268.614	42.5139	0	15.1576	150.322	3.1985	28.98	5.02924	10	0	0	1	0	0	1	1	1	0	6	1	17	1	2	0	12	4	2	0	18	2	0	15
	PBS_CGTGAATCACCGTGCA-1	P14.Bystander	0	22.2396	30.861	0	6.51708	0.390351	0	187.358	0	-6.53566	-23.534	6	0	0	1	0	0	31	1	0	0	0	0	5	0	3	0	3	2	0	0	1	0	0	0
	PBS_CGTGAATTCCTCACTG-1	P14.Bystander	0	12.1174	0	15.4749	24.0843	34.7123	15.3015	37.6829	0	5.49317	12.6952	1	0	0	1	0	0	0	4	0	4	32	0	6	1	0	0	1	0	2	0	11	0	0	0
	PBS_CGTGATAAGCAGTAAT-1	P14.Bystander	42.3617	0	27.6296	0	0	30.5185	0	357.425	0	-1.66397	-26.1682	8	0	0	0	0	0	18	1	0	0	0	1	17	0	3	1	1	5	0	0	0	2	0	0
	PBS_CGTGATAAGTCACTAC-1	P14.Bystander	7.04463	56.7162	0	1.13683	11.5431	6.47017	100.241	238.045	0	-3.86363	-25.3611	3	1	0	8	0	0	30	1	1	0	1	1	28	2	1	0	0	4	1	0	0	1	0	0
	PBS_CGTGATAAGTGTTCAC-1	P14.Bystander	0	11.9448	49.4078	0	4.89961	0	23.584	67.2193	4.52197	-7.97312	-10.9101	0	0	0	1	0	0	2	0	0	0	0	0	4	0	0	0	4	2	2	0	3	1	1	0
	PBS_CGTGATACATAAGCAA-1	P14.Bystander	13.9249	31.7865	37.809	1.90499	0.417159	4.20314	15.1491	193.752	0	22.7803	7.37824	7	0	0	0	0	2	51	2	0	0	1	1	19	0	2	1	0	3	1	0	0	0	1	0
	PBS_CGTGCTTCAGAGGTAC-1	P14.Bystander	5.01436	12.3907	68.7882	0	2.20025	0	40.3186	190.314	0	-3.75351	-20.5394	3	0	0	0	0	0	6	0	1	0	2	0	20	1	7	1	0	1	0	0	1	0	4	0
	PBS_CGTGCTTCATGTCTAG-1	P14.Bystander	33.9895	13.4373	57.3342	0	0	28.5166	0	135.937	1.81649	-2.44543	-22.4438	2	0	0	1	0	0	8	0	0	0	0	1	14	2	4	0	0	0	0	0	0	1	1	0
	PBS_CGTGTCTAGTCCCAAT-1	P14.Bystander	7.61364	10.3319	8.97336	0	14.147	13.8565	16.0818	49.6705	10.2351	-3.50347	-5.35271	0	0	0	0	0	6	15	0	0	0	2	0	12	0	0	0	3	3	0	0	0	0	0	0
	PBS_CGTGTCTGTCGCGGTT-1	P14.Bystander	4.54025	0	53.578	0	0	4.83118	0	144.323	11.1659	-1.31772	-8.46939	2	0	0	0	0	0	5	0	0	0	0	1	6	0	2	2	0	0	1	0	0	0	0	0
	PBS_CGTTCTGAGAGCATCG-1	P14.Bystander	0	0	0	5.15894	0	25.7511	0	399.899	3.42613	-2.15764	-26.9405	1	0	0	2	0	0	27	2	1	0	0	2	17	0	0	0	0	1	0	0	1	0	0	0
	PBS_CGTTCTGTCTCCGAAA-1	P14.Bystander	22.9465	72.509	46.3075	254.705	8.32365	36.804	76.9642	120.856	30.4045	29.4791	8.19925	9	0	0	4	0	1	5	2	0	0	0	0	32	2	0	0	6	2	0	0	7	3	0	17
	PBS_CGTTGGGCAAGCAATA-1	P14.Bystander	5.26238	96.382	7.03861	1.4124	25.2269	24.2902	37.6584	235.13	30.0037	-5.04424	-26.8425	10	0	0	0	0	0	7	3	1	1	10	0	31	0	1	0	1	11	0	0	26	1	0	0
	PBS_CGTTGGGCACGGCGTT-1	P14.Bystander	22.0606	21.8317	0	0	51.041	67.3418	22.1886	138.122	4.32773	-2.38179	-19.1316	1	0	0	1	0	34	31	0	4	0	0	1	32	3	3	0	3	0	0	0	0	0	0	0
	PBS_CGTTGGGTCAGGCGAA-1	P14.Bystander	4.23654	0	12.8275	1.36363	0	14.0209	61.5687	84.2481	11.5318	0.624241	-14.7053	0	0	0	0	0	1	32	2	0	0	0	0	9	3	3	0	0	1	0	0	0	0	2	0
	PBS_CTAACCCAGAAGCCAC-1	P14.Bystander	3.72234	32.2805	65.5157	4.41541	0	0	0	122.259	28.0813	0.181568	-5.96021	0	0	0	4	0	0	1	1	0	0	0	0	22	0	2	0	3	7	0	0	5	1	0	0
	PBS_CTAACCCCACATTACG-1	P14.Bystander	61.353	26.027	74.6935	0	0	0	54.4482	122.024	9.40888	-2.17414	-21.3594	2	0	0	3	1	0	9	3	0	0	0	1	22	4	1	0	0	0	1	0	0	0	0	0
	PBS_CTAACCCGTATGTGTC-1	P14.Bystander	3.72568	0	114.406	0	0	21.9647	0	205.941	0	-2.75287	-23.9966	1	0	0	0	0	0	14	1	0	0	5	1	26	0	8	0	0	3	0	0	0	0	0	0
	PBS_CTAACCCGTGAGGATC-1	P14.Bystander	0	1.99952	47.8007	0	7.03336	36.2473	16.6623	233.301	0	-1.92004	-24.8907	2	0	0	1	0	0	17	0	0	0	0	1	18	0	2	1	0	5	0	0	0	1	0	0
	PBS_CTAACCCGTTTCACTT-1	P14.Bystander	25.8876	34.0865	24.7758	0	0.446843	48.5686	18.8723	106.88	30.5519	-5.0545	-10.4578	3	0	0	1	0	0	1	0	1	0	5	1	38	1	0	0	4	0	1	0	1	4	0	1
	PBS_CTAACCCTCTAGCCTC-1	P14.Bystander	0	14.6934	41.1351	6.70291	0	0	18.9587	104.595	14.0069	0.879365	-11.7708	8	0	0	0	0	0	10	0	0	0	0	1	16	0	3	0	0	3	0	0	0	0	0	0
	PBS_CTAACTTTCCTTCTAA-1	P14.Bystander	17.0525	6.92823	7.85521	6.6921	3.57689	16.6452	4.27075	222.252	12.0925	-2.30428	-25.2795	1	0	0	3	0	0	0	0	2	0	2	1	8	0	1	0	1	2	0	0	5	1	0	0
	PBS_CTAACTTTCGCATTGA-1	P14.Bystander	25.0938	17.69	6.54574	4.88793	7.06296	2.31125	32.6553	99.3802	24.6615	-4.43404	-8.57694	1	0	0	4	0	0	0	1	0	0	1	0	11	0	0	0	2	0	3	0	0	1	0	0
	PBS_CTAAGTGAGTCTTGGT-1	P14.Bystander	0.770128	87.2445	19.0465	34.4727	27.9039	33.846	7.98877	242.827	0	-5.63008	-26.5746	24	0	0	5	0	0	11	15	0	0	4	1	56	5	0	1	3	6	0	0	3	0	0	0
	PBS_CTAAGTGGTTGTACGT-1	P14.Bystander	7.79687	2.88066	0	0	2.3755	27.2513	14.15	43.2911	5.06083	9.44744	-8.66982	1	0	0	0	1	1	13	0	0	0	0	0	2	0	0	0	0	0	0	0	1	1	0	0
	PBS_CTAAGTGTCGGCAGTC-1	P14.Bystander	0	17.4401	0	0	2.34089	19.9531	75.6096	67.7127	0	-3.06709	-16.7447	7	0	0	1	0	0	6	1	0	0	0	0	18	0	0	0	0	1	0	0	0	0	0	0
	PBS_CTACAGACAACGGGTA-1	P14.Bystander	12.0549	29.2235	37.6388	7.30268	10.753	17.4455	13.5441	79.651	12.3178	-4.49989	-10.1582	3	0	0	0	0	0	17	0	0	0	1	2	5	1	1	1	3	6	0	0	0	1	0	0
	PBS_CTACAGAGTAGCTGCC-1	P14.Bystander	12.783	32.3059	44.5188	0	0	12.8858	10.5401	79.3992	6.40216	-11.5446	1.49571	3	0	0	3	0	0	2	0	0	0	0	1	23	2	0	0	1	0	1	0	2	3	0	0
	PBS_CTACATTAGTGCAAAT-1	P14.Bystander	2.67645	34.3133	33.6587	0	0.441051	14.5715	51.975	64.0857	8.55489	-8.63405	-8.55704	4	0	0	2	0	0	3	1	2	0	0	0	0	0	1	1	5	0	0	0	1	0	0	0
	PBS_CTACCCAAGAGGCCAT-1	P14.Bystander	25.9329	56.7751	10.859	1.96428	0.551061	4.62041	0	156.976	0	-16.6247	5.23808	3	0	0	0	0	0	11	0	1	0	0	0	27	1	2	0	0	1	0	0	0	0	0	1
	PBS_CTACCCAAGGTGATCG-1	P14.Bystander	4.28113	55.4073	5.77027	8.34097	1.02216	23.1921	16.1418	26.7208	14.1359	-11.6403	6.08317	4	0	0	1	2	0	0	0	0	0	0	0	3	2	2	0	1	8	0	0	14	2	0	0
	PBS_CTACCTGCAAGCGGAT-1	P14.Bystander	0	39.4942	0	0	47.2191	57.0453	6.79227	53.6481	9.33433	24.6473	-8.33783	4	0	1	0	0	19	6	3	0	0	3	0	5	1	0	0	6	10	0	0	6	0	0	0
	PBS_CTACCTGGTGCCGAAA-1	P14.Bystander	0	55.7548	114.335	0	0	3.41438	19.2613	155.7	0	-5.76949	-21.4588	10	0	0	4	1	2	9	0	5	0	2	0	28	1	0	2	0	3	1	0	0	1	0	0
	PBS_CTACCTGGTGGCTCTG-1	P14.Bystander	2.14855	13.7768	22.4994	1.29064	2.17624	10.2627	45.1513	51.4178	15.917	-13.8047	-12.1644	2	0	0	1	0	0	5	0	0	0	1	0	3	0	0	0	0	2	0	0	0	0	0	0
	PBS_CTACGGGAGGGTACAC-1	P14.Bystander	107.9	0	0	1.84898	4.47433	16.5682	1.11134	60.9552	17.6657	-23.7432	14.0304	2	0	0	0	0	23	82	0	0	0	9	0	13	0	0	0	1	2	1	0	0	0	1	0
	PBS_CTACGGGAGTGTTGAA-1	P14.Bystander	27.0694	6.10876	80.6382	0	0	0	13.8227	92.9621	0	-1.51681	-9.3139	1	0	0	0	0	0	1	1	0	0	5	0	23	0	2	0	0	0	0	0	2	2	2	0
	PBS_CTACGGGGTAGAGCTG-1	P14.Bystander	0	0	24.3287	0	0.415699	65.1853	83.6589	42.155	0	11.3401	-15.0537	6	0	1	5	0	9	21	3	0	1	2	0	6	0	0	1	0	0	2	0	4	0	0	0
	PBS_CTACGGGTCGAGCTGC-1	P14.Bystander	36.7502	41.4411	0	0	40.4934	0	6.65762	57.4415	0	-18.3176	12.1346	5	0	0	0	0	1	43	0	4	1	0	0	11	0	0	0	9	0	0	0	14	0	0	0
	PBS_CTACTATAGCGTGTCC-1	P14.Bystander	3.57605	9.38992	25.5829	9.60898	0	0	23.308	152.524	0	-6.34145	-21.8954	1	0	0	3	0	0	16	0	1	0	0	0	16	0	2	0	0	0	0	0	0	0	0	0
	PBS_CTACTATAGCTACAAA-1	P14.Bystander	1.33875	79.8806	139.111	222.861	0	0	8.03106	196.393	0	19.3181	-7.8688	2	0	0	1	0	0	30	1	0	0	0	1	18	1	4	0	2	4	1	0	10	0	0	20
	PBS_CTACTATTCAAACTGC-1	P14.Bystander	16.3396	0	97.8518	0	23.6121	54.1391	117.618	170.982	17.9472	-2.26217	-24.163	19	0	0	0	1	10	63	6	0	0	2	1	18	0	2	1	4	0	2	0	1	0	0	0
	PBS_CTAGACAAGTGGAAGA-1	P14.Bystander	0	11.4471	0	7.59985	0	0	90.5449	354.193	0	-6.24367	-25.3778	6	0	0	2	0	0	33	2	0	0	0	0	17	0	2	0	2	3	0	0	0	3	0	0
	PBS_CTAGACACAGAGAATT-1	P14.Bystander	0	30.4776	38.012	8.83591	0	35.4113	16.8058	219.596	0	-5.09425	-24.1222	0	0	0	0	0	0	17	0	0	0	0	0	15	1	9	0	0	0	0	0	1	1	0	0
	PBS_CTAGGTAGTACTGAGG-1	P14.Bystander	6.54988	46.5585	42.3194	0	0	7.93015	0	78.8052	10.0444	-13.7684	6.03856	1	0	0	3	0	0	1	1	0	0	0	0	7	0	1	0	2	5	0	0	1	3	0	0
	PBS_CTAGGTAGTGCAGGAT-1	P14.Bystander	10.3227	5.10451	2.76691	2.87683	6.03334	12.7738	39.7928	43.1059	0	0.968578	-15.2246	0	0	0	0	0	5	4	0	0	0	0	1	5	0	0	0	0	5	0	0	0	1	2	0
	PBS_CTAGGTATCATAGCAC-1	P14.Bystander	32.9263	13.1453	6.8937	6.70394	16.083	0	59.0295	203.656	0	-4.58445	-19.4769	16	0	0	1	0	0	44	9	0	0	1	0	19	0	2	0	2	1	0	0	0	1	0	0
	PBS_CTAGGTATCCTTCTTC-1	P14.Bystander	48.7381	0	54.375	0.0396068	9.48086	0.510628	18.7871	107.513	5.11206	-19.4395	11.6046	7	0	0	3	0	0	40	1	1	0	0	0	23	0	2	0	1	3	0	0	1	0	0	0
	PBS_CTATAGGAGCTACAAA-1	P14.Bystander	6.43954	5.27947	10.6539	7.41044	0	30.1641	0	93.4868	1.18225	-5.29071	17.3208	0	0	0	0	0	0	33	0	0	0	1	1	9	0	1	0	1	0	0	0	0	0	0	0
	PBS_CTATAGGCACATTCGA-1	P14.Bystander	58.7465	40.8046	51.4439	2.48887	6.06292	0	0	184.141	25.3187	-4.89593	-25.9528	7	0	0	5	0	0	19	1	1	1	0	0	29	0	0	0	4	5	0	0	2	2	0	0
	PBS_CTATAGGGTCTAGATC-1	P14.Bystander	5.41858	0	46.0852	0	2.70515	17.3832	16.7529	92.7973	8.11712	-2.50381	-21.9736	7	0	0	0	0	0	4	0	0	0	0	0	11	1	5	0	1	0	0	0	0	0	0	0
	PBS_CTATAGGTCACCCATC-1	P14.Bystander	0	3.33034	26.8225	5.65368	0	9.28008	79.9001	72.5539	1.39259	-10.4151	-17.3869	1	0	0	2	0	0	8	0	0	0	0	0	5	1	2	1	0	0	0	0	0	1	0	0
	PBS_CTATCCGAGGAAAGGT-1	P14.Bystander	5.23597	21.4898	7.60698	10.8586	0	8.54131	0	143.617	0.458147	-5.42125	15.5879	0	0	0	0	0	0	12	0	1	0	0	0	9	0	1	0	0	2	0	0	0	0	0	0
	PBS_CTATCCGAGTTCATGC-1	P14.Bystander	4.33187	17.6137	16.7187	0.216893	0	16.8063	5.04943	87.9505	2.71418	-13.6001	-4.30888	0	0	0	1	0	0	7	0	0	0	0	0	2	0	1	0	0	1	0	0	0	0	0	0
	PBS_CTATCCGCAAGTGCAG-1	P14.Bystander	7.36125	58.3718	8.75986	0	31.0098	0	1.49571	202.76	0	-4.4719	-23.479	19	0	0	1	0	0	5	1	0	0	0	1	14	0	2	0	5	7	1	0	3	1	0	0
	PBS_CTATCCGTCTCTGAGA-1	P14.Bystander	5.10817	37.8799	75.1435	0	0	0	8.0296	102.06	0	-4.88647	-21.1985	0	0	0	1	0	0	4	1	0	0	0	0	17	0	4	0	1	1	0	0	0	0	0	1
	PBS_CTATCTAAGATGGTAT-1	P14.Bystander	9.25888	0	88.75	147.049	0	0	35.6954	114.606	0	28.9421	5.28619	8	0	0	0	0	0	27	1	1	0	0	0	4	1	12	0	0	5	2	0	2	0	0	7
	PBS_CTATCTACACCTCGTT-1	P14.Bystander	33.7528	13.7842	25.7561	0	9.68159	0	21.3354	80.7049	5.14554	-13.6506	-4.57246	3	0	0	7	0	1	10	0	0	0	0	0	17	0	1	0	0	0	0	0	3	0	0	0
	PBS_CTATCTACATGAGTAA-1	P14.Bystander	0	0	119.541	3.08559	0.033277	22.6356	46.1998	139.945	18.1347	-1.09415	-24.3605	5	0	0	0	0	0	18	1	0	0	1	0	18	1	0	0	6	7	1	0	0	0	0	0
	PBS_CTATCTAGTGCCTGCA-1	P14.Bystander	43.1928	21.1168	14.3322	394.058	0	0	0	180.796	0	28.7119	5.74633	8	0	0	0	0	0	5	0	0	0	0	2	32	3	5	0	3	1	0	0	0	1	0	24
	PBS_CTATCTATCTACGGGC-1	P14.Bystander	15.6818	31.0787	52.9171	4.43333	34.684	0	68.2881	89.0845	14.3083	-6.35709	-10.9551	10	0	0	3	0	0	0	2	0	0	0	0	17	1	1	0	8	2	1	0	4	3	0	0
	PBS_CTCAACCAGCCACTCG-1	P14.Bystander	12.0343	6.78083	62.7243	0	0	10.122	187.88	95.0975	0	-5.73346	-18.6741	10	0	1	4	2	1	0	4	0	0	0	0	8	3	8	0	0	0	3	0	1	4	0	0
	PBS_CTCAACCAGCTGTACT-1	P14.Bystander	12.0602	16.4564	33.8514	0	4.43733	41.5409	32.1703	73.6606	0	-1.82923	-3.68118	5	0	0	8	0	1	5	1	0	0	3	0	10	1	3	0	1	0	0	0	19	0	0	0
	PBS_CTCAACCAGGTTCTAC-1	P14.Bystander	97.1411	14.4479	10.7484	0	20.99	26.2113	4.65662	36.1841	10.0055	-23.9685	14.6309	5	0	0	0	0	54	9	7	0	0	3	1	9	0	8	0	4	4	0	0	0	0	4	0
	PBS_CTCAACCAGTCATGCT-1	P14.Bystander	3.31394	25.5823	0	0	36.3587	21.6827	76.6795	38.4318	0	-3.44213	-15.592	6	0	0	0	0	0	18	3	2	1	1	0	4	2	0	1	4	1	3	0	4	2	0	0
	PBS_CTCAACCCAGGTTTAC-1	P14.Bystander	0	10.6152	108.867	280.847	0	0	61.3588	216.366	0	28.9228	5.11389	3	0	0	8	0	0	4	1	0	1	0	0	37	1	5	0	1	1	0	0	1	1	0	13
	PBS_CTCAACCGTACAACGG-1	P14.Bystander	0	0	24.4826	0	0	0	153.616	388.514	93.3043	-1.13149	-26.0507	3	0	0	2	0	0	104	25	1	0	12	1	12	0	1	0	1	5	1	0	0	0	0	0
	PBS_CTCAACCGTCACAATC-1	P14.Bystander	12.7295	0	37.7928	385.437	0	51.4718	0	328.21	0	26.9676	8.72295	5	0	2	0	0	0	106	0	0	0	0	1	33	1	5	0	0	5	0	0	2	0	0	20
	PBS_CTCAACCGTCATATGC-1	P14.Bystander	90.9198	0	0	0	28.7596	68.2475	253.158	108.128	0	3.09999	-23.6164	6	0	2	1	0	1	58	210	0	1	22	1	36	6	0	0	2	0	1	0	0	2	2	0
	PBS_CTCAAGAAGGGCTGAT-1	P14.Bystander	22.0443	6.34299	71.2394	0.350606	0.00248362	39.5743	82.8431	91.4378	0	-3.89593	-18.4891	2	0	0	6	0	0	5	2	0	0	2	0	12	2	9	0	2	5	0	0	1	0	1	0
	PBS_CTCAAGACACTCCGAG-1	P14.Bystander	0	3.12313	30.0038	0	0	22.6462	34.4804	197.197	0	-3.24073	-21.1882	4	0	0	0	0	0	18	1	0	0	1	1	24	1	3	1	0	1	0	0	0	1	0	0
	PBS_CTCAAGACAGGAACCA-1	P14.Bystander	4.71672	44.3679	2.19128	4.4279	0	25.8348	4.04313	76.2891	4.57891	-7.38401	17.1081	1	0	0	1	0	0	2	0	0	0	0	1	21	2	0	0	2	1	0	0	0	0	0	0
	PBS_CTCAAGATCGCGTCGA-1	P14.Bystander	0	2.10796	13.0364	0	16.393	23.3261	29.4959	67.9832	19.5255	9.46863	-12.207	6	0	0	1	0	21	32	0	1	0	5	1	3	2	2	0	2	0	0	0	3	0	0	0
	PBS_CTCAAGATCGTAGGAG-1	P14.Bystander	0	0	19.2274	0	9.67089	26.511	107.338	83.723	0	-7.84192	-13.9472	0	0	0	1	0	0	0	4	0	0	0	0	17	2	0	0	3	1	2	0	0	0	0	0
	PBS_CTCAATTTCCTACTGC-1	P14.Bystander	58.1081	65.2279	25.6458	0	1.54458	32.6136	0	48.1615	6.84724	-10.8225	7.62158	5	0	0	5	1	0	0	2	0	0	0	1	22	3	0	1	3	6	1	0	4	1	1	0
	PBS_CTCACTGAGATTTGCC-1	P14.Bystander	20.9127	18.4377	45.0708	0	0	0	2.50951	100.071	0	-1.9836	-8.61078	7	0	0	1	0	0	2	0	0	0	0	0	2	0	3	0	1	0	0	0	1	0	0	0
	PBS_CTCACTGCAGCACCCA-1	P14.Bystander	7.88617	2.21093	34.8964	0	17.7158	38.9573	10.6572	44.4474	0	6.43927	-2.53398	4	0	0	1	0	1	16	0	0	0	3	0	8	0	0	0	0	1	1	0	1	0	0	0
	PBS_CTCACTGCATCTAACG-1	P14.Bystander	37.5018	57.0858	21.9933	3.36493	4.93382	34.0744	90.3401	56.7905	3.91828	-13.658	-11.6145	9	0	0	8	0	1	17	2	0	0	0	0	14	1	0	0	5	3	1	0	4	2	0	0
	PBS_CTCACTGGTACGATGG-1	P14.Bystander	12.9069	28.3067	79.0776	2.39726	24.6999	30.7563	27.6764	127.842	0	5.45568	-0.704681	21	0	0	0	0	0	1	2	1	0	0	0	3	5	0	1	1	4	0	0	0	2	0	0
	PBS_CTCAGAAAGTTACGTC-1	P14.Bystander	5.29844	0	57.503	145.344	0	25.3335	21.0739	259.813	0	27.4127	8.00359	0	0	1	1	1	0	105	0	0	0	0	0	14	0	8	0	1	0	1	0	0	0	0	9
	PBS_CTCAGAATCTGGAGAG-1	P14.Bystander	0	0	0	0	15.0522	84.0338	53.3272	38.1509	2.22692	20.7732	-13.7965	1	0	2	0	0	28	7	10	0	0	4	0	19	0	0	0	0	5	2	0	8	0	0	0
	PBS_CTCAGGGCATAAGATG-1	P14.Bystander	0	14.1475	26.6339	304.771	11.0995	0	0	277.545	0	27.901	8.75198	9	0	0	4	0	0	26	1	0	0	0	1	34	2	1	1	2	3	1	0	4	3	0	17
	PBS_CTCAGGGGTCAACCAT-1	P14.Bystander	0	23.2426	105.262	17.9291	0	13.4133	50.4929	253.669	0	-5.27508	-25.5171	4	0	0	8	0	0	15	3	0	0	0	0	31	3	3	0	1	4	0	0	2	1	0	0
	PBS_CTCAGGGGTGATGTAA-1	P14.Bystander	47.6294	57.8088	47.5689	0	4.93309	15.3294	9.33131	107.923	3.32802	-6.554	12.6752	8	0	0	0	0	0	10	2	0	0	2	1	14	0	1	0	1	1	0	0	3	2	0	0
	PBS_CTCAGGGTCGATACAC-1	P14.Bystander	22.0286	1.5412	24.3578	6.78788	1.5712	37.9294	0	147.299	0	-0.334954	-25.3305	3	0	0	1	0	0	42	0	1	0	1	0	11	0	0	0	0	1	0	0	0	0	0	0
	PBS_CTCAGTCAGCTGCCTG-1	P14.Bystander	18.048	3.77142	73.0554	10.2167	0	0	230.24	149.353	0	-24.73	0.13162	11	0	0	8	0	0	37	1	0	0	7	0	25	2	1	0	0	1	0	0	0	1	0	0
	PBS_CTCAGTCCAGGGAATC-1	P14.Bystander	3.7755	22.9006	61.1634	0	2.60709	25.125	8.01556	86.6674	0	-3.67122	-1.81929	4	0	0	0	0	0	0	0	0	0	0	0	27	1	1	0	2	1	0	0	0	1	0	0
	PBS_CTCAGTCGTATGCGGA-1	P14.Bystander	22.2207	54.6984	36.4855	2.1297	11.492	0	69.1383	77.6479	0	-16.4796	-7.54465	14	0	0	3	1	0	0	0	0	0	0	0	11	0	0	0	0	0	1	0	0	3	1	0
	PBS_CTCAGTCTCAAGATAG-1	P14.Bystander	2.31435	22.1753	30.9735	241.88	5.82314	0	2.51599	223.169	69.7648	28.1143	8.70877	25	0	0	1	0	0	42	5	1	0	0	1	21	0	3	0	3	11	0	0	2	0	0	13
	PBS_CTCAGTCTCCCAGGCA-1	P14.Bystander	18.1684	0	116.466	451.953	18.5851	32.0985	22.8254	215.388	7.80439	27.4884	9.10668	7	0	0	0	0	0	29	4	2	0	1	2	22	1	3	1	5	12	3	0	4	4	0	42
	PBS_CTCATGCAGTGGTTCT-1	P14.Bystander	71.8121	26.9663	17.5951	0	22.0384	17.6999	25.6526	149.331	0	-19.7657	11.8682	14	0	0	0	0	0	22	0	1	0	0	0	29	0	1	0	0	7	0	0	0	2	3	0
	PBS_CTCATGCCAGTAGAAT-1	P14.Bystander	11.6051	21.7878	31.9392	14.766	12.7717	18.091	0	252.591	36.2056	22.4014	7.69606	5	0	0	2	0	0	19	1	1	0	0	1	17	0	0	0	4	5	1	0	7	1	0	1
	PBS_CTCATGCTCAAAGAAC-1	P14.Bystander	0	11.7096	64.5105	8.17894	19.3533	31.7848	19.9647	217.935	44.9463	-5.09499	-24.7592	10	0	0	0	0	0	17	4	0	0	0	0	9	0	4	0	2	23	0	0	0	0	0	0
	PBS_CTCATGCTCGTACCTC-1	P14.Bystander	46.1055	0.221053	28.8941	69.9333	0	19.078	16.8708	54.6156	3.92161	23.3649	7.62419	0	0	0	0	0	0	8	0	0	0	0	0	13	2	0	0	0	0	0	0	0	0	0	1
	PBS_CTCATGCTCTACGGTA-1	P14.Bystander	6.98231	20.0745	63.3529	0	2.7389	0	31.9264	131.105	0	-4.95579	-21.4106	1	0	0	0	0	0	1	0	0	0	0	0	28	4	3	0	1	3	0	0	0	1	0	0
	PBS_CTCATTAAGAGTTGTA-1	P14.Bystander	0	11.28	4.10111	8.40085	39.5234	23.4206	77.0954	152.726	0	8.77137	-12.2161	5	0	0	1	0	0	31	12	6	0	0	1	15	1	3	0	3	3	1	0	3	1	0	2
	PBS_CTCATTAGTAGGAAAG-1	P14.Bystander	9.02046	36.6992	39.3988	0	0	0	0	139.348	0	-3.64413	-21.1823	1	0	0	4	0	0	1	2	0	0	0	0	6	0	0	0	0	2	0	0	1	0	0	0
	PBS_CTCATTATCGTTGCCT-1	P14.Bystander	0	23.5154	56.5868	6.04275	42.6768	11.5307	20.889	177.182	17.7678	-3.40025	-24.059	6	0	0	1	0	0	0	0	4	0	0	0	9	0	9	0	2	9	0	0	0	1	0	0
	PBS_CTCCAACCAACACACT-1	P14.Bystander	47.5219	39.4933	76.2203	0	0	43.1061	14.2454	78.9222	45.2721	-10.1363	2.67598	3	0	0	9	0	0	0	1	1	0	2	1	17	5	2	0	0	0	0	0	1	1	0	0
	PBS_CTCCAACGTCTGTTAG-1	P14.Bystander	0	11.2562	33.4372	21.1534	18.9955	36.6122	32.0384	288.985	0	0.496406	-23.5187	2	0	0	1	0	20	23	5	0	0	4	1	17	3	2	0	0	9	0	0	2	0	0	0
	PBS_CTCCAACTCAGCTTCC-1	P14.Bystander	8.21582	5.52543	19.3394	7.42365	0	58.8826	67.1004	36.453	0	16.0845	-16.012	2	0	1	5	0	1	6	0	0	0	0	0	4	2	0	0	0	8	2	0	4	0	0	0
	PBS_CTCCAACTCCCGAAAT-1	P14.Bystander	18.7502	0	0	193.127	5.30481	47.1397	24.6111	396.643	58.0237	23.9139	6.99553	7	0	0	1	0	0	62	1	0	0	1	2	28	1	1	0	4	10	0	0	0	0	0	8
	PBS_CTCCAACTCCTTATGT-1	P14.Bystander	9.71619	1.09879	0	149.555	26.8067	139.668	20.8337	73.608	0	29.6372	8.13554	22	0	0	1	0	8	47	7	2	1	1	2	2	4	1	0	6	0	2	0	5	0	0	23
	PBS_CTCCAACTCGTGCATA-1	P14.Bystander	109.282	23.4279	5.59617	0.0676073	45.5557	14.3922	33.6143	72.9251	0	-24.3262	15.8266	22	0	0	2	0	0	9	3	0	3	11	0	22	0	4	2	5	2	3	0	2	0	5	0
	PBS_CTCCACAAGGCGACAT-1	P14.Bystander	0	1.90672	15.1913	2.85602	18.7255	34.3535	12.4524	246.64	19.1249	-2.20486	-26.4017	3	0	0	0	0	0	31	1	3	0	0	2	28	2	2	0	2	13	0	0	0	1	0	0
	PBS_CTCCACACAGACGCTC-1	P14.Bystander	0	10.3007	57.8021	0	0	38.1321	26.4443	148.341	0	-3.96924	-22.043	2	0	0	4	0	0	6	0	0	0	0	0	17	1	1	1	0	0	0	0	5	1	0	0
	PBS_CTCCACAGTGTCTCCT-1	P14.Bystander	0	33.0433	133.729	335.879	0	58.9284	0	108.251	41.1863	29.5819	8.25091	6	0	0	2	0	0	12	2	0	0	0	2	13	5	6	0	5	25	1	0	3	3	0	28
	PBS_CTCCACATCACGTCCT-1	P14.Bystander	53.1317	51.5965	40.887	8.79866	15.7951	63.243	0	129.288	6.93888	-6.66072	12.6978	8	0	0	0	0	0	16	1	2	0	0	1	15	0	0	0	3	7	0	0	7	0	0	1
	PBS_CTCCATGAGAGCATCG-1	P14.Bystander	0	0.50168	0	3.18052	9.79432	26.497	86.8021	75.9941	0	-3.00742	-16.3412	3	0	0	2	0	0	9	4	0	1	4	0	7	0	0	0	0	0	3	0	0	0	0	0
	PBS_CTCCATGAGGTGTGAC-1	P14.Bystander	12.451	30.8685	39.5854	0	0	6.10493	25.8789	41.0927	0.114898	-9.91683	-5.27146	0	0	0	1	0	0	0	0	0	0	0	0	5	1	3	1	1	0	0	0	0	1	0	0
	PBS_CTCCATGCAGGGTCTC-1	P14.Bystander	37.438	0	0	0	29.7027	0	88.8843	156.021	48.2308	-5.88931	-18.3159	8	0	0	5	0	0	26	1	2	0	0	0	7	3	0	0	4	8	0	0	0	1	0	0
	PBS_CTCCATGGTAGTTAGA-1	P14.Bystander	0	0	0	9.42271	43.4814	0	265.474	128.539	4.63462	-1.34455	-18.5109	11	0	0	1	0	0	12	0	2	0	0	0	20	2	2	0	1	0	2	0	0	0	0	0
	PBS_CTCCATGTCTATGCCC-1	P14.Bystander	0	3.74445	33.2068	133.642	7.39779	56.2688	58.4981	132.21	0	28.105	8.71766	0	0	0	1	0	1	21	1	0	1	0	1	13	1	2	0	2	9	1	0	2	0	0	8
	PBS_CTCCCAACAAACACGG-1	P14.Bystander	3.07514	4.10273	148.233	20.1458	1.27006	0	5.53289	210.941	10.9808	-3.34157	-24.0712	1	0	0	0	0	0	22	2	1	0	1	2	19	0	3	2	0	1	0	0	0	1	0	1
	PBS_CTCCCAACATACTGTG-1	P14.Bystander	0	50.6255	0.686033	14.2071	11.9313	27.6495	24.3587	196.401	75.8063	-5.78671	-26.6732	4	0	0	0	0	0	6	0	0	0	0	0	17	0	0	0	3	5	2	0	3	2	0	1
	PBS_CTCCCAACATCTTAGG-1	P14.Bystander	15.6208	44.2207	29.5162	120.928	37.3631	63.4717	0	166.147	18.4935	24.2294	7.77619	6	0	0	0	0	0	54	0	3	0	0	1	26	0	0	0	6	34	1	0	1	0	0	12
	PBS_CTCCCAACATGACGTT-1	P14.Bystander	234.766	48.0561	35.1784	0	1.09984	0	69.9672	88.437	0	-24.9371	16.6815	7	0	0	10	3	0	3	0	1	0	0	0	16	1	1	0	5	14	0	0	2	1	4	0
	PBS_CTCCCAAGTACCGTCG-1	P14.Bystander	0	17.2114	29.2003	7.71861	34.5549	37.0778	44.1142	84.806	0	-7.36773	-10.0919	6	0	0	0	0	0	8	1	0	0	0	0	2	2	1	0	9	4	0	0	0	1	0	0
	PBS_CTCCCAATCGCATTAG-1	P14.Bystander	42.5012	46.557	16.0603	7.66929	41.6474	33.2983	71.0533	105.754	0	-6.37868	-21.5396	25	0	1	4	0	5	37	1	3	1	1	0	20	0	2	1	1	12	1	0	5	0	0	0
	PBS_CTCCCAATCGGCATAT-1	P14.Bystander	76.6226	41.1688	31.5116	0	2.09534	10.6635	3.67829	115.522	2.79835	-18.9211	11.4979	7	0	0	1	0	0	16	0	0	0	0	1	2	0	0	0	0	5	0	0	0	1	3	0
	PBS_CTCCCTCCACGGCTAC-1	P14.Bystander	17.337	42.4676	27.7923	167.477	52.0858	22.16	24.1044	57.6742	0	27.9124	8.56899	3	0	0	0	0	0	0	0	3	2	2	0	24	1	0	0	2	2	3	0	6	1	0	23
	PBS_CTCCCTCCACGGTCTG-1	P14.Bystander	0	0	35.9938	4.09692	10.6736	33.6013	24.6489	94.7722	0	12.1552	-7.99272	0	0	0	0	0	2	50	0	1	0	0	0	5	0	0	0	4	0	0	0	1	0	0	0
	PBS_CTCCCTCGTTAGCTAC-1	P14.Bystander	26.605	40.3616	10.9817	0.313261	43.8037	26.9683	48.8306	76.742	0	-4.98163	-13.3165	2	0	0	3	0	0	9	9	0	0	4	0	21	0	0	0	6	2	2	0	14	0	0	0
	PBS_CTCCCTCGTTCACGAT-1	P14.Bystander	105.606	107.888	19.8369	12.3537	16.1692	23.2045	1.65172	190.31	11.7132	-21.7052	13.5487	9	0	0	0	0	0	26	1	1	0	0	0	29	3	0	0	7	5	0	0	9	1	1	0
	PBS_CTCCGATAGCGCTGCT-1	P14.Bystander	13.9388	85.6936	52.9908	210.99	0	0	78.7402	146.658	0	24.8408	7.98076	10	0	0	2	1	0	0	1	0	0	0	0	17	2	4	0	4	2	1	0	0	4	0	11
	PBS_CTCCGATTCTCTCGAC-1	P14.Bystander	237.855	30.6697	46.0009	5.72313	27.5247	4.02016	5.80011	44.8622	0	-25.7813	17.8644	9	0	0	6	2	0	2	1	0	0	6	0	43	0	0	0	1	0	1	0	3	1	6	0
	PBS_CTCCTCCAGTCGGGAT-1	P14.Bystander	9.20693	30.5274	83.1406	247.205	5.57257	40.2408	24.1145	45.7386	16.9117	30.4466	7.33695	10	0	0	0	0	0	51	1	1	0	2	2	25	1	0	0	0	0	0	0	3	1	0	7
	PBS_CTCCTCCGTGCTAGCC-1	P14.Bystander	76.3325	30.9897	84.3005	0	3.25246	19.7129	22.6817	174.705	0	-23.5382	-0.432375	7	0	0	5	0	0	34	0	0	0	0	0	12	2	2	0	0	3	2	0	0	2	1	0
	PBS_CTCCTCCTCGACCACG-1	P14.Bystander	1.00756	5.81871	12.6927	1.46307	1.53349	31.5409	79.0344	78.6717	19.359	-1.03335	-12.7232	8	0	1	0	0	0	0	0	0	0	0	0	14	1	0	1	3	2	0	0	0	0	0	0
	PBS_CTCCTTTAGAAGGCTC-1	P14.Bystander	8.75604	18.4125	69.6545	0	1.44409	0	21.6893	125.893	25.3202	-3.70897	-22.9423	3	1	0	4	0	0	1	1	0	0	0	0	34	0	3	0	6	6	0	0	0	1	0	0
	PBS_CTCCTTTCACCCTGAG-1	P14.Bystander	32.5043	0	29.1663	37.7127	23.2217	66.9347	21.9821	160.635	8.80817	17.1724	-5.26862	20	0	0	0	0	40	59	0	3	0	1	0	47	1	2	0	2	1	0	0	1	0	0	1
	PBS_CTCCTTTGTGTCGCTG-1	P14.Bystander	16.25	29.6912	52.6079	197.403	9.82012	0	20.8514	91.8261	0	29.3905	8.66799	7	0	0	4	0	0	6	0	0	0	0	1	13	1	2	0	0	3	1	0	2	3	0	2
	PBS_CTCCTTTTCGGCTGGT-1	P14.Bystander	0	46.2967	64.9509	3.37927	17.7154	5.93585	1.65345	119.048	0	-5.37333	-21.7166	6	0	0	3	0	0	9	0	0	0	0	0	22	1	1	0	3	0	1	0	0	1	0	0
	PBS_CTCGAGGCAGCCGTCA-1	P14.Bystander	49.3761	22.0546	12.6911	0.250074	8.65959	10.8762	1.84358	121.69	6.33092	-21.6568	13.4794	4	0	0	1	0	0	23	0	0	0	0	2	37	0	5	1	0	1	3	0	1	0	0	0
	PBS_CTCGAGGGTATGAAGT-1	P14.Bystander	0	49.2272	45.1785	0	1.57193	9.10393	19.5811	74.9695	0.4784	-3.49735	-21.1421	4	0	0	4	0	0	0	0	1	0	1	0	16	0	0	0	0	1	1	0	6	0	0	0
	PBS_CTCGAGGGTGCTGATT-1	P14.Bystander	0	8.21317	47.5569	213.674	6.79847	7.79236	19.1662	126.62	7.61095	15.3403	-0.61126	4	0	0	1	0	27	0	3	0	0	5	2	14	2	5	0	11	1	1	0	0	3	0	5
	PBS_CTCTCAGCAAATGAGT-1	P14.Bystander	0	60.0521	63.8524	124.458	14.2688	8.33128	111.624	117.24	2.07788	28.6231	5.96074	8	0	0	3	0	0	4	2	1	0	0	5	7	0	0	0	12	13	2	0	0	0	0	8
	PBS_CTCTCAGCAGTCTCTC-1	P14.Bystander	21.327	108.647	0	1.77934	36.566	25.2768	0	91.0084	0	-6.35389	23.0056	1	0	0	5	0	0	2	2	0	0	0	0	23	4	0	0	5	51	0	0	15	0	1	0
	PBS_CTCTCAGTCCCGATCT-1	P14.Bystander	7.99334	0	14.4649	396.369	75.5475	57.1212	53.8624	182.187	0	30.4778	7.24593	26	0	1	3	0	0	52	8	2	1	0	3	4	1	3	0	9	25	0	0	3	1	0	38
	PBS_CTCTCGAAGCTATCCA-1	P14.Bystander	7.58148	0	0	6.45378	3.9957	42.426	83.6719	21.3342	0	10.5051	-14.156	1	0	0	1	0	7	2	1	1	0	0	0	9	0	0	0	1	0	1	0	1	3	0	0
	PBS_CTCTCGACATACCAGT-1	P14.Bystander	0	16.7567	18.4013	22.2031	55.5167	39.8769	8.08841	140.823	0	4.67493	15.8686	5	0	0	0	0	0	31	15	0	25	34	2	9	0	0	0	1	20	1	0	3	0	0	2
	PBS_CTCTCGAGTGAGTGAC-1	P14.Bystander	2.91693	0	27.8605	0.0481533	5.10511	16.167	67.8345	47.8805	20.597	18.2185	-15.1786	3	0	0	0	0	17	47	0	2	0	2	0	8	1	1	0	0	0	0	0	2	0	0	0
	PBS_CTCTCGATCTCCAATT-1	P14.Bystander	10.9396	35.0595	47.1049	7.98208	12.5567	4.70742	26.3964	156.427	16.9482	-5.18015	-21.39	17	0	0	1	0	0	4	0	1	0	0	0	18	1	0	2	1	3	0	0	0	0	0	1
	PBS_CTCTGGTAGGTTCTTG-1	P14.Bystander	0	15.7336	41.8651	0	26.0119	38.6715	8.62225	73.5423	0	1.34273	-14.5564	5	0	1	0	0	7	11	0	0	0	1	0	9	0	2	1	3	4	2	0	2	2	0	0
	PBS_CTCTGGTCAGAGTTGG-1	P14.Bystander	9.8907	20.007	48.5238	24.8138	0	21.743	38.7087	185.529	0	-6.49418	-4.24261	1	0	0	0	0	0	45	0	0	0	0	2	23	1	1	0	0	0	0	0	1	0	0	1
	PBS_CTCTGGTGTACGCTAT-1	P14.Bystander	0	0	54.7004	0	0.0799199	0	0	288.961	2.59482	-1.80359	-24.4905	8	0	0	1	0	0	22	2	0	0	0	1	4	1	1	1	0	4	0	0	0	1	0	0
	PBS_CTCTGGTGTCGCTCGA-1	P14.Bystander	5.43461	12.9099	26.1961	9.59155	0	3.58036	1.29225	144.014	21.0749	-2.80909	-22.5593	5	0	0	4	0	0	10	3	0	0	0	3	31	0	0	0	0	0	1	0	0	0	1	0
	PBS_CTCTGGTTCACTGGGC-1	P14.Bystander	15.9113	23.5021	29.5715	3.95263	5.69321	8.01116	10.7523	65.2758	18.7636	-9.14357	3.02074	5	0	0	0	0	0	0	0	0	0	2	1	4	1	0	0	2	4	0	0	0	0	0	0
	PBS_CTGAATGAGATTAGTG-1	P14.Bystander	0	0	0	2.54525	37.0222	0	97.1913	215.208	0	-6.2634	-23.2614	8	0	0	1	0	0	56	3	2	0	0	0	26	0	1	1	3	5	3	0	3	0	0	0
	PBS_CTGAATGAGTGGAAAG-1	P14.Bystander	0.949739	3.61511	15.4427	0	0	0	75.5895	95.2321	0	-7.72766	-18.3946	0	0	0	0	0	0	0	1	0	0	0	0	25	0	0	0	0	1	1	0	0	0	0	0
	PBS_CTGAATGCACGCCAGT-1	P14.Bystander	30.0141	88.014	40.5954	0	0	28.4714	16.0034	296.986	0	-2.89845	-25.4276	14	0	0	4	3	0	13	0	1	0	0	0	37	5	5	0	0	5	0	0	1	1	0	0
	PBS_CTGAATGGTACGCGTC-1	P14.Bystander	80.3228	33.2835	36.8816	0	0	14.4152	0	243.867	0	-4.29172	-25.788	3	0	0	3	0	0	24	0	0	0	0	0	49	1	5	0	0	6	0	0	0	0	0	0
	PBS_CTGAATGGTACGTGTT-1	P14.Bystander	0	17.2998	83.1909	0.00183219	0	3.87727	57.88	207.123	17.9282	-4.79801	-24.5225	1	0	0	0	0	0	32	1	0	0	0	0	16	1	0	0	0	1	1	0	0	1	0	0
	PBS_CTGAATGGTATACCTG-1	P14.Bystander	1.23042	17.4135	28.4718	0	0	26.7455	45.488	83.1283	0	-15.7052	-8.67004	6	0	0	1	1	0	12	1	0	0	0	0	9	2	0	1	0	0	2	0	1	2	0	0
	PBS_CTGAATGGTGTCTAAC-1	P14.Bystander	24.9413	0	0	386.279	0	7.85542	0	153.884	11.3962	31.2035	6.46255	4	0	0	0	0	0	10	0	0	0	1	4	29	0	2	0	1	3	1	0	0	0	0	11
	PBS_CTGAATGGTTCCTAAG-1	P14.Bystander	20.512	3.8529	0.220155	0	28.2049	0	68.0243	216.656	0	-5.8141	-18.3099	7	0	0	2	0	0	11	6	0	0	0	0	22	0	0	0	3	0	0	0	0	0	0	0
	PBS_CTGAGCGAGGCCATAG-1	P14.Bystander	56.8183	0	28.4581	0	0	40.464	0	378.611	2.76437	-3.51506	-26.7368	8	0	0	6	0	0	37	1	0	0	0	3	27	0	5	0	0	0	0	0	1	0	0	0
	PBS_CTGAGCGCAAGTGATA-1	P14.Bystander	0	0	34.5541	3.44187	0	17.8668	29.0303	167.455	0	6.19439	-9.70373	3	0	0	0	0	0	14	6	0	0	0	1	13	0	0	0	0	0	0	0	0	0	0	1
	PBS_CTGAGCGTCGAACTCA-1	P14.Bystander	0	8.4571	0	52.3361	0	0	14.0241	38.9631	0	-4.41455	-2.8508	0	0	0	0	0	0	3	2	0	0	0	0	7	0	1	0	0	0	0	0	0	0	0	1
	PBS_CTGAGGCCACGAAAGC-1	P14.Bystander	5.41892	53.7911	13.731	1.28478	0	0	17.6187	211.943	7.96638	-3.91074	-24.8135	6	0	0	0	1	0	7	0	0	0	2	1	28	0	2	2	0	3	2	0	0	1	0	1
	PBS_CTGAGGCGTATGACAA-1	P14.Bystander	0	58.6992	26.8733	1.48424	7.31408	0	111.959	126.014	0	-5.46433	-20.1726	2	0	0	2	0	0	17	2	0	0	0	0	10	3	2	0	3	0	2	0	2	0	0	0
	PBS_CTGAGGCGTGGCTAGA-1	P14.Bystander	7.96484	16.9371	26.7192	0.382351	15.0554	10.3591	30.6559	56.0022	0.55103	-12.4883	0.095819	7	0	0	0	0	0	1	1	0	0	2	0	10	1	2	0	3	4	0	0	1	2	0	0
	PBS_CTGATCCGTAGTCACT-1	P14.Bystander	88.9241	57.993	15.6666	0	0	0	25.2298	91.0328	5.96454	-23.139	14.277	2	0	0	0	1	0	4	0	0	0	0	0	8	1	1	1	2	5	0	0	2	1	2	0
	PBS_CTGATCCGTCCGTTTC-1	P14.Bystander	20.6587	19.2645	8.0618	1.20959	20.1879	34.395	18.2933	61.6598	0	-7.30808	2.29094	8	0	0	0	0	0	0	0	2	0	0	0	2	4	0	0	1	1	0	0	1	0	0	0
	PBS_CTGATCCTCCCTATTA-1	P14.Bystander	50.9897	32.0524	36.846	0	13.1614	4.69133	61.2078	69.8883	0	-10.0869	-12.4495	13	0	0	2	0	0	1	5	0	0	1	0	14	2	1	0	2	3	0	0	3	0	0	0
	PBS_CTGCAGGGTTCTGACA-1	P14.Bystander	4.07268	29.6438	17.0948	9.62807	3.3446	0	28.0914	77.4093	0	-19.167	-6.59778	1	0	0	4	0	0	0	1	2	0	0	0	15	0	1	0	1	1	1	0	0	1	0	0
	PBS_CTGCAGGTCAAACGTC-1	P14.Bystander	0	17.9823	7.63673	0.711706	28.5004	43.2496	9.21	156.468	0	-5.22191	-22.6315	2	0	1	0	0	6	60	0	2	1	34	1	12	0	0	0	3	0	0	0	3	1	0	0
	PBS_CTGCAGGTCAAGAGGC-1	P14.Bystander	0	0	0	0	0	32.8379	73.0643	409.978	35.8041	-6.5844	-25.8481	0	0	0	2	0	0	130	36	0	0	1	0	19	0	0	0	2	2	0	0	0	0	0	0
	PBS_CTGCATCGTCAGTTTG-1	P14.Bystander	0	12.1434	63.2921	0	0	36.4055	2.96923	234.604	5.58924	-3.13523	-25.9204	5	0	0	8	0	0	5	0	0	0	0	1	30	0	2	0	0	2	0	0	0	0	0	0
	PBS_CTGCATCTCCAAGCCG-1	P14.Bystander	0	11.6387	26.1756	1.3022	17.989	3.59637	44.3913	49.0352	0	-6.13609	-11.8749	3	0	0	1	0	3	12	1	0	0	1	0	10	2	0	0	0	2	1	0	0	0	0	0
	PBS_CTGCATCTCCCTCTTT-1	P14.Bystander	7.18129	0	28.0108	0	13.8291	50.3345	0	228.359	0	6.34522	-9.77584	5	0	0	3	0	0	17	1	2	0	2	0	29	0	2	0	0	2	0	0	0	1	0	0
	PBS_CTGCCATCACCTATCC-1	P14.Bystander	34.3065	39.6492	22.399	0	8.0095	12.9085	22.8469	165.097	26.7575	-6.15896	-24.3986	10	0	0	0	0	0	24	1	0	0	7	0	22	1	4	0	0	13	0	0	4	1	0	0
	PBS_CTGCCATTCATCGCTC-1	P14.Bystander	0	12.3253	23.188	8.18569	38.851	32.4582	75.4248	195.747	27.8057	-4.58893	-20.6819	2	0	0	2	0	0	17	6	0	0	0	1	20	0	10	0	8	4	4	0	0	0	0	0
	PBS_CTGCCATTCGTGGCGT-1	P14.Bystander	2.2626	70.1789	9.75933	1.06339	21.0152	63.7195	25.6506	94.083	0	-3.10423	-23.6568	2	0	1	2	0	3	1	24	0	0	4	1	15	2	1	0	0	1	2	0	22	1	0	0
	PBS_CTGCCTACAACAAGTA-1	P14.Bystander	0	30.9846	62.8389	0	0	0	51.6811	74.2514	0	-10.2296	-1.3822	6	0	0	0	0	0	0	1	0	0	0	1	3	3	1	1	0	0	1	0	2	0	0	0
	PBS_CTGCCTAGTCCAAATC-1	P14.Bystander	11.5565	2.53418	29.049	0	0	0	0	354.321	34.8256	-3.0937	-27.0021	10	0	0	0	0	0	11	0	0	0	0	1	25	1	5	1	1	6	0	0	1	2	0	1
	PBS_CTGCCTAGTGATTGGG-1	P14.Bystander	23.2278	7.83564	41.5571	195.922	17.5327	60.5322	101.923	115.182	0	28.0364	8.55865	2	0	2	0	0	3	19	0	0	0	0	0	9	1	6	0	3	3	5	0	1	1	0	10
	PBS_CTGCCTATCTACGGGC-1	P14.Bystander	0	14.9058	44.0855	84.2652	0	36.1811	6.59622	180.197	7.30382	23.1791	7.45871	2	0	0	0	0	0	19	3	0	0	0	1	19	0	1	0	1	4	0	0	0	0	0	4
	PBS_CTGCGAGCACGGCACT-1	P14.Bystander	0.126269	15.9126	20.2388	2.99017	5.63315	62.5895	1.57134	32.741	0	15.4587	-8.91004	0	0	0	0	0	5	12	0	1	0	1	0	0	2	2	0	2	7	1	0	4	0	0	0
	PBS_CTGCGAGCAGTTAGGG-1	P14.Bystander	52.1704	0	0	0	10.3659	20.5791	60.1025	81.4323	9.09531	5.77397	-15.2083	9	0	1	0	0	75	110	3	0	0	1	0	6	0	2	0	1	0	0	0	0	0	1	0
	PBS_CTGCGAGGTATGATCC-1	P14.Bystander	0	0	0	317.159	30.0952	2.90879	151.563	278.496	0	30.768	6.59806	11	0	0	5	0	0	7	18	4	0	0	0	2	3	0	0	2	5	2	0	0	0	0	10
	PBS_CTGCGAGGTCGTGGAA-1	P14.Bystander	8.93801	28.7911	1.90616	0	0	6.52507	28.772	56.0866	21.0294	-3.48198	-8.79449	3	0	0	0	0	0	2	1	0	0	0	0	11	1	1	0	0	4	0	0	0	0	0	0
	PBS_CTGCGAGGTGATTAGA-1	P14.Bystander	0	0.237017	0	1.72786	28.1767	14.9442	57.1825	82.7491	2.4003	-2.42505	-13.6868	3	0	0	0	0	10	30	2	1	1	1	0	2	2	0	0	1	1	1	0	2	0	0	0
	PBS_CTGCTCACAGCTACCG-1	P14.Bystander	17.3263	3.77406	0	0	49.8734	68.7106	101.725	90.709	10.5665	8.86887	-12.5075	2	0	1	3	0	3	5	1	1	0	62	1	24	1	1	0	0	0	15	0	2	1	0	0
	PBS_CTGCTCATCAGCAGAG-1	P14.Bystander	7.91021	36.9891	95.9401	0	0	0	24.6393	120.182	0	-9.23	-12.2694	5	0	0	5	2	0	6	1	0	0	0	0	18	0	6	1	0	1	0	0	4	2	0	0
	PBS_CTGCTCATCAGCCTCT-1	P14.Bystander	39.0659	0	0	0	20.2793	114.927	61.1199	120.981	18.7433	16.3558	-11.8846	7	0	3	0	0	83	59	18	1	3	1	2	22	3	0	0	0	0	0	0	0	1	0	0
	PBS_CTGGACGCAATACCTG-1	P14.Bystander	9.28954	0	10.7006	0.714374	12.4067	10.3427	40.3907	339.517	0	-1.48603	-25.973	2	0	0	1	0	0	23	4	1	0	5	0	13	0	0	0	2	7	0	0	0	0	0	0
	PBS_CTGGACGTCAATCCAG-1	P14.Bystander	14.7184	170.698	0	144.03	18.908	11.6354	10.2822	279.011	10.4135	23.5936	6.81544	7	0	0	0	3	0	0	6	1	0	0	0	47	6	0	1	14	12	2	0	3	4	0	5
	PBS_CTGGACGTCGTTAGTG-1	P14.Bystander	54.9607	37.3179	1.88615	1.45959	8.44514	0	56.5368	121.949	12.9243	-2.55959	-20.9514	19	0	0	13	0	0	3	1	0	0	0	0	19	0	0	0	0	3	1	0	2	2	0	0
	PBS_CTGGTCTAGAGCATAT-1	P14.Bystander	0	2.06878	4.07756	162.935	42.3631	0	19.6346	274.782	0	30.5465	5.83983	9	0	0	1	0	0	11	1	2	0	25	1	10	1	4	0	4	25	4	0	4	2	0	10
	PBS_CTGGTCTAGCCGATAG-1	P14.Bystander	2.11833	0	21.9307	0.0385502	9.40936	0	114.859	91.5506	0	-4.37962	-17.1432	12	0	0	1	0	0	14	0	0	0	0	0	12	2	0	0	1	3	2	0	0	0	0	0
	PBS_CTGGTCTCACCTTCGT-1	P14.Bystander	0	50.2837	57.7289	0	22.1525	68.5994	35.2873	337.468	0	-2.954	-27.2123	5	0	0	7	0	0	12	1	1	0	4	1	19	1	1	0	1	1	0	0	6	3	0	0
	PBS_CTGGTCTCACTCAGAT-1	P14.Bystander	6.16752	68.1629	25.7877	33.7763	7.3949	0	25.3206	224.916	0	-5.51823	-26.6942	5	0	0	0	0	0	6	0	1	0	3	1	49	2	2	0	0	6	0	0	1	0	0	2
	PBS_CTGGTCTCATCCGGTG-1	P14.Bystander	0	6.516	13.6045	237.396	0	8.80238	96.527	303.601	0	28.9872	5.00349	17	0	0	0	0	0	14	4	3	0	0	0	28	1	3	0	7	1	0	0	1	2	0	20
	PBS_CTGGTCTGTTCTTAGG-1	P14.Bystander	0	6.19107	0	0	11.2269	79.2874	30.7578	32.8057	0	13.44	-11.4189	4	0	1	4	0	1	13	1	1	0	5	1	4	0	0	1	3	5	0	0	5	1	0	0
	PBS_CTGGTCTGTTTGGAGG-1	P14.Bystander	12.2641	18.636	40.9855	0	2.98256	27.2608	5.04979	69.6221	0	-3.94965	11.6494	7	0	0	0	0	0	5	0	0	0	0	0	15	0	1	0	0	0	0	0	0	0	2	0
	PBS_CTGTACCAGATGAACT-1	P14.Bystander	0	23.4527	20.9314	7.25302	1.59389	28.1389	57.6349	242.69	0	-6.06114	-24.2185	4	0	0	3	0	0	9	0	0	0	0	0	20	0	0	1	1	3	0	0	0	0	0	0
	PBS_CTGTACCAGCTCACTA-1	P14.Bystander	15.942	40.3498	77.1429	5.98379	4.52805	7.28415	2.12938	147.498	18.1629	-2.63343	-9.8068	2	0	0	4	0	0	13	0	0	0	0	0	25	2	1	0	1	10	1	0	1	1	2	0
	PBS_CTGTACCGTACTGAGG-1	P14.Bystander	0	0	16.8603	0	0	0	59.9265	371.26	45.1421	-3.67487	-27.1073	0	0	0	2	0	0	33	1	1	0	0	0	41	1	5	0	0	0	0	0	0	1	0	0
	PBS_CTGTACCGTGCTCTTC-1	P14.Bystander	0	38.4312	97.4034	5.56375	5.68853	0	39.2966	155.48	7.94794	-5.96554	-26.4031	7	0	0	0	0	0	12	0	0	0	1	1	26	0	5	1	2	2	1	0	2	2	0	1
	PBS_CTGTACCGTTTCACAG-1	P14.Bystander	10.2112	41.3492	8.43367	0	16.9338	20.7358	14.5085	92.8981	9.46133	-12.3919	8.6958	4	1	0	5	1	0	5	0	0	0	3	1	12	0	1	0	9	1	1	0	2	0	0	0
	PBS_CTGTACCTCTGCTGAA-1	P14.Bystander	0	0	14.4936	2.17517	28.4326	14.1445	51.2761	39.7651	0	14.664	-12.2611	1	0	1	0	0	2	8	0	0	7	33	0	4	0	0	0	0	0	3	0	0	1	0	0
	PBS_CTGTAGACACTTCATT-1	P14.Bystander	7.11169	23.1273	67.1739	0	0	0.8165	0	59.5089	0	4.93221	4.09883	2	0	0	4	0	0	0	0	0	0	0	0	9	0	1	0	2	0	0	0	0	0	0	0
	PBS_CTGTATTAGTGTAGAT-1	P14.Bystander	16.86	27.5214	0	7.69604	5.15104	0	94.5549	169.384	0	-4.72415	-19.0723	6	0	0	2	0	0	0	1	0	0	0	1	25	2	0	0	0	1	1	0	0	0	0	0
	PBS_CTGTATTCAAGAAATC-1	P14.Bystander	3.44024	56.0145	23.4151	79.8504	59.1674	0	0	15.0178	10.4908	30.4659	5.96111	2	0	0	0	0	0	3	2	0	0	0	0	4	0	0	0	20	19	1	0	6	0	0	4
	PBS_CTGTATTCACCCTGAG-1	P14.Bystander	25.3848	69.8804	9.12736	0	0	4.38298	6.68651	161.04	0	-4.55155	-22.2677	4	0	0	3	0	0	5	0	0	0	0	1	15	0	1	0	1	7	0	0	1	0	0	0
	PBS_CTGTATTGTCGGCACT-1	P14.Bystander	7.48575	9.56331	19.2328	0	22.6898	0	0	189.652	0	-4.3814	-23.6963	25	0	0	0	0	0	16	1	1	0	0	0	14	0	2	0	1	2	1	0	3	0	0	0
	PBS_CTGTATTGTTCGTGCG-1	P14.Bystander	2.56211	9.68774	31.1081	0	4.89425	12.7851	34.5115	184.665	9.43766	-5.01688	-24.5134	8	0	0	9	0	1	34	2	0	0	0	0	26	0	0	0	4	2	0	0	1	1	0	0
	PBS_CTGTATTTCCAATCCC-1	P14.Bystander	0	0	58.9861	8.1976	18.3972	34.4752	80.8793	219.378	15.8613	-2.22059	-25.3993	5	0	0	3	0	0	6	2	1	0	0	1	0	0	0	0	0	2	0	0	1	0	1	1
	PBS_CTGTATTTCGAACCTA-1	P14.Bystander	5.09175	2.47344	59.9459	9.19696	27.1178	23.6498	20.8021	212.312	20.8717	-2.51063	-24.8284	5	0	0	2	0	0	13	1	1	0	0	0	17	1	1	0	2	9	0	0	0	0	0	0
	PBS_CTGTCGTCACCAGACC-1	P14.Bystander	8.13825	26.1196	104.597	0	0	13.4184	0	91.2387	12.6432	-2.2429	-8.88239	1	0	0	4	0	0	4	0	0	0	0	0	18	0	7	0	1	0	0	0	2	0	0	0
	PBS_CTGTCGTGTATTCCTT-1	P14.Bystander	13.0743	40.9191	8.10201	2.61554	8.55601	4.92665	42.7663	137.361	0	-3.44933	-22.2724	5	0	0	9	0	0	12	0	0	0	0	0	5	1	2	0	3	1	0	0	3	1	0	0
	PBS_CTGTCGTGTTCTCGTC-1	P14.Bystander	6.38826	0.437521	0	0	4.43381	14.9115	15.5435	50.3205	1.82894	0.398092	1.03402	2	0	0	0	0	2	17	0	0	0	1	0	11	0	2	0	2	1	0	0	0	0	1	0
	PBS_CTGTGAAAGACATACA-1	P14.Bystander	27.2217	31.6586	56.7748	1.11636	0	0	23.1097	140.698	6.02032	-3.091	-21.4296	8	0	0	2	0	0	1	0	0	0	0	1	20	1	5	0	0	3	1	0	1	1	0	0
	PBS_CTGTGAAAGTCACGAG-1	P14.Bystander	12.1572	18.7176	30.6352	3.00934	0	0	25.7254	153.712	0	-3.69368	-21.5552	4	0	0	1	0	0	0	0	0	0	2	0	8	1	1	0	1	0	0	0	0	1	0	0
	PBS_CTGTGAAAGTCGGCCT-1	P14.Bystander	272.611	0	51.2908	0	0	0	0	196.296	0.544708	-25.2376	17.9014	10	0	0	3	0	0	40	0	0	0	2	2	25	0	3	0	2	0	0	0	1	0	7	0
	PBS_CTGTGAACATGGAATA-1	P14.Bystander	0	4.88702	68.9328	204.435	0.644515	53.5819	70.9541	153.978	12.264	27.9887	7.14825	3	0	0	0	0	0	0	2	0	0	0	1	10	5	6	0	4	5	1	0	1	0	0	11
	PBS_CTGTGAAGTACCTAAC-1	P14.Bystander	6.78319	9.72438	22.6249	12.2711	3.49467	53.1632	8.22673	135.686	0	-3.60269	-21.824	2	0	2	0	0	0	16	0	0	0	0	2	12	3	1	1	0	0	1	0	0	1	0	0
	PBS_CTGTGAATCGATAACC-1	P14.Bystander	12.261	0	32.6493	192.869	0	0	32.9831	207.511	26.0141	28.804	5.58529	9	0	0	0	0	0	44	2	0	0	1	0	19	1	3	0	4	3	0	0	0	0	0	9
	PBS_CTGTGGGAGCAAGTCG-1	P14.Bystander	32.0786	69.2441	36.3059	0.140754	23.2856	0	63.1842	207.515	1.19347	-0.400834	-23.5485	10	0	0	0	0	0	49	4	0	0	0	2	15	0	1	1	3	15	4	0	35	1	0	0
	PBS_CTGTGGGCAAGTGATA-1	P14.Bystander	0	0	59.5489	0	0	0	34.4835	235.807	7.95013	-1.52668	-23.7649	5	0	0	1	0	0	35	1	0	0	0	1	16	2	3	0	0	0	1	0	1	0	0	0
	PBS_CTGTGGGTCAAATGCC-1	P14.Bystander	10.9844	0	0	0.670434	16.2967	39.3736	53.2758	68.2698	0	8.32636	-11.6709	0	0	0	1	0	51	13	1	2	0	3	0	15	0	0	0	0	0	1	0	1	3	0	0
	PBS_CTTACCGCACCCTCTA-1	P14.Bystander	4.5506	5.38218	82.2197	22.3346	41.0751	35.3287	142.649	188.29	0	-5.44352	-25.7116	9	0	0	2	0	0	30	1	0	1	2	1	16	0	0	0	7	4	0	0	2	3	0	2
	PBS_CTTACCGGTCTGATAC-1	P14.Bystander	0	0	0	4.79081	12.7365	6.29739	138.315	414.001	5.49109	-1.43195	-26.8787	2	0	0	0	0	0	83	16	0	0	1	0	17	1	0	0	0	3	3	0	2	1	0	0
	PBS_CTTACCGTCTTTGCTA-1	P14.Bystander	0.4777	0	42.2175	15.8387	0	21.1526	56.777	341.392	21.6065	23.3135	6.18807	3	0	0	1	0	0	52	2	0	0	2	2	17	2	0	0	1	3	1	0	1	0	0	4
	PBS_CTTAGGAAGTCGCCAC-1	P14.Bystander	0	4.7306	13.3167	1.46888	2.66286	15.942	36.0582	36.7108	0	9.40847	-13.9907	0	0	0	0	0	8	2	0	0	0	1	0	2	0	0	0	0	0	0	0	1	0	0	0
	PBS_CTTAGGACAGAGACTG-1	P14.Bystander	0.490605	1.02395	11.8886	0	6.2687	35.9734	68.2954	103.444	0	-3.04178	-16.9724	4	0	0	2	0	0	11	0	0	0	0	0	28	0	3	0	0	0	4	0	0	2	0	0
	PBS_CTTAGGATCTTGAGCA-1	P14.Bystander	3.29639	21.8279	0	0.633408	29.0101	19.1188	21.368	208.343	3.93081	-5.18928	-24.5803	2	0	0	0	0	0	36	2	2	1	1	0	13	0	1	0	3	1	1	0	2	0	0	0
	PBS_CTTCAATCATTCAGCA-1	P14.Bystander	4.50587	14.2213	0	9.72589	30.0317	61.0801	67.7042	90.07	0	9.15641	-12.6028	3	0	1	2	0	0	13	1	1	0	2	0	10	0	0	0	2	6	0	0	3	1	0	0
	PBS_CTTCAATTCAGAACCT-1	P14.Bystander	0	0	19.6977	4.65659	14.383	80.2821	12.7621	49.6446	13.8343	21.3449	-10.3011	1	0	1	0	0	43	16	3	0	0	4	1	6	0	0	0	5	5	0	0	1	0	0	0
	PBS_CTTCAATTCAGACCGC-1	P14.Bystander	3.89951	0	8.85333	26.1998	0	24.7804	52.202	286.66	21.8517	-6.25665	-25.0416	2	0	0	0	0	0	3	0	0	0	0	0	44	0	2	1	2	0	0	0	2	1	0	0
	PBS_CTTCAATTCGTTCCCA-1	P14.Bystander	59.9846	56.0846	0	0	7.49729	2.90985	0	142.249	0	-5.02953	-10.9314	10	0	0	1	0	0	10	3	0	0	0	0	13	0	1	0	2	8	0	0	1	2	4	1
	PBS_CTTCAATTCTAGCCAA-1	P14.Bystander	2.25433	0	38.1905	12.9263	6.21218	47.1456	0	349.485	26.899	-5.34796	-26.278	8	0	0	3	0	0	103	1	2	0	0	0	23	1	0	0	4	16	0	0	0	0	0	1
	PBS_CTTCCGACATCTGGGC-1	P14.Bystander	19.4463	66.5435	54.8313	1.86912	31.0973	33.0913	28.0915	64.052	0	-10.7965	7.72311	8	0	0	11	0	0	1	0	0	0	1	1	21	3	0	3	5	2	0	0	3	0	0	0
	PBS_CTTCCGAGTATTAAGG-1	P14.Bystander	6.58523	0	0	3.53984	21.243	52.5207	66.9287	146.406	0	8.99565	-12.4264	5	0	1	1	0	0	41	3	1	0	25	0	21	0	0	0	2	0	3	0	0	0	0	0
	PBS_CTTCCGATCGCATAGT-1	P14.Bystander	18.7288	1.69728	0	0	18.7151	78.9553	21.8265	32.4058	32.7947	16.6753	-11.3755	3	0	2	0	0	33	30	0	1	1	3	0	21	0	0	0	0	3	0	0	8	0	4	0
	PBS_CTTCCGATCGGATTAC-1	P14.Bystander	147.892	20.9948	4.80341	6.36935	16.0748	0	67.332	85.5954	0	-25.3385	16.8126	11	0	0	0	0	0	16	0	0	0	2	0	15	2	2	0	0	2	1	0	9	1	5	0
	PBS_CTTCCTTCATCCTGTC-1	P14.Bystander	64.0834	0	21.4168	0	0	37.5613	0	318.77	5.91212	-3.59654	-25.9854	5	0	0	0	0	0	66	1	1	0	0	1	18	0	0	0	1	1	0	0	0	1	0	0
	PBS_CTTCCTTCATCTGTTT-1	P14.Bystander	42.8801	38.0918	51.7579	0	14.6312	36.0553	11.9091	59.9906	0	-9.4058	3.03712	8	0	0	3	0	0	0	0	0	0	2	0	7	1	4	0	2	9	1	0	0	4	0	0
	PBS_CTTCGGTAGTCCGTCG-1	P14.Bystander	19.981	0	42.9649	0	0	10.7266	25.8713	204.478	4.00813	-2.53706	-22.359	7	0	0	3	0	0	5	2	0	0	0	0	19	0	3	0	0	3	0	0	2	2	0	0
	PBS_CTTCGGTGTTTCCATT-1	P14.Bystander	10.9106	9.70342	36.6029	8.96523	9.59119	0	13.1184	77.3791	0	-0.346456	-12.3823	2	0	0	0	0	0	6	0	1	0	1	1	3	0	4	2	1	1	1	0	1	1	0	0
	PBS_CTTCTAAAGATTACCC-1	P14.Bystander	0	44.1451	66.8888	152.966	24.2613	43.1796	90.7913	118.609	0	15.4121	-1.27141	12	0	0	1	0	0	9	1	3	0	0	1	9	3	1	0	9	7	1	0	2	3	0	12
	PBS_CTTCTAAAGGGTTAAT-1	P14.Bystander	0	38.2065	12.4712	0	15.4242	19.9637	51.4717	37.5755	3.86734	-6.05831	-12.3461	1	1	0	1	0	2	19	4	0	0	1	0	2	0	0	0	1	8	2	0	13	0	0	0
	PBS_CTTCTAAAGTCGAAAT-1	P14.Bystander	5.17442	0	29.6554	1.55884	0	23.7344	76.9814	192.646	6.46937	-4.24443	-17.7185	3	0	0	3	0	0	30	4	0	0	0	0	11	0	5	0	0	4	2	0	0	1	0	0
	PBS_CTTCTAACAAGATGGC-1	P14.Bystander	8.279	162.24	0	1.16105	66.4355	0	0	112.722	0	-4.14239	22.5628	8	0	0	1	0	0	12	3	2	5	6	0	40	3	1	0	26	49	0	0	26	0	0	0
	PBS_CTTCTAAGTAAGAACT-1	P14.Bystander	4.02265	14.3623	14.2458	6.95617	0	35.0339	0	187.598	6.64129	-2.9929	-25.2242	2	0	1	0	0	2	4	1	0	0	0	3	13	1	3	0	0	0	0	0	0	0	0	0
	PBS_CTTCTAAGTGTTGCCG-1	P14.Bystander	0	0	51.7236	494.893	0	28.5675	5.42952	293.221	32.3928	29.8613	7.98107	11	0	0	0	0	0	44	0	0	0	0	2	11	0	1	0	3	4	1	0	1	0	0	33
	PBS_CTTCTAATCTAGACCA-1	P14.Bystander	0	35.7744	9.37953	3.46274	18.5832	15.0178	27.599	64.5973	0	8.48275	-4.84049	4	0	0	1	0	0	8	4	2	0	5	0	13	1	2	0	4	10	0	0	3	0	0	0
	PBS_CTTCTCTCAAATCGGG-1	P14.Bystander	36.9694	0	45.2964	0	0	0	0	152.183	24.5607	-4.42499	-23.9558	1	0	0	0	0	0	34	0	0	0	0	0	21	0	3	0	0	0	0	0	0	0	0	0
	PBS_CTTCTCTCACCCTTAC-1	P14.Bystander	25.1433	0	0	0	14.4012	42.2048	97.4676	120.406	10.2117	2.7028	-17.0402	7	0	0	1	0	4	45	13	1	0	0	0	18	4	1	0	4	0	2	0	1	0	0	0
	PBS_CTTCTCTCACGTATAC-1	P14.Bystander	65.3385	21.9501	80.8016	430.386	0	30.9445	38.0608	211.883	0	30.3131	7.46716	8	0	0	2	0	0	16	1	1	0	0	1	21	2	5	1	0	8	0	0	1	3	0	38
	PBS_CTTCTCTTCGTACACA-1	P14.Bystander	12.8965	11.4682	4.38652	0	23.6148	0	69.971	119.949	14.577	-22.4356	1.6367	15	0	0	0	0	0	1	0	0	0	0	0	25	4	2	0	1	3	1	0	1	0	0	0
	PBS_CTTGATTAGATCCGAG-1	P14.Bystander	49.7217	0	14.7971	0	0	24.1914	0	406.534	0	-2.2807	-26.0389	2	0	0	5	0	0	28	0	0	0	2	1	49	3	2	0	0	3	0	0	0	1	0	0
	PBS_CTTGATTAGGCTAGCA-1	P14.Bystander	0	43.2534	20.4707	3.06695	18.4104	23.8877	58.35	41.2905	0	-8.02423	-12.0698	2	0	0	3	0	0	0	1	2	0	0	0	5	1	0	0	0	0	0	0	12	2	0	0
	PBS_CTTGATTCAACTGATC-1	P14.Bystander	0	15.9641	35.092	3.0342	0	0	12.4869	248.628	0	-3.16818	-23.8734	6	0	0	1	0	0	14	0	0	0	0	0	12	0	0	0	2	0	0	0	1	2	0	0
	PBS_CTTGATTCACGTTCGG-1	P14.Bystander	0	27.9763	1.24335	2.52084	4.32112	0	7.3907	161.198	0	-3.59206	-22.4559	1	0	0	0	0	0	6	3	1	0	0	0	4	0	1	0	0	6	1	0	5	1	0	0
	PBS_CTTGATTTCATGTCAG-1	P14.Bystander	0	0	8.38188	0	0	16.7031	31.5436	461.022	17.8471	-1.86847	-26.8833	6	0	0	0	0	0	134	5	0	0	0	1	17	0	7	0	0	4	1	0	2	1	0	0
	PBS_CTTGATTTCCGTGTGG-1	P14.Bystander	0	0	0	2.15969	0	80.2536	66.1635	45.4429	0	18.3166	-13.3553	1	0	0	0	0	23	14	2	1	0	5	1	10	0	0	0	0	0	0	0	0	1	0	0
	PBS_CTTTCAATCTCTTGCG-1	P14.Bystander	39.1002	0	20.1126	284.863	3.71989	4.03121	41.239	183.06	0.297787	31.2858	6.5008	16	0	0	0	0	0	25	0	1	0	0	3	6	3	5	0	1	2	0	0	1	0	0	17
	PBS_GAAACCTAGATCACCT-1	P14.Bystander	0	27.8399	9.38237	0	0.277781	0	41.0826	116.296	0	-6.16884	-20.1456	4	0	0	2	0	0	30	0	0	0	0	0	17	3	0	0	2	0	0	0	7	0	0	0
	PBS_GAAACCTAGGAACATT-1	P14.Bystander	18.599	21.6158	26.2443	7.3659	3.64604	0	26.2962	115.418	0	-10.1132	2.36512	5	0	0	1	0	0	19	3	0	0	0	0	29	2	2	0	2	0	0	0	0	0	0	0
	PBS_GAAACCTAGGGTTTCT-1	P14.Bystander	28.9984	54.496	34.8213	0.905042	10.74	0	92.9258	76.3908	16.2812	-13.7487	-11.5351	16	0	0	9	0	0	4	0	0	0	0	0	17	2	0	0	1	0	1	0	3	5	0	0
	PBS_GAAACCTAGTGCAACG-1	P14.Bystander	0	0	0	0	8.6112	0	1.29871	491.636	24.1323	-2.99824	-27.4753	7	2	0	2	0	0	108	3	0	0	0	0	6	0	2	0	1	9	0	0	0	0	0	0
	PBS_GAAATGAAGACCTTTG-1	P14.Bystander	8.58876	34.2228	14.8069	246.189	0	0	0	187.705	0	28.5917	4.69058	4	0	0	1	1	0	18	1	0	0	0	0	23	0	1	0	3	4	0	0	0	4	0	9
	PBS_GAAATGAAGGCACTCC-1	P14.Bystander	0	40.8728	19.0249	0	29.4362	0	93.6157	67.2651	0	-5.79231	-19.1682	6	0	0	1	0	0	0	1	0	0	1	1	22	2	0	0	5	6	1	0	4	0	0	0
	PBS_GAAATGACACTACCCT-1	P14.Bystander	0	80.1497	18.7572	2.17054	31.2734	0	10.1041	95.2228	0	-12.9417	7.54415	7	0	0	2	0	0	2	0	0	0	0	0	21	1	3	1	8	20	1	0	15	1	0	0
	PBS_GAAATGACATCGCTAA-1	P14.Bystander	0	0	0	14.2184	47.6121	12.3646	250.325	142.679	0	2.55879	-17.5931	14	0	0	0	0	5	26	16	0	0	3	0	15	0	0	0	1	0	3	0	0	1	0	1
	PBS_GAAATGAGTCCTCCTA-1	P14.Bystander	0	34.1203	96.3737	6.8305	8.53724	3.70774	23.5182	192.393	0	-4.87677	-24.8419	4	0	0	9	1	0	1	1	0	0	0	0	29	0	1	1	0	2	2	0	4	0	0	0
	PBS_GAAATGATCGAATCCA-1	P14.Bystander	2.82359	51.5463	46.3652	2.46296	9.46349	15.1539	46.2162	99.0437	0	-5.19042	-22.9226	14	0	0	2	1	0	4	1	0	1	1	0	7	0	1	0	1	3	1	0	1	1	0	0
	PBS_GAAATGATCGCTTACC-1	P14.Bystander	7.90913	0	0	9.90245	9.14309	65.9916	73.5902	108.516	6.78728	-7.06054	-23.0849	11	0	3	0	0	43	20	1	2	0	0	0	6	0	1	0	0	0	0	0	0	2	0	0
	PBS_GAAATGATCGTTGTTT-1	P14.Bystander	0	0	16.0663	12.4109	0	26.3183	0	276.472	3.37704	8.67834	-10.0129	5	0	0	0	0	0	50	4	0	0	0	4	4	0	1	0	0	4	0	0	0	0	0	0
	PBS_GAACACTAGAGGTTTA-1	P14.Bystander	21.5742	16.919	45.2532	5.18489	0	23.3279	58.3286	197.63	3.86512	-2.82182	-24.3627	0	0	0	1	0	8	32	0	0	0	2	1	19	0	3	0	0	3	3	0	0	1	0	0
	PBS_GAACACTCAAAGTATG-1	P14.Bystander	32.0564	0	60.7929	0	0	0	31.4793	142.494	0	-21.953	6.38069	1	0	0	1	0	0	1	0	0	0	0	0	29	0	3	0	0	0	0	0	2	0	1	0
	PBS_GAACACTCAAGCAATA-1	P14.Bystander	0	0	36.3257	311.021	16.4485	6.3308	32.9774	232.01	39.2777	28.9984	5.00711	15	0	0	0	0	0	13	1	0	0	0	0	31	0	6	0	7	2	4	0	0	1	0	21
	PBS_GAACACTGTTAAGAAC-1	P14.Bystander	12.1277	32.1431	55.1331	14.966	0	25.6973	28.3404	202.585	0	-2.01299	-24.079	7	0	0	2	0	0	12	1	0	0	0	0	6	1	4	0	2	1	0	0	1	0	0	2
	PBS_GAACGTTGTGTTAGCT-1	P14.Bystander	3.89575	0.21952	45.265	3.59207	0	19.9635	22.8893	53.42	0	5.02439	-18.2691	1	0	0	1	0	1	10	1	0	0	0	0	8	3	4	0	0	0	0	0	1	1	0	0
	PBS_GAACTGTCAGAGATTA-1	P14.Bystander	0	14.7887	78.6688	133.59	0	19.6207	17.3157	89.9436	5.31085	28.5619	8.32605	0	0	0	2	0	0	3	0	0	0	0	1	7	2	3	0	0	0	1	0	2	0	0	12
	PBS_GAACTGTCAGAGCCCT-1	P14.Bystander	30.7651	18.6672	12.483	0	34.0092	18.3201	110.741	99.7662	3.82999	-3.76498	-15.5942	7	0	0	7	0	0	14	4	0	0	0	3	30	0	0	0	2	1	0	0	0	0	0	0
	PBS_GAACTGTGTGGGTATG-1	P14.Bystander	19.8386	0	73.8988	2.11905	0	115.241	60.1724	126.819	24.2436	20.2157	-14.1844	1	0	0	1	0	207	87	1	0	0	12	0	36	0	4	0	0	0	2	0	2	0	1	0
	PBS_GAAGAATAGGAGCAAA-1	P14.Bystander	54.2302	4.2393	60.3538	6.06835	10.0287	0	96.7034	147.594	0	8.439	-12.3047	3	0	0	2	0	3	60	1	0	0	0	0	20	0	4	0	3	5	3	0	0	0	4	0
	PBS_GAAGAATAGGTGCAGT-1	P14.Bystander	0	16.9918	65.7065	14.7537	3.45806	0	0	213.487	0	22.7184	7.27675	7	0	0	0	0	0	1	0	0	0	0	1	16	0	5	1	0	5	1	0	0	0	0	0
	PBS_GAAGAATCAGTGTACT-1	P14.Bystander	0	0	43.2469	4.04323	0	35.3852	86.7115	226.374	15.0848	-0.79783	-24.5082	0	0	0	0	0	0	19	0	0	0	4	2	17	0	2	1	0	0	0	0	0	0	0	0
	PBS_GAAGCCCAGACCGTTT-1	P14.Bystander	26.0622	7.22667	43.0062	2.30064	0	20.9286	18.3764	141.93	0	-2.00989	-22.8887	1	0	0	2	0	1	6	2	0	0	0	1	22	0	0	0	1	0	0	0	1	0	0	0
	PBS_GAAGCCCAGGGAGAAT-1	P14.Bystander	17.2053	37.7701	24.0745	88.3706	0	0	0	294.334	38.8361	23.2537	7.29427	4	0	0	4	0	0	30	3	0	6	2	0	45	0	1	0	0	2	2	0	0	2	2	3
	PBS_GAAGCCCAGTTGCGAG-1	P14.Bystander	10.7231	14.921	25.5808	0	0	22.4594	0	85.9759	0	-9.10195	0.178345	1	0	1	0	0	0	1	0	0	0	0	0	10	0	1	0	0	0	0	0	0	0	0	0
	PBS_GAAGCGAAGCGTGCCT-1	P14.Bystander	2.27561	35.1334	2.32309	0	3.47436	0	37.5506	66.089	0	-17.0601	-6.98813	3	0	0	4	0	0	0	0	0	0	0	1	7	0	1	0	2	0	0	0	1	1	0	0
	PBS_GAAGCGACAGGCTACC-1	P14.Bystander	12.0019	11.4347	74.9624	5.19467	0	1.1955	57.4233	177.733	0.101531	-3.86055	-18.3518	3	0	0	1	0	0	8	2	0	0	1	0	16	0	1	1	0	3	0	0	0	4	0	0
	PBS_GAAGCGACATGGTACT-1	P14.Bystander	26.467	15.069	46.2473	11.287	0	0	0	173.084	2.62699	-2.34894	-21.7388	4	0	0	0	0	0	21	2	1	0	0	0	7	0	4	1	0	0	1	0	0	0	0	0
	PBS_GAAGCGAGTCAACATC-1	P14.Bystander	0	0	18.7494	0	0	0	0	351.233	0	-2.09661	-26.5999	1	0	0	1	0	0	59	0	0	0	0	0	15	0	1	0	0	0	1	0	0	0	0	0
	PBS_GAAGGACAGCATTGAA-1	P14.Bystander	0	0	0	371.286	0	0	86.9709	225.121	0	27.0538	8.91794	8	0	0	0	0	0	74	4	1	0	0	1	11	0	1	0	2	0	0	0	0	0	0	10
	PBS_GAAGGACAGGCTAGCA-1	P14.Bystander	0	41.0591	31.0009	0	24.0714	20.8456	59.1415	73.7137	13.5511	-3.40617	-15.6398	5	0	0	1	0	0	12	1	0	0	1	1	15	1	0	0	13	5	1	0	0	0	0	0
	PBS_GAAGGACCAAAGAGTT-1	P14.Bystander	29.0729	21.099	11.779	0.737023	5.20218	0	94.211	85.3533	0	-9.30121	-12.9758	9	0	0	4	0	0	0	1	0	0	3	0	14	0	1	0	3	1	0	0	2	3	0	0
	PBS_GAAGGACCAAGGTTGG-1	P14.Bystander	27.1927	46.4355	13.2998	0	0	56.9892	81.5399	187.397	0	-4.90049	-23.6279	7	0	1	0	0	38	24	3	2	0	1	1	27	4	0	0	1	0	0	0	3	0	0	0
	PBS_GAAGGACCATGGGATG-1	P14.Bystander	9.51096	5.33859	15.0266	0.931824	0	11.328	93.1079	149.334	0	-3.65376	-20.6603	12	0	0	0	0	2	18	0	0	0	1	0	10	0	4	0	0	0	0	0	2	0	0	0
	PBS_GAAGGACGTACTAACC-1	P14.Bystander	0	65.0864	20.3279	6.54896	0	16.1439	3.11266	198.965	0	-5.26361	-23.8729	1	0	0	5	1	0	0	1	2	0	0	0	14	1	0	1	1	1	0	0	0	0	0	0
	PBS_GAAGGACGTCAAAGAT-1	P14.Bystander	11.0565	0	53.1458	0	0	34.2212	1.89492	64.1437	2.20138	3.06765	1.20118	0	0	0	1	0	0	6	0	0	0	0	0	4	0	4	0	0	0	2	0	0	1	0	0
	PBS_GAAGGGTTCACCCATC-1	P14.Bystander	7.66598	58.8071	0	0.606601	0	0	170.11	165.181	3.6405	-4.70333	-20.1385	4	0	0	2	0	0	10	1	0	0	0	3	36	0	0	2	0	3	2	0	1	1	0	0
	PBS_GAAGGGTTCACTTCTA-1	P14.Bystander	11.3223	27.9187	23.1637	0	20.0735	11.8107	22.0331	62.4094	7.52001	1.6553	6.27446	6	0	0	0	0	0	1	4	0	0	20	2	6	0	0	0	0	10	1	0	1	0	0	0
	PBS_GAAGGGTTCCGTATGA-1	P14.Bystander	9.11869	46.2577	16.6072	18.287	2.12688	34.3978	0	200.909	0	22.5104	7.26415	6	0	0	0	0	0	13	0	1	0	0	0	16	1	1	0	1	1	0	0	2	0	0	0
	PBS_GAAGTAAAGAGGCGGA-1	P14.Bystander	0	16.8905	71.1886	0	2.00884	0	81.8865	83.7803	0	-9.42051	-12.005	5	0	0	2	0	0	8	0	0	0	5	0	7	1	6	3	4	2	2	0	2	1	0	0
	PBS_GAAGTAAAGCCGTTGC-1	P14.Bystander	10.4351	22.7574	15.5803	1.45405	44.019	11.7836	51.4073	115.185	0	-6.08647	-14.2471	2	0	0	0	0	0	0	8	0	9	6	1	7	2	0	0	1	0	3	0	1	0	0	0
	PBS_GAAGTAAGTTTGGAAA-1	P14.Bystander	0	44.4798	27.523	0	16.6542	0	51.7318	121.868	0	-7.03189	-21.4275	12	0	0	7	0	0	17	0	2	0	0	2	36	0	0	0	4	11	0	0	0	2	0	0
	PBS_GAAGTAATCCCATTTA-1	P14.Bystander	10.0388	14.2824	0	1.32115	5.3969	32.1051	0	151.192	0	5.28349	-9.47733	2	0	0	0	0	0	3	2	0	3	0	0	9	0	1	0	1	6	0	0	0	0	0	0
	PBS_GAAGTAATCCGCTGTT-1	P14.Bystander	29.9905	38.3986	31.5705	0.00316462	0	0	24.1049	101.831	0	-17.0889	5.89854	7	0	0	2	1	0	2	0	0	0	0	0	21	0	0	0	0	0	0	0	0	0	0	0
	PBS_GAAGTAATCTTTCTAG-1	P14.Bystander	7.61931	82.6353	103.2	0	0	0	19.8319	89.644	17.8892	-4.31898	-21.3966	8	0	0	3	0	0	0	0	0	0	0	2	24	1	1	0	0	6	0	0	0	3	0	0
	PBS_GAATAGAAGACCCTTA-1	P14.Bystander	16.5068	28.3604	83.9243	0	9.9446	8.44461	17.634	82.4565	0	-6.31465	-2.61537	0	0	0	6	0	0	2	0	0	0	2	0	30	0	1	0	2	0	1	0	1	0	1	0
	PBS_GAATAGAAGATGGTCG-1	P14.Bystander	0.148552	18.0232	7.10455	0	18.3235	24.7097	25.8192	96.7959	0	-1.88259	-12.376	0	0	0	0	0	7	30	0	3	0	1	0	11	0	1	0	3	4	0	0	3	1	0	0
	PBS_GAATAGACACTCCGAG-1	P14.Bystander	19.1669	29.0048	20.1724	1.54306	20.0643	0	62.3834	64.8466	0	-13.3692	-11.7736	8	0	0	2	1	0	0	0	0	0	0	0	11	0	0	1	3	4	3	0	1	2	0	0
	PBS_GAATAGACAGGTCCCA-1	P14.Bystander	39.3149	9.7638	8.21321	0	55.2367	12.5052	20.7073	265.102	0	-1.64657	-25.2435	25	0	0	2	0	0	32	8	5	0	0	0	35	0	4	0	0	2	2	0	0	0	0	0
	PBS_GAATAGACATCCTAAG-1	P14.Bystander	16.1516	113.319	11.4296	217.319	0	41.2338	64.2107	188.894	0	28.8025	4.89081	1	0	0	3	0	0	10	0	0	0	8	4	28	3	1	0	6	3	0	0	17	5	0	8
	PBS_GAATAGACATTGTGCA-1	P14.Bystander	1.17507	0	7.79137	329.809	0	0	45.261	399.652	105.478	24.6309	6.91577	9	0	0	0	0	0	291	3	0	0	1	0	15	0	4	0	4	3	1	0	0	0	0	5
	PBS_GAATAGAGTATCCCTC-1	P14.Bystander	20.131	8.24157	0	159.729	12.3224	90.1848	105	168.952	0	27.8483	8.89044	7	0	3	3	0	0	56	4	3	0	1	0	27	0	2	0	0	4	2	0	23	1	0	8
	PBS_GAATAGATCCATTCGC-1	P14.Bystander	0	21.6662	58.5384	20.593	0	7.51987	69.9329	284.902	0	-5.786	-26.8283	5	0	0	3	0	0	66	1	0	0	25	0	23	0	0	0	2	4	0	0	1	1	0	1
	PBS_GAATCACCAGAGCCCT-1	P14.Bystander	0	0	0	0.0296349	27.2188	51.0139	85.9394	31.299	0	19.3111	-14.2735	3	0	2	2	0	0	1	0	1	0	0	1	9	1	0	0	1	2	3	0	9	1	0	0
	PBS_GAATCACGTCTTGTCC-1	P14.Bystander	0	31.7256	0	1.35818	32.1737	0	48.5265	59.0213	0	-7.33143	-11.6208	4	0	0	4	0	0	2	0	2	0	0	0	6	0	1	0	4	3	1	0	3	2	0	0
	PBS_GAATCACGTTTCGATG-1	P14.Bystander	9.35651	8.14113	37.1009	6.92339	10.9382	7.67096	16.772	119.191	0	-1.79554	-22.1323	8	0	0	3	0	0	2	0	1	0	0	1	18	0	3	0	3	1	0	0	0	1	0	0
	PBS_GAATCACTCATTTGGG-1	P14.Bystander	10.8998	64.5705	47.4131	0.743606	0	0	11.3541	109.469	19.6593	-10.8823	2.5314	3	0	0	3	0	0	0	0	1	0	0	0	14	0	1	0	3	5	2	0	1	2	0	0
	PBS_GAATCGTCATCGGATT-1	P14.Bystander	0	9.90022	45.5843	4.34677	6.54471	1.05143	21.4373	91.6913	21.5459	1.30948	-12.1996	0	0	0	1	0	0	0	2	0	0	0	0	23	0	1	0	1	0	0	0	0	0	0	0
	PBS_GACACGCAGGCGTCCT-1	P14.Bystander	3.70816	13.9429	49.108	0	11.9433	0	7.28356	124.469	31.8614	-2.02348	-21.2679	6	0	0	3	0	0	0	0	0	0	0	0	7	0	2	0	0	0	0	0	0	0	0	0
	PBS_GACACGCAGTTGGAAT-1	P14.Bystander	4.16416	0	11.2227	0	5.33876	2.10679	34.4713	41.5773	0	-0.989913	-14.6789	2	0	0	1	0	0	1	0	1	0	0	0	17	0	0	0	0	1	0	0	0	2	0	0
	PBS_GACACGCGTCTGTGCG-1	P14.Bystander	4.26208	5.98445	19.8743	1.19067	7.49825	9.57518	3.59617	49.3148	5.30069	7.18007	-9.76529	3	0	0	0	0	5	13	0	0	0	0	0	5	1	1	0	0	6	0	0	1	0	0	0
	PBS_GACAGCCCAGCCCACA-1	P14.Bystander	0	77.8043	103.202	0	0	0	40.8256	93.8347	5.20943	-6.01811	-20.445	3	0	0	6	1	0	0	4	0	0	0	0	8	1	7	0	1	0	1	0	4	4	0	0
	PBS_GACAGCCGTCGGTGTC-1	P14.Bystander	0	9.47115	37.6066	89.8522	1.97587	0	37.8986	241.464	33.0526	24.8276	8.55182	15	0	0	3	0	1	17	0	0	0	8	0	19	1	0	0	0	1	0	0	0	0	0	1
	PBS_GACATCAAGAGCCGTA-1	P14.Bystander	0	0	0	0	0	0	0	370.7	4.01967	-2.14636	-26.9883	1	0	0	0	0	0	64	1	0	0	1	1	24	0	2	0	2	3	0	0	0	0	0	0
	PBS_GACATCACATTCACAG-1	P14.Bystander	11.6616	38.9294	80.013	1.85768	0	13.2845	20.0044	144.22	0	-3.05585	-24.9619	1	0	0	1	0	0	10	1	0	0	0	0	20	0	5	0	1	1	0	0	0	0	0	0
	PBS_GACATCAGTGGTATGG-1	P14.Bystander	0	36.0705	31.5407	0	24.7371	0	13.5417	105.789	0	-7.02124	-10.8544	7	0	0	4	0	0	5	0	1	0	0	0	7	0	6	0	2	6	0	0	6	1	0	0
	PBS_GACCAATTCTCGGTAA-1	P14.Bystander	0	14.812	38.6756	220.103	30.3275	57.9183	105.496	144.364	20.2771	28.5063	9.43389	7	0	0	2	0	0	59	6	3	0	3	1	8	0	3	0	10	8	1	0	5	0	0	17
	PBS_GACCCAGAGGATCACG-1	P14.Bystander	2.7482	56.6316	16.9452	2.53976	23.2699	0	22.1181	101.9	0	-7.3574	-11.4803	21	0	0	0	0	0	3	3	0	0	0	0	5	1	0	0	0	8	1	0	5	1	0	0
	PBS_GACCCAGTCCCTTGTG-1	P14.Bystander	0	14.7368	43.2928	0	7.69966	6.58271	48.9127	42.1697	0	-11.2626	-20.7342	4	0	0	3	0	0	0	0	0	0	0	0	3	0	2	0	5	4	0	0	2	0	0	0
	PBS_GACCCTTGTATTGGCT-1	P14.Bystander	4.82586	13.4836	40.1298	4.89324	4.68292	40.9649	63.3485	89.0181	5.02609	-2.53501	-20.5369	7	0	0	3	0	0	3	0	0	1	0	0	15	1	0	0	0	7	0	0	0	0	0	0
	PBS_GACCCTTGTCGCGTTG-1	P14.Bystander	0	0	17.5269	0	16.6613	71.1525	25.7795	103.942	0	-1.42904	-12.2084	2	0	1	2	0	0	16	3	1	0	4	0	9	0	1	0	1	0	0	0	0	0	0	0
	PBS_GACCCTTGTTACAGCT-1	P14.Bystander	18.6915	0	56.528	17.613	9.51499	43.3418	10.2546	124.54	20.0014	15.0768	0.669873	5	0	0	0	0	0	10	2	0	0	9	1	6	1	2	0	2	2	0	0	0	0	0	0
	PBS_GACCCTTGTTAGAAAC-1	P14.Bystander	0	19.3678	22.6245	0	19.0811	56.3078	29.1233	60.7212	0	6.6688	-3.23926	4	0	0	0	0	1	18	2	0	0	1	0	12	1	1	0	3	4	0	0	1	0	0	0
	PBS_GACCCTTTCGCGAAGA-1	P14.Bystander	18.7944	10.1881	59.8371	14.9011	6.06921	0	9.53063	159.077	9.04141	-2.99151	-21.6035	12	0	0	4	0	0	7	0	0	0	1	0	11	0	1	1	0	4	1	0	2	1	0	0
	PBS_GACCGTGAGTAAGGGA-1	P14.Bystander	1.30555	29.9198	21.3163	5.26426	4.56896	0	26.5252	44.4259	0	-16.5234	-8.39915	0	0	0	1	0	0	0	0	0	0	0	0	10	0	4	0	2	2	1	0	9	0	0	0
	PBS_GACCGTGCAAGGCAAC-1	P14.Bystander	0	24.7603	92.0227	1.751	0	40.9487	29.8617	289.527	4.69332	-3.09407	-27.0354	0	0	0	0	0	0	34	1	0	0	0	3	34	0	3	0	1	0	3	0	2	2	0	0
	PBS_GACCGTGGTTGCATCA-1	P14.Bystander	5.78682	10.3577	32.1567	2.49851	3.35931	45.8003	43.837	64.0688	0	-10.1978	-13.5796	9	0	0	5	0	0	4	3	0	0	0	0	15	0	1	1	1	0	0	0	1	0	0	0
	PBS_GACCGTGTCATTGCCC-1	P14.Bystander	1.01443	23.4184	50.8455	4.48429	10.3098	0	28.9043	312.757	3.74695	-2.58786	-26.6344	17	0	0	1	0	0	18	0	0	1	1	0	13	1	5	0	3	18	0	0	0	0	0	2
	PBS_GACCGTGTCCGAACGC-1	P14.Bystander	0	19.2225	66.2212	11.4963	13.9374	29.9672	17.7265	161.202	3.74746	-3.30267	-24.2657	2	0	0	0	0	0	19	1	0	0	1	0	8	0	4	0	4	3	2	0	1	1	0	0
	PBS_GACCTTCCAGGAGACT-1	P14.Bystander	2.68018	0	26.716	47.7445	8.42262	33.0108	140.426	206.305	0	22.9769	6.92632	6	0	1	1	0	32	31	0	1	0	0	2	28	3	1	0	8	5	1	0	3	0	0	5
	PBS_GACCTTCGTTGGCCTG-1	P14.Bystander	24.1246	0	86.9422	24.7571	9.26339	81.702	38.5519	114.345	0	23.4432	7.48433	0	0	0	2	0	0	17	3	3	1	1	1	22	1	2	0	7	2	0	0	1	1	0	4
	PBS_GACCTTCTCTCCTGAC-1	P14.Bystander	24.1738	100.082	56.0764	0.123575	0	32.4038	27.3166	19.5889	1.46515	-12.2526	-3.9964	0	0	0	6	2	0	4	0	0	0	1	0	9	2	0	0	3	0	0	0	12	6	1	0
	PBS_GACGCTGAGTTTCAGC-1	P14.Bystander	8.15199	40.1988	84.8464	7.40279	0.513409	12.5095	20.1636	53.7939	1.1075	0.0698509	-8.00631	0	0	0	2	0	0	3	2	0	0	0	0	0	2	2	0	3	2	0	0	11	0	0	0
	PBS_GACGCTGCATCCCACT-1	P14.Bystander	6.6511	28.8896	32.9993	53.5781	56.0602	67.8302	53.1491	200.78	6.74611	23.2538	7.09274	23	0	0	1	0	0	79	1	1	0	8	0	38	2	1	0	9	6	2	0	2	0	0	2
	PBS_GACGCTGGTGCAAGAC-1	P14.Bystander	41.0737	64.7792	57.4754	0	20.1526	6.01589	23.9335	84.3971	11.5417	-6.45091	-20.822	7	0	0	2	0	0	6	1	0	0	2	0	9	1	1	1	11	11	0	0	5	1	0	0
	PBS_GACGCTGTCACATTGG-1	P14.Bystander	0	0	42.4122	300.165	0	9.26809	0	159.116	2.00403	27.2149	9.24623	2	0	0	1	0	0	17	0	0	0	0	0	17	1	0	0	2	0	0	0	0	0	0	18
	PBS_GACGCTGTCCGTGTAA-1	P14.Bystander	0.672285	48.5933	25.0817	12.9506	3.38734	0	56.2419	195.241	0	-5.07466	-21.1423	5	0	0	3	1	0	5	0	1	0	0	0	22	1	1	0	2	10	1	0	0	1	0	0
	PBS_GACGTTACAGCGATTT-1	P14.Bystander	12.8882	48.0039	21.5178	0	14.2505	20.3353	13.2215	103.648	0	-3.06117	-11.8906	10	0	0	1	0	0	10	2	0	0	0	2	19	1	0	0	1	2	0	0	2	0	0	0
	PBS_GACGTTAGTAAGACCG-1	P14.Bystander	26.3123	0	4.58501	5.33325	20.1274	33.9475	46.2524	68.0198	0.424858	-22.8371	-1.24827	2	0	0	1	0	3	10	0	1	0	0	0	12	2	5	0	3	1	1	0	0	0	0	0
	PBS_GACGTTATCGTTGTGA-1	P14.Bystander	11.9336	0	10.7071	6.46885	17.1698	0	108.727	287.366	0	-6.226	-22.9777	5	0	0	3	0	0	37	3	1	0	0	0	18	0	0	1	3	2	0	0	2	0	0	0
	PBS_GACTATGCACAGCTGC-1	P14.Bystander	0	15.7203	40.9974	0	14.557	0	65.7563	114.105	0	-3.89889	-20.6137	13	0	0	0	0	0	7	0	0	0	0	0	20	2	1	0	0	4	2	0	4	1	0	0
	PBS_GACTATGGTCAAGTTC-1	P14.Bystander	8.73477	0	22.1566	92.2219	20.3573	34.0486	53.4414	44.9449	3.75069	29.1282	5.4415	2	0	0	0	0	8	1	0	0	0	9	0	3	1	2	0	0	4	4	0	2	0	0	4
	PBS_GACTCAAAGGCAGGTT-1	P14.Bystander	8.70394	7.5609	7.08644	1.01678	12.1405	46.8397	12.3877	60.7434	0	4.79289	-10.2672	2	0	0	0	0	28	9	2	0	0	2	1	21	0	0	0	2	1	2	0	1	0	0	0
	PBS_GACTCAACAATTCTCT-1	P14.Bystander	20.6023	20.8032	2.5798	3.39755	28.0328	79.9069	36.9766	43.5491	0	15.9492	-6.10727	1	0	0	0	0	0	15	0	2	1	24	1	9	0	0	0	2	3	1	0	1	0	0	0
	PBS_GACTCAAGTGCAACGA-1	P14.Bystander	13.5253	42.8528	17.8545	10.6372	15.6707	0	6.36667	67.6714	19.5734	-6.52237	2.49041	10	0	0	1	0	0	1	0	0	0	1	0	11	0	1	0	4	3	0	0	1	0	0	0
	PBS_GACTCAATCCAAATGC-1	P14.Bystander	5.79563	36.6816	21.9072	1.95401	0	0	47.624	89.0975	4.03778	-14.0545	-4.57453	3	0	0	5	0	0	0	0	0	0	0	0	14	1	0	0	1	0	1	0	3	0	0	0
	PBS_GACTCTCAGGTAGCAC-1	P14.Bystander	7.09514	23.9605	0	285.357	20.4319	0	39.0131	255.088	47.5669	27.156	9.03488	7	0	0	5	0	0	9	2	1	0	0	0	41	1	3	0	7	9	5	0	1	1	0	16
	PBS_GACTCTCAGGTTGACG-1	P14.Bystander	8.10936	7.78197	50.6544	3.97048	1.6954	3.15234	32.7052	76.2491	5.36242	-9.72408	-5.19068	2	0	0	0	0	0	0	1	1	0	3	0	8	1	1	0	0	0	0	0	0	1	2	0
	PBS_GACTCTCTCAAGGCTT-1	P14.Bystander	6.12215	19.1527	27.8342	69.0165	0.99323	17.009	26.2977	216.943	0	23.1882	7.55345	5	0	1	4	0	0	56	0	0	0	0	0	34	0	0	0	0	0	0	0	1	0	0	9
	PBS_GACTCTCTCCACACCT-1	P14.Bystander	18.4454	0	150.874	0	27.5943	37.8518	22.9408	269.365	0	-2.84547	-25.9478	8	0	0	0	0	0	12	0	0	0	0	0	22	2	2	1	0	2	1	0	0	0	0	0
	PBS_GACTCTCTCCTCTAGC-1	P14.Bystander	5.23277	0	0	7.15854	20.2426	127.532	146.98	27.9365	0	18.0077	-14.3495	6	0	0	0	0	11	16	27	0	1	8	0	7	3	0	0	1	0	7	0	12	0	0	0
	PBS_GACTGATAGGACAAGA-1	P14.Bystander	2.36604	24.3319	4.64565	0	9.38802	0	39.0553	85.8275	0	-13.3154	-7.30844	7	0	0	0	0	0	0	0	0	0	0	0	11	0	0	0	3	7	0	0	0	0	0	1
	PBS_GACTGATAGGACGCAT-1	P14.Bystander	3.18769	0	121.534	381.915	20.9843	36.2051	19.3858	172.816	10.298	28.4455	8.02692	7	0	0	1	0	0	44	7	2	0	5	2	44	1	7	1	6	4	4	0	10	0	1	5
	PBS_GACTGATCATTGTCGA-1	P14.Bystander	3.14041	36.6084	11.6135	5.57494	0	13.2612	40.9317	75.4442	0	-9.46108	-13.5187	4	0	0	0	1	0	0	0	0	0	0	0	13	1	1	0	0	0	1	0	6	0	0	0
	PBS_GACTGATGTCTAGGCC-1	P14.Bystander	8.47132	65.0273	18.0109	13.7678	1.8362	19.1184	1.60217	283.324	0	-5.85852	-26.7003	4	0	0	5	0	0	10	9	1	0	0	0	30	0	0	0	5	0	0	0	0	1	0	0
	PBS_GACTGATGTTGCATTG-1	P14.Bystander	1.15026	28.3429	57.1982	4.34077	22.8943	0	43.5482	84.6465	0	-5.26782	-20.0625	9	0	0	2	0	0	0	2	0	0	4	0	13	2	0	0	0	3	2	1	3	1	0	0
	PBS_GACTTCCCAATGTCAC-1	P14.Bystander	6.21805	15.9562	77.8303	0	32.9521	4.55124	58.9849	134.069	0	-6.33253	-20.8069	1	0	0	3	0	0	4	0	0	0	5	5	7	3	7	0	0	2	1	0	0	1	0	0
	PBS_GACTTCCCAGCGCTTG-1	P14.Bystander	33.8623	32.0066	0	4.1589	0	9.28738	34.9405	206.117	38.3776	-4.17647	-25.9699	14	0	0	4	2	0	25	0	0	0	0	0	17	1	1	1	1	14	0	0	3	1	0	0
	PBS_GACTTCCGTCGATGCC-1	P14.Bystander	0.0537675	70.125	23.6589	8.93716	8.37134	0.934356	24.0443	40.8964	15.846	-10.7891	2.91638	7	0	0	6	2	0	1	3	0	1	1	0	19	3	0	0	0	4	0	0	6	1	0	0
	PBS_GACTTCCGTGTATTGC-1	P14.Bystander	0	10.774	36.4025	0	19.0121	37.8961	38.8973	245.482	18.6944	-2.13068	-25.0882	15	0	0	0	0	1	39	0	0	0	0	2	14	0	0	0	4	11	0	0	0	0	0	0
	PBS_GACTTCCGTGTCTAAC-1	P14.Bystander	0.804452	3.36144	19.8565	5.05777	20.9655	26.3451	25.8654	100.319	0	0.308501	-20.9315	2	0	0	0	0	0	9	0	1	0	0	0	9	0	1	0	1	4	2	0	6	0	0	0
	PBS_GAGAAATCAAGTTGGG-1	P14.Bystander	163.029	12.2034	48.8995	7.43523	2.54987	37.0991	26.4301	184.474	0	-25.1619	16.6695	15	0	0	1	1	20	50	0	1	0	7	0	31	0	9	0	0	0	0	0	1	1	5	1
	PBS_GAGAAATGTCGCATTA-1	P14.Bystander	40.3894	41.3389	30.4155	11.096	13.8918	6.2515	6.14985	146.799	7.85498	-3.08003	-12.1405	2	0	0	1	0	0	0	0	2	0	1	1	18	0	1	0	0	13	0	0	1	2	0	0
	PBS_GAGAAATTCCCTCGAT-1	P14.Bystander	36.8273	0	2.80704	0	0	76.3411	0	516.953	57.5641	-2.43972	-27.2716	4	0	0	5	0	0	154	7	0	0	4	0	26	2	6	0	1	4	0	0	0	1	0	0
	PBS_GAGACCCCAGAATGTA-1	P14.Bystander	0	80.3797	10.5034	194.7	28.0944	66.9542	103.905	128.072	0	28.5812	8.10514	21	0	0	3	0	0	33	10	0	1	9	3	13	1	1	0	6	11	1	0	10	3	0	26
	PBS_GAGACCCCATGACTTG-1	P14.Bystander	39.9673	33.7481	40.1693	0	5.14559	0	0	80.0383	0	-19.1144	11.3476	2	0	0	2	0	0	0	3	0	0	1	0	25	1	1	0	5	3	0	0	0	2	0	0
	PBS_GAGACCCTCAACGAGG-1	P14.Bystander	21.9541	0	60.9421	43.4402	0	48.7818	13.8012	192.88	25.7831	24.3941	8.67461	9	0	0	0	0	2	70	4	0	0	0	0	40	0	1	0	2	3	0	0	1	2	0	2
	PBS_GAGACTTAGAATGTTG-1	P14.Bystander	11.7105	0	18.979	0	0	32.4999	73.1581	40.0891	14.7053	1.89585	-18.3831	2	0	1	4	0	0	5	1	0	0	0	0	2	0	4	0	0	0	1	0	0	0	0	0
	PBS_GAGACTTCAACCACAT-1	P14.Bystander	24.4269	0	7.79066	0.039211	20.3133	28.5486	3.97058	50.9556	5.19184	20.0897	-8.42972	1	0	0	0	0	21	9	0	2	0	2	0	11	0	0	0	1	0	2	0	0	0	0	0
	PBS_GAGACTTCAAGGGTCA-1	P14.Bystander	0	8.24707	38.3292	0	13.6755	35.404	24.851	124.846	23.1231	-0.658261	-24.9021	4	0	0	0	0	0	15	0	1	0	0	2	13	0	1	0	0	2	1	0	0	1	0	0
	PBS_GAGACTTGTATGAAGT-1	P14.Bystander	5.80504	40.6158	32.267	0	0	9.57265	38.6304	83.5981	0	-4.42001	-8.76159	3	0	0	4	0	1	10	2	1	0	0	0	11	0	5	0	0	0	1	0	2	1	0	0
	PBS_GAGACTTTCCAATCCC-1	P14.Bystander	5.1173	17.2553	0	0	21.2606	34.3935	41.3353	53.7312	0	9.75889	-11.1209	12	0	0	0	0	9	26	0	0	0	0	1	15	0	0	0	0	1	0	0	14	0	0	0
	PBS_GAGACTTTCGCAGTGC-1	P14.Bystander	0	81.6576	46.2069	8.17382	6.28839	34.3822	0	245.747	4.24752	-4.364	-26.9152	8	0	0	2	0	0	23	6	1	0	0	3	13	2	3	0	0	2	0	0	1	0	0	0
	PBS_GAGAGGTAGGAGAGGC-1	P14.Bystander	23.9666	59.2647	3.48333	0	0	0	93.0035	97.6732	0	-8.81114	-12.6928	6	0	0	1	1	0	3	0	1	0	3	0	18	1	3	0	2	0	3	0	5	1	0	0
	PBS_GAGAGGTCAAGGTCGA-1	P14.Bystander	2.05942	0	14.4784	0	11.2888	38.0395	38.9548	34.8371	0	11.2004	-11.6809	0	0	1	0	0	6	2	0	2	1	4	0	11	2	3	0	0	0	2	0	1	1	0	0
	PBS_GAGAGGTTCGACGCGT-1	P14.Bystander	0	10.6841	9.73789	2.7349	11.8658	0	11.2158	146.577	3.03428	-6.22608	-3.81664	5	0	0	0	0	0	8	0	1	0	1	0	6	0	0	0	0	0	1	0	0	0	0	1
	PBS_GAGATGGAGAGACAAG-1	P14.Bystander	0	3.08193	0	5.28289	1.88679	2.12398	55.8508	131.773	0	-5.04097	-13.0969	4	0	0	0	0	2	59	11	1	0	0	0	11	1	1	0	2	3	0	0	0	0	0	0
	PBS_GAGATGGGTGCCTGAC-1	P14.Bystander	11.003	10.9865	19.459	0	6.3844	7.74902	35.5211	85.4479	1.62048	-9.08235	-12.8914	5	0	0	1	0	0	24	2	1	0	2	0	12	0	2	0	1	2	0	0	1	0	0	0
	PBS_GAGATGGTCACGGACC-1	P14.Bystander	4.77242	28.9584	20.3446	1.53932	15.7998	48.1723	9.11742	92.2944	8.15457	-3.63124	-21.9878	2	0	0	1	0	0	17	0	1	0	0	0	4	0	1	0	2	2	1	0	4	0	0	0
	PBS_GAGATGGTCATGGGAG-1	P14.Bystander	0.242364	3.67818	10.5725	0	6.08579	7.4627	18.7937	34.3833	3.23521	-5.6478	-6.33041	1	0	0	0	0	0	2	0	0	0	0	0	6	0	2	0	0	0	0	0	0	0	0	0
	PBS_GAGCCTGGTGGCTACC-1	P14.Bystander	0	16.3185	48.714	0	4.03117	6.73992	17.7873	165.631	15.2477	-3.88758	-22.8076	2	0	0	1	0	0	64	0	0	0	0	0	9	1	1	0	6	6	1	0	0	0	0	0
	PBS_GAGCCTGGTGTTGACT-1	P14.Bystander	8.44989	86.5437	12.3066	0	52.5106	0.485895	33.2249	30.2038	0	-10.8414	10.7442	11	0	0	3	0	0	0	1	0	0	3	0	12	2	0	0	8	8	1	0	14	0	0	0
	PBS_GAGCTGCAGCACTCGC-1	P14.Bystander	19.1128	36.7285	0	6.77947	79.3393	81.1911	32.9037	23.4957	0	17.6848	7.70978	6	0	0	0	0	0	8	2	1	16	21	0	4	0	0	0	9	33	4	0	10	0	0	0
	PBS_GAGCTGCCAACAAGTA-1	P14.Bystander	0	35.8273	0	19.7729	30.7103	55.5027	12.331	91.721	0.826566	4.48358	9.68353	6	0	2	0	0	0	15	2	0	0	9	2	9	0	0	0	12	4	1	0	3	0	0	0
	PBS_GAGCTGCCACCTGCTT-1	P14.Bystander	21.9199	15.6885	21.4717	0	8.288	46.2117	67.714	54.5265	0	-9.65667	-13.1331	9	0	0	11	0	0	0	3	2	0	0	0	3	1	1	0	0	0	0	0	1	0	0	0
	PBS_GAGCTGCCACTTGTGA-1	P14.Bystander	39.185	0	64.054	528.855	4.40894	28.2513	98.5629	292.308	36.1166	31.4863	6.51627	14	0	0	0	0	0	117	19	0	0	0	2	5	0	2	0	1	9	2	0	0	0	0	20
	PBS_GAGGCAACAACGGCTC-1	P14.Bystander	17.7442	0	16.175	1.25038	28.4585	53.8945	43.9155	63.5444	0	15.6971	-11.7709	4	0	1	1	0	65	10	1	1	1	2	1	20	0	4	0	3	0	2	0	0	0	0	0
	PBS_GAGGCAATCAGACATC-1	P14.Bystander	7.78816	6.64328	105.896	0	0	0	50.0955	103.845	7.21105	-4.03373	-21.2329	3	0	0	5	0	0	12	4	1	0	0	1	14	2	5	0	1	2	0	0	1	4	0	0
	PBS_GAGGCAATCATGAGTC-1	P14.Bystander	0	47.5148	7.59557	16.9111	0	23.6117	0	237.566	5.77	-4.06901	-25.7866	7	0	0	1	0	0	9	2	0	0	4	1	20	0	0	0	1	0	0	0	1	1	0	0
	PBS_GAGGCAATCTGTGTGA-1	P14.Bystander	0	188.876	0	6.90869	27.2511	0	3.24723	120.679	0	-3.97647	22.3533	6	0	0	1	1	0	0	6	0	0	0	2	31	2	0	0	3	30	1	0	37	1	0	0
	PBS_GAGGCCTAGGTCTGGA-1	P14.Bystander	0	6.94134	78.4543	414.337	23.6124	10.087	101.269	174.235	0	29.6608	5.48103	5	0	0	0	0	0	24	1	0	0	0	3	10	2	3	0	4	8	1	0	0	1	0	15
	PBS_GAGGCCTAGTTTGTCG-1	P14.Bystander	0	0	0	8.83572	3.43065	3.10455	32.8143	328.101	38.1442	-1.29622	-24.8137	0	0	0	0	0	0	19	6	1	0	1	0	8	0	1	0	4	4	2	0	0	0	0	0
	PBS_GAGGCCTGTAAGAACT-1	P14.Bystander	13.973	37.7276	68.621	7.58864	25.8234	7.02311	28.4784	121.191	0	10.777	-1.81219	9	0	0	1	0	0	3	0	2	0	2	0	8	0	0	1	1	3	0	0	1	0	0	1
	PBS_GAGGCCTGTCGTCAGC-1	P14.Bystander	55.6934	0	93.2469	0	0	0.0176386	0	328.83	15.9457	-4.36834	-26.6473	2	0	0	0	0	0	71	0	0	0	1	0	20	1	10	1	0	1	0	0	0	3	3	0
	PBS_GAGGCCTGTTCACCGG-1	P14.Bystander	3.25039	0	59.6408	0	13.1188	17.7445	58.7007	208.865	6.67236	-1.53207	-23.7784	3	0	0	0	0	0	60	0	0	0	0	0	13	1	2	0	0	5	0	0	1	0	0	0
	PBS_GAGGGATAGTGCCTCG-1	P14.Bystander	4.59841	37.3256	18.1789	0	11.3145	0	43.8522	55.2791	0	-11.7634	-8.29532	7	0	0	6	0	0	0	1	0	0	0	0	6	0	2	0	4	9	0	0	5	1	0	0
	PBS_GAGGGATCAATTGCTG-1	P14.Bystander	9.76437	36.3542	30.0875	3.62845	0.295667	0	29.7539	77.8961	0	-14.0974	-5.68851	1	0	0	1	0	0	3	0	0	0	0	0	21	0	6	0	2	5	0	0	6	2	0	0
	PBS_GAGGGTAAGTAGCAAT-1	P14.Bystander	0	33.9591	46.8422	217.931	6.06113	0	42.1916	192.005	0	16.5807	1.33325	3	0	0	1	0	0	11	1	1	0	0	2	18	0	3	0	4	8	5	0	11	0	0	5
	PBS_GAGGGTAGTGCTCTCT-1	P14.Bystander	0	38.7062	13.0106	0	0	33.3102	0	126.042	9.66267	-8.3138	5.58262	1	0	0	3	1	0	9	0	0	0	0	1	11	0	2	0	0	0	0	0	0	1	0	0
	PBS_GAGGGTATCAGAGCAG-1	P14.Bystander	23.4724	0	2.70436	0	3.88743	50.7531	34.502	59.1404	14.5409	1.57743	-1.62981	3	0	0	2	0	0	11	1	0	0	2	2	9	0	1	0	1	6	1	0	0	0	0	0
	PBS_GAGGGTATCAGGAAAT-1	P14.Bystander	6.47739	4.23342	10.0676	259.261	3.51321	13.7051	38.4155	265.478	0	30.7391	5.98355	4	0	0	0	0	0	10	3	0	0	0	1	18	0	1	0	4	2	0	0	0	1	0	8
	PBS_GAGTCATGTAGCTGCC-1	P14.Bystander	0.224786	0	9.22535	2.06164	1.24599	0	56.8999	104.633	0	-5.99656	-4.94856	2	0	0	1	0	0	2	1	0	0	0	1	7	2	3	0	0	3	1	0	0	1	0	0
	PBS_GAGTCATGTTCCGGTG-1	P14.Bystander	36.4539	12.7735	0	0	9.63213	21.3982	0	272.893	12.8339	-4.57936	-25.8062	6	0	0	0	0	1	101	9	0	0	1	2	16	0	3	0	7	6	1	0	0	0	1	0
	PBS_GAGTCTAGTACGCGTC-1	P14.Bystander	0	2.49699	67.5375	293.2	2.7193	0	13.2909	159.563	23.2999	25.0976	8.53638	1	0	0	1	0	1	6	0	0	0	0	0	20	1	0	0	5	3	3	0	0	0	0	4
	PBS_GAGTCTAGTGGATCGA-1	P14.Bystander	10.4102	20.1059	91.5105	4.61747	0	6.87467	46.6548	44.7123	1.06119	-10.07	-5.30741	0	0	0	5	0	0	2	0	0	0	0	0	2	0	4	0	0	3	0	0	0	1	0	0
	PBS_GAGTCTATCCTGGGTG-1	P14.Bystander	1.58383	71.2476	0	0	11.2428	51.8785	32.0906	18.6774	0	25.1249	-8.16567	1	0	0	0	0	0	16	9	0	0	6	0	10	1	0	0	6	1	2	0	30	0	0	0
	PBS_GAGTCTATCTTAGGAC-1	P14.Bystander	18.003	36.5402	0	116.284	31.4114	0	20.674	167.916	0	3.49548	7.33119	4	0	0	0	0	0	62	1	0	2	13	0	39	0	0	0	1	0	2	0	9	0	0	3
	PBS_GAGTGAGCATACCACA-1	P14.Bystander	81.2983	0	27.9593	0	0	64.1715	47.8201	158.948	0	-6.97224	-21.1175	15	0	1	0	0	0	20	0	0	0	2	0	8	1	4	0	1	0	1	0	3	0	4	0
	PBS_GAGTGTTAGAGTTGTA-1	P14.Bystander	0	53.3468	46.9428	6.17214	4.44609	0	51.47	64.6243	0	-7.9738	-11.3196	4	0	0	1	0	0	6	0	0	0	0	0	8	0	1	1	4	5	0	0	6	1	0	0
	PBS_GAGTGTTCATACGCAT-1	P14.Bystander	8.70085	40.0384	9.99616	1.08082	0	12.9261	32.2735	42.6874	5.90631	-13.4666	-4.75143	3	0	0	4	0	0	0	0	0	0	0	0	7	1	2	0	0	0	0	0	8	2	0	0
	PBS_GAGTGTTTCCCATTCG-1	P14.Bystander	0	6.91282	0	0	7.51755	50.0947	15.0319	33.0268	0.154613	16.1623	-10.2198	2	0	2	0	0	29	7	2	0	0	1	1	2	1	0	0	0	6	0	0	8	0	1	0
	PBS_GAGTTACCACATATGC-1	P14.Bystander	38.05	24.1956	9.38229	0	0	21.0377	0	217.398	8.01819	-4.22973	-25.2479	9	0	0	0	0	0	19	4	0	0	1	0	38	2	2	0	1	0	0	0	0	0	0	0
	PBS_GAGTTACCATTGGGAG-1	P14.Bystander	0	2.85079	20.1494	0	13.4577	0	95.2787	208.993	4.92029	-1.64668	-24.1391	6	0	0	0	0	0	8	0	0	0	0	0	15	0	4	0	1	2	0	0	0	0	0	0
	PBS_GAGTTACGTCTTTCAT-1	P14.Bystander	0	30.1178	80.7005	0.618009	0	31.4712	20.4574	104.165	0	-8.55603	-3.31248	2	0	0	7	0	0	6	0	0	0	0	1	35	0	1	0	0	0	0	0	6	2	0	0
	PBS_GAGTTGTGTCCCTAAA-1	P14.Bystander	6.69241	0	14.2851	288.722	0	0	174.897	225.602	0	28.7002	8.5415	13	0	0	1	0	0	17	2	2	0	1	0	26	1	0	1	3	4	2	0	1	1	0	11
	PBS_GAGTTGTGTGACAACG-1	P14.Bystander	18.0671	31.8166	15.0661	3.00035	8.05617	6.31333	19.6771	33.7938	2.07056	-3.01763	-7.50878	6	0	0	1	0	2	8	0	0	0	1	0	2	2	0	0	1	7	1	0	6	0	0	0
	PBS_GAGTTTGGTGGCGCTT-1	P14.Bystander	16.4988	43.7295	0	15.3944	18.2851	0	120.47	206.342	25.7698	-5.97058	-23.2226	15	0	0	0	2	0	15	6	1	0	0	0	22	1	5	0	6	7	0	0	2	0	0	0
	PBS_GAGTTTGTCTCGCCTA-1	P14.Bystander	3.13318	8.55612	30.8431	1.83449	14.0723	35.3875	18.0277	207.847	0	-2.6249	-22.2203	4	0	0	1	0	0	35	0	1	0	1	0	21	2	2	1	0	6	0	0	0	0	0	0
	PBS_GATAGAAAGGACACTG-1	P14.Bystander	15.1207	107.324	42.3561	192.992	0	6.32466	28.2192	39.6097	0	29.5063	8.16162	6	0	0	1	3	0	12	2	0	0	0	1	14	4	2	0	4	13	0	0	16	1	0	9
	PBS_GATAGAAGTTGCATAC-1	P14.Bystander	1.76776	38.7817	0	7.26534	8.74954	26.4966	32.6097	44.362	0	10.4684	-10.1393	13	0	0	0	0	4	8	1	0	0	5	0	3	0	0	0	2	0	0	0	6	0	0	0
	PBS_GATAGAATCAGACATC-1	P14.Bystander	7.69901	0	42.3155	0	19.0492	39.6943	44.2026	64.3333	0	11.1911	-8.73477	7	0	1	0	0	0	14	1	0	0	1	0	19	1	0	0	5	0	0	0	1	0	0	0
	PBS_GATAGAATCATCGTAG-1	P14.Bystander	45.1758	23.4844	77.039	0	0	0	0	141.022	0	-4.29278	-22.5874	5	0	0	4	0	0	0	0	0	0	0	2	17	0	7	0	1	1	0	0	0	0	0	0
	PBS_GATAGCTAGTTGCATC-1	P14.Bystander	4.45356	40.7508	48.1534	0.00176305	0	3.56965	28.506	53.6537	0	-14.9526	-8.40885	8	0	0	4	0	0	0	0	0	0	1	1	4	1	2	0	2	2	1	0	10	0	0	0
	PBS_GATAGCTGTAGGAGGG-1	P14.Bystander	0	0	48.5068	0	0	37.6409	2.4998	136.852	13.0442	5.14132	3.37066	2	0	0	0	0	0	14	0	0	0	0	4	6	0	2	0	0	1	0	0	0	0	0	1
	PBS_GATAGCTGTCGGTGAA-1	P14.Bystander	2.17062	54.8923	30.5112	221.943	50.2981	3.76646	55.1258	218.286	0	11.2138	0.526	3	0	0	6	0	0	48	0	4	1	0	1	4	0	2	0	19	17	2	0	1	3	0	2
	PBS_GATAGCTTCGCAGAGA-1	P14.Bystander	18.2639	0	10.2986	0	22.8165	23.4066	53.0473	92.3779	17.7384	-3.6217	-19.1457	4	0	0	3	0	0	17	2	1	0	1	0	30	0	1	0	2	0	0	0	0	0	0	0
	PBS_GATCACAAGGTATAGT-1	P14.Bystander	13.0783	117.521	0	0	15.9328	5.25515	22.0302	108.16	16.2925	-6.42279	12.0735	3	0	0	0	2	0	8	3	0	0	4	0	11	1	0	1	7	8	0	0	17	0	0	0
	PBS_GATCACACAGGCGATA-1	P14.Bystander	6.54953	12.6514	39.9365	0	9.25387	6.54919	24.4206	93.4252	0	6.75443	-19.281	5	0	0	0	0	1	8	3	0	0	0	3	12	2	1	0	2	6	0	0	4	0	0	0
	PBS_GATCACACAGGCTATT-1	P14.Bystander	8.39009	22.4527	39.6159	0	0	17.0954	0	114.673	4.3304	-3.81639	-22.6187	7	0	0	0	0	0	2	0	0	0	3	2	14	1	1	0	0	0	0	0	0	0	0	0
	PBS_GATCACACATGGCGCT-1	P14.Bystander	7.6003	42.8212	10.7515	23.1041	20.1486	61.3621	40.3761	323.845	0	23.2805	6.89348	5	0	0	6	0	13	60	1	0	2	1	0	27	2	1	0	2	10	0	0	0	1	0	2
	PBS_GATCACAGTACGTGAG-1	P14.Bystander	0	21.8301	0	7.39813	15.6681	0	197.965	252.811	0	-1.9714	-23.6224	11	0	0	1	0	0	31	14	0	0	7	0	10	1	2	1	1	6	0	0	0	3	0	0
	PBS_GATCACATCTATTTCG-1	P14.Bystander	0	0	5.3308	102.993	0.848223	23.7681	68.3962	198.196	0	24.7833	9.0962	4	0	0	0	0	0	1	0	2	0	0	2	28	0	1	0	2	0	3	0	3	1	0	10
	PBS_GATCACATCTTCGATT-1	P14.Bystander	73.3447	0.536614	22.8529	0.868446	24.0468	54.8377	0	140.806	0	-6.63029	12.83	7	1	0	2	0	0	22	0	0	0	23	2	12	0	0	0	2	6	0	0	1	0	0	0
	PBS_GATCAGTCAAGATCCT-1	P14.Bystander	35.2381	38.6858	15.7694	0.128162	53.9297	47.779	66.5825	137.015	0	7.20716	-11.327	10	0	0	1	0	6	25	3	0	0	0	1	26	0	2	1	16	0	2	0	5	0	0	0
	PBS_GATCAGTCATTCAGCA-1	P14.Bystander	50.2429	6.53818	38.3193	0.964622	12.9648	0	86.1929	232.796	3.06222	-5.73733	-26.6199	8	0	0	2	0	0	17	0	2	0	0	0	15	0	1	0	0	1	0	0	0	0	0	2
	PBS_GATCAGTGTCGCATGC-1	P14.Bystander	14.4446	50.8513	0	0	0.296314	0	6.84479	181.842	0	-11.7038	2.26537	2	0	0	3	0	0	11	0	0	0	0	0	11	0	0	1	2	4	1	0	0	1	0	0
	PBS_GATCAGTGTCGGTGAA-1	P14.Bystander	9.05133	127.6	35.2446	3.93745	45.9824	12.7764	77.5456	58.1723	9.0908	-6.99262	-21.4061	1	0	0	2	1	13	0	2	0	4	0	2	7	8	8	0	29	14	3	0	8	2	0	0
	PBS_GATCAGTGTTAGTTCG-1	P14.Bystander	26.4924	3.37902	0.12497	0	17.819	44.8974	15.8635	58.9276	8.71991	12.0854	-4.50675	0	0	0	0	0	40	43	0	0	0	0	0	22	0	1	2	6	3	0	0	1	0	0	0
	PBS_GATCAGTTCATTCATC-1	P14.Bystander	0	57.1295	38.0921	0	18.5221	28.2815	12.0616	115.086	0	-5.55867	-21.5865	3	0	0	5	0	0	1	0	0	0	0	1	21	2	0	0	3	14	1	0	2	1	0	0
	PBS_GATCAGTTCCCAGTGG-1	P14.Bystander	9.22354	22.0356	0	0	15.8521	50.3516	66.4074	47.7069	0	10.7134	-11.6524	4	0	0	1	0	0	24	5	1	0	2	0	16	0	0	0	5	0	0	0	17	1	0	0
	PBS_GATCATGTCACCTCAC-1	P14.Bystander	6.96883	52.1171	48.387	9.6809	1.9273	0	61.3107	197.181	14.7062	-5.78083	-24.7296	0	0	0	2	0	0	7	1	0	0	0	2	16	1	0	0	4	9	2	0	2	0	0	0
	PBS_GATCATGTCCATAAGC-1	P14.Bystander	5.89954	20.4257	0	0.80665	3.92395	41.3434	11.8916	16.0064	5.79884	8.08852	-4.5257	3	0	0	1	0	9	2	0	0	0	0	0	7	1	0	0	0	1	0	0	0	0	0	0
	PBS_GATCCCTAGGTCTTTG-1	P14.Bystander	1.20245	47.3912	0	14.1166	18.6989	12.3572	0	131.311	0	-8.36817	11.9637	7	0	0	2	0	0	1	0	0	0	2	0	13	3	0	0	2	6	0	0	2	1	0	1
	PBS_GATCCCTCAGTCCCGA-1	P14.Bystander	10.6253	26.2003	0	0	33.5291	0	156.468	75.8659	0	-6.47869	-17.4685	15	0	0	3	0	1	5	0	1	0	1	0	9	1	0	0	2	2	5	0	1	1	0	0
	PBS_GATCCCTCATGGAATA-1	P14.Bystander	7.86147	0.97505	111.785	241.835	32.9327	27.6816	62.7139	132.088	1.17855	29.0161	5.20202	9	0	0	2	0	0	19	3	1	0	2	5	30	0	2	1	3	8	6	0	2	7	0	24
	PBS_GATCCCTCATTCCTCG-1	P14.Bystander	0	10.8127	23.8764	96.019	4.38817	39.6087	16.7026	14.0241	18.859	29.5234	8.42654	1	0	0	5	0	0	0	0	0	0	0	1	4	2	0	0	1	0	1	0	0	2	0	19
	PBS_GATCCCTGTGCACGCT-1	P14.Bystander	73.1844	0	12.7121	0	0	0	1.18638	291.511	56.6316	-4.94846	-25.2378	0	0	0	2	0	0	116	1	0	0	0	3	33	0	5	0	1	1	0	0	0	0	3	1
	PBS_GATCCCTTCAAAGCCT-1	P14.Bystander	0.667686	34.7643	55.4631	2.72836	0	55.647	40.9043	162.289	0	-4.71458	-21.5408	9	0	0	4	0	0	14	3	0	0	0	0	17	2	0	0	0	1	0	0	3	1	0	0
	PBS_GATCCCTTCGTCCTCA-1	P14.Bystander	0	0	22.1184	0.0166913	22.7998	37.0909	68.6957	81.5891	0	10.1704	-15.2463	0	0	0	10	0	1	31	2	0	0	3	0	17	3	1	0	0	0	3	0	0	0	0	0
	PBS_GATCGTACACCCATAA-1	P14.Bystander	0	27.7841	21.5131	98.589	22.7222	29.4898	73.7937	149.322	0	-10.8592	-21.5173	1	0	0	1	0	0	11	2	4	0	0	1	4	2	2	0	0	9	2	0	24	4	0	7
	PBS_GATCGTAGTCACCTTC-1	P14.Bystander	0	0	16.7944	68.8426	0.74199	17.5397	0	4.23125	0	28.4453	7.81962	1	0	0	1	0	0	0	0	0	0	0	0	1	0	0	0	0	0	0	0	0	0	0	6
	PBS_GATGACTCAAGAAATC-1	P14.Bystander	27.4377	30.8593	15.9601	0	0.555189	0	117.015	96.6424	0	-6.57227	-18.6995	7	0	0	3	0	0	0	1	0	0	2	0	11	1	1	0	1	4	3	0	0	1	0	0
	PBS_GATGACTGTCCTGGTG-1	P14.Bystander	0	0	97.3031	337.786	51.2747	0	44.7892	309.75	23.2473	30.2475	5.69473	18	0	0	0	0	0	5	10	1	0	0	0	16	0	6	0	10	7	2	0	3	1	0	25
	PBS_GATGACTTCTCATTTG-1	P14.Bystander	6.95326	33.6631	17.1391	0	0	1.62244	28.3793	29.7361	10.8789	-8.6608	-9.20851	3	0	0	0	0	0	2	0	0	0	0	1	0	0	0	0	2	0	0	0	1	0	0	0
	PBS_GATGAGGAGGGTAATT-1	P14.Bystander	0	0	40.6597	7.3458	6.33136	42.7076	42.6049	340.157	6.8381	-1.30685	-25.6712	4	0	1	7	0	0	87	1	1	0	1	0	16	0	0	0	2	3	0	0	0	0	0	1
	PBS_GATGAGGCAGCTGCCA-1	P14.Bystander	132.26	0	38.6801	0	0	0	63.1588	162.29	0	-23.8837	11.695	11	0	0	1	0	0	71	1	0	0	0	0	30	1	4	1	0	0	0	0	2	2	0	0
	PBS_GATGAGGGTCACTTAG-1	P14.Bystander	0	38.4959	27.7797	3.26464	6.80382	18.737	23.3876	45.0844	0	-10.8823	-10.5815	0	0	0	4	2	0	0	3	0	0	1	1	13	2	2	1	2	0	2	0	7	1	0	0
	PBS_GATGAGGTCGTGCTCT-1	P14.Bystander	27.1325	6.47864	7.1637	3.94938	22.2087	19.9137	51.545	121.935	0	-6.97584	-19.515	2	0	0	4	0	0	0	3	0	0	0	0	3	0	2	0	0	11	0	0	0	0	0	0
	PBS_GATGATCAGAAGGATG-1	P14.Bystander	6.90117	6.06512	0	0	1.4282	0	0	204.473	0	-2.10405	-22.6527	5	0	0	0	0	0	13	1	0	0	0	2	8	2	1	0	1	2	0	0	0	0	0	0
	PBS_GATGATCGTCTCACAA-1	P14.Bystander	0	0	0	13.834	0	8.98618	12.2207	207.102	0	5.16688	-10.8725	1	0	0	1	0	21	69	1	0	0	0	2	24	0	1	0	0	2	0	0	1	0	0	0
	PBS_GATGATCGTTAGGACG-1	P14.Bystander	7.90204	3.88736	12.242	208.867	0	0	0	209.691	0	21.4481	7.45086	4	0	0	1	0	0	20	0	1	0	0	0	8	1	6	0	3	4	0	0	0	0	0	1
	PBS_GATGCTACAGCTGTAT-1	P14.Bystander	13.4671	36.134	48.5948	11.2318	9.24604	14.8823	70.3382	153.081	0	-2.42545	-24.3933	14	0	0	2	0	0	4	0	0	0	0	0	11	0	1	0	1	6	0	0	1	2	0	0
	PBS_GATGCTATCCTTGAAG-1	P14.Bystander	6.57528	8.00514	60.5987	3.00243	0	23.0556	16.7416	196.453	9.95807	-2.71463	-25.7782	11	0	0	5	0	0	0	2	3	0	0	2	12	0	3	0	0	0	0	0	0	0	0	0
	PBS_GATGCTATCGCCCAGA-1	P14.Bystander	3.07658	80.4697	0	389.905	24.1077	48.5949	8.81654	394.391	0	22.3068	-0.177707	9	0	0	1	0	0	46	3	1	0	2	3	39	0	1	1	9	3	4	0	6	0	0	16
	PBS_GATGGAGCAAACACGG-1	P14.Bystander	1.03627	0	0	5.06998	0	19.3428	19.04	262.422	33.8176	-1.31579	-26.0952	0	0	0	0	0	0	35	0	0	0	0	1	23	0	0	0	0	4	0	0	0	1	0	0
	PBS_GATGGAGGTCCACATA-1	P14.Bystander	10.286	58.0569	36.0739	0.0165233	13.9622	0	9.95231	257.726	29.6426	-3.70332	-24.7422	2	0	0	2	1	0	25	1	0	0	0	2	54	3	8	0	3	2	1	0	1	1	0	0
	PBS_GATGGAGGTGTGGACA-1	P14.Bystander	36.3969	68.5064	28.2648	5.97073	26.7379	0	45.1327	61.5364	10.9251	-1.05019	9.2966	3	0	0	16	0	0	1	0	0	0	1	0	21	2	1	0	11	16	0	0	2	2	0	0
	PBS_GATGGAGTCGGCCCAA-1	P14.Bystander	9.72789	49.8872	0	0	14.4168	0	33.6051	130.575	0	-7.50456	-11.3381	5	0	0	1	1	0	2	0	1	0	0	0	15	1	1	0	4	3	0	0	4	0	0	0
	PBS_GATGTTGAGTTGCTCA-1	P14.Bystander	0	0	70.2475	0	3.79833	20.238	29.5614	59.3202	2.53223	8.028	-21.6847	6	0	0	0	0	0	0	4	0	0	0	0	0	0	2	0	1	6	0	0	0	0	0	0
	PBS_GATGTTGGTCGCGGTT-1	P14.Bystander	87.0454	0	32.5088	7.62291	11.5294	18.6151	54.6331	142.548	22.4838	-21.4538	13.0069	11	0	1	1	0	13	49	1	1	0	4	0	16	0	0	1	2	2	2	0	4	0	0	1
	PBS_GATGTTGGTCTACAAC-1	P14.Bystander	0	0	20.0532	12.2052	14.6492	25.414	23.0354	54.0521	0	7.57125	-18.3393	0	0	0	2	0	6	0	1	0	0	0	1	4	0	0	0	2	0	0	0	1	1	0	0
	PBS_GATTCGAGTAGCCCTG-1	P14.Bystander	23.8156	31.7809	15.4128	4.20283	0	9.88027	7.11867	83.9695	7.11808	-14.2833	6.90649	0	0	0	1	0	0	14	1	0	0	0	0	18	0	0	0	1	0	0	0	1	0	0	0
	PBS_GATTCGAGTTGAGTCT-1	P14.Bystander	11.038	38.8386	31.8992	1.78617	11.1013	2.03819	36.5468	77.3365	0	-16.2988	-8.21288	6	0	0	7	1	0	2	0	0	0	1	0	16	0	1	0	0	1	2	0	1	1	0	0
	PBS_GATTCGATCCCTCTTT-1	P14.Bystander	26.3711	48.7797	59.3324	0	0	41.4798	0	77.5028	7.55002	-10.0281	2.99947	0	0	0	3	3	0	1	0	0	0	0	0	4	3	1	0	0	0	0	0	0	2	0	0
	PBS_GATTCTTGTTATGACC-1	P14.Bystander	21.8928	0	0	4.94018	16.027	39.6824	54.2545	90.9645	14.4663	11.4372	-2.92643	0	0	0	0	0	0	26	5	0	0	1	0	14	1	0	1	0	0	0	0	0	0	0	0
	PBS_GATTGGTAGTCAAGCG-1	P14.Bystander	9.23552	55.9759	40.0259	3.5016	46.4521	20.4258	9.76717	70.2512	0	4.82787	10.1499	15	0	0	3	0	0	20	3	0	4	31	0	9	0	1	0	1	5	2	0	4	0	0	0
	PBS_GATTTCTAGATCGGTG-1	P14.Bystander	0	83.3348	43.3112	3.04909	35.1727	0	13.9351	114.16	0	-4.67745	-23.2992	18	0	0	1	0	0	3	4	0	0	2	2	17	0	2	1	12	8	1	0	7	0	0	0
	PBS_GATTTCTAGGCCTTGC-1	P14.Bystander	8.78509	33.9897	63.6883	0	0	18.4228	33.8409	68.9811	1.52307	-12.4965	-4.22117	2	0	0	3	0	0	4	0	0	0	0	1	4	0	4	1	3	2	0	0	2	0	0	0
	PBS_GATTTCTAGTCCCTAA-1	P14.Bystander	0	30.6611	31.3269	0	0.516037	42.6082	27.1319	109.776	0.456418	-8.54929	-11.1112	5	0	0	3	0	0	2	0	3	0	0	0	6	1	0	1	0	1	1	0	4	3	0	1
	PBS_GATTTCTCAGCATCTA-1	P14.Bystander	6.04244	0	0	240.961	0.770062	44.0563	154.185	57.882	0	28.4704	9.54483	2	0	0	0	0	0	21	5	0	0	0	0	23	0	0	1	1	2	4	0	1	0	0	13
	PBS_GATTTCTGTAGGATAT-1	P14.Bystander	0	22.5774	60.9753	0.157331	15.2235	6.64517	9.8622	127.861	0	-10.9288	-21.292	3	0	0	0	0	0	0	0	0	0	0	0	12	0	1	0	1	2	0	0	2	0	0	0
	PBS_GATTTCTGTGCATACT-1	P14.Bystander	5.93794	73.5295	31.1299	0	18.5279	30.4773	0	61.661	0	-11.1436	7.55738	1	0	0	4	2	0	1	0	0	0	3	1	17	0	0	2	2	7	3	0	4	1	0	0
	PBS_GATTTCTGTGTCTTGA-1	P14.Bystander	10.7945	16.158	74.8418	0	0	20.385	7.24627	76.6876	1.03367	-10.1193	0.317983	1	0	0	7	0	0	1	0	0	0	0	3	22	1	0	0	0	0	0	0	1	0	0	0
	PBS_GATTTCTGTTGTGTTG-1	P14.Bystander	25.9234	19.0987	27.0183	0.81076	0	30.6515	0	228.957	0	-4.81346	-23.5222	3	0	0	3	0	0	28	5	0	0	0	0	22	0	3	0	1	4	0	0	0	0	0	0
	PBS_GATTTCTGTTTGTGGT-1	P14.Bystander	8.46257	47.3085	9.56124	2.14169	6.9688	45.2074	4.76521	215.918	0	-3.99813	-26.0248	11	0	1	3	0	0	30	1	0	0	1	1	18	1	0	0	0	16	0	0	2	1	0	0
	PBS_GATTTCTTCACCTGTC-1	P14.Bystander	28.1946	24.7874	62.7158	1.38695	7.78841	29.6694	5.61821	176.779	0	-2.41224	-24.9835	3	0	0	3	0	0	6	3	1	0	0	1	13	0	3	0	2	11	0	0	0	0	1	0
	PBS_GCAACATCAGCTCTGG-1	P14.Bystander	2.57779	23.753	73.0272	8.54192	0	23.9339	0	161.477	1.15597	-4.47086	-25.7689	1	0	0	0	0	0	8	4	0	0	19	3	14	2	5	0	0	2	0	0	0	1	0	0
	PBS_GCAACATTCGCTTACC-1	P14.Bystander	9.40202	5.30839	61.1827	279.235	0	1.79066	22.2149	160.411	0	29.4683	8.93831	3	0	0	0	0	0	76	0	1	0	2	0	18	0	1	0	3	2	3	0	0	0	0	30
	PBS_GCAACCGGTTGTCATG-1	P14.Bystander	6.3923	14.0311	36.1039	2.64405	62.8303	99.9897	59.1971	71.8467	0	-2.35273	-19.666	13	1	0	5	0	0	8	1	3	0	0	1	10	1	0	0	9	19	1	0	4	0	0	2
	PBS_GCACATAAGCTCGACC-1	P14.Bystander	13.1024	47.6188	52.8091	0	0	47.5668	0	304.836	0	-3.37282	-26.5717	9	0	0	2	0	0	7	0	1	0	1	0	27	2	3	0	1	2	0	0	2	1	0	0
	PBS_GCACATACAATGTCAC-1	P14.Bystander	7.12626	0	0	279.796	0	33.7993	171.446	316.656	0	12.7707	-18.1682	4	0	1	0	0	5	86	11	0	0	2	0	30	1	2	1	0	3	2	0	2	8	0	22
	PBS_GCACATATCATTGCGA-1	P14.Bystander	4.77125	10.3837	0	0	33.9514	12.7756	59.2278	81.1947	0	-7.10477	-13.7096	12	0	0	0	0	0	2	5	1	0	0	0	8	0	0	0	0	11	2	0	1	0	0	0
	PBS_GCACATATCTTGGGCG-1	P14.Bystander	19.5915	0	0	6.22706	13.3442	0	103.833	87.1745	3.38362	-0.731331	-18.6755	10	0	2	0	0	1	23	4	2	0	1	0	13	1	1	0	0	0	2	0	1	0	1	0
	PBS_GCACGGTAGGCCACCT-1	P14.Bystander	0	0	0	297.995	0	0	22.2706	392.808	0	23.6807	5.78694	1	0	0	3	0	0	22	5	0	0	0	2	38	2	1	0	0	1	1	0	1	0	0	9
	PBS_GCACGGTCAGAGGGTT-1	P14.Bystander	6.57642	52.6562	0	25.541	23.5059	0	67.7015	178.821	0	22.4334	7.44787	1	0	0	2	1	0	11	4	1	0	1	1	28	3	0	0	1	3	0	0	0	2	0	1
	PBS_GCACGTGAGAAGTATC-1	P14.Bystander	7.93178	15.2663	45.4997	0	0	33.0827	25.0642	220.9	0	-4.97042	-23.7668	3	0	0	0	0	0	25	5	0	0	2	1	17	0	1	0	2	2	0	0	0	0	0	0
	PBS_GCACGTGGTCTACATG-1	P14.Bystander	5.86225	32.7962	0	2.01897	19.9398	23.127	41.1649	44.6276	0	10.7266	-7.07318	5	0	0	0	0	6	11	0	0	0	1	0	8	0	1	0	7	6	0	0	4	0	0	0
	PBS_GCACTAACACCCTGTT-1	P14.Bystander	2.05639	7.2946	2.0818	1.79771	19.6952	60.6628	29.2696	38.9875	4.59571	4.70866	-4.58273	4	0	1	0	0	0	0	1	1	0	0	1	2	0	2	0	0	1	0	0	2	1	0	0
	PBS_GCACTAACATCATGAC-1	P14.Bystander	6.88361	26.5619	13.6643	0	23.6344	17.8292	15.0488	47.0148	3.1545	-3.53861	8.09807	4	0	0	0	0	0	2	1	0	1	11	0	19	0	1	0	2	5	0	0	0	0	0	0
	PBS_GCACTAAGTGACGCCT-1	P14.Bystander	0	41.8499	0	61.6575	0	2.12236	94.7489	257.667	0	11.253	-5.09118	13	0	0	2	0	0	22	4	2	0	0	3	11	2	6	0	0	1	0	0	3	0	0	8
	PBS_GCAGCCAAGCTTCATG-1	P14.Bystander	13.7073	41.3351	60.8683	11.6222	0	0	61.6798	179.371	14.2465	-2.76895	-21.0198	13	0	0	4	0	0	2	0	0	0	0	0	25	0	2	1	1	1	2	0	2	0	0	0
	PBS_GCAGCCAAGTAACAGT-1	P14.Bystander	34.5231	83.4314	18.6716	0	0	26.1928	18.2264	153.695	4.16429	-12.1937	-4.06104	2	0	0	3	1	0	2	0	0	0	0	0	54	1	1	1	1	2	0	0	5	0	0	0
	PBS_GCAGCCACAAAGTGTA-1	P14.Bystander	1.77369	33.7672	12.9854	0	17.4763	20.0939	20.8367	32.0977	2.93781	10.9547	-7.93093	1	0	0	1	0	15	11	0	1	0	3	2	2	0	0	0	10	3	0	0	4	0	0	0
	PBS_GCAGCCACAATCCTTT-1	P14.Bystander	24.2166	25.4507	36.9424	14.2661	0	39.0877	0	164.093	5.57976	-0.307173	-25.257	10	0	0	7	0	0	7	1	0	0	1	0	28	0	0	0	0	0	0	0	3	0	0	0
	PBS_GCAGCCATCTGCGATA-1	P14.Bystander	60.1286	24.1655	15.7072	0	4.17919	0.543889	22.1498	130.033	0	-19.3091	11.1212	7	0	0	3	1	0	27	3	0	0	0	0	29	1	1	1	1	4	0	0	0	0	0	0
	PBS_GCAGCTGTCCGTAGTA-1	P14.Bystander	16.473	10.1792	78.3951	8.90139	27.0507	0	0	201.998	12.6319	22.1145	6.79079	16	0	0	0	0	0	50	0	1	0	15	0	33	0	5	0	4	11	0	0	1	0	0	2
	PBS_GCAGGCTCACCCTTGT-1	P14.Bystander	25.9367	78.2178	13.2746	185.306	6.57261	14.4758	0	75.8716	34.5608	28.6682	9.34123	3	0	0	0	0	0	6	0	0	0	10	0	9	4	1	0	8	13	0	0	10	2	0	11
	PBS_GCAGGCTCATCAGCAT-1	P14.Bystander	7.50569	9.05774	6.78461	9.82807	15.6961	0	63.4438	73.9245	5.87726	5.73008	-13.7607	4	0	0	0	0	0	13	0	2	0	0	1	15	0	0	0	3	0	1	0	0	1	0	0
	PBS_GCAGGCTTCGGCATCG-1	P14.Bystander	6.23481	43.3904	39.9122	9.05773	0	0	24.5359	159.822	25.382	-6.41873	-22.2284	4	0	0	7	1	0	1	0	1	0	0	0	13	0	3	0	0	3	0	0	0	2	0	0
	PBS_GCAGGCTTCGTCGACG-1	P14.Bystander	14.9828	43.3363	59.6099	279.679	0	51.7292	28.4537	88.1294	9.29792	29.0412	8.24454	5	0	0	3	0	0	5	1	0	0	1	1	18	1	1	0	0	1	2	0	1	3	0	6
	PBS_GCAGGCTTCTCCCATG-1	P14.Bystander	26.4915	59.5666	71.3118	9.96676	15.509	97.2285	0	253.635	0	-2.55978	-26.0373	16	0	0	0	0	0	17	0	0	0	0	0	41	4	11	1	6	19	0	0	4	0	0	0
	PBS_GCAGTTACAAGGCAAC-1	P14.Bystander	6.95462	0	8.64645	0	23.2982	34.4071	83.6136	69.1308	0	6.13707	-14.8127	1	0	0	1	0	6	11	0	0	0	6	0	3	1	1	0	3	3	1	0	0	0	0	0
	PBS_GCAGTTAGTCTTACTT-1	P14.Bystander	4.83262	14.3724	4.09805	1.39198	26.4911	85.9529	3.00282	72.838	0	15.4955	-9.39069	3	0	1	2	0	5	24	3	0	0	7	1	8	1	0	0	5	1	0	0	8	1	0	0
	PBS_GCATCGGAGACCAAGC-1	P14.Bystander	11.2853	63.2137	34.4105	308.197	1.84379	0	0	124.556	0	29.6484	8.14696	5	0	0	5	0	0	0	1	1	1	0	1	19	1	0	0	2	7	2	0	5	1	0	7
	PBS_GCATCGGCATGATCTG-1	P14.Bystander	12.4656	12.9863	17.1034	15.1237	0	63.9344	24.3976	183.276	2.04212	7.80156	-11.8757	2	0	0	0	0	8	77	0	0	1	4	0	27	0	0	0	1	0	0	0	4	0	0	0
	PBS_GCATCGGGTAGTTACC-1	P14.Bystander	17.5148	23.6181	16.9513	2.95351	0	0	44.1403	178.057	15.68	-5.83713	-22.805	3	0	0	0	0	0	0	0	0	0	0	0	9	1	0	0	0	4	0	0	1	0	0	0
	PBS_GCATCGGTCACTAGCA-1	P14.Bystander	4.98779	45.375	17.1729	343.863	0	42.2533	0	118.727	0.153477	29.1664	9.51916	1	0	0	0	0	0	8	0	0	0	0	3	13	1	0	0	0	0	1	0	1	0	0	15
	PBS_GCATCTCAGAAATGGG-1	P14.Bystander	12.9391	30.0524	48.1024	16.9749	5.72625	45.9555	0	166.069	1.78186	-0.841643	-24.7598	6	0	0	1	0	0	8	7	0	0	5	1	22	3	0	0	0	7	0	0	1	0	0	0
	PBS_GCATCTCCACTTGTCC-1	P14.Bystander	20.5336	0	62.1293	0	13.9433	33.342	37.9244	105.312	0	-6.15146	-21.538	5	0	1	1	0	1	12	0	0	0	2	2	14	2	0	0	13	3	0	0	0	1	0	0
	PBS_GCATCTCCATCCTCAC-1	P14.Bystander	6.26217	45.7703	63.8475	0	3.78512	0	273.549	80.1096	0	-14.152	-11.4257	7	0	0	3	1	0	0	0	0	1	1	0	7	1	1	0	0	2	2	0	6	1	0	0
	PBS_GCATCTCTCCCAGGAC-1	P14.Bystander	12.6183	0	69.9798	0	3.38085	26.9567	58.6294	165.963	7.43212	-2.13684	-25.6656	2	0	1	2	0	0	34	4	0	0	9	2	15	0	7	0	0	2	1	0	0	1	0	0
	PBS_GCATGATAGCAAGTGC-1	P14.Bystander	0	28.503	96.7694	330.609	10.9647	105.268	75.5441	194.015	0	19.5197	-7.52836	12	0	0	1	0	0	22	0	0	2	1	3	9	2	3	1	2	14	0	0	2	2	0	17
	PBS_GCATGATCAGAGAATT-1	P14.Bystander	126.038	65.4181	66.2774	0	0	4.56853	0	104.85	0	-22.4497	14.3293	4	0	0	12	1	0	10	0	0	0	6	0	31	2	1	1	1	2	1	0	1	0	0	0
	PBS_GCATGATCATCAGCTA-1	P14.Bystander	20.9226	25.4783	38.2888	0	1.01201	13.495	13.1755	43.1786	2.7091	-20.325	8.05698	2	0	0	6	0	0	0	1	0	0	0	0	23	0	2	0	7	0	0	0	2	2	0	0
	PBS_GCATTAGTCTTCTCAA-1	P14.Bystander	4.92078	0	7.32837	0	0	13.2711	44.5241	51.4828	0	9.40692	-8.70674	7	0	0	0	0	0	16	0	0	0	0	0	2	0	1	2	0	0	0	0	0	1	0	0
	PBS_GCCAACGAGGTGCATG-1	P14.Bystander	4.69985	53.0162	84.1497	0	0	0	30.1621	89.4353	0	-4.58098	-21.4449	10	0	0	3	1	0	1	0	0	0	0	0	12	3	1	0	0	0	0	0	3	1	0	0
	PBS_GCCAACGGTCGGTGTC-1	P14.Bystander	14.0022	7.01489	0	3.00115	0	66.0999	0	136.54	28.7237	-8.23075	5.61875	1	0	0	1	0	55	28	1	0	0	0	0	25	1	0	0	0	0	0	0	0	4	0	1
	PBS_GCCAGCAAGTGACCTT-1	P14.Bystander	11.9227	1.23721	1.46671	252.642	0	22.8828	234.686	269.386	0	5.88055	-14.9825	3	0	0	0	0	0	33	11	1	0	0	0	18	4	1	1	0	0	3	0	0	4	0	15
	PBS_GCCAGGTAGCCAGAGT-1	P14.Bystander	10.3621	42.6133	29.4821	0.562749	0	21.6215	1.28662	56.5381	8.80382	-11.5	1.84963	0	0	0	7	0	0	0	0	0	0	0	0	18	1	1	0	2	5	1	0	4	2	0	0
	PBS_GCCAGGTAGTAGGTTA-1	P14.Bystander	0	13.4661	75.7923	4.96658	8.42951	0	55.6517	87.8455	16.01	-1.03995	-7.29252	8	0	0	4	0	0	0	0	3	0	0	1	7	0	2	0	0	0	2	0	0	0	0	0
	PBS_GCCAGGTCACTGAGGA-1	P14.Bystander	12.9256	23.2886	38.3008	118.328	0	62.7525	8.39368	200.182	0	25.3439	8.47853	7	0	0	0	0	0	25	1	0	0	0	3	8	2	0	1	0	3	0	0	0	0	0	7
	PBS_GCCAGGTCATATCTCT-1	P14.Bystander	0	0	0	5.72182	14.4895	78.6698	94.2696	49.5449	0	17.5049	-15.3423	9	0	0	0	0	8	8	0	0	2	1	0	5	0	0	0	0	1	5	0	0	0	0	0
	PBS_GCCAGGTGTAGCCAGA-1	P14.Bystander	167.602	0	0	0	23.0838	0	55.291	71.9755	0	-26.0598	16.5098	21	0	0	3	0	1	15	83	0	1	1	0	10	0	3	0	4	3	0	0	1	0	7	0
	PBS_GCCAGGTGTTATTCCT-1	P14.Bystander	10.4087	0	65.6984	43.7931	16.0726	27.2594	0	227.932	27.987	23.7962	7.6734	2	0	0	0	0	0	17	0	0	0	0	2	44	0	1	0	6	11	0	0	0	0	0	0
	PBS_GCCAGGTTCCACACCT-1	P14.Bystander	0	4.67228	109.271	29.4407	82.3752	59.2983	159.932	147.204	0	6.57849	-12.8127	35	0	1	1	0	5	24	4	2	0	1	0	24	0	14	1	1	10	6	0	0	0	0	3
	PBS_GCCAGGTTCCGAGGCT-1	P14.Bystander	0.21477	0	1.58394	0	10.8163	46.936	14.5408	54.6339	0	20.8764	-3.22131	2	0	0	0	0	7	26	0	1	0	0	0	11	0	0	0	0	0	0	0	0	0	0	0
	PBS_GCCAGTGAGGCACTCC-1	P14.Bystander	15.4746	35.6543	30.6624	0	0	24.2611	0	133.049	0	-4.83538	-23.1582	0	0	0	1	0	0	13	0	0	0	0	0	35	0	2	0	2	4	0	0	4	0	0	0
	PBS_GCCAGTGAGTACCATC-1	P14.Bystander	18.8833	4.87576	27.0474	1.98062	0	88.2664	0	30.2537	0	-9.5811	3.36409	0	0	0	0	0	0	0	0	0	0	0	0	3	0	0	0	0	0	0	0	3	0	0	0
	PBS_GCCAGTGCAACTTCTT-1	P14.Bystander	2.62782	0	48.2004	0	13.8253	35.6229	49.3548	70.4373	0	1.29632	-12.7348	3	0	0	0	0	0	9	1	0	0	0	0	10	1	0	0	1	0	1	0	1	0	0	0
	PBS_GCCAGTGCACTTCAAG-1	P14.Bystander	14.9876	7.26977	56.2819	0	6.92873	0	20.1888	84.4892	22.784	7.94105	4.32424	3	0	0	3	0	0	35	0	0	0	0	2	18	0	0	0	1	1	0	0	0	1	0	1
	PBS_GCCAGTGTCGAGAGCA-1	P14.Bystander	3.95755	15.2469	24.237	0	5.19026	16.2452	25.612	44.5065	0	-2.3237	-4.25311	0	0	0	2	0	0	3	0	0	0	0	0	4	1	1	0	3	1	0	0	0	0	0	0
	PBS_GCCATGGAGTAGAATC-1	P14.Bystander	2.1317	0	0	6.17207	29.6423	83.1754	109.129	119.924	0	9.14178	-12.4454	8	0	5	2	0	0	14	3	0	0	5	1	13	2	0	0	2	3	3	0	0	0	0	1
	PBS_GCCATGGCAGGAATCG-1	P14.Bystander	9.21838	107.935	1.2539	0	24.345	0	20.672	92.6812	0	-11.2861	8.99068	14	0	0	1	2	0	1	2	0	0	4	1	20	0	0	0	0	2	0	0	20	1	0	0
	PBS_GCCATTCAGGAGCTGT-1	P14.Bystander	5.49475	37.9228	45.799	2.60947	11.535	0	0	33.9993	0	-9.17411	2.70701	1	0	0	3	0	0	2	1	0	0	4	0	8	0	4	1	10	5	0	0	0	1	0	0
	PBS_GCCATTCAGTTAGTAG-1	P14.Bystander	0	10.0116	0	0	5.54681	41.2912	0	235.185	0	-3.6301	-22.355	10	0	0	0	0	0	8	0	0	0	0	0	9	3	0	0	0	1	0	0	1	0	0	0
	PBS_GCCATTCCACGTCATA-1	P14.Bystander	8.50033	46.5846	10.4917	0	4.43407	13.5674	14.2119	77.0296	11.251	-11.3684	8.16901	10	0	0	4	1	0	9	2	0	0	1	1	15	0	1	0	0	2	0	0	2	1	0	0
	PBS_GCCATTCGTATGGAAT-1	P14.Bystander	2.83893	3.14131	6.07921	1.89296	25.3494	39.6181	42.2093	96.4893	0	0.29562	-13.147	7	0	1	0	0	2	20	1	1	0	2	1	29	1	2	0	0	2	0	0	4	0	0	0
	PBS_GCCATTCGTGTTCCTC-1	P14.Bystander	0	6.25782	40.0888	5.57033	0	33.9079	6.32736	258.561	24.9179	-5.10602	-25.1413	1	0	0	0	0	0	17	0	0	0	0	0	29	0	1	0	1	3	0	0	2	1	0	0
	PBS_GCCATTCTCACTGCTC-1	P14.Bystander	0	8.66023	24.5653	1.34775	30.5104	9.62715	3.86111	138.139	1.6843	-10.8721	-21.3746	1	0	0	0	0	0	10	3	1	0	0	0	14	0	0	0	0	7	3	0	2	0	0	0
	PBS_GCCATTCTCCATTTAC-1	P14.Bystander	20.0024	6.08599	0	2.85589	27.2989	52.1185	72.5824	74.7568	0	-2.52496	-12.3713	3	0	0	5	0	0	8	1	0	0	27	2	23	3	2	0	4	5	0	0	6	1	0	0
	PBS_GCCATTCTCCTCTCGA-1	P14.Bystander	57.0884	79.9182	0	10.6165	11.4126	57.8495	65.3912	33.2065	0	-10.6626	7.70992	17	0	0	2	2	0	7	1	0	0	5	0	17	2	0	0	2	7	0	0	4	0	0	0
	PBS_GCCCAGAAGCCTCCAG-1	P14.Bystander	0	0	3.38821	398.645	14.6023	15.7133	245.356	353.338	0	24.8657	6.84122	1	0	0	0	0	0	101	11	1	0	1	0	31	1	5	0	5	9	5	1	1	1	0	21
	PBS_GCCCGAACACTACAGT-1	P14.Bystander	0	26.5773	127.977	75.2376	16.5442	59.1176	65.6357	368.882	0	-3.51951	-27.939	14	0	0	7	0	1	42	0	0	0	0	2	27	3	8	0	1	22	2	0	3	6	0	2
	PBS_GCCCGAAGTGTGAGCA-1	P14.Bystander	6.3496	14.4129	6.85323	2.65354	8.40586	41.2328	23.305	60.8758	0.901435	6.58456	-9.21094	0	0	0	3	0	10	14	2	0	1	0	0	6	0	0	1	2	2	1	0	0	0	0	0
	PBS_GCCCGAAGTTTAGTCG-1	P14.Bystander	12.308	9.42141	23.5169	7.97398	0	59.1041	13.0145	72.6572	1.44002	-6.72281	1.28284	0	0	0	0	0	0	3	0	0	0	0	0	7	4	1	0	0	0	0	0	1	1	0	0
	PBS_GCCCGAATCTAAGCGT-1	P14.Bystander	0	29.6435	30.6819	52.3971	7.88591	0	90.9476	274.377	0	23.2253	7.20902	8	0	0	1	0	0	12	3	0	0	0	0	21	1	2	0	1	1	4	0	0	3	0	3
	PBS_GCCCGAATCTACGCGG-1	P14.Bystander	3.52905	29.842	13.1133	0	0.0135704	28.1052	0	97.606	0	-12.5213	8.846	6	0	0	4	0	0	9	0	0	0	0	0	28	2	0	0	3	0	1	0	2	0	0	0
	PBS_GCCCGAATCTCTCCGA-1	P14.Bystander	5.6605	5.79331	42.3808	1.089	27.5302	62.3359	49.3749	105.501	0	-5.02952	-20.81	0	0	0	2	0	0	10	1	4	0	2	0	21	4	3	1	8	18	0	0	3	0	0	0
	PBS_GCCGATGAGACATAGT-1	P14.Bystander	14.9021	76.9461	72.572	0	10.6239	6.84031	0	110.466	0	-5.09436	-21.9694	10	0	0	9	2	0	4	1	0	0	3	0	27	0	3	0	6	13	0	0	6	0	0	0
	PBS_GCCGATGGTCCTGAAT-1	P14.Bystander	0.0211462	64.1904	41.3792	27.7979	14.295	0	0	176.823	0	-4.88428	-24.9165	5	0	0	1	1	0	6	2	0	0	0	0	23	2	0	0	2	6	1	0	6	2	0	0
	PBS_GCCGATGGTTTGATCG-1	P14.Bystander	25.1715	25.7707	27.2145	92.1753	1.54557	18.5927	53.6879	108.567	0	26.8538	8.87929	3	0	0	0	0	0	11	0	0	0	0	0	7	1	1	1	3	1	0	0	1	1	1	8
	PBS_GCCGTGACAGGTTACT-1	P14.Bystander	0.805369	7.34044	81.5143	2.49509	11.4011	8.15432	20.928	219.756	16.0335	-2.63192	-25.1005	17	0	0	1	0	0	22	1	0	1	0	0	22	0	5	0	0	2	0	0	0	0	0	0
	PBS_GCCGTGATCATTGCCC-1	P14.Bystander	16.898	0	0	0	1.4387	50.3475	88.9789	42.9649	0	11.5419	-15.7574	1	0	0	1	0	9	5	7	0	4	14	0	8	1	0	0	1	0	2	0	2	0	0	0
	PBS_GCCGTGATCCAAGCTA-1	P14.Bystander	2.10071	0	8.8055	0	0	0	5.62809	307.555	12.1175	-3.32595	-25.7669	0	0	0	0	0	0	47	0	1	0	0	0	11	0	1	0	0	3	0	0	0	2	0	0
	PBS_GCCGTGATCTGTGTGA-1	P14.Bystander	4.04158	9.12251	0	4.50626	0.679853	52.2668	62.7416	141.212	0	-7.05799	-23.5725	11	0	0	0	0	1	28	2	0	0	7	0	16	0	1	0	0	1	0	0	0	0	0	0
	PBS_GCCTGTTAGGTACTGG-1	P14.Bystander	2.43895	0	0	472.235	0	106.685	0	166.073	130.068	29.6829	8.70187	6	0	1	0	0	228	206	6	1	0	1	0	19	0	7	0	4	3	0	0	0	0	0	26
	PBS_GCCTGTTGTACGAGTG-1	P14.Bystander	2.21067	34.7359	7.02571	7.09398	1.65746	31.192	42.0395	46.3305	0	-9.37576	-11.4055	2	0	0	8	0	0	0	0	0	0	0	0	1	0	0	0	0	1	1	0	1	1	0	0
	PBS_GCCTGTTGTCAGTCGC-1	P14.Bystander	8.46443	26.5297	65.0357	0.304945	0	4.19951	59.0985	134.252	0	-1.16145	-22.7451	1	0	0	0	0	0	20	2	0	0	0	1	22	1	5	0	0	3	0	0	1	0	0	0
	PBS_GCCTGTTTCACGTCCT-1	P14.Bystander	36.8051	40.7083	19.468	13.9059	25.8424	41.3616	13.781	46.5965	43.9512	28.8594	5.00962	3	0	1	2	0	0	3	3	0	0	3	0	3	0	1	0	2	7	1	0	0	1	0	1
	PBS_GCGAGAACAAAGGCAC-1	P14.Bystander	58.0556	25.8215	60.4542	0	0	0	0	192.575	0	-3.98623	-22.6529	10	0	0	0	0	0	16	0	0	0	0	0	19	0	6	0	0	1	0	0	0	0	1	0
	PBS_GCGAGAACACTCCGGA-1	P14.Bystander	43.5362	32.3057	43.9469	0	0	0.846614	0	128.366	13.3999	-19.4675	11.2018	11	0	0	5	0	0	17	0	1	0	1	0	46	1	3	0	2	0	1	0	0	0	1	0
	PBS_GCGAGAACAGACCGCT-1	P14.Bystander	0	38.0249	46.9139	1.07737	6.78729	0	6.64437	208.188	0	-3.61472	-24.5598	5	0	0	1	0	0	9	11	0	0	1	0	18	0	2	1	7	3	0	0	1	1	0	0
	PBS_GCGAGAAGTATGGGAC-1	P14.Bystander	8.98924	36.3976	0	0	6.79842	0	54.1287	101.457	0	-8.503	-13.847	1	0	0	2	0	0	1	0	0	0	0	0	35	0	2	0	0	0	2	0	0	2	0	0
	PBS_GCGAGAATCGACACTA-1	P14.Bystander	4.17305	20.8764	13.2433	12.5711	0	0	63.6628	76.7087	0	-14.2022	-11.4428	0	0	0	0	0	0	0	0	0	0	0	0	22	2	5	0	0	0	0	0	3	1	0	0
	PBS_GCGAGAATCGATAACC-1	P14.Bystander	0	60.6144	11.2635	9.42461	10.6589	25.8214	89.0145	154.447	83.8402	-3.97101	-24.6688	2	0	0	0	5	4	3	0	0	0	9	0	0	1	0	0	0	4	1	0	1	3	0	0
	PBS_GCGATCGAGACAGCTG-1	P14.Bystander	23.9517	51.4188	0	5.97825	17.8941	0	40.406	89.5245	0	-14.4747	-8.29176	16	0	0	6	0	0	1	2	1	0	0	0	8	1	0	0	18	0	0	0	0	0	0	0
	PBS_GCGATCGAGGGAGGGT-1	P14.Bystander	0	23.8368	13.6629	5.89508	14.5169	0	33.5347	94.6904	0	-8.20781	-11.5398	5	0	0	0	0	0	1	1	1	0	0	0	4	0	2	0	1	5	0	0	1	1	0	0
	PBS_GCGATCGCAGCTACTA-1	P14.Bystander	0	15.6586	13.1308	0.296488	13.4036	23.4209	99.6516	144.448	3.09391	-4.601	-20.94	7	0	0	1	0	1	2	0	1	0	0	0	2	2	1	0	2	2	0	0	0	0	0	0
	PBS_GCGATCGGTACCGGAA-1	P14.Bystander	8.73342	0	0	8.04407	29.6408	48.3184	30.7447	72.9701	10.6192	13.8981	-11.475	7	0	0	0	0	47	45	4	1	0	2	0	24	0	2	0	2	1	2	0	0	0	0	0
	PBS_GCGATCGGTGTGTCCG-1	P14.Bystander	0.207881	23.1678	70.8127	0	0	6.70827	0	139.054	2.9929	-4.72222	-22.4611	4	0	0	4	0	0	4	0	0	0	0	0	24	1	2	0	0	3	0	0	1	0	0	0
	PBS_GCGGAAACAAGACAAT-1	P14.Bystander	4.69159	38.2245	65.4822	139.339	0	15.5548	47.7784	176.224	0	7.29691	-3.00272	3	0	0	1	0	0	23	3	1	0	2	0	12	0	5	0	1	2	0	0	12	0	0	14
	PBS_GCGGAAATCATCGCCT-1	P14.Bystander	1.49584	0	37.124	665.677	0	0	0	228.932	40.9287	30.0044	6.42569	10	0	0	0	0	0	134	2	2	0	0	1	36	0	6	0	2	7	2	0	3	0	0	17
	PBS_GCGGAAATCGGAATTC-1	P14.Bystander	0	18.3502	21.9036	16.153	25.9527	30.9665	129.24	141.399	0	-2.50208	-16.9448	8	0	0	2	0	0	6	3	1	0	0	0	13	0	4	0	0	0	3	0	1	3	0	0
	PBS_GCGGATCAGCAACTCT-1	P14.Bystander	12.0947	8.65261	16.5627	9.51222	20.7283	51.0789	63.3991	41.9619	0	13.0834	-14.1683	4	0	0	0	0	5	13	1	0	0	3	0	2	0	2	0	0	2	0	0	0	0	0	0
	PBS_GCGGATCCAACAGTGG-1	P14.Bystander	0	0	7.44902	333.151	0.317483	38.0838	4.0515	366.405	34.7429	30.4173	7.11665	9	0	0	0	0	0	55	3	1	5	7	2	25	1	1	0	3	3	0	0	1	1	0	9
	PBS_GCGGATCCAAGTACCT-1	P14.Bystander	0	45.0534	112.492	248.453	50.1996	36.4426	25.3071	105.883	10.6221	29.2992	8.18961	18	0	0	15	1	0	8	0	3	0	1	0	37	2	2	0	1	14	1	1	5	4	0	19
	PBS_GCGGATCCAGAGTTCT-1	P14.Bystander	0	6.54452	45.0861	0	0	9.93136	21.5813	169.452	30.4856	-1.35417	-24.4358	0	0	0	1	0	0	7	0	0	0	0	3	11	0	2	0	1	3	1	0	0	0	0	0
	PBS_GCGGATCGTCTTTCAT-1	P14.Bystander	13.729	38.6327	19.9079	2.53173	31.0024	19.7266	41.728	78.4973	10.5924	-4.61581	-15.8092	4	0	0	7	0	0	2	1	2	0	7	2	14	3	0	0	9	9	1	0	7	1	1	0
	PBS_GCGTGCAGTTAACAGA-1	P14.Bystander	1.17282	14.1558	0	1.88676	23.4184	0	141.748	178.191	1.08434	-5.58812	-18.964	11	0	0	5	0	0	32	5	0	0	1	0	14	0	2	0	0	2	2	0	5	0	0	0
	PBS_GCGTGCAGTTAGAGAT-1	P14.Bystander	3.25474	70.9984	2.08085	74.6463	27.1093	12.0944	0	160.835	3.18325	24.1176	8.56206	5	0	0	1	0	0	5	0	2	0	3	1	14	1	1	0	1	14	0	0	3	1	0	2
	PBS_GCGTTTCAGGTCATAA-1	P14.Bystander	0	33.8231	2.70057	98.5866	4.78863	25.6937	0	223.614	0	22.7742	7.02632	2	0	0	0	0	0	5	3	2	0	1	1	21	0	1	0	1	4	0	0	16	0	0	1
	PBS_GCGTTTCCAGCTATTG-1	P14.Bystander	9.95036	0	48.8125	65.0023	0	0	27.7805	254.545	0	-5.81587	-25.7287	6	0	1	0	0	0	22	3	1	1	0	0	31	0	0	1	0	8	1	0	0	1	0	1
	PBS_GCGTTTCGTAGTTACC-1	P14.Bystander	16.3971	56.3082	47.6156	0	7.63705	0.0432085	0	76.0578	0	-12.0531	8.08312	10	0	0	0	0	0	0	2	0	0	0	3	19	0	0	3	5	6	1	0	3	3	0	0
	PBS_GCGTTTCTCTTGGTCC-1	P14.Bystander	0	44.1486	7.083	0	11.4365	9.11621	81.3999	139.38	4.65346	-5.3513	-19.553	12	0	0	4	0	0	21	2	0	0	0	0	7	0	1	0	4	4	0	0	1	0	0	0
	PBS_GCTACAAGTAGTTACC-1	P14.Bystander	4.57646	9.74121	0	6.19997	0	52.2583	53.4801	289.229	0	0.072596	-25.464	17	0	0	5	0	0	46	2	0	0	0	1	19	1	1	0	1	0	1	0	1	0	0	0
	PBS_GCTACAAGTGGAGGTT-1	P14.Bystander	33.8251	21.1644	31.742	243.971	0	0	53.1454	293.642	0	27.4163	7.20444	8	0	0	7	0	0	12	2	1	0	0	0	31	1	2	0	0	0	0	0	1	2	0	7
	PBS_GCTACCTCAAGTAGTA-1	P14.Bystander	19.5536	26.666	31.7393	0	27.8639	0	81.9806	85.4179	0	-9.87196	-13.8708	2	0	0	5	1	0	5	0	1	0	0	0	15	1	6	0	10	0	0	0	2	1	2	0
	PBS_GCTACCTTCCAAAGGG-1	P14.Bystander	4.65914	24.3019	22.1677	5.50861	0	12.1995	46.4358	46.0001	0	-5.34951	-9.70894	3	0	0	0	0	2	15	0	0	0	2	0	10	0	0	0	0	3	0	0	4	0	0	0
	PBS_GCTACCTTCCGAAGGA-1	P14.Bystander	3.38095	28.1388	29.3237	0	0	8.51143	30.6722	149.706	0	-5.54483	-23.0741	0	0	0	0	0	1	5	1	0	0	0	0	11	0	3	0	0	0	0	0	2	2	0	0
	PBS_GCTCAAAAGCACTCAT-1	P14.Bystander	0	12.9879	66.8649	6.51139	13.4427	31.6661	34.5181	118.164	0	-6.0953	-19.3374	5	0	0	3	0	0	0	0	1	0	0	0	17	1	5	4	0	1	0	0	0	0	0	0
	PBS_GCTCAAAAGGTCCAGA-1	P14.Bystander	60.9691	11.8415	16.9105	0	38.1576	18.689	95.03	124.971	0	-8.1561	-10.0091	7	0	0	1	0	0	10	17	0	0	2	0	23	0	0	1	0	0	4	0	3	0	0	0
	PBS_GCTCAAACAACGATTC-1	P14.Bystander	0	3.87628	11.6903	4.22151	0	33.0212	78.4928	51.2119	4.29907	11.0187	-13.802	1	0	0	1	0	0	5	0	1	0	0	1	14	0	0	0	0	0	1	0	3	0	0	0
	PBS_GCTCAAACAGCCGTCA-1	P14.Bystander	6.22287	29.5057	11.9529	0	20.7355	0	8.55308	196.03	3.6317	-5.35592	-24.3317	4	0	0	5	0	0	9	0	1	1	0	0	25	3	0	0	0	5	0	0	2	1	0	0
	PBS_GCTCAAATCGACGTCG-1	P14.Bystander	3.99154	37.2167	103.172	0	20.7941	4.74769	73.1325	107.062	0	-5.87568	-20.0762	18	0	1	9	0	0	3	0	0	2	6	0	3	1	5	0	2	3	0	0	1	0	0	0
	PBS_GCTGAATAGACAAGCC-1	P14.Bystander	5.80454	40.5647	28.1562	108.821	94.4723	33.6236	93.7594	211.228	0	25.4515	8.9177	65	0	0	2	0	0	37	5	5	0	1	2	18	1	0	1	3	17	4	0	7	1	0	6
	PBS_GCTGAATAGAGCATAT-1	P14.Bystander	16.5831	17.7919	1.58859	1.8643	49.8221	0	35.2667	88.23	0	-5.45014	10.056	7	0	0	2	0	0	1	11	1	0	6	0	10	1	0	0	0	10	3	2	2	2	0	0
	PBS_GCTGAATAGTTACGAA-1	P14.Bystander	7.75969	3.24801	73.7678	231.291	3.76237	32.1976	0	178.526	25.1365	14.9224	3.61193	6	0	0	2	0	0	58	0	0	1	1	1	23	1	5	1	1	3	3	1	5	1	0	18
	PBS_GCTGAATTCGTGCATA-1	P14.Bystander	0.749826	7.90971	2.43069	149.609	0	0	120.646	157.152	0	12.114	-9.08213	6	0	0	0	0	0	6	0	3	0	0	1	24	0	2	0	0	0	1	0	0	1	0	8
	PBS_GCTGCAGAGACCCTTA-1	P14.Bystander	20.3336	45.2599	86.2172	8.28045	12.0125	59.5387	0.0059139	157.398	0	-3.07394	-26.1123	2	0	0	0	0	0	4	1	2	0	10	3	19	0	2	0	1	3	0	0	2	1	0	0
	PBS_GCTGCAGAGTTGGCTT-1	P14.Bystander	0	0	68.1731	25.9688	7.77727	43.9412	0	317.016	39.4221	-2.88625	-26.3737	9	0	0	4	0	1	22	2	0	0	0	4	14	1	1	0	0	5	0	0	0	0	0	0
	PBS_GCTGCAGTCCACACAA-1	P14.Bystander	8.34259	91.3298	25.8116	11.3849	11.1177	5.25405	15.8066	69.1779	1.30861	-11.0928	3.13161	5	0	0	10	2	0	0	0	0	0	0	0	16	3	0	0	5	22	0	0	3	3	0	1
	PBS_GCTGCAGTCGGTCATA-1	P14.Bystander	0	67.5829	64.3957	0	34.3046	0	7.45237	60.7209	3.62327	0.0644449	12.5032	7	0	0	1	0	0	0	2	0	0	0	0	8	0	0	1	18	14	1	0	6	5	0	0
	PBS_GCTGGGTCAAGTATCC-1	P14.Bystander	20.0571	0	0	271.179	61.878	48.0234	154.284	264.125	0	30.9111	6.0402	10	0	0	3	0	0	71	38	1	18	76	0	21	1	1	0	3	25	0	0	2	1	0	9
	PBS_GCTGGGTCAGAGCTAG-1	P14.Bystander	18.587	33.5094	40.8195	0	0	12.1118	20.8524	100.962	0	-2.44465	-22.3289	1	0	0	4	0	0	1	0	0	0	0	1	10	1	0	1	2	0	0	0	1	3	0	0
	PBS_GCTGGGTCAGCGTGCT-1	P14.Bystander	39.2781	19.7422	2.81082	10.037	4.3572	7.02617	0	160.337	4.1674	-6.71222	12.7028	6	0	0	0	0	0	35	1	1	0	1	0	5	2	2	0	5	8	0	0	0	0	3	0
	PBS_GCTTCACCAAACCACT-1	P14.Bystander	24.4289	45.9146	33.9643	0	9.13521	0	112.707	123.559	10.4315	-5.64554	-19.2236	11	0	0	3	0	1	17	1	1	0	0	1	12	1	2	0	4	12	2	0	5	2	0	0
	PBS_GCTTCACGTCCTGTTC-1	P14.Bystander	65.0756	0	117.431	2.92731	46.0595	0	0	407.31	0	-5.35279	-26.4177	14	0	0	1	0	0	110	8	0	0	0	1	39	2	5	0	2	1	5	1	0	0	0	0
	PBS_GCTTCACGTTAACCTG-1	P14.Bystander	0.637829	107.513	113.369	160.25	0	21.4381	33.7109	320.921	0	23.5347	5.70835	12	0	0	6	2	0	11	2	0	0	3	0	13	1	2	0	2	2	2	0	3	5	0	29
	PBS_GCTTGGGCACCTGCAG-1	P14.Bystander	4.6554	0	89.5968	1.72806	19.9878	53.5097	16.2529	159.675	0	-1.54292	-25.7401	9	0	0	0	0	6	22	3	0	1	3	2	9	1	10	3	3	6	0	0	0	0	0	0
	PBS_GCTTGGGCACTGTCGG-1	P14.Bystander	0	0	0	309.641	0	0	17.224	356.638	12.1724	23.8634	6.16768	7	0	0	4	0	0	122	1	2	0	0	3	3	0	0	0	4	7	2	0	0	0	0	12
	PBS_GCTTGGGGTAGTGATA-1	P14.Bystander	38.1479	0	25.467	2.95268	4.90961	56.1248	18.0432	71.5431	0	6.09407	-10.7363	5	0	0	0	0	31	7	0	0	0	4	0	13	0	2	2	0	0	0	0	2	0	2	0
	PBS_GCTTGGGGTGGCTTGC-1	P14.Bystander	16.4021	9.40203	69.3307	5.86205	0	21.5347	4.08261	183.34	34.1875	-4.24959	-25.412	1	0	0	0	0	0	13	0	0	0	0	0	16	1	1	0	0	1	1	0	0	1	0	0
	PBS_GCTTGGGTCAAGCTTG-1	P14.Bystander	19.1212	18.7409	95.3426	0.371172	0	22.4909	0	173.771	3.18028	-3.18961	-24.9439	7	0	0	4	1	0	8	0	0	0	1	0	25	0	3	0	0	0	0	0	0	0	0	1
	PBS_GCTTGGGTCGGTCGAC-1	P14.Bystander	0	3.89164	2.39584	7.657	6.50935	47.3618	33.5554	39.5515	8.50262	9.89444	-4.50037	0	0	0	0	0	10	6	0	1	0	2	0	0	1	0	0	3	6	0	0	3	0	0	0
	PBS_GCTTTCGCAATACGAA-1	P14.Bystander	7.47992	16.2947	30.919	0	0	17.0681	33.1991	90.6507	7.73111	-7.08684	-21.2598	3	0	0	5	0	0	12	0	0	0	0	0	18	0	1	1	1	0	0	0	1	0	0	0
	PBS_GCTTTCGCAGGAATAT-1	P14.Bystander	84.3666	0	0	177.639	0	0	37.6978	312.964	0	-22.0534	12.4973	7	0	0	3	0	0	115	2	5	0	0	0	33	0	0	1	4	8	0	0	2	3	0	2
	PBS_GCTTTCGGTTTGAACC-1	P14.Bystander	2.86219	5.05453	42.1465	6.02465	0	25.4185	8.63163	143.141	21.0799	-3.61719	-23.9129	3	0	0	0	0	0	25	0	0	0	0	0	18	0	0	0	0	1	0	0	0	1	0	0
	PBS_GCTTTCGTCACAAGGG-1	P14.Bystander	19.0235	2.80095	31.8287	0.470159	8.25619	3.47354	49.1909	18.6893	0	6.99047	-13.1193	0	0	0	0	0	0	21	4	0	0	1	0	4	0	1	0	1	0	1	0	0	0	0	0
	PBS_GGAACCCCACAGTGTT-1	P14.Bystander	0	0	35.5639	0	10.1335	24.3378	37.7023	250.567	0	-4.99581	-24.9458	2	0	0	0	0	0	17	0	1	0	0	0	35	1	0	0	0	3	0	0	0	0	0	0
	PBS_GGAACCCGTTTCCATT-1	P14.Bystander	15.8611	27.3044	13.7299	3.39972	0	16.9757	27.9186	156.108	0	-3.57486	-19.9128	1	0	0	1	0	0	46	0	1	0	0	0	8	0	3	0	7	3	1	0	3	3	0	0
	PBS_GGAATCTAGCGATCGA-1	P14.Bystander	0	36.2017	0.44162	9.07303	8.86345	57.8266	30.6839	131.517	8.09986	-4.32966	-11.5484	8	0	0	4	0	32	7	1	0	4	5	0	12	1	1	1	1	4	1	0	2	2	0	0
	PBS_GGAATCTGTCTTCATT-1	P14.Bystander	0	22.4988	93.7768	340.386	26.7269	26.4053	0	295.03	13.1001	30.1846	5.60599	22	0	0	4	0	0	29	2	0	3	0	0	24	0	4	1	4	23	1	0	4	0	0	21
	PBS_GGAATCTGTGCTGTCG-1	P14.Bystander	3.50904	26.6526	103.39	11.3523	0	15.1963	0	207.507	0	-4.78037	-26.0094	6	1	0	0	0	0	8	1	1	0	0	1	28	2	10	0	0	8	0	0	3	3	0	2
	PBS_GGAATCTTCACCACAA-1	P14.Bystander	14.1912	6.6996	17.4889	3.00561	0	64.4777	55.1988	55.411	8.34775	-7.47524	-21.9464	0	0	0	1	0	1	13	1	0	0	0	2	6	2	1	0	0	1	0	0	1	1	0	0
	PBS_GGAATCTTCCGATGTA-1	P14.Bystander	7.00609	0.326623	17.605	1.17996	17.0481	24.4803	46.19	68.2367	0.226327	0.299708	-13.8109	6	0	1	0	0	0	4	3	0	0	1	0	13	2	2	0	1	6	3	0	1	0	0	0
	PBS_GGAATCTTCGCCAACG-1	P14.Bystander	0	71.3717	84.9819	200.507	40.7789	42.2747	24.0522	173.409	0	23.4148	6.69686	8	0	1	1	0	0	38	0	0	0	1	0	43	3	3	0	8	12	1	0	3	2	0	2
	PBS_GGAATGGGTCGACTGC-1	P14.Bystander	7.61799	67.8359	52.2853	4.50593	0	0	23.1846	71.1936	4.29868	-5.89098	-10.53	3	0	0	21	0	0	2	1	0	0	1	0	6	3	0	1	8	5	2	0	3	3	0	0
	PBS_GGAATGGTCGCCAATA-1	P14.Bystander	0	39.7736	72.3456	6.15473	5.61682	16.8065	58.201	197.864	7.38314	-1.84784	-24.2569	3	0	0	2	2	0	8	3	1	0	0	0	31	0	1	0	1	4	3	0	2	0	0	1
	PBS_GGACGTCAGTGTACCT-1	P14.Bystander	18.57	3.44031	58.8758	0	0	9.65016	3.2464	201.307	0	-3.81916	-22.5568	2	0	0	1	0	0	31	2	0	0	0	3	7	1	2	1	0	2	0	0	1	0	0	0
	PBS_GGACGTCCAGTCAGCC-1	P14.Bystander	15.2793	24.943	23.993	24.7371	0	39.6446	58.3533	216.365	0	23.0336	6.71025	7	0	0	3	0	0	28	1	0	0	0	2	16	0	2	2	0	4	0	0	0	3	0	0
	PBS_GGACGTCCATAGTCAC-1	P14.Bystander	25.5043	57.4171	37.4845	0	0	0	17.1591	104.368	0.715096	-11.5999	2.14371	7	0	0	4	0	0	3	0	1	0	2	2	12	1	0	0	4	4	0	0	3	2	0	0
	PBS_GGAGAACCAGTCGCAC-1	P14.Bystander	18.9956	113.392	9.44264	0	0	0	0	287.538	0	-3.97086	-26.6434	11	0	0	3	1	0	33	0	2	0	1	0	13	1	3	0	0	3	0	0	3	4	0	0
	PBS_GGAGAACGTGAGATAT-1	P14.Bystander	6.3596	13.3946	0	0.289305	0	9.08568	17.6188	102.123	0	-5.33682	-7.2506	5	0	1	4	0	1	9	0	0	0	0	0	7	0	0	0	0	0	0	0	1	0	0	0
	PBS_GGAGAACTCATTCCTA-1	P14.Bystander	9.73306	5.71376	70.2246	0	0	0	19.099	92.1481	0	-6.41225	-20.4967	3	0	0	0	0	0	3	0	0	0	0	0	9	1	3	0	2	1	0	0	1	1	0	0
	PBS_GGAGAACTCGGAACTT-1	P14.Bystander	9.38565	68.9977	51.3502	10.9709	12.7372	0	38.0703	65.5104	3.14323	-7.12866	-10.746	1	0	0	5	0	0	0	0	1	0	0	0	20	1	1	0	4	2	0	0	5	2	0	0
	PBS_GGAGATGCAGAAATTG-1	P14.Bystander	0	4.02124	38.5741	7.33467	0	1.0524	49.58	138.476	14.6042	1.07466	-8.33807	3	0	0	2	0	0	9	2	0	0	0	0	14	1	1	0	0	0	0	0	2	1	0	0
	PBS_GGAGATGGTGTCCAAT-1	P14.Bystander	15.2377	0	0	3.20179	29.8208	69.6324	1.70379	38.3863	0	20.7943	-13.7467	0	0	0	0	0	18	17	0	1	0	50	0	12	0	0	0	1	4	1	0	6	0	0	0
	PBS_GGAGATGTCTGGACCG-1	P14.Bystander	11.9405	31.7627	13.1023	226.013	0	51.1492	0	182.944	20.9596	30.1281	5.75981	1	0	0	1	0	1	21	0	0	0	1	0	15	0	0	0	0	0	3	0	2	2	0	13
	PBS_GGAGCAAAGGTCCAGA-1	P14.Bystander	0	78.1446	0	356.303	23.7311	0	6.63679	235.52	3.42368	29.0539	5.0962	2	0	0	2	0	1	10	2	0	0	0	1	22	4	1	0	10	8	3	0	0	1	0	8
	PBS_GGAGCAACACCTGCTT-1	P14.Bystander	31.5314	0	57.4214	0	0	19.7154	0	296.828	39.8074	-0.39262	-25.47	0	0	0	1	0	0	46	1	1	0	0	1	27	2	0	0	1	0	0	0	2	0	0	0
	PBS_GGAGGATAGACCTGGA-1	P14.Bystander	68.3229	19.8594	0.887452	2.484	13.0885	2.65621	52.4703	46.8901	0	-24.468	15.9861	5	0	0	0	0	0	22	0	0	0	3	0	19	1	2	0	0	0	3	0	6	1	2	0
	PBS_GGAGGATCAGCTGTTA-1	P14.Bystander	11.1592	0	0	0	0	42.4867	0	257.558	48.8103	-4.19214	-24.4701	11	0	3	1	0	1	37	0	0	0	0	3	13	0	4	0	2	2	0	0	0	0	0	0
	PBS_GGAGGATTCCATCTGC-1	P14.Bystander	0	41.4	0	57.0362	79.4469	18.7756	114.558	313.047	0	-1.98993	-24.2017	11	0	3	0	0	0	8	0	8	0	0	0	18	0	1	1	13	8	3	0	17	0	0	3
	PBS_GGAGGTAAGACCAAGC-1	P14.Bystander	0	0	0.903021	5.60439	11.2558	51.8449	24.1165	91.1179	0	8.11604	-12.4333	7	0	0	2	0	9	16	0	1	0	0	0	4	1	2	0	0	0	0	0	3	0	0	0
	PBS_GGAGGTACACGGGCTT-1	P14.Bystander	62.8389	32.2744	49.2799	0	0	11.3611	0	71.2781	0	-10.2726	2.74053	5	0	0	2	1	0	0	0	0	0	0	1	16	0	2	0	0	0	0	0	0	2	1	0
	PBS_GGAGGTAGTCACTGAT-1	P14.Bystander	0	34.7767	5.14847	2.9103	22.6376	55.0654	29.9012	43.8108	0	-3.48592	-12.2091	7	0	1	0	0	0	5	4	0	0	1	0	8	0	0	0	5	3	0	0	2	1	0	0
	PBS_GGAGGTAGTCGCTTGG-1	P14.Bystander	14.902	19.8382	6.26986	0	0	31.9391	34.2513	228.441	0	-2.55862	-25.1556	3	0	0	1	0	0	29	2	0	0	0	1	22	0	2	0	1	0	0	0	0	0	0	0
	PBS_GGAGGTAGTGCCAAGA-1	P14.Bystander	7.83965	17.2084	37.1554	3.89598	24.0277	48.2218	33.2383	134.386	0	-2.25785	-11.1567	11	0	0	10	0	0	5	2	0	1	5	0	29	0	3	0	0	4	3	0	1	0	0	0
	PBS_GGATCTAAGATACAGT-1	P14.Bystander	9.11645	19.6922	73.9003	0	11.0592	0	39.0565	133.04	0	-6.2944	-19.846	10	0	0	1	0	0	9	0	0	0	4	1	12	3	1	0	2	1	1	0	2	0	0	0
	PBS_GGATCTAAGTAGGATT-1	P14.Bystander	12.0746	0	12.86	1.77627	0.597299	85.9722	38.7065	62.4881	19.7019	12.7595	-8.8039	0	0	1	0	0	108	51	0	0	0	0	1	7	0	3	1	2	2	1	0	3	0	0	0
	PBS_GGATCTAGTCGTGGAA-1	P14.Bystander	7.041	14.1705	18.9249	8.92704	4.30845	0	34.8505	202.084	49.9426	-5.85503	-23.937	4	0	0	0	0	0	29	1	0	0	0	3	13	0	2	0	1	1	0	0	0	0	0	0
	PBS_GGATCTATCAGAACCT-1	P14.Bystander	0	43.7023	6.11577	0.270728	29.1118	9.61255	35.2382	171.309	0	-5.32565	-21.7356	11	0	0	9	0	0	3	5	0	0	1	1	18	2	0	0	4	3	2	0	0	2	0	0
	PBS_GGATGTTAGCCAAGTG-1	P14.Bystander	17.5449	28.6664	74.9327	0.198315	0	3.03793	17.9052	184.52	22.2424	-6.0089	-24.7847	0	0	0	3	0	0	15	1	0	0	0	0	24	0	3	0	2	2	1	0	2	0	0	0
	PBS_GGATGTTAGGCACGAT-1	P14.Bystander	0.332682	32.6022	12.532	2.05216	17.5859	37.7011	12.3917	21.187	0	17.4267	-11.2311	1	0	0	0	0	2	4	1	0	1	43	0	6	2	1	0	1	0	0	0	5	0	0	0
	PBS_GGATGTTAGTCATCGT-1	P14.Bystander	15.5027	3.24692	45.1531	227.397	0	7.24631	113.921	175.986	0	27.298	8.93851	13	0	0	2	0	0	26	2	0	0	1	1	24	0	2	1	2	0	0	0	1	2	0	14
	PBS_GGATGTTGTTGCGGAA-1	P14.Bystander	58.477	4.02181	63.2319	0	10.0307	2.74973	0.623508	102.548	0	-1.92624	-21.9104	6	0	0	1	0	0	0	1	0	0	0	1	16	1	1	0	0	0	1	0	0	0	0	0
	PBS_GGATGTTTCCAAATGC-1	P14.Bystander	10.9171	20.8084	33.7516	14.9515	0	28.8701	0	268.414	31.1013	-4.2207	-26.8017	3	0	0	4	0	0	12	1	1	0	0	0	19	3	6	0	0	1	0	0	0	2	0	1
	PBS_GGATGTTTCCGTACGG-1	P14.Bystander	0	0	37.1998	0	0	1.7732	80.523	232.768	1.46518	-2.02049	-23.8465	2	0	2	3	0	0	24	4	1	0	5	0	10	0	3	1	0	1	0	0	0	2	0	0
	PBS_GGCACGTTCAGCGGAA-1	P14.Bystander	0	0	2.85031	4.27795	5.25571	38.6214	11.5907	143.047	0	5.63212	-9.90389	9	0	0	0	0	0	14	0	0	0	0	1	10	0	2	0	0	0	1	0	0	0	0	0
	PBS_GGCAGTCAGTTGGCTT-1	P14.Bystander	0	75.3322	20.2602	0	0	15.6017	26.3866	76.6535	28.6193	-12.1767	-3.7005	3	0	0	11	2	0	15	1	0	0	0	0	11	2	0	0	2	2	0	0	2	3	0	0
	PBS_GGCAGTCGTCAAATCC-1	P14.Bystander	5.31714	34.0966	48.3127	0.453294	6.75923	5.82004	4.60372	90.439	8.60227	1.2607	5.98025	9	0	0	2	1	0	7	0	0	0	1	0	24	1	1	0	0	6	0	0	0	2	0	0
	PBS_GGCAGTCTCATTACGG-1	P14.Bystander	7.04083	0	0	0	3.66731	47.9942	16.9181	55.8107	0	-10.6777	0.859506	1	0	1	1	0	1	15	0	2	0	0	0	6	0	3	0	0	0	0	0	0	1	0	0
	PBS_GGCGTCAAGAGTGACC-1	P14.Bystander	6.74068	41.4494	2.58644	2.36443	25.8226	0	32.1792	198.268	0	-3.1326	-22.0708	12	0	0	0	0	0	9	1	1	0	0	1	15	0	0	0	6	2	0	0	0	1	0	0
	PBS_GGCTGTGAGAGAGGGC-1	P14.Bystander	0	0	0	0	3.53275	23.1099	0	356.252	0	-1.55827	-25.7065	1	0	0	4	0	0	7	2	1	0	0	3	11	1	0	0	2	2	0	0	0	0	0	0
	PBS_GGCTGTGCACAAACGG-1	P14.Bystander	0	0	0	0	11.7097	26.2336	51.4305	354.716	5.50186	-5.73595	-25.6199	16	0	0	1	0	0	69	0	0	0	0	1	18	0	2	0	0	2	2	0	0	0	0	0
	PBS_GGCTGTGCATGGGATG-1	P14.Bystander	0	0	8.71855	5.54932	49.8763	60.7154	29.8256	37.6073	0	16.8904	8.85889	12	0	0	0	0	1	5	4	0	0	1	0	3	0	1	3	2	1	5	0	1	1	0	0
[truncated: 36,881 more rows]

## Sheet: Figure 1h, i, l, m
Figure 1h, i, l, m		TCM	TRM	CELLTYPE	Cd69	Rgs1	Nr4a1	Rgs2	Ly6c2	Bhlhe40	Ccr7	Tcf7	Sell	Il7r	Id3	Foxp3	Cxcr5	UMAP_1	UMAP_2
	PBS_AAACCCACATCTGCGG-1	0.0038724	-0.0324581	SM.Bystander	0.85569	1.62117	0	0	1.85817	0.85569	0	0.85569	0	1.30995	0	0	0	0.233662	1.10264
	PBS_AAACCCAGTTGTAGCT-1	0.0246621	-0.0619455	SM.Bystander	1.44084	0.960163	0	0	2.63167	2.63167	0.960163	0	0	0.960163	0	0	0	-1.78446	3.61117
	PBS_AAACGAAAGCAGGGAG-1	0.0132662	-0.0439771	SM.Bystander	2.2025	0.95917	2.73992	2.73992	2.2025	0	0	0	0	0	0	0	0	-1.64893	0.0601537
	PBS_AAACGAAAGCATACTC-1	0.0546259	-0.0481476	SM.Bystander	1.63333	1.32102	1.32102	1.32102	2.86126	0	0	0	0	1.32102	0	0	0	2.87673	3.67652
	PBS_AAACGAACAGGAAGTC-1	-0.0463123	-0.0266577	SM.Bystander	1.09173	0	1.09173	1.09173	1.93705	2.18803	0	0	0	0	1.09173	0	0	-3.12238	3.47727
	PBS_AAACGAACATAGATCC-1	-0.0283203	-0.0537642	SM.Bystander	2.28017	0	0	0	2.74923	2.4196	0	0	0	0	0	0	0	-2.30823	2.68477
	PBS_AAACGAACATGTCTAG-1	-0.042264	-0.054954	SM.Bystander	2.6852	0.807336	0.807336	0.807336	2.49958	1.78636	0	0.807336	0	1.55303	0	0	0	-0.901635	2.07442
	PBS_AAACGCTAGTCGCGAA-1	0.0873031	-0.0267922	SM.Bystander	2.32249	1.40291	1.40291	1.40291	3.50266	1.96488	0	0	0	2.32249	0	0	0	-1.3022	3.2197
	PBS_AAACGCTCATTGACCA-1	0.0116437	-0.0605893	SM.Bystander	2.72364	2.48077	0	0	3.08218	1.45516	0	0	0	1.68273	0	0	0	-3.16035	3.94051
	PBS_AAACGCTTCATCGCAA-1	-0.0153438	-0.0700659	SM.Bystander	2.7706	0	0	0	1.55647	0.809751	0	1.25125	0	2.50358	0	0	0	3.1205	-2.25193
	PBS_AAACGCTTCGGCATCG-1	-0.0795539	-0.0396836	SM.Bystander	1.91477	2.53137	0.894593	0.894593	1.3591	1.67504	0	0	0	0.894593	0	0	0	-0.922289	2.33983
	PBS_AAAGAACGTTAAAGTG-1	-0.04069	-0.051773	SM.Bystander	1.5048	0	0	0	2.81927	1.5048	0	0	0	0	0	0	0	-3.09496	3.85544
	PBS_AAAGAACTCATACGAC-1	-0.108052	-0.0686507	SM.Bystander	3.12653	0	0	0	1.67876	1.55524	0	0.484094	0	1.05365	0	0	0	-7.16812	0.38466
	PBS_AAAGGATAGACTGTTC-1	0.0199673	-0.0633622	SM.Bystander	1.17115	0	2.1736	2.1736	2.39931	0	0	0	0	1.46753	0	0	0	-1.3435	0.623015
	PBS_AAAGGATTCTGTCCCA-1	0.0284494	-0.0339367	SM.Bystander	2.46935	2.24193	2.88048	2.88048	2.94573	1.75898	0	0	0	1.22474	0	0	0	-1.80348	1.37817
	PBS_AAAGGATTCTTACCAT-1	-0.0469572	-0.0365844	SM.Bystander	2.58465	1.40233	2.50447	2.50447	3.31638	1.96422	0	0.703867	0	1.62653	0	0	0	2.19548	3.95714
	PBS_AAAGGGCAGGCTATCT-1	-0.0473185	-0.0158653	SM.Bystander	0	3.10151	1.07505	1.07505	1.58109	1.58109	0	1.07505	0	1.07505	0	0	0	2.10543	-0.498047
	PBS_AAAGGGCAGGTGCCAA-1	0.0717548	-0.04699	SM.Bystander	2.25929	1.14552	1.14552	1.14552	3.43454	1.14552	0	0	0	1.14552	0	0	0	1.98198	3.29474
	PBS_AAAGGGCAGTCGGCCT-1	-0.108752	-0.0595403	SM.Bystander	2.09702	1.41696	2.24929	2.24929	1.69812	1.6129	0.849769	0.849769	0	0.369056	0	0	0	-6.91892	-0.232196
	PBS_AAAGGGCGTACAGTCT-1	-0.0055319	-0.0628462	SM.Bystander	1.79041	2.91623	0.810028	0.810028	3.10079	1.2516	0.810028	1.2516	0	2.27581	0	0	0	-1.95535	2.36707
	PBS_AAAGGGCGTGCTTATG-1	-0.052359	-0.0330794	SM.Bystander	1.29715	2.33273	1.84336	1.84336	3.21606	1.29715	0	0	0	1.29715	0	0	0	-0.664381	1.69054
	PBS_AAAGGGCGTTTCGTAG-1	-0.0938694	-0.0651921	SM.Bystander	1.21166	2.19953	0.664552	0.664552	2.9653	1.65752	0	1.0603	0	0	0	0	0	-7.34406	-0.0794272
	PBS_AAAGGGCTCCATGAGT-1	0.0125533	-0.0370479	SM.Bystander	0.556526	2.55828	0.556526	0.556526	2.36836	2.49889	0	0.556526	0	1.93972	0	0	0	-1.6087	2.15082
	PBS_AAAGGTAGTGGTCTCG-1	-0.141134	-0.0396173	SM.Bystander	2.29381	1.26595	2.61976	2.61976	1.26595	1.57271	0	0.821205	0	0	0	0	0	0.0756839	2.51193
	PBS_AAAGGTATCGATCCCT-1	-0.0478987	-0.0645937	SM.Bystander	2.82517	1.13628	0	0	2.06361	1.91938	0	1.13628	0	0	0	0	0	-8.03498	0.848681
	PBS_AAAGTCCCACATTACG-1	-0.00658502	-0.0662522	SM.Bystander	2.95334	0.975239	0	0	2.53072	1.45945	0.975239	0.975239	0	2.38975	0	0	0	1.76012	-0.572605
	PBS_AAAGTCCGTCATCGGC-1	-0.0935408	-0.0383288	SM.Bystander	3.06273	2.48298	0	0	0.94318	1.41979	0	1.74124	0	2.60602	0	0	0	-0.0449622	4.34454
	PBS_AAAGTCCGTGGAACAC-1	0.0300276	-0.0497937	SM.Bystander	0.862991	0.862991	0.862991	0.862991	3.13218	1.31921	0	0.862991	0	0	0	0	0	0.442113	4.1434
	PBS_AAAGTCCGTGGTTTAC-1	-0.00471777	-0.0667503	SM.Bystander	1.59153	0.443886	0	0	2.40311	1.69928	1.17403	0.98442	0	0.443886	0	0	0	-4.8429	0.685898
	PBS_AAAGTCCGTTGACGGA-1	-0.0196221	-0.0546739	SM.Bystander	2.29141	0.908856	0	0	2.12911	0	0.908856	1.37699	0	1.37699	0	0	0	1.55576	0.0441956
	PBS_AAAGTCCTCTTGCGCT-1	-0.0280135	-0.0487214	SM.Bystander	2.0747	1.73014	0.770276	0.770276	2.53398	1.20018	0	0	0	0.770276	0	0	0	-2.73295	0.922023
	PBS_AAAGTGAAGGTTGTTC-1	-0.102425	-0.0531244	SM.Bystander	0.664666	2.43206	0	0	2.25072	0.664666	0	0	0	2.83587	0	0	0	0.783934	0.453262
	PBS_AAAGTGACACAGAAGC-1	0.0510596	-0.0511742	SM.Bystander	1.27036	2.16176	0	0	3.28171	1.81226	0	1.27036	0	2.79562	0	0	0	-1.60157	4.44669
	PBS_AAAGTGAGTCTGCCTT-1	-0.0336687	-0.0422649	SM.Bystander	1.98025	0.810444	1.79103	1.79103	1.55745	1.55745	0	0	0	0	0	0	0	-1.37788	0.697432
	PBS_AAAGTGATCTGAATCG-1	0.0223232	-0.0546187	SM.Bystander	2.63552	0	0	0	2.0116	2.0116	0	1.67088	0	3.20853	0	0	0	0.938057	0.95617
	PBS_AAATGGAAGGATACCG-1	-0.00464027	-0.0628253	SM.Bystander	2.2782	0.900102	1.36602	1.36602	2.35033	1.15995	0.548079	0.900102	0	1.68261	0.548079	0	0	-3.50155	0.28046
	PBS_AAATGGACACTACTTT-1	-0.028615	-0.0394668	SM.Bystander	1.95596	2.78358	0	0	2.68506	1.95596	0	0	0	1.3951	0	0	0	-0.84726	3.58236
	PBS_AAATGGAGTTTATGCG-1	0.0510101	-0.0454057	SM.Bystander	2.67971	2.30796	0	0	2.67971	1.18279	0	0	0	1.18279	0	0	0	-1.09613	3.942
	PBS_AACAAAGAGAGAGCCT-1	-0.00823574	-0.0662003	SM.Bystander	1.95136	1.73984	0.850933	0.850933	2.57082	2.20287	0.513372	0.850933	0	1.85118	0	0	0	-6.08047	0.494466
	PBS_AACAAAGAGTCGGCCT-1	-0.0744021	-0.0352038	SM.Bystander	2.47448	2.11025	2.47448	2.47448	2.74088	1.53151	0	0	0	0	0	0	0	-1.29423	1.39561
	PBS_AACAAAGGTAGACAAT-1	-0.0345398	-0.0489456	SM.Bystander	1.97057	1.81574	1.11784	1.11784	3.07188	1.97057	0	0.707604	0	1.11784	0	0	0	-2.35097	3.31896
	PBS_AACAAAGGTCCTACGG-1	-0.0121775	-0.0461244	SM.Bystander	2.72499	1.99281	2.35177	2.35177	1.74956	2.18831	0	0.949351	0	1.42745	0	0	0	-0.933012	0.45844
	PBS_AACAAAGTCCGACAGC-1	-0.0948436	-0.0786475	SM.Bystander	1.01558	0.631525	2.36886	2.36886	2.23693	1.01558	0	0.364808	0	0.364808	0	0	0	-6.82775	-0.163835
	PBS_AACAACCAGAGCAAGA-1	-0.0545534	-0.053831	SM.Bystander	1.93457	1.82147	0.553964	0.553964	2.03617	1.54771	0	0.553964	0	0.90837	0	0	0	-4.07381	0.511439
	PBS_AACAACCCACTACCGG-1	-0.0755215	-0.0398518	SM.Bystander	1.30152	1.84841	0.849054	0.849054	3.37026	1.6119	0	0	0	0	0	0	0	0.969811	2.73023
	PBS_AACAACCCATGTGGCC-1	-0.0730045	-0.0725747	SM.Bystander	2.73756	1.19751	0.456138	0.456138	1.727	1.99574	0	0.768225	0	1.35837	0	0	0	-7.9595	0.248267
	PBS_AACAACCGTTTACACG-1	-0.0625811	-0.041783	SM.Bystander	0.880882	0.880882	2.24899	2.24899	1.89493	2.08755	0	0.880882	0	0	0	0	0	1.18825	0.128719
	PBS_AACACACCAGAAACCG-1	-0.0596731	-0.078527	SM.Bystander	2.12651	1.2418	0	0	1.2418	0	0	1.2418	0	1.77896	0	0	0	2.34833	-4.13605
	PBS_AACACACCATATAGCC-1	-0.124465	-0.0779193	SM.Bystander	2.36794	1.44105	0	0	2.00824	1.66774	0	0	0	0	0	0	0	-7.86045	0.86182
	PBS_AACACACGTCCCTCAT-1	-0.0302293	-0.0263611	SM.Bystander	2.37229	1.0799	2.1722	2.1722	2.37229	2.1722	0	0	0	1.0799	0	0	0	0.115069	5.22628
	PBS_AACACACGTGGTCTCG-1	0.0264055	-0.0447554	SM.Bystander	3.10455	0	0	0	2.62319	2.25336	0	2.25336	0	2.25336	0	0	0	2.59396	-0.701274
	PBS_AACAGGGCAGAGGCTA-1	-0.0224492	-0.0187422	SM.Bystander	2.01123	2.01123	2.77897	2.77897	2.77897	2.26488	0	1.14978	0	1.67053	0	0	0	0.207623	4.72505
	PBS_AACAGGGCAGTTACCA-1	-0.066615	-0.0507451	SM.Bystander	0.889874	1.7954	1.90795	1.90795	2.40187	1.7954	0	0.540818	0	1.35316	0	0	0	-1.88399	3.37728
	PBS_AACAGGGCATTAAAGG-1	-0.0542415	-0.0594185	SM.Bystander	1.47936	2.05159	1.65587	1.65587	2.83926	1.47936	0	0.99142	0	0	0	0	0	-2.24024	1.01641
	PBS_AACAGGGGTCGTTCAA-1	-0.0633044	-0.0351637	SM.Bystander	0	2.00481	0	0	2.36434	1.43802	0	1.76104	0	1.43802	0.957881	0	0	0.735851	-1.79531
	PBS_AACAGGGGTCTGTTAG-1	-0.023199	-0.0650315	SM.Bystander	2.35039	0.719987	1.13424	1.13424	2.61395	1.13424	0	0.719987	0	0	0.719987	0	0	-2.2586	0.304637
	PBS_AACAGGGGTGATAGAT-1	0.0217474	-0.0491173	SM.Bystander	1.98872	0	0	0	1.98872	1.42385	0	0	0	0.946448	0	0	0	0.321697	1.17196
	PBS_AACAGGGGTTACGGAG-1	-0.0335605	-0.0467098	SM.Bystander	2.34436	0.944331	0	0	2.71733	1.42122	0	1.74279	0	1.42122	0	0	0	-0.152105	1.70386
	PBS_AACAGGGTCCATAGAC-1	0.0589712	-0.049946	SM.Bystander	2.38419	0	0	0	2.18383	2.18383	1.59739	1.59739	0	3.35273	0	0	0	-3.40786	3.62637
	PBS_AACCAACAGTGTTGAA-1	-0.076389	-0.0684055	SM.Bystander	0.872284	0	0	0	2.79215	0	0	0	0	1.64425	0	0	0	0.319352	1.36614
	PBS_AACCAACGTAGGACTG-1	-0.0186621	-0.0514456	SM.Bystander	3.32637	2.52586	1.26861	1.26861	2.79334	1.81022	0	0	0	0	0	0	0	2.7927	3.99433
	PBS_AACCAACGTATGAGGC-1	0.0116659	-0.0575923	SM.Bystander	2.26314	0	0	0	1.14845	1.14845	0	1.14845	0	2.77715	0	0	0	2.12912	-2.56657
	PBS_AACCAACGTCAAATCC-1	-0.0822618	-0.0456515	SM.Bystander	1.91132	2.04412	2.04412	2.04412	2.60153	2.26624	0	0.673117	0	0.673117	0	0	0	-2.30932	1.19118
	PBS_AACCAACTCGCTAGCG-1	-0.0185497	-0.0601589	SM.Bystander	1.34048	0	1.99429	1.99429	2.56408	1.89338	0.533693	0	0	0.879808	0	0	0	-3.39524	0.934485
	PBS_AACCATGAGCTACAAA-1	-0.0879536	-0.0379642	SM.Bystander	2.45609	1.51579	2.29077	2.29077	0	1.0212	0	0	0	1.51579	0	0	0	-0.0780478	4.87226
	PBS_AACCATGAGGAGCAAA-1	0.0334533	-0.0568794	SM.Bystander	1.94403	1.09715	0	0	2.706	1.38465	0	0	0	1.09715	0	0	0	-2.19099	1.1519
	PBS_AACCATGGTAAGCAAT-1	-0.0596453	-0.0625429	SM.Bystander	1.61932	1.47584	1.85623	1.85623	2.6264	0.515781	0	1.47584	0	1.10686	0	0	0	2.28939	3.61384
	PBS_AACCATGGTCGTTGGC-1	-0.0353914	-0.0765798	SM.Bystander	2.7781	1.22793	0.791667	0.791667	2.57038	1.0334	0	0.472212	0	1.65341	0	0	0	-5.14457	0.58661
	PBS_AACCCAAAGACATCAA-1	-0.0165175	-0.0544905	SM.Bystander	2.56939	0	2.00564	2.00564	2.88374	0.958475	0.589928	0.958475	0	1.89115	0	0	0	-3.29136	1.4295
	PBS_AACCTGAGTCAGGAGT-1	0.0844317	-0.0492195	SM.Bystander	0	1.14319	0	0	2.4582	2.00287	1.14319	1.14319	0	3.77815	0	0	0	1.37551	0.724995
	PBS_AACCTGAGTCCTCCTA-1	-0.0976806	-0.0342344	SM.Bystander	2.60304	3.04488	3.85582	3.85582	2.60304	2.2776	0	0	0	0	0	0	0	1.96346	3.85652
	PBS_AACCTGATCAAGAATG-1	0.0244944	-0.0327998	SM.Bystander	1.91885	0	0	0	2.53578	1.36266	0	0.897425	0	1.91885	0	0	0	0.877062	-0.214286
	PBS_AACCTGATCCCAAGTA-1	-0.0405607	-0.0022435	SM.Bystander	3.08742	1.94266	3.88811	3.88811	2.76903	2.29917	0	0	0	0	0	0	0	0.0943856	5.14609
	PBS_AACCTGATCGGTGAAG-1	-0.0273293	-0.039801	SM.Bystander	2.33203	2.64037	0	0	2.64037	2.13287	1.05074	1.88393	0	2.33203	0	0	0	1.29743	0.241652
	PBS_AACCTTTAGTCTCCTC-1	-0.0429091	-0.0579414	SM.Bystander	1.46582	0	0.746864	0.746864	2.66197	1.16961	0	1.16961	0	0	0	0	0	-1.72566	2.36057
	PBS_AACCTTTCAACGATTC-1	-0.0480116	-0.0384908	SM.Bystander	2.0521	2.67886	0	0	2.55509	1.80635	0	0	0	1.47981	0	0	0	0.0753533	2.71556
	PBS_AACCTTTCAGTATTCG-1	-0.0461349	-0.0375317	SM.Bystander	1.82513	2.17536	0	0	2.7285	2.43424	0	0.833299	0	0	0	0	0	-0.690934	1.75885
	PBS_AACCTTTGTGTTCATG-1	0.0720571	-0.049097	SM.Bystander	1.06324	1.56684	1.06324	1.06324	2.51563	1.06324	0	0	0	2.34934	0	0	0	0.100991	1.25336
	PBS_AACGAAAGTACATACC-1	-0.0473975	-0.0378992	SM.Bystander	1.49448	2.32422	1.72444	1.72444	2.90609	1.91127	0	1.19534	0	2.20457	0	0	0	-0.944645	1.01449
	PBS_AACGAAAGTATACCTG-1	0.0203181	-0.0440867	SM.Bystander	2.72567	2.25759	1.9031	1.9031	2.35243	0	0	1.06548	0	0	0	0	0	-0.621308	0.940487
	PBS_AACGAAAGTATAGGAT-1	-0.0228802	-0.0346823	SM.Bystander	2.53303	3.0261	0	0	2.29421	1.84845	0	0.637456	0	0	0	0	0	-2.5549	3.39941
	PBS_AACGAAATCGACCTAA-1	-0.0447669	-0.0792954	SM.Bystander	2.18923	0.583797	0.949983	0.949983	2.09624	0.949983	0	0	0	1.21743	0	0	0	-2.86064	0.475161
	PBS_AACGGGAAGGAGAATG-1	0.00311955	-0.0563208	SM.Bystander	1.2634	0.990143	2.04982	2.04982	2.67642	1.47779	0	0.612918	0	0	0	0	0	-3.13155	0.534253
	PBS_AACGGGAAGTTCATGC-1	-0.0392438	-0.0691386	SM.Bystander	1.12167	0.867091	1.32441	1.32441	2.82552	1.63704	0	0.524722	0	1.87486	0	0	0	-4.18943	1.37089
	PBS_AACGGGACATGTCGTA-1	-0.0585158	-0.035873	SM.Bystander	2.51476	0.883955	2.81091	2.81091	1.66039	0	0	0	0	0.883955	0	0	0	-0.290261	1.27667
	PBS_AACGGGATCGTAACTG-1	0.0507047	-0.0419742	SM.Bystander	1.52731	1.52731	0	0	3.11948	1.94728	0	0.789331	0	1.75918	0	0	0	-2.86582	3.43353
	PBS_AACGGGATCGTGGTAT-1	0.0348879	-0.0395171	SM.Bystander	2.85524	2.31245	0	0	2.74462	1.86555	0	1.03668	0	2.11376	0	0	0	2.02147	-0.563988
	PBS_AACGTCACACTCCGGA-1	-0.0001467	-0.0228938	SM.Bystander	2.71252	1.8366	0	0	2.44672	1.8366	0	0	0	0	0	0	0	-0.285503	3.67837
	PBS_AACGTCAGTGCCAAGA-1	0.00244047	-0.0627951	SM.Bystander	1.91413	0.768349	0	0	3.23002	0	0	0	0	1.91413	0.768349	0	0	-1.32646	0.71954
	PBS_AACGTCAGTTGTCTAG-1	-0.0578768	-0.0298033	SM.Bystander	2.10999	2.24667	2.36689	2.36689	3.35984	2.10999	0	0	0	0	0	0	0	-1.02369	1.23234
	PBS_AACTTCTTCGTGGTAT-1	-0.0660631	-0.0337903	SM.Bystander	2.75679	0	1.77773	1.77773	2.12521	2.75679	0	1.77773	0	0	0	0	0	0.369603	0.158487
	PBS_AACTTCTTCTTTCGAT-1	0.131932	-0.0162285	SM.Bystander	3.14852	1.17253	0	0	2.81007	0	0	1.17253	0	2.81007	0	0	0	3.58146	-1.79818
	PBS_AAGAACAGTTCCAGGC-1	-0.121959	-0.0400636	SM.Bystander	1.78816	0.978129	2.39397	2.39397	1.46301	0	0	0	0	2.22973	1.46301	0	0	-1.72529	4.12328
	PBS_AAGAACATCTCTGAGA-1	-0.0884455	-0.0117792	SM.Bystander	2.72959	2.46343	1.52206	1.52206	2.46343	2.46343	0	0	0	0	0	0	0	-0.379822	2.77436
	PBS_AAGACAAAGCTGACTT-1	0.0299602	-0.0694784	SM.Bystander	1.53279	0	0	0	0	0	1.03515	1.86356	0	1.53279	0	0	0	3.48579	-1.82802
	PBS_AAGACAATCGTCTCAC-1	0.0272895	-0.0411082	SM.Bystander	3.06872	1.98954	0.947027	0.947027	3.57562	1.42457	0	0	0	1.98954	0	0	0	2.52095	3.66615
	PBS_AAGACTCAGACGTCGA-1	-0.0432354	-0.0664448	SM.Bystander	1.65695	0.881462	0	0	3.3772	0	0	1.34257	0	0.881462	0	0	0	0.229145	0.0984053
	PBS_AAGACTCGTAGTCACT-1	-0.0649793	-0.0667822	SM.Bystander	2.32392	1.40411	1.72416	1.72416	2.16099	1.52254	0	0.41342	0	0	0	0	0	-7.36121	0.0633688
	PBS_AAGACTCTCACAATGC-1	-0.0714598	-0.0522387	SM.Bystander	1.59144	2.70587	1.17396	1.17396	1.59144	2.40301	0	1.59144	0	1.17396	0	0	0	-7.56127	0.807544
	PBS_AAGACTCTCTGAGCAT-1	0.0745211	-0.0223624	SM.Bystander	0	1.71223	0	0	1.95375	1.71223	1.39316	0.921786	0	2.57339	0	0	0	0.518707	1.03309
	PBS_AAGACTCTCTGATGGT-1	-0.108258	-0.0557545	SM.Bystander	1.34351	0.53539	1.51305	1.51305	2.08953	1.89686	0	0.53539	0	0	0	0	0	-2.4543	0.257014
	PBS_AAGATAGAGACTACGG-1	0.0874895	-0.0209461	SM.Bystander	2.12667	2.49158	0	0	2.96873	1.87796	0	1.04617	0	2.12667	0	0	0	-0.827721	3.53836
	PBS_AAGATAGTCGCTGATA-1	-0.0545922	-0.0726709	SM.Bystander	1.8425	0.923384	0.564688	0.564688	2.87332	0.564688	0	0.923384	0	0.564688	0	0	0	-8.00907	0.790503
	PBS_AAGATAGTCTCTGGTC-1	-0.155784	-0.0655258	SM.Bystander	1.87906	0	0	0	0	0	0	0	0	1.04701	0	0	0	1.02658	-1.3328
	PBS_AAGCCATAGGGTACGT-1	-0.0844833	-0.0656396	SM.Bystander	1.47694	0	0.612414	0.612414	2.33153	0.989452	0	0.989452	0	0.989452	0	0	0	-2.22927	1.82079
	PBS_AAGCCATGTCATCCCT-1	-0.0130236	-0.0502718	SM.Bystander	1.86648	0	0	0	2.31344	2.39972	0	1.31714	0	2.31344	0	0	0	-2.47456	3.78896
	PBS_AAGCCATGTGCGTGCT-1	-0.0681869	-0.0618894	SM.Bystander	2.34262	1.20959	0.777514	0.777514	2.22272	0	0	0	0	0	0	0	0	-1.48821	0.422286
	PBS_AAGCCATTCAATGTCG-1	-0.0346424	-0.0484236	SM.Bystander	3.0391	1.34571	0	0	1.34571	0	0	0	0	2.89289	0	0	0	-0.330683	3.94128
	PBS_AAGCGAGCACAAAGCG-1	-0.0513909	-0.048611	SM.Bystander	2.25122	1.23208	1.95599	1.95599	2.25122	0	1.53526	0.794883	0	0	0	0	0	-1.42396	1.5413
	PBS_AAGCGAGCAGACGATG-1	-0.0351135	-0.0267815	SM.Bystander	2.43936	2.18034	2.64491	2.64491	2.96088	0	0	0	0	1.82984	0	0	0	0.321777	0.705186
	PBS_AAGCGAGCAGCTATAC-1	0.0123206	-0.0571223	SM.Bystander	0.730091	1.66791	1.66791	1.66791	2.90166	0	0	0	0	0	0	0	0	-0.397849	0.845579
	PBS_AAGCGAGGTATATGGA-1	-0.051424	-0.0579801	SM.Bystander	2.96611	2.20355	0	0	2.96611	1.91029	0	1.19454	0	2.06763	0	0	0	-0.511197	1.93489
	PBS_AAGCGAGGTCAACACT-1	0.0247407	-0.0339094	SM.Bystander	1.77015	2.01432	2.9372	2.9372	2.51506	0	0	0	0	2.01432	0	0	0	2.34086	0.898202
	PBS_AAGCGAGGTCGATTCA-1	-0.0659485	-0.0834942	SM.Bystander	1.57287	0.492706	0	0	2.75015	1.06823	0	0	0	0.821312	0	0	0	-6.70198	-0.18469
	PBS_AAGCGAGTCAAGGTGG-1	-0.0414589	-0.045098	SM.Bystander	2.56145	1.94266	0	0	1.94266	2.29917	0	1.38345	0	1.38345	1.38345	0	0	2.37145	0.105992
	PBS_AAGCGTTAGGGTACGT-1	-0.00740244	-0.0841354	SM.Bystander	0.593896	0	0.593896	0.593896	2.89213	0	0.593896	0	0	1.23346	0	0	0	-6.08461	0.269476
	PBS_AAGGAATGTCAGCTTA-1	-0.0414477	-0.0497076	SM.Bystander	2.41416	0.897855	0	0	1.91947	1.3632	0	0.897855	0	2.64539	0	0	0	1.58017	0.159735
	PBS_AAGGTAAAGGATGTTA-1	-0.0731654	-0.0534483	SM.Bystander	1.27815	1.07926	1.92096	1.92096	2.4301	1.44397	1.07926	0.830733	0	0	0.499259	0	0	-6.63354	-0.187103
	PBS_AAGGTAAAGTAGACAT-1	0.0108631	-0.0274986	SM.Bystander	1.00303	0	2.43002	2.43002	2.43002	1.49359	0	1.00303	0	2.26515	0	0	0	2.94896	3.51005
	PBS_AAGGTAATCGCCATAA-1	-0.110264	-0.0340363	SM.Bystander	2.82542	2.35335	0.950421	0.950421	2.18986	2.35335	0	0.950421	0	0	0	0	0	-0.99643	-1.07474
	PBS_AAGGTAATCTTCGGAA-1	-0.115837	-0.0613903	SM.Bystander	2.30244	2.08819	1.70462	1.70462	2.53128	1.91469	0	0	0	1.07441	0	0	0	-6.44354	0.349943
	PBS_AAGTACCGTGAGGAAA-1	-0.0387791	-0.0646453	SM.Bystander	1.33975	0	0	0	2.38539	0	0	1.33975	0	1.89254	0	0	0	-0.680403	-0.130612
	PBS_AAGTACCTCTACACAG-1	-0.0425195	-0.0534866	SM.Bystander	1.52571	2.30219	0	0	1.85593	0	0	0	0	1.02934	0	0	0	1.09981	0.00831804
	PBS_AAGTCGTAGGAATCGC-1	-0.0349143	-0.0444707	SM.Bystander	2.08102	0	0	0	2.82009	1.50548	0	0	0	0	0	0	0	-0.845485	2.31172
	PBS_AAGTCGTCAGGAATAT-1	-0.0528514	-0.0577631	SM.Bystander	1.75284	0	0	0	1.99624	1.99624	0	0	0	0.951786	0	0	0	-1.59186	1.41792
	PBS_AAGTCGTCATTCACAG-1	-0.0484536	-0.0611658	SM.Bystander	1.79447	0	0	0	2.85088	0.81274	0	0.81274	0	0	0	0	0	-2.6874	2.57543
	PBS_AAGTCGTTCGACATCA-1	-0.000768203	-0.0531606	SM.Bystander	2.08255	1.83557	3.30848	3.30848	3.2421	0	1.01387	1.50684	0	1.01387	0	0	0	-0.457497	4.59258
	PBS_AAGTGAAAGCCTCTGG-1	-0.0797262	-0.0566491	SM.Bystander	1.4993	0.625746	0	0	2.27176	1.67676	0	0.625746	0	0.625746	0	0	0	-4.02933	0.814389
	PBS_AAGTGAAAGTCTGGTT-1	-0.0785814	-0.0552676	SM.Bystander	1.61232	2.94786	0	0	1.10102	0	0	0	0	0	0	0	0	-2.01564	3.8669
	PBS_AAGTGAACAAGTGCTT-1	0.000742794	-0.0486469	SM.Bystander	2.29823	2.1358	0	0	2.66964	1.94176	0	0.913391	0	2.43793	0	0	0	-1.06465	2.69143
	PBS_AAGTTCGAGAGTGACC-1	-0.064364	-0.0344405	SM.Bystander	2.53194	0	0.976063	0.976063	2.39095	1.7854	0	1.46047	0	0	0	0	0	-0.818391	1.52393
	PBS_AAGTTCGCATCCGATA-1	-0.0302059	-0.0323562	SM.Bystander	1.62684	1.31511	2.355	2.355	2.92925	2.21654	0	0	0	2.05578	0	0	0	1.7251	3.86627
	PBS_AAGTTCGCATGGAAGC-1	-0.0781156	-0.0270943	SM.Bystander	2.00801	2.36769	1.76411	1.76411	3.01286	2.36769	0	0	0	0	0	0	0	-0.776814	0.394221
	PBS_AAGTTCGTCTCCATAT-1	-0.0378626	-0.0508081	SM.Bystander	2.25155	1.65847	1.84278	1.84278	3.10262	1.43233	0.72407	0.72407	0	0.72407	0	0	0	-1.68466	0.952971
	PBS_AATAGAGAGACGGAAA-1	-0.102077	-0.0595858	SM.Bystander	1.76558	0.961259	3.40352	3.40352	1.76558	0	0	1.4422	0	1.4422	0	0	0	0.0773505	1.54586
	PBS_AATAGAGAGCTAAATG-1	-0.0501927	-0.0842986	SM.Bystander	1.93603	0	0	0	2.67807	0.613733	0	0	0	0.99126	0	0	0	-4.07118	0.785616
	PBS_AATAGAGAGTCATCCA-1	-0.0623796	-0.0522446	SM.Bystander	2.49175	0	0.654163	0.654163	2.6982	1.04629	0.654163	0.654163	0	0	0	0	0	-6.36707	-0.0132625
	PBS_AATCACGAGGGTTAGC-1	-0.0868308	-0.046582	SM.Bystander	1.08304	2.1764	1.82611	1.82611	2.31421	1.82611	0	0.833962	0	0.501509	0	0	0	-7.33157	-0.124726
	PBS_AATCACGGTATCGAGG-1	-0.0110728	-0.0465434	SM.Bystander	1.04104	1.53995	1.04104	1.04104	1.87127	0	0	0	0	2.11971	0	0	0	1.13977	1.08364
	PBS_AATCACGGTCTCACGG-1	0.00852354	-0.0390942	SM.Bystander	2.97985	2.6635	2.59947	2.59947	2.6635	2.09409	1.29999	0.636449	0	1.02228	0	0	0	-2.18342	1.8181
	PBS_AATCACGGTGGTGATG-1	-0.0636487	-0.0367451	SM.Bystander	1.53751	2.95828	2.48148	2.48148	3.27981	1.86864	0	0	0	0	0	0	0	-0.518916	3.4733
	PBS_AATCACGGTTTGAACC-1	-0.086297	-0.0179558	SM.Bystander	1.76078	1.76078	2.20036	2.20036	2.00453	2.00453	0	0	0	0	0	0	0	1.33375	2.76415
	PBS_AATCACGTCGATACGT-1	-0.0490511	-0.0168707	SM.Bystander	1.31771	1.62969	2.35821	2.35821	2.93261	1.86713	0	0	0	0	0	0	0	0.343288	3.60161
	PBS_AATCGACAGGAGACCT-1	-0.110492	-0.0719824	SM.Bystander	2.1411	0.606667	0	0	2.23463	1.2536	0	0.606667	0	0	0	0	0	-8.13297	0.410346
	PBS_AATCGACCACGGTAGA-1	0.0128379	-0.0451506	SM.Bystander	1.35674	1.35674	0	0	2.63733	1.67246	0.892716	1.35674	0	2.40625	0	0	0	1.42332	0.117079
	PBS_AATCGACTCTATACTC-1	-0.0837015	-0.0592896	SM.Bystander	1.40349	0	0	0	2.32318	0.930069	0	0.930069	0	0.930069	0	0	0	0.329413	-0.436091
	PBS_AATCGTGCACTGCATA-1	-0.0708183	-0.0572668	SM.Bystander	1.85146	1.85146	1.98293	1.98293	2.83951	2.20317	0	1.02594	0	1.02594	0	0	0	-6.73472	0.541439
	PBS_AATCGTGGTTGGTACT-1	-0.0200746	-0.0353448	SM.Bystander	1.10202	0	2.08392	2.08392	3.04939	1.79602	0	0.695707	0	1.39013	0	0	0	-1.84125	1.59064
	PBS_AATGAAGGTACGTGAG-1	-0.11826	-0.0201459	SM.Bystander	0	3.13163	0.987862	0.987862	0	2.24362	0	0	0	1.47499	0	0	0	-1.32463	1.82631
	PBS_AATGAAGGTTCTCCTG-1	0.023805	-0.0449758	SM.Bystander	2.49673	1.55059	1.55059	1.55059	3.53888	1.97275	0	0.80562	0	1.24593	0	0	0	-2.47687	2.29547
	PBS_AATGAAGTCTCTCAAT-1	-0.0162153	0.00645654	SM.Bystander	2.84229	1.61716	2.40667	2.40667	3.05371	3.14472	0	0	0	0	0	0	0	-0.0936096	3.95044
	PBS_AATGACCAGTTCATCG-1	0.0139095	-0.0443566	SM.Bystander	1.8265	2.23424	0.714139	0.714139	2.43574	1.8265	0	0.714139	0	1.41762	0	0	0	-3.04153	2.10606
	PBS_AATGACCCACGACAGA-1	-0.082577	-0.0478103	SM.Bystander	3.74249	0	0	0	0	2.42487	0	1.11847	0	1.97136	0	0	0	2.03686	-0.671166
	PBS_AATGACCTCCAATCTT-1	-0.0333721	-0.0121325	SM.Bystander	1.71671	1.71671	2.68775	2.68775	3.58373	2.31574	0	0	0	0	0	0	0	2.69872	4.03599
	PBS_AATGCCAAGCGCCATC-1	-0.0516058	-0.0342419	SM.Bystander	2.92589	2.62734	3.4496	3.4496	1.76025	0	0	0	0	0.957287	0	0	0	0.388786	2.5821
	PBS_AATGCCACACTGTGTA-1	0.0157016	-0.0431079	SM.Bystander	2.64798	2.02324	0.97104	0.97104	3.243	3.17679	0	0	0	1.45427	0	0	0	-1.45445	3.08419
	PBS_AATGCCACAGTGCCTG-1	0.0916611	-0.0396885	SM.Bystander	1.95635	2.31355	0	0	0	1.95635	0	0	0	1.39544	0	0	0	2.06173	-4.26914
	PBS_AATGCCAGTCGTCTCT-1	-0.108945	-0.0138881	SM.Bystander	2.8919	2.66575	3.485	3.485	1.769	1.95745	0	0	0	0	0	0	0	-1.26728	3.20274
	PBS_AATGCCAGTGTAGGAC-1	0.00497228	-0.0556581	SM.Bystander	1.99734	2.49704	0	0	2.35652	0	0	1.99734	0	2.35652	0	0	0	-1.65941	3.08071
	PBS_AATGCCATCACCCTGT-1	-0.0647161	-0.0828406	SM.Bystander	1.82824	0.835401	0	0	1.59274	2.10188	0	0.835401	0	1.59274	0	0	0	-7.25951	0.249704
	PBS_AATGCCATCGTACCTC-1	-0.00219987	-0.0525118	SM.Bystander	1.01577	0	0	0	2.65403	2.44833	0.631669	0.631669	0	0	0	0	0	-3.22057	3.6992
	PBS_AATGGAAAGTGTACCT-1	-0.0767498	-0.0623153	SM.Bystander	2.81438	1.1757	1.1757	1.1757	2.74487	1.1757	0	0.751509	0	0	0	0	0	-1.66331	1.53216
	PBS_AATGGAAAGTTGCGCC-1	0.0348913	-0.0142311	SM.Bystander	2.07649	0.873502	0	0	2.7049	1.88421	0	0	0	2.37648	0	0	0	2.57037	0.31935
	PBS_AATGGAAGTTCAAACC-1	-0.0215235	-0.0499762	SM.Bystander	2.42804	1.69194	0	0	3.07608	2.55049	0	0.906914	0	0.906914	0	0	0	-2.53184	1.89908
	PBS_AATGGAATCTTTCTAG-1	0.0328489	-0.0624959	SM.Bystander	1.01286	0	0	0	2.82026	0	0	0	0	1.83424	1.01286	0	0	1.50288	4.02986
	PBS_AATGGCTAGTGTTCAC-1	-0.0800379	-0.0427237	SM.Bystander	1.29783	1.29783	0	0	2.03514	1.84414	0	0	0	0.846157	0	0	0	-2.85975	3.28832
	PBS_AATGGCTCACACGCCA-1	0.00163918	-0.0551167	SM.Bystander	1.6905	0.905859	0	0	3.26036	1.37324	0	0	0	2.42643	0	0	0	2.72564	-0.192647
	PBS_AATGGCTGTGCATCTA-1	-0.0442078	-0.0561751	SM.Bystander	2.57011	1.18253	0	0	2.62622	1.18253	0	1.39049	0	1.9507	0	0	0	-2.77441	0.874995
	PBS_AATTCCTAGCCGTTGC-1	0.0871884	-0.0490216	SM.Bystander	1.5871	1.5871	0	0	3.01787	2.01258	0	0	0	1.5871	0	0	0	-2.9446	2.95248
	PBS_AATTCCTCACCATATG-1	-0.0623318	-0.0534318	SM.Bystander	3.02434	1.64785	1.33426	1.33426	2.50052	1.88622	0	0	0	1.33426	0	0	0	-0.678307	2.3077
	PBS_AATTCCTGTAGGTAGC-1	0.0144378	-0.0688127	SM.Bystander	2.36572	1.61374	2.83827	2.83827	2.83827	1.76231	0.590179	0.590179	0	1.61374	0	0	0	-5.47256	0.499562
	PBS_AATTCCTTCATGTCAG-1	-0.12124	-0.0771544	SM.Bystander	2.31638	2.49896	0.925509	0.925509	2.53983	1.7173	0	0.925509	0	0.925509	0	0	0	-6.75774	0.522706
	PBS_AATTTCCCACCAGCGT-1	-0.0779925	-0.0614508	SM.Bystander	0	1.48879	0	0	1.48879	1.48879	0	1.48879	0	1.48879	0	0	0	2.91127	-3.67854
	PBS_AATTTCCGTTACGGAG-1	-0.0835182	-0.0698748	SM.Bystander	2.07826	1.01074	2.07826	2.07826	3.23738	1.01074	0	0	0	1.01074	0	0	0	2.73109	3.63464
	PBS_AATTTCCGTTGTGCAT-1	-0.0222522	-0.0635568	SM.Bystander	1.70226	0.445192	1.33604	1.33604	2.18054	1.59443	0.752161	1.33604	0	1.33604	0	0	0.752161	-4.66379	0.374988
	PBS_ACAAAGACATTGACTG-1	0.016191	-0.0458978	SM.Bystander	2.4509	1.51137	0	0	2.7168	1.51137	0	0	0	1.84046	0	0	0	1.21745	-0.409035
	PBS_ACAAAGAGTGCAAGAC-1	-0.0961395	-0.0722107	SM.Bystander	1.33965	0.446952	1.17993	1.17993	1.59833	0.989771	0	1.17993	0	0.446952	0.446952	0	0	-7.51186	0.417294
	PBS_ACAAAGATCACTACTT-1	-0.0154616	-0.0485771	SM.Bystander	3.32479	1.11874	0	0	2.59272	1.63355	0	0	0	3.07316	0	0	0	1.6966	-0.107589
	PBS_ACAAAGATCCCTCGTA-1	-0.0557117	-0.0434088	SM.Bystander	0.816174	2.78142	0	0	1.56559	0.816174	1.2595	0.816174	0	2.14838	0	0	0	-1.86449	4.55994
	PBS_ACAAAGATCCTCTTTC-1	-0.133965	-0.0496283	SM.Bystander	2.62233	2.39156	0.536096	0.536096	2.25254	2.09102	0	0.883206	0	1.34476	0	0	0	-3.91509	1.02268
	PBS_ACAAAGATCTCACGAA-1	0.0484158	-0.0275885	SM.Bystander	2.26327	1.90851	2.90301	2.90301	3.52701	1.35364	0	0.890255	0	0.890255	0	0	0	-1.54332	0.600507
	PBS_ACAACCAAGGGCCTCT-1	-0.106274	-0.0291276	SM.Bystander	1.26231	2.70368	1.99251	1.99251	2.28925	1.80289	0	0.818362	0	0.818362	0	0	0	-1.09112	1.34501
	PBS_ACAACCAGTTCCACAA-1	0.018929	-0.0584908	SM.Bystander	2.50135	1.9878	0.875416	0.875416	3.41436	1.64859	0	0	0	1.50401	0	0	0	-5.1083	0.772503
	PBS_ACAACCAGTTTACTGG-1	-0.0697998	-0.0585703	SM.Bystander	1.85003	1.21853	1.93954	1.93954	2.0217	1.02485	0	0	0	1.21853	0	0	0	-4.04101	0.374456
	PBS_ACAACCATCCGGGACT-1	0.000402562	-0.0474818	SM.Bystander	2.3996	0	1.89244	1.89244	2.45487	1.05728	0	0.811973	0	1.41849	0	0	0	-3.12674	1.18828
	PBS_ACAACCATCGAGAGAC-1	0.0327386	-0.0537283	SM.Bystander	1.5814	1.5814	0	0	2.53253	1.91584	1.0753	0	0	2.80014	0	0	0	1.61158	0.10641
	PBS_ACAACCATCTCTCAAT-1	-0.0431469	-0.073754	SM.Bystander	3.30171	1.67893	0	0	2.53578	2.53578	0	1.36266	0	2.41349	0	0	0	-1.05621	3.19512
	PBS_ACACAGTGTAGACGGT-1	0.0354845	-0.0354604	SM.Bystander	2.59142	1.24408	0	0	3.38107	2.12933	1.78162	0	0	1.24408	0	0	0	-2.64277	3.65768
	PBS_ACACCAACACCTGCGA-1	0.0355327	-0.0518208	SM.Bystander	2.78522	2.78522	1.56879	1.56879	3.61383	0	0	0	0	1.06485	0	0	0	-0.221686	0.742498
	PBS_ACACGCGAGGTAAGGA-1	-0.11075	-0.0387541	SM.Bystander	2.43698	3.17657	0	0	1.64391	1.64391	0	0	0	1.12742	0	0	0	0.694905	2.30165
	PBS_ACACGCGCACCATATG-1	-0.0306812	-0.0716268	SM.Bystander	1.9577	0	0	0	2.65183	2.09148	1.1078	0.700043	0	1.80323	0	0	0	-6.69796	-0.181862
	PBS_ACACGCGGTACGTACT-1	-0.0260807	-0.0208119	SM.Bystander	2.87393	1.75324	0.785415	0.785415	2.80416	1.21984	0	0	0	2.23572	0	0	0	0.787522	0.0480992
	PBS_ACACGCGTCTACGGGC-1	-0.104733	-0.0753432	SM.Bystander	1.9301	1.43814	0.95798	0.95798	1.8492	1.14483	0.42884	0.728008	0	0.728008	0	0	0	-5.82565	0.470492
	PBS_ACACTGAAGCTGGAGT-1	-0.0257629	-0.0795338	SM.Bystander	1.29885	1.29885	0	0	1.46588	1.29885	0	0.510586	0	2.11974	0	0	0	-6.67788	0.482233
	PBS_ACACTGACACCTCTAC-1	-0.115069	-0.0730626	SM.Bystander	2.03449	1.64001	1.46423	1.46423	2.71654	1.2508	0	0.979114	0	1.91947	0	0	0	-0.541635	2.82711
	PBS_ACACTGAGTCCGGTCA-1	0.0100654	-0.0529551	SM.Bystander	2.06739	1.87539	0	0	1.63754	2.36705	0	0	0	2.2284	0	0	0	-0.883609	2.38906
	PBS_ACACTGAGTTGCGGCT-1	-0.0985445	-0.0276758	SM.Bystander	1.92695	3.24446	2.22094	2.22094	1.92695	2.22094	0	0.776435	0	0	0	0	0	0.908109	3.13006
	PBS_ACAGAAAAGCAATTAG-1	-0.0275129	-0.039558	SM.Bystander	2.65374	1.68684	0	0	2.65374	1.68684	0	2.02862	0	0	0	0	0	-1.3753	3.75518
	PBS_ACAGCCGAGAACAGGA-1	-0.0939246	-0.0568974	SM.Bystander	2.21943	0	0	0	1.45415	0	0	0.970938	0	2.38348	0	0	0	1.68353	0.696469
	PBS_ACAGCCGCAGCTGTAT-1	-0.0422131	-0.0122266	SM.Bystander	1.68576	3.2261	1.68576	1.68576	2.02747	2.65252	0	1.16261	0	1.68576	0	0	0	-0.236882	2.52643
	PBS_ACAGCCGGTGTTAAAG-1	0.00238287	-0.0430423	SM.Bystander	2.0105	1.07845	2.58682	2.58682	2.7231	1.91991	0	0.83004	0	0.498776	0	0	0	-3.66619	2.26052
	PBS_ACAGCCGTCTAGAGCT-1	0.00167025	-0.0533831	SM.Bystander	2.46743	1.67088	1.15007	1.15007	2.46743	2.14646	0	0	0	2.14646	0	0	0	-1.24149	0.399384
	PBS_ACAGGGACACATGTTG-1	-0.0513288	-0.0453879	SM.Bystander	3.00132	2.42401	2.42401	2.42401	3.25781	2.75376	0	0	0	1.37126	0	0	0	-1.34688	2.46508
	PBS_ACAGGGAGTCTTCTAT-1	-0.0393651	-0.0449371	SM.Bystander	2.60797	1.18958	0	0	2.52	1.71765	0	0	0	1.90424	0	0	0	-2.61519	2.80622
	PBS_ACAGGGAGTTTATGCG-1	-0.0407382	-0.047567	SM.Bystander	1.80352	2.41072	0	0	2.41072	1.80352	0	0.818787	0	0.818787	0	0	0	-2.43827	2.95479
	PBS_ACAGGGATCGGATACT-1	-0.0378937	-0.0384276	SM.Bystander	2.95839	0.761592	2.95839	2.95839	3.3464	1.48728	0	0	0	2.19631	0	0	0	-1.43619	1.82776
	PBS_ACATCCCGTCGATTTG-1	-0.0947817	-0.0473821	SM.Bystander	2.20748	2.20748	1.85555	1.85555	1.85555	1.85555	0	0	0	3.1171	0	0	0	-0.185409	4.00677
	PBS_ACATCCCTCCACGTGG-1	-0.0199783	-0.0479648	SM.Bystander	1.72757	0.768597	0	0	3.02842	2.61915	0	0	0	0	0	0	0	-2.03933	-1.87204
	PBS_ACATCGACATCCCACT-1	-0.0441212	-0.038252	SM.Bystander	2.27727	0	0	0	2.50553	1.25276	0	0	0	0	0	0	0	-2.66751	3.89498
	PBS_ACATCGAGTGCTATTG-1	0.0124226	-0.0390536	SM.Bystander	2.94526	2.00609	0	0	3.23671	0	0	0	0	2.30337	0	0	0	-1.66368	1.53791
	PBS_ACATCGAGTGTTAACC-1	-0.0229242	-0.0414355	SM.Bystander	2.80082	2.50489	0	0	2.08274	0	0	0.877668	0	0.877668	0	0	0	1.51441	-0.366289
	PBS_ACATGCATCGTGCTCT-1	-0.107319	-0.0748831	SM.Bystander	2.24915	0	0.79362	0.79362	1.76568	1.23045	0	0.79362	0	0	0	0	0	-7.39396	-0.200929
	PBS_ACATTTCAGCGCTGCT-1	-0.00117335	-0.0397869	SM.Bystander	2.31013	2.95238	0.92133	0.92133	3.34029	1.71161	0	1.39259	0	2.87011	0	0	0	-1.25533	3.40672
	PBS_ACATTTCAGGGTGAAA-1	-0.10815	-0.0452908	SM.Bystander	3.17461	2.31914	1.49012	1.49012	2.06372	1.71981	0	0	0	0	0	0	0	-3.6479	0.282953
	PBS_ACATTTCCAATACAGA-1	0.00447388	-0.0308581	SM.Bystander	1.49047	1.49047	1.19173	1.19173	2.61083	1.19173	0	0.763789	0	0.763789	0	0	0	2.26689	3.95919
	PBS_ACATTTCGTGGTATGG-1	-0.027145	-0.0396086	SM.Bystander	1.30103	2.45893	0	0	3.41457	1.30103	0	1.84785	0	0	0	0	0	-0.0465363	3.2498
	PBS_ACATTTCTCTTGGTGA-1	-0.0556546	-0.0623522	SM.Bystander	2.04856	2.24559	0	0	2.48322	2.04856	0	0.61226	0	1.26237	0	0	0	-3.70109	1.57426
	PBS_ACCAAACCACTACTTT-1	5.86341e-05	-0.0237633	SM.Bystander	2.34694	1.0615	0	0	2.89129	1.89794	1.0615	1.56474	0	1.56474	0	0	0	0.742237	0.605584
	PBS_ACCAAACCATCGGTTA-1	0.0115326	-0.0487382	SM.Bystander	0	1.1984	0	0	1.1984	0	0	0	0	1.1984	0	0	0	2.54471	-3.48832
	PBS_ACCAAACGTACCTGTA-1	0.0225726	-0.0450869	SM.Bystander	1.52967	1.03259	0	0	1.86019	0	0	1.86019	0	2.30674	0	0	0	1.24982	-0.203241
	PBS_ACCAAACGTAGAATAC-1	0.109217	-0.0422873	SM.Bystander	1.93874	1.09304	0	0	0	2.18979	0	2.18979	1.09304	0	0	0	1.60275	2.62417	-2.34702
	PBS_ACCAAACTCCAATCCC-1	-0.0224774	-0.0411161	SM.Bystander	1.77966	2.16834	1.50849	1.50849	2.84441	2.71334	0	0.878778	0	1.50849	0	0	0	-4.27565	0.879106
	PBS_ACCAACAAGGCTTCCG-1	-0.0606352	-0.06395	SM.Bystander	0.546605	1.36341	0.898028	0.898028	2.9541	1.15755	0	0	0	0.546605	0	0	0	-4.73426	0.506538
	PBS_ACCACAACAATGGCCC-1	0.0292123	-0.0821527	SM.Bystander	0.818292	0.818292	0	0	1.9924	0	0	1.26222	0	1.26222	0	0	0	2.10993	-1.47909
	PBS_ACCACAACATATGAAG-1	-0.038097	-0.034982	SM.Bystander	1.61822	3.05496	1.95531	1.95531	3.2294	2.49496	0	0.698642	0	1.39453	0	0	0	-1.70135	3.16815
	PBS_ACCACAAGTGGCTACC-1	-0.124644	-0.0697531	SM.Bystander	2.14555	1.56305	2.14555	2.14555	1.67005	2.01071	0	0.962091	0	0	0	0	0	-6.94354	0.467139
	PBS_ACCACAAGTGTACGCC-1	0.0427588	-0.0297125	SM.Bystander	1.91157	0.76674	0	0	2.96753	1.49475	0	0	0	1.49475	0	0	0	2.16386	-0.513403
	PBS_ACCATTTAGAATGTTG-1	0.0111705	-0.0349959	SM.Bystander	2.2415	2.10491	0	0	2.94527	0	0	0	0	0.788938	0	0	0	-2.14748	0.463605
	PBS_ACCATTTAGCTGAAGC-1	-0.0132369	-0.0370347	SM.Bystander	2.6795	1.48034	0	0	1.48034	0	0	0.99222	0	2.24983	0	0	0	1.58675	0.459559
	PBS_ACCATTTAGGCCCGTT-1	-0.0522778	-0.0384858	SM.Bystander	2.87217	2.60317	2.11571	2.11571	2.74669	2.52287	0	0.714032	0	1.64265	0	0	0	0.757174	3.5498
	PBS_ACCATTTCAGAAATTG-1	-0.0184443	-0.0803365	SM.Bystander	1.43888	0.59	0	0	2.1085	1.22729	0.59	0.59	0	0	0	0	0	-3.78666	0.313444
	PBS_ACCCAAAGTCAGGAGT-1	-0.074842	-0.0440621	SM.Bystander	2.12962	1.45724	1.7819	1.7819	2.12962	0.600769	0	0	0	0	0	0	0	-1.90076	1.06721
	PBS_ACCCTCAGTAGAAACT-1	-0.0424959	-0.0183161	SM.Bystander	2.28673	1.8759	3.23149	3.23149	2.73238	1.16648	0	0.744476	0	0	0	0	0	2.10391	4.09724
	PBS_ACCCTCAGTAGCCCTG-1	-0.0327053	-0.0453476	SM.Bystander	2.67777	2.39229	0.643697	0.643697	3.08102	0.643697	0	0	0	1.31117	0	0	0	-3.14403	3.43685
	PBS_ACCCTCATCATTCTTG-1	-0.108424	-0.0778129	SM.Bystander	2.07241	0	0	0	2.40063	2.24992	0	0.571852	0	0.571852	0	0	0	-7.0978	0.291274
	PBS_ACCCTCATCCCTTGTG-1	-0.0516823	-0.0699572	SM.Bystander	2.54515	0.682471	0.682471	0.682471	2.3784	1.37024	0	0	0	0.682471	0	0	0	-3.03157	2.91192
	PBS_ACCCTTGAGAAGGCTC-1	0.00100262	-0.046702	SM.Bystander	2.58765	1.86655	2.47922	2.47922	1.62914	0.861409	0.861409	0	0	2.05828	0	0	0	-1.52192	1.58142
	PBS_ACCCTTGAGAGATCGC-1	0.0851031	-0.0288408	SM.Bystander	2.74128	0	1.229	1.229	3.74011	3.12501	0	1.229	0	1.229	0	0	0	1.92541	0.244009
	PBS_ACCCTTGCATTAAGCC-1	-0.0280153	-0.0265148	SM.Bystander	2.16508	2.36501	1.0746	1.0746	1.58056	2.04781	1.0746	1.0746	0	2.60545	0	0	0	1.0529	1.81182
	PBS_ACCCTTGTCAAACGTC-1	-0.0495377	-0.0288069	SM.Bystander	2.1224	3.02544	0	0	3.13781	1.23848	0	0	0	2.1224	0	0	0	1.45704	2.83922
	PBS_ACCCTTGTCACTGGTA-1	-0.038719	-0.0518758	SM.Bystander	1.12742	1.64391	0	0	2.23545	0	0	1.12742	0	1.12742	0	0	0	1.21552	1.46656
	PBS_ACCCTTGTCTAACGGT-1	-0.0840737	-0.0447083	SM.Bystander	2.32723	1.60222	2.82472	2.82472	2.90019	1.29273	0	1.29273	0	2.32723	0	0	0	-1.37423	1.9622
	PBS_ACCCTTGTCTAATTCC-1	0.0908396	-0.0366361	SM.Bystander	2.50981	3.55271	0	0	2.24886	2.88781	1.34173	1.89481	0	1.89481	1.34173	0	0	1.66028	-1.51002
	PBS_ACCGTTCAGGACAGTC-1	0.0377384	-0.0510669	SM.Bystander	1.52101	1.52101	1.98231	1.98231	1.85086	0	1.85086	0	0	2.38291	0	0	0	-0.585986	0.031422
	PBS_ACCGTTCGTCCACTTC-1	-0.0558217	-0.0766148	SM.Bystander	2.24182	2.08053	2.55837	2.55837	1.77598	2.16442	0	1.13224	0	0	0	0	0	-7.24728	0.473343
	PBS_ACCGTTCTCACACGAT-1	0.0118577	-0.044598	SM.Bystander	1.21215	1.93178	2.08966	2.08966	2.99	0.779489	0	0.779489	0	2.34592	0	0	0	-0.612266	3.62078
	PBS_ACCGTTCTCTGGAAGG-1	-0.11939	-0.0688501	SM.Bystander	2.43844	2.87516	0	0	2.0757	0.528868	0	0	0	0.528868	0	0	0	-4.5075	0.598653
	PBS_ACCTACCCAGACTGCC-1	-0.0335297	-0.0551134	SM.Bystander	1.91501	0	0.768907	0.768907	2.70062	1.1984	0	1.49789	0	1.91501	0	0	0	3.13366	2.86546
	PBS_ACCTACCCATTGACTG-1	-0.0222435	-0.0651391	SM.Bystander	2.47409	3.06963	0	0	1.95152	2.10988	0	1.76327	0	2.57099	0	0	0	0.358954	2.24366
	PBS_ACCTACCGTACCAATC-1	-0.0936093	-0.057427	SM.Bystander	0.805243	1.4093	0.481574	0.481574	2.90807	1.78322	0	0.481574	0	0	0.481574	0	0	-5.76294	0.594916
	PBS_ACCTACCTCATCGTAG-1	-0.0867428	-0.073645	SM.Bystander	2.69223	0	0	0	1.97326	1.11995	0.523681	1.49091	0	1.32254	0	0	0	-6.9862	-0.18579
	PBS_ACCTGAAAGCATGCAG-1	-0.0808449	-0.0296255	SM.Bystander	1.33108	0.872365	0.872365	0.872365	3.31268	1.33108	0	0	0	0.872365	0.872365	0	0	0.677151	2.03261
	PBS_ACCTGAAAGGCTCAAG-1	-0.0341332	-0.0506403	SM.Bystander	2.2931	1.93688	0.687889	0.687889	2.98572	1.78298	0	1.0916	0	0	0	0	0	-2.32248	2.38312
	PBS_ACCTGAACACTTCATT-1	-0.0680741	-0.0632043	SM.Bystander	2.42889	1.23385	0	0	0.79625	2.11665	1.0388	1.0388	0	1.0388	0	0	0	-7.37221	0.207674
	PBS_ACCTGAATCAGTGATC-1	-0.00760055	-0.0435445	SM.Bystander	1.41194	1.97516	0.936858	0.936858	2.80454	1.20235	0	0.57435	0	1.58512	0	0	0	-1.35392	0.591703
	PBS_ACCTGTCAGATAGTGT-1	0.025301	-0.0314618	SM.Bystander	2.61652	1.86218	1.86218	1.86218	2.47448	2.47448	0	1.86218	0	1.53151	0	0	0	-4.36677	1.1805
	PBS_ACCTGTCAGATTAGAC-1	0.0067009	-0.08205	SM.Bystander	1.39361	0	0	0	0	0	0	1.39361	0	0	0	0	0	1.76423	-2.35224
	PBS_ACCTGTCAGCAATTAG-1	-0.0143372	-0.0703529	SM.Bystander	1.60413	1.84023	0	0	2.45066	1.29445	1.60413	1.29445	0	2.03111	0	0	0	2.79343	-0.140523
	PBS_ACCTGTCCACTTCTCG-1	-0.0213577	-0.070038	SM.Bystander	2.0468	2.40826	0	0	2.0468	0	0	0	0	2.67319	0	0	0	3.30022	0.344057
	PBS_ACCTGTCTCATCCTAT-1	-0.05392	-0.0293486	SM.Bystander	2.39246	2.39246	0.977095	0.977095	2.39246	2.65702	0	0	0	0	0	0	0	-0.989299	1.37323
	PBS_ACGATCACATGCCGGT-1	-0.148774	-0.0498845	SM.Bystander	1.3271	2.23112	2.53642	2.53642	2.49158	2.1044	0	0.440843	0	1.3271	0	0	0	-7.20364	0.626223
	PBS_ACGATCAGTCCAGCGT-1	-0.127186	-0.0342783	SM.Bystander	2.52474	3.12792	1.90863	1.90863	2.76845	2.06592	0	0.764893	0	1.19317	0	0	0	-8.03284	0.77575
	PBS_ACGATGTAGGCAGGGA-1	-0.0359026	-0.0533306	SM.Bystander	2.83596	0	0	0	2.41694	0.899669	0	0	0	1.92208	0	0	0	0.101106	-0.0521565
	PBS_ACGATGTAGGGAGGCA-1	0.0491959	-0.0521158	SM.Bystander	2.66978	0	0	0	2.76819	0	0	1.70091	0	2.29837	0	0	0	0.0670032	0.606254
	PBS_ACGATGTAGGGCTGAT-1	-0.0426966	-0.0513123	SM.Bystander	1.16261	0	0	0	0	0	1.16261	2.02747	0	2.65252	0	0	0	2.30591	-2.60887
	PBS_ACGATGTCAGTTTCAG-1	0.101347	-0.0603162	SM.Bystander	1.44318	0	0	0	1.76665	2.20667	0	1.44318	0	2.20667	0	0	0	2.38712	-1.00097
	PBS_ACGCACGAGGTAGTAT-1	0.070039	-0.0326901	SM.Bystander	2.13665	1.88757	1.05353	1.05353	2.87975	1.88757	1.05353	0	0	2.13665	0	0	0	2.65269	3.69536
	PBS_ACGCACGCATACTTTC-1	-0.107729	-0.0224144	SM.Bystander	1.34571	1.66039	0	0	0	2.09214	0	0	0	2.51476	0	0	0	2.19159	0.0162722
	PBS_ACGCACGGTAAGGCCA-1	-0.0288991	-0.0328328	SM.Bystander	1.16954	0.746805	0	0	2.29071	1.69396	0	1.46574	0	2.58118	0	0	0	1.73398	-0.222246
	PBS_ACGCACGTCTACGGGC-1	0.0404673	-0.0516883	SM.Bystander	1.68406	0	0	0	2.02566	1.16118	0	0	0	1.45642	0	0	0	-3.00626	3.19157
	PBS_ACGGAAGCACTTCAGA-1	-0.119117	-0.0430622	SM.Bystander	2.05732	1.62826	2.21812	2.21812	2.93093	1.62826	0	0	0	0.860779	0	0	0	-0.342969	3.90259
	PBS_ACGGGTCGTGTGCTTA-1	-0.045815	-0.0512211	SM.Bystander	2.27801	1.22034	0.952518	0.952518	2.09986	2.09986	0	0.952518	0	0	0	0	0	-3.26214	2.31141
	PBS_ACGGTCGAGAGAATCT-1	-0.0994632	-0.0487241	SM.Bystander	2.10755	0.894294	1.5291	1.5291	1.80165	1.35872	0	0.894294	0	1.15323	0	0	0	-3.45759	0.537598
	PBS_ACGGTCGAGTATTGCC-1	0.026504	-0.0471099	SM.Bystander	2.26102	2.95803	3.0123	3.0123	3.0123	0.729534	0	0	0	1.66704	0	0	0	2.56469	3.71413
	PBS_ACGGTCGAGTTCCAGT-1	-0.0745282	-0.0482891	SM.Bystander	2.14192	2.97241	2.52766	2.52766	2.71001	1.61112	0	0.406166	0	0.694199	0	0	0	-8.00198	0.846204
	PBS_ACGGTCGCACCAGACC-1	0.0258589	-0.059277	SM.Bystander	0.620652	2.56817	0.620652	0.620652	2.8023	1.00074	1.00074	0.620652	0	1.66784	0	0	0	-1.69297	4.04494
	PBS_ACGGTCGTCGAAGCCC-1	-0.0158837	-0.0402876	SM.Bystander	2.85391	1.07302	3.51783	3.51783	3.48888	1.75966	0	0.674012	0	0	0	0	0	-3.055	1.45343
	PBS_ACGGTTAAGATCGGTG-1	0.0452889	-0.0452665	SM.Bystander	0	1.9272	0	0	2.28293	0	0	0	0	1.9272	0	0	0	0.0885233	-1.01049
	PBS_ACGGTTAGTATCATGC-1	0.00316159	-0.0335743	SM.Bystander	2.14951	0.733787	2.26837	2.26837	3.07159	1.8586	1.44665	1.15244	0	0	0	0	0	-0.905474	0.605147
	PBS_ACGGTTATCCGTCACT-1	0.0177742	-0.0547243	SM.Bystander	2.38464	0	0.564229	0.564229	2.95461	1.39435	0	0	0	1.39435	0	0	0	-3.13991	3.0205
	PBS_ACGTAACCATGAGGGT-1	0.0183122	-0.0497173	SM.Bystander	1.02737	1.02737	0	0	2.94113	1.02737	0	0	0	1.85335	0	0	0	0.802041	0.952692
	PBS_ACGTAACGTGGTATGG-1	-0.0568136	-0.0173676	SM.Bystander	2.43341	0	0	0	1.82436	2.43341	0	1.82436	0	0	0	0	0	2.39221	-0.806809
	PBS_ACGTAACTCGTTGCCT-1	-0.0407388	-0.0525526	SM.Bystander	2.93841	0	0	0	2.46228	2.09855	0	0	0	0	0	0	0	-1.14751	3.77684
	PBS_ACGTACAAGAGTCTGG-1	0.0028111	-0.0605359	SM.Bystander	2.15216	0.924529	1.95766	1.95766	2.73738	0.565507	0	0.565507	0	0.565507	0.565507	0	0	-2.85247	0.531047
	PBS_ACGTACAAGGAGGCAG-1	0.0154976	-0.0581851	SM.Bystander	0.908149	2.12807	0	0	3.26405	2.29035	0	0	0	2.12807	0	0	0	-1.37509	4.007
	PBS_ACGTACAAGTAGCTCT-1	-0.0693827	-0.060214	SM.Bystander	2.71471	2.59059	2.08569	2.08569	2.71471	1.74048	0	1.01615	0	0.462166	0	0	0	-8.05383	0.501261
	PBS_ACGTACAAGTCCTACA-1	0.0119115	-0.086759	SM.Bystander	2.27132	0	0.582328	0.582328	3.40908	0.582328	0	0	0	0.947946	0	0	0	-7.80688	0.348791
	PBS_ACGTACACAACAGCCC-1	0.00346947	-0.0602345	SM.Bystander	2.42375	1.18974	0	0	3.59558	0	0.762262	0.762262	0	1.18974	0	0	0	2.96368	0.29944
	PBS_ACGTACACATCCTCAC-1	-0.058317	-0.028888	SM.Bystander	2.19085	2.49485	0.951103	0.951103	2.82646	0.951103	0	0	0	1.42962	0	0	0	-1.37197	1.86562
	PBS_ACGTACAGTCTGCAAT-1	0.0721444	-0.0417986	SM.Bystander	3.00861	0.908856	0	0	3.37239	1.37699	0	1.37699	0	0	0	0	0	0.275919	2.46715
	PBS_ACGTACATCTACTATC-1	-0.0119517	-0.0433437	SM.Bystander	1.13046	2.23947	0	0	3.13634	1.83142	0	0.717131	0	1.13046	0	0	0	-1.89925	2.50924
	PBS_ACGTAGTAGTGTTCAC-1	-0.0199502	-0.0512494	SM.Bystander	2.81712	1.17771	0	0	2.40796	1.70363	0.753051	0	0	1.17771	0	0	0	-0.306468	-0.704471
	PBS_ACGTAGTCAAGTCATC-1	-0.109825	-0.0531486	SM.Bystander	1.71149	0.921239	1.39248	1.39248	2.31	1.71149	0	0	0	0	0	0	0	-0.833889	-0.0544216
	PBS_ACGTAGTGTGACAGCA-1	-0.0590379	-0.0724056	SM.Bystander	1.71947	0.411488	0.411488	0.411488	2.41424	1.80675	0	0.702168	0	0	0	0	0	-6.33533	-0.0685499
	PBS_ACGTCCTAGGTCACTT-1	-0.111614	-0.0484983	SM.Bystander	2.43808	2.28678	0.958525	0.958525	1.43881	0.958525	0	0	0	0.958525	0	0	0	-4.18393	0.672799
	PBS_ACGTCCTAGTCTTCCC-1	-0.0792618	-0.0199651	SM.Bystander	1.51885	2.45967	2.45967	2.45967	3.55209	1.51885	0	0	0	0	0	0	0	-0.030955	3.75447
	PBS_ACGTCCTCAATACCTG-1	-0.0321538	-0.0415784	SM.Bystander	2.84779	2.51566	1.77069	1.77069	2.63903	2.01488	0	0	0	0	0	0	0	0.196514	4.35896
	PBS_ACGTCCTCACGCTATA-1	-0.0270001	-0.042268	SM.Bystander	2.27723	2.07941	1.28783	1.28783	2.81836	1.96358	0	0	0	1.28783	0	0	0	-1.45625	2.53958
	PBS_ACGTCCTCATATAGCC-1	-0.061781	-0.08545	SM.Bystander	1.70409	0	0	0	1.70409	0	0	1.70409	0	2.77184	0	0	0	3.65704	-2.33288
	PBS_ACGTCCTCATGTGCTA-1	-0.110912	-0.0438482	SM.Bystander	1.60222	2.44849	0	0	2.32723	2.32723	0	0	0	0	0	0	0	-1.77552	0.926872
	PBS_ACGTTCCAGAAGTGTT-1	-0.0403897	-0.0483543	SM.Bystander	0	1.64105	0	0	2.23229	1.12503	0	0	0	0	0	0	0	0.881888	-0.919907
	PBS_ACGTTCCAGGCCCACT-1	-0.0339559	-0.0553016	SM.Bystander	2.82828	0	0.759347	0.759347	2.89332	2.19257	0	0.759347	0	2.75871	0	0	0	1.73322	-0.0833501
	PBS_ACGTTCCCACGCGCAT-1	-0.0382504	-0.0231745	SM.Bystander	2.15701	1.0686	0	0	1.0686	2.15701	0	0	0	1.0686	0	0	0	1.94216	-0.727083
	PBS_ACGTTCCTCTCTTGCG-1	0.00458727	-0.0355711	SM.Bystander	1.8272	2.4365	0	0	3.08493	2.91171	0	0	0	2.4365	1.00753	0	0	0.147662	3.43213
	PBS_ACTACGAAGCTAATGA-1	-0.14932	-0.0541339	SM.Bystander	3.2935	0	4.18726	4.18726	1.27918	0	0	0	0	0	0	0	0	2.30821	3.99782
	PBS_ACTACGAAGTGATAGT-1	0.010621	-0.0381664	SM.Bystander	2.39735	0	1.09821	1.09821	2.70749	2.5644	0	0	0	2.19669	0	0	0	-0.222753	1.16397
	PBS_ACTACGACAGCTGTAT-1	-0.0454996	-0.0593	SM.Bystander	2.20564	1.78673	0	0	2.91205	1.88572	0	1.05211	0	0	0	0	0	-4.40063	0.835237
	PBS_ACTACGACAGCTTTGA-1	-0.100861	-0.043346	SM.Bystander	0.909653	0.909653	2.29261	2.29261	2.29261	1.93641	0	0.909653	0	0.909653	1.37799	0	0	2.8218	3.70424
	PBS_ACTACGAGTGCCTTCT-1	-0.126662	-0.0150517	SM.Bystander	0	2.7066	0	0	0	2.50001	0	1.33385	0	0	0	0	0	0.384317	3.54472
	PBS_ACTACGATCACCATCC-1	-0.0449299	-0.0536769	SM.Bystander	2.76758	1.96621	2.18593	2.18593	2.71088	0.630024	0	1.01353	0	0.630024	0	0	0	-4.14005	1.23119
	PBS_ACTACGATCATTTCCA-1	-0.0183756	-0.057392	SM.Bystander	1.01085	0	1.8316	1.8316	2.27621	1.50316	0	1.01085	0	2.07841	0	0	0	-1.28758	4.27416
	PBS_ACTATCTGTGTTCAGT-1	-0.0582874	-0.0669675	SM.Bystander	2.88408	0	0	0	0	0	0	0	0	3.15769	0	0	0	2.00809	-1.98707
	PBS_ACTATCTGTTCGGTTA-1	0.0455145	-0.0297018	SM.Bystander	1.96988	2.49367	0	0	2.59074	2.76048	1.54796	0	0	1.54796	0	0	0	2.34871	-0.80687
	PBS_ACTATGGAGACATAGT-1	0.0231757	-0.0178771	SM.Bystander	2.48439	2.48439	0	0	2.02766	1.68594	0	1.16277	0	0	0	0	0	2.34088	0.502566
	PBS_ACTATGGCAAGTGACG-1	0.0107004	-0.0526545	SM.Bystander	1.80834	0	1.80834	1.80834	3.13989	0.99329	0	0.99329	0	2.41597	0	0	0	0.26748	2.97921
	PBS_ACTATGGCACGCAGTC-1	-0.0285921	-0.0447761	SM.Bystander	1.31654	1.86578	3.00139	3.00139	3.04565	1.99758	0	0.64719	0	0.64719	0	0	0	-3.79814	0.968366
	PBS_ACTATGGCACTCAAGT-1	-0.0365608	-0.0739974	SM.Bystander	2.18747	0.948769	1.42673	1.42673	2.49136	0	0	0	0	1.42673	0	0	0	-0.586641	1.00653
	PBS_ACTATGGGTGGTCCCA-1	-0.062747	-0.00958674	SM.Bystander	2.02224	1.4534	0.970327	0.970327	1.77773	2.38258	0	0	0	2.52346	0	0	0	-0.833947	4.09158
	PBS_ACTATTCCAAATTGCC-1	-0.00198549	-0.0725892	SM.Bystander	2.10014	0	1.22057	1.22057	2.56075	0.952714	0	0.585767	0	1.88321	0	0	0	-5.99207	0.377857
	PBS_ACTATTCGTAACATAG-1	0.0576584	-0.0575226	SM.Bystander	2.04037	2.04037	0	0	3.25275	2.44393	0.671007	0.671007	0	1.06898	0.671007	0	0	-2.72248	1.00739
	PBS_ACTATTCGTCAATCTG-1	-0.00258061	-0.0704075	SM.Bystander	1.29696	0	1.84314	1.84314	3.25074	2.45382	0	0	0	0.634487	0	0	0	-4.53402	0.646353
	PBS_ACTATTCTCTCGCGTT-1	-0.0500871	-0.0352972	SM.Bystander	1.36385	3.19005	1.68023	1.68023	1.36385	1.36385	0	1.36385	0	0.898373	0	0	0	-0.915115	1.18289
	PBS_ACTATTCTCTGCTAGA-1	-0.0932245	-0.0466913	SM.Bystander	1.34961	1.90387	0	0	2.09677	2.09677	0	1.34961	0	1.34961	0	0	0	-1.59108	1.9225
	PBS_ACTCCCACAAGATGGC-1	0.0127912	-0.0436595	SM.Bystander	2.5314	3.12924	1.58043	1.58043	2.62877	2.42351	0.826663	1.58043	0	2.42351	0	0	0	-2.96615	3.16708
	PBS_ACTCCCAGTACAGTTC-1	-0.12463	-0.0877057	SM.Bystander	1.51862	0.783279	0.783279	0.783279	2.23221	0	0	0	0	0	0	0	0	-7.11621	0.848072
	PBS_ACTCTCGAGCCTGTGC-1	0.0221111	-0.0605829	SM.Bystander	1.63123	2.22141	0.706822	0.706822	2.32707	0.706822	0.706822	0.706822	0	2.22141	0	0	0	-1.81999	2.00702
	PBS_ACTCTCGAGTGTTGTC-1	-0.0912964	-0.0286195	SM.Bystander	2.61772	2.49456	0.950908	0.950908	1.75166	2.35407	0	0.950908	0	0.950908	0	0	0	0.510866	2.41136
	PBS_ACTCTCGCATGGAACG-1	-0.0161646	-0.0668788	SM.Bystander	0.691253	1.09609	0	0	2.63554	1.09609	0	0	0	1.09609	0	0	0	-1.5665	-1.73283
	PBS_ACTCTCGGTACAAGTA-1	-0.13694	-0.0344079	SM.Bystander	3.21558	1.22135	0	0	0	2.10112	0	2.10112	0	1.75502	0	0	0	1.78604	-3.35857
	PBS_ACTCTCGGTACTCGAT-1	-0.0613869	-0.0504581	SM.Bystander	1.57567	1.57567	2.15964	2.15964	3.00419	1.90969	0	0	0	1.35467	0	0	0	-3.00317	1.04868
	PBS_ACTCTCGTCGTTCATT-1	0.0440943	-0.0445034	SM.Bystander	2.3351	1.20376	0	0	2.97864	2.3351	0	2.3351	0	3.19156	0	0	0	1.92356	-0.191146
	PBS_ACTGATGTCTTCGATT-1	-0.052507	-0.0388786	SM.Bystander	2.35681	1.43168	0	0	2.73019	0.952763	0	0.952763	0	0	0	0	0	-2.66003	3.62122
	PBS_ACTGCAAAGTTGGCTT-1	-0.00201087	-0.049616	SM.Bystander	2.58953	0.751568	0	0	2.81448	2.67027	0	1.17577	0	1.47269	0	0	0	-2.47723	3.90385
	PBS_ACTGCAAGTCTTGAGT-1	-0.0258257	-0.033533	SM.Bystander	1.58247	2.53377	0	0	2.91243	2.16722	0	1.07619	0	0	0	0	0	0.258468	1.23865
	PBS_ACTGTCCGTCTCAAGT-1	-0.0664938	-0.0598614	SM.Bystander	2.15895	1.15975	1.68237	1.68237	3.13076	0.739349	0	0.739349	0	0	0	0	0	-3.51401	0.342683
	PBS_ACTGTCCGTGAGCTCC-1	-0.0391518	-0.0491074	SM.Bystander	1.57181	1.57181	0	0	1.57181	1.57181	0	1.06735	0	2.99956	0	0	0	1.06472	1.36389
	PBS_ACTGTCCGTGATACCT-1	-0.100251	-0.0299889	SM.Bystander	2.55728	3.13989	0	0	2.55728	2.79122	0	0	0	1.48165	0	0	0	0.837226	3.80598
	PBS_ACTGTCCGTTGTACGT-1	-0.115782	-0.0535203	SM.Bystander	2.14703	2.08187	0	0	0.963125	1.93723	0	0.732326	0	1.15052	0	0	0	-7.40882	0.433987
	PBS_ACTGTGACACAGCATT-1	-0.13104	-0.0724843	SM.Bystander	1.64184	0.527156	0	0	2.54943	2.23316	0	0.870546	0	0	0	0	0	-6.9361	-0.068465
	PBS_ACTGTGAGTACCGGAA-1	0.00701645	-0.0518765	SM.Bystander	0.724838	1.84403	0.724838	0.724838	2.69713	1.99964	0.724838	0.724838	0	1.99964	0	0	0	-2.04982	2.31851
	PBS_ACTGTGAGTCTCAGGC-1	-0.0732256	-0.0602152	SM.Bystander	2.78087	1.01019	0	0	2.00181	0	0	0.458714	0	1.01019	0	0	0	-8.16846	0.52433
	PBS_ACTGTGATCCGGACTG-1	-0.103844	-0.0258817	SM.Bystander	3.04807	2.26212	1.75434	1.75434	1.06879	1.90741	0	1.75434	0	0.670867	0	0	0	-2.11481	4.0046
	PBS_ACTGTGATCGCCAGAC-1	0.0724285	-0.0594631	SM.Bystander	1.84344	0	0	0	1.51413	0	1.01983	2.45414	0	2.28886	0	0	1.01983	1.73656	-1.40388
	PBS_ACTTAGGGTCACAGAG-1	-0.00311916	-0.0482542	SM.Bystander	2.68917	1.95975	0	0	0	0	0.926	0	0	2.15431	0	0	0	2.74403	-2.24547
	PBS_ACTTATCAGCGTCTGC-1	-0.0294853	-0.047523	SM.Bystander	0	2.50047	0	0	2.66902	0	0	1.70024	0	0	0	0	0	-0.423552	2.66939
	PBS_ACTTATCAGGGCCTCT-1	0.0516781	-0.0597478	SM.Bystander	2.56828	0	0	0	2.20043	0	0	1.84886	0	1.61232	0	0	0	2.94022	-2.03011
	PBS_ACTTATCCAATGAGCG-1	-0.097323	-0.0244909	SM.Bystander	2.00342	3.36022	3.00781	3.00781	0	1.66321	0	0	0	0	0	0	0	1.47631	2.43572
	PBS_ACTTATCCAGGAGACT-1	-0.0191231	-0.0477457	SM.Bystander	2.778	2.60803	0	0	3.05002	1.25689	0	2.14516	0	1.25689	0	0	0	-0.487238	1.48716
	PBS_ACTTATCCAGTGTACT-1	-0.100417	-0.0683329	SM.Bystander	2.50513	3.15659	0	0	2.65954	1.11336	0	0	0	2.32244	0	0	0	2.32255	3.5165
	PBS_ACTTCCGGTTGGATCT-1	-0.0137585	-0.0355813	SM.Bystander	0.870264	1.64144	2.37144	2.37144	2.37144	1.64144	0	0.870264	0	0	0	0	0	-1.85251	1.61456
	PBS_ACTTCGCAGCCTCGTG-1	-0.045465	-0.0369964	SM.Bystander	1.50384	1.83233	0	0	2.70777	0	0	0	0	0	1.01141	0	0	0.442328	1.06254
	PBS_ACTTCGCAGCTCTGTA-1	0.0297458	-0.0257946	SM.Bystander	2.30934	1.53194	0	0	2.47497	2.47497	0	1.03445	0	1.03445	0	0	0	1.87646	0.0947807
	PBS_ACTTCGCCAATAACGA-1	0.0898993	-0.0313236	SM.Bystander	2.63469	1.87875	1.04677	1.04677	2.96961	1.87875	2.12748	1.04677	0	1.54689	0	0	0	2.97172	2.88553
	PBS_ACTTCGCCATTCATCT-1	-0.0074672	-0.0273825	SM.Bystander	1.65034	1.65034	4.46912	4.46912	3.94168	1.13281	0	0	0	1.13281	1.13281	0	0	2.35144	3.97304
	PBS_ACTTCGCGTATGAAGT-1	-0.0732075	-0.0477323	SM.Bystander	2.26443	1.82057	1.3546	1.3546	2.06693	2.26443	0	0.454283	0	0.454283	0	0	0	-4.03019	0.518503
	PBS_ACTTCGCGTGAAAGTT-1	-0.0527738	-0.0639222	SM.Bystander	1.35322	2.40193	0.540848	0.540848	1.52329	2.33476	0	0.540848	0	0.540848	0	0	0	-6.85017	-0.324032
	PBS_ACTTTCAAGGGAGGAC-1	-0.0827476	-0.0465633	SM.Bystander	0.571181	1.40645	2.5897	2.5897	2.96983	1.19727	0.571181	0	0	0.932445	0	0	0	-3.59289	0.625455
	PBS_ACTTTCAGTAGTCGGA-1	0.0370186	-0.0521059	SM.Bystander	2.66027	0.979269	0.979269	0.979269	2.66027	0.979269	0	0	0	0	0	0	0	0.489114	-0.422494
	PBS_ACTTTGTCACTGAGTT-1	0.00528465	-0.0326708	SM.Bystander	2.00453	1.66426	0	0	3.36146	2.77172	0	2.00453	0	1.1445	0	0	0	0.38383	3.72052
	PBS_AGAAATGGTTGAGAGC-1	-0.0754411	-0.0546921	SM.Bystander	0	0	0	0	1.10899	2.57928	0	1.10899	0	1.10899	0	0	0	-1.49024	3.78703
	PBS_AGAAATGTCACGATCA-1	0.000181777	-0.0335736	SM.Bystander	2.84382	0	3.8353	3.8353	2.7449	1.76719	0	0	0	1.44368	0	0	0	-0.802686	2.43989
	PBS_AGAACAAAGAAGCCAC-1	-0.0175594	-0.0478532	SM.Bystander	2.85698	0	0	0	0	0	1.92575	1.7384	0	2.08348	0	0	0	2.12157	-2.2827
	PBS_AGAACAATCTCTCCGA-1	-0.0374584	-0.0435127	SM.Bystander	2.10739	2.10739	2.6135	2.6135	2.10739	1.85943	0	1.032	0	0	0	0	0	-0.131187	5.58416
	PBS_AGAACCTAGTACTCGT-1	-0.103001	-0.0539384	SM.Bystander	2.12035	1.04152	1.04152	1.04152	2.485	0	0	0	0	0	0	0	0	-0.385436	2.7436
	PBS_AGAACCTCAGAGGACT-1	0.0447174	-0.035244	SM.Bystander	1.95012	0.919241	1.38998	1.38998	2.56948	1.70877	0	0.919241	0	1.38998	0	0	0	0.815533	0.749493
	PBS_AGAACCTTCCCTCATG-1	-0.024613	-0.0199571	SM.Bystander	0	3.48571	1.0912	1.0912	2.18733	2.82273	0	1.60054	0	1.60054	0	0	0	1.54851	0.0766435
	PBS_AGAACCTTCTATCCAT-1	-0.0752402	-0.0378843	SM.Bystander	2.46334	1.30454	1.30454	1.30454	2.84002	2.66931	0	0	0	1.85192	0	0	0	1.43472	3.143
	PBS_AGAAGCGAGTATGGAT-1	-0.0254281	-0.0521446	SM.Bystander	1.725	1.725	1.40488	1.40488	2.96786	0	0	1.40488	0	0.931185	0	0	0	0.0686791	-0.752771
	PBS_AGAAGCGCACACCAGC-1	-0.128555	-0.00421892	SM.Bystander	1.6483	1.1311	3.7107	3.7107	1.1311	0	0	0	0	0	0	1.6483	0	0.354461	3.94885
	PBS_AGAAGCGCAGAAACCG-1	0.0213503	-0.0512225	SM.Bystander	1.95797	0	0	0	2.66632	2.25328	0	0.79615	0	1.76951	0	0	0	-0.288933	2.01722
	PBS_AGAAGCGGTAGGTGCA-1	-0.0956768	-0.0634534	SM.Bystander	1.27406	0	0.827531	0.827531	0.827531	1.81656	0	1.27406	0	0	0	0	0	1.7561	3.93297
	PBS_AGAAGCGGTCAGTCGC-1	-0.0484376	-0.0449397	SM.Bystander	1.16839	2.28922	0.74593	0.74593	1.6926	0.74593	0	0	0	0	0	0	0	-3.76269	0.603845
	PBS_AGAAGTACAGTGGTGA-1	-0.0583715	-0.0500544	SM.Bystander	1.52104	1.52104	0.784961	0.784961	1.52104	1.21925	0	0.784961	0	1.94041	0	0	0	-0.90392	2.18433
	PBS_AGAAGTACATGGCTAT-1	0.0285618	-0.0326607	SM.Bystander	1.94394	3.32999	0	0	2.77044	2.67201	0.914913	0	0	1.70287	0	0	0	-0.461349	1.01197
	PBS_AGAAGTATCTGCTTAT-1	-0.0146746	-0.0542228	SM.Bystander	1.86252	2.21484	1.6253	1.6253	2.05412	1.31372	0	0.858657	0	2.99772	0	0	0	1.1336	1.3025
	PBS_AGACAAAAGTGCAAAT-1	9.78266e-05	-0.0540919	SM.Bystander	0.866012	0.866012	0	0	2.69288	2.3648	0	0	0	0	0	0	0	-3.17212	3.31797
	PBS_AGACAAAGTAATGTGA-1	-0.04557	-0.0327192	SM.Bystander	2.40367	2.54483	0	0	1.79706	1.79706	0	0	0	2.40367	0	0	0	-0.122151	2.33498
	PBS_AGACAAAGTGCAAGAC-1	0.102304	-0.0403778	SM.Bystander	2.27155	0.895706	0	0	3.05809	0	0	1.3605	0	0.895706	0	0	0.895706	0.815261	-0.981651
	PBS_AGACAAAGTTAAGACA-1	-0.0477664	-0.0601571	SM.Bystander	0.969615	0	0	0	0.969615	0	0	1.45252	0	1.45252	0	0	0	2.53231	-2.19902
	PBS_AGACAAATCTACGGTA-1	-0.0796534	-0.0615025	SM.Bystander	1.07257	1.07257	0	0	1.57811	1.7591	0	0.673682	0	0.673682	0	0	0	-2.38951	2.34596
	PBS_AGACACTGTCACTCTC-1	-0.134675	-0.0466346	SM.Bystander	0.780577	2.93071	1.9335	1.9335	0.780577	2.09142	0	0	0	0.780577	0	0	0	-1.00492	3.61609
	PBS_AGACACTTCGCATTAG-1	-0.0533179	-0.0613852	SM.Bystander	1.77122	0.680877	0.680877	0.680877	2.54218	1.36783	0	1.77122	0	1.58973	0	0	0	-1.74041	3.44746
	PBS_AGACAGGCATCACAGT-1	-0.119519	-0.0733241	SM.Bystander	1.55568	1.7357	1.7357	1.7357	1.05402	1.64974	0	1.05402	0	0.65989	0	0	0	-6.22101	0.740682
	PBS_AGACAGGGTCATTCCC-1	-0.0289987	-0.0551842	SM.Bystander	0	0	0	0	0	1.59975	0	1.09054	0	1.09054	0	0	0	2.41306	-1.71225
	PBS_AGACAGGGTGAGAGGG-1	-0.0596683	-0.0472926	SM.Bystander	2.44381	0	0	0	0	1.3875	0	1.94728	0	1.3875	0.917252	0	0	2.98319	-1.74561
	PBS_AGACAGGTCTCACGAA-1	0.0161889	-0.0425054	SM.Bystander	2.07967	2.61031	1.33519	1.33519	1.88729	0.87562	0	0	0	0	0	0	0	1.86357	1.31392
	PBS_AGACCATCACTCCGGA-1	-0.0150219	-0.0346084	SM.Bystander	1.64977	2.61135	2.08065	2.08065	3.50389	2.5027	0	0	0	0	0	0	0	-0.762216	2.78325
	PBS_AGACCATGTTAGGCCC-1	-0.0928482	-0.0480562	SM.Bystander	1.44496	2.48672	3.24403	3.24403	2.37259	2.01269	0	0.499769	0	1.44496	0.499769	0	0	-7.85049	0.155391
	PBS_AGACCATTCATGAGAA-1	-0.0593615	-0.0590818	SM.Bystander	1.98718	1.02911	0.641475	0.641475	3.26499	0.641475	0.641475	0	0	1.52543	0	0	0	-4.36824	0.365107
	PBS_AGACCATTCGTGGCTG-1	0.00750069	-0.0571558	SM.Bystander	2.821	1.59907	0	0	2.89645	1.59907	0	1.28986	0	1.83491	0	0	0	-0.936073	3.92158
	PBS_AGACCCGCATGAGAAT-1	0.0607554	-0.0847279	SM.Bystander	1.0088	0.626556	0	0	2.76062	1.50065	2.17933	0.626556	0	2.07559	0	0	0	-3.70419	0.385137
	PBS_AGACCCGGTAGTGGCA-1	-0.0545173	-0.0252814	SM.Bystander	1.54024	1.23657	1.23657	1.23657	3.08064	2.96158	0	0	0	0	0	0	0	2.43334	3.92759
	PBS_AGACTCAAGGTCATAA-1	-0.133791	-0.074719	SM.Bystander	2.1119	2.36886	0.591725	0.591725	2.36886	1.76518	0	0.591725	0	1.23002	0	0	0	-6.80153	0.504144
	PBS_AGAGAATCATGATCTG-1	0.0309582	-0.0269898	SM.Bystander	3.80252	2.2349	2.60404	2.60404	2.74757	2.43641	0	0	0	2.60404	0	0	0	3.07401	3.50241
	PBS_AGAGAATGTAACCAGG-1	-0.0497883	-0.0480603	SM.Bystander	2.12175	1.77447	2.12175	2.12175	2.75312	0.799438	0	0.799438	0	0.799438	0	0	0	-0.840811	0.426031
	PBS_AGAGAGCAGTTCTCTT-1	-0.0392737	-0.0231744	SM.Bystander	1.28228	1.82611	2.43531	2.43531	1.59072	2.31421	0	0	0	1.59072	0	0	0	-1.34356	1.79098
	PBS_AGAGAGCCACATACTG-1	0.00806259	-0.0255663	SM.Bystander	3.55739	1.73097	4.50893	4.50893	3.30791	1.41036	0	0	0	1.97336	0	0	0	2.45318	4.01353
	PBS_AGAGAGCCAGAAATTG-1	-0.0105671	-0.0505007	SM.Bystander	2.66774	0	0	0	3.00337	1.90895	0	0	0	2.52509	0	0	0	2.90023	3.73465
	PBS_AGAGAGCGTAGCTTGT-1	-0.078327	-0.0628285	SM.Bystander	0.526786	1.49681	0	0	0.870022	1.97981	0.870022	0	0	0	0	0	0	-3.68636	0.486562
	PBS_AGAGAGCGTAGGGAGG-1	0.0347466	-0.0505374	SM.Bystander	2.67899	0.857405	0	0	0	0.857405	0.857405	2.2129	0	2.2129	0	0	0	2.63232	-1.59089
	PBS_AGAGAGCGTGTCCACG-1	-0.133223	-0.0566219	SM.Bystander	2.60287	2.10879	0	0	1.83485	1.83485	0	0.839863	0	0.505627	0	0	0	-7.1972	-0.0928694
	PBS_AGAGCAGAGTTCCGTA-1	-0.0456627	-0.0307279	SM.Bystander	2.82735	2.10748	2.90941	2.90941	2.98526	1.67457	0	1.35867	0	0	0	0	0	-1.31654	2.93836
	PBS_AGAGCAGGTTTCCCAC-1	-0.0100286	-0.0480576	SM.Bystander	2.22619	1.97385	0	0	2.66929	1.12041	0	0.709541	0	1.81894	0	0	0	-0.798293	1.22959
	PBS_AGAGCAGTCCACGAAT-1	0.0955175	-0.0105301	SM.Bystander	1.37225	0.905069	0	0	3.36626	0.905069	1.37225	1.92984	0	3.07313	0	0	0	1.58667	0.0182521
	PBS_AGAGCAGTCCAGCTCT-1	-0.0540592	-0.0379172	SM.Bystander	1.38569	0	2.56421	2.56421	3.09028	1.94522	0	1.38569	0	0	0	0	0	0.312459	5.00982
	PBS_AGAGCCCAGTTGTCGT-1	-0.0613262	-0.0614906	SM.Bystander	2.19305	1.01865	0.63378	0.63378	3.37797	0.63378	0	0.63378	0	0	0	0	0	-2.79507	1.33498
	PBS_AGAGCCCCAAATTGGA-1	0.0427779	-0.0755326	SM.Bystander	1.92258	0.548018	0	0	3.27879	1.36591	0.548018	0.900015	0	1.80972	0	0	0	-4.91721	0.680238
	PBS_AGAGCCCCAAGCGCTC-1	-0.0984388	-0.0610899	SM.Bystander	2.49044	0	0	0	0	0	0	2.06896	0	2.86789	0	0	0	2.69907	-1.91654
	PBS_AGAGCCCCAATCCTAG-1	0.056101	-0.0496788	SM.Bystander	0.584569	0.584569	1.42956	1.42956	3.27393	1.60364	0.584569	1.21866	0	1.88092	0	0	0	-1.41816	-1.47387
	PBS_AGAGCCCCAGCTTCGG-1	-0.068928	-0.0438841	SM.Bystander	2.88127	0.752576	1.88893	1.88893	2.04572	1.47416	0	1.17709	0	0.752576	0	0	0	-0.0718386	-0.689369
	PBS_AGAGCCCTCCCGAACG-1	0.0288891	-0.041688	SM.Bystander	1.51713	0	0	0	2.55442	2.35052	0	0.782247	0	2.23052	0	0	0	2.33994	0.697183
	PBS_AGATAGACATTCATCT-1	-0.00362994	-0.0633111	SM.Bystander	1.07524	1.76245	1.07524	1.07524	2.04865	0.675667	0	0.675667	0	1.07524	0	0	0	-3.45717	3.08359
	PBS_AGATAGAGTTCCGGTG-1	0.00566658	-0.0429628	SM.Bystander	2.70494	0	0	0	2.47256	1.41118	0	1.41118	0	2.89338	0	0	0	0.872867	0.140241
	PBS_AGATCCACAGACCCGT-1	-0.0230648	-0.0676909	SM.Bystander	0	0	0	0	1.53272	0	0	1.0351	0	1.0351	0	0	0	0.359852	-0.590483
	PBS_AGATCCAGTCCGGATC-1	-0.103152	-0.0461333	SM.Bystander	0	1.6072	0	0	0	0	0	0	0	0	1.6072	0	0	-7.92501	0.887813
	PBS_AGATCCATCACCTTAT-1	-0.0652045	-0.0401081	SM.Bystander	2.94558	1.6104	0	0	0	1.94694	0	0	0	1.94694	0	0	0	3.03949	-2.83115
	PBS_AGATCCATCGGAGATG-1	-0.0900873	-0.0528905	SM.Bystander	0	0	1.20786	1.20786	1.20786	2.0843	0	0	0	0	0	0	0	-0.885411	2.21973
	PBS_AGATCGTAGACGGTTG-1	0.00547129	-0.0356231	SM.Bystander	2.09287	2.09287	1.74725	1.74725	2.64131	1.21473	0	0.781476	0	0.781476	0	0	0	-1.24603	1.50092
	PBS_AGATCGTGTGTAAATG-1	-0.065915	-0.04567	SM.Bystander	0	1.13281	1.65034	1.65034	3.26776	1.13281	0	0	0	2.612	0	0	0	-2.3466	2.39044
	PBS_AGATCGTTCTGCATGA-1	-0.0171348	-0.0645696	SM.Bystander	2.05425	1.48172	0	0	3.42603	0.615252	0.615252	0	0	0.993343	0	0	0	-1.62076	-0.866546
	PBS_AGATGCTAGAAGCGGG-1	0.0327453	-0.036104	SM.Bystander	1.66079	0	0	0	2.89336	1.14159	0	1.66079	0	1.66079	0	0	0	0.331933	-0.699861
	PBS_AGATGCTAGATTGACA-1	-0.0846522	-0.027262	SM.Bystander	1.28662	0	1.28662	1.28662	2.4408	2.4408	0	2.18173	0	1.28662	0	0	0	-0.104715	5.54161
	PBS_AGATGCTAGGTGGTTG-1	-0.0761528	-0.059545	SM.Bystander	1.28012	0.832271	0	0	2.7268	1.28012	0	0.832271	0	0	0	0	0	-2.4463	-0.0164725
	PBS_AGATGCTAGTAATACG-1	0.0687904	-0.0207114	SM.Bystander	0	1.14304	0	0	2.76971	2.76971	0	1.14304	0	2.62596	0	0	0	-0.385347	3.57681
	PBS_AGATGCTGTCACCCTT-1	-0.0223385	-0.044989	SM.Bystander	1.83601	1.9914	2.44608	2.44608	3.60675	1.42621	0	1.42621	0	0	0	0	0.719933	-2.48174	0.253293
	PBS_AGCATCAAGCACCCAC-1	0.0922145	-0.0503857	SM.Bystander	0.833373	1.28153	0.833373	0.833373	2.31327	1.82524	0	0.833373	0	0.833373	0	0	0	-1.63439	4.43403
	PBS_AGCATCAAGGCATTTC-1	0.00775664	-0.056465	SM.Bystander	0.914106	2.13685	1.38356	1.38356	3.08756	0	0	1.38356	0	0	0	0	0	-0.242	1.26819
	PBS_AGCATCACACATATCG-1	0.0747562	-0.0547202	SM.Bystander	2.53765	0	0	0	2.83431	1.92059	0.898632	0.898632	0	0.898632	0	0	0	2.35588	-0.209267
	PBS_AGCATCACAGCATGCC-1	0.0335209	-0.0649018	SM.Bystander	2.84174	2.12093	0.90332	0.90332	2.12093	0	0	0	0	2.12093	0	0	0	-0.164522	3.80971
	PBS_AGCATCAGTAGACTGG-1	-0.0603479	-0.051378	SM.Bystander	2.36239	2.04529	1.91247	1.91247	2.90741	0.673776	0	0.673776	0	1.75926	0	0	0	-1.85254	0.882622
	PBS_AGCATCAGTATTTCGG-1	0.0154343	-0.0530202	SM.Bystander	2.20079	2.91251	0	0	3.54001	1.8492	0	0	0	0	0	0	0	-1.42116	2.23036
	PBS_AGCATCAGTTAGGAGC-1	0.0774278	-0.0657126	SM.Bystander	2.24508	0	0	0	2.08372	1.33861	1.89122	1.89122	0	1.89122	0	0	0	1.96041	-1.70775
	PBS_AGCATCAGTTGCGGCT-1	0.0443016	-0.0627756	SM.Bystander	1.73512	0	0	0	3.55119	2.08	0	0.773531	0	1.73512	0	0	0	-2.18411	3.53527
	PBS_AGCATCATCCTAGCGG-1	-0.02083	-0.0509916	SM.Bystander	0	1.48095	0	0	2.68023	1.7101	0	0	0	0	0	0	0	-1.17192	0.482669
	PBS_AGCATCATCGCCGTGA-1	-0.125612	-0.0662644	SM.Bystander	2.33595	2.08	0.938655	0.938655	1.73512	1.58747	0	1.41417	0	0.938655	0	0	0	-7.9931	0.103377
	PBS_AGCCAATAGCAGGGAG-1	-0.0559983	-0.0468078	SM.Bystander	2.64827	1.52188	1.22	1.22	2.64827	1.52188	0	0	0	0.785545	0	0	0	-1.01456	-0.380843
	PBS_AGCCAATAGGCGTCCT-1	-0.107121	-0.0786914	SM.Bystander	2.34732	3.11326	0.620454	0.620454	1.27517	1.00046	0.620454	1.66749	0	1.94854	0	0	0	-7.65219	0.887773
	PBS_AGCCAATCATCGTGCG-1	-0.0166273	-0.0477852	SM.Bystander	2.26289	0.890001	1.90814	1.90814	2.97842	1.66872	0	0	0	0	0	0	0	2.5428	3.46207
	PBS_AGCCAATGTACCGGCT-1	-0.0380946	-0.079012	SM.Bystander	0.871798	0	2.32969	2.32969	2.01388	0.656209	0	0.871798	0	1.88173	0	0	0	-6.44567	0.089105
	PBS_AGCCACGAGGGCAACT-1	-0.0707286	-0.0611186	SM.Bystander	1.31025	0.964797	1.93955	1.93955	1.56652	1.44657	0.432703	0	0	0.964797	0	0	0	-6.71069	0.574918
	PBS_AGCCACGGTCGTATGT-1	-0.0137419	-0.0298714	SM.Bystander	1.93451	0	3.54242	3.54242	3.7482	2.55267	0	0	0	0	0	0	0	-0.134592	5.54502
	PBS_AGCCACGGTGCCTTCT-1	-0.00779673	-0.0939512	SM.Bystander	0	0.392187	1.57727	1.57727	2.79526	1.22409	0	0.673164	0	1.35617	0	0	0	-6.15673	0.607615
	PBS_AGCCAGCAGACAACTA-1	-0.0695883	-0.0523301	SM.Bystander	2.59251	0	1.34887	1.34887	2.35235	1.56947	0	0	0	1.06542	0	0	0	2.86104	3.98961
	PBS_AGCCAGCAGGGAGGAC-1	-0.0777318	-0.0492231	SM.Bystander	1.30454	1.85192	0	0	1.85192	1.85192	0	1.85192	0	1.30454	0	0	0	2.11955	0.99304
	PBS_AGCCAGCGTGATGAAT-1	-0.0192287	-0.0422584	SM.Bystander	0.632082	1.97	2.28394	2.28394	3.01522	1.29324	0	1.01633	0	1.83882	0	0	0.632082	0.200612	2.20767
	PBS_AGCCAGCGTGGTCTCG-1	-0.0773523	-0.0601614	SM.Bystander	1.33659	1.6504	1.13286	1.13286	2.71006	0.531515	0	0.531515	0	0.876725	0	0	0	-3.61012	0.686558
	PBS_AGCCAGCTCATTGTTC-1	-0.0970034	-0.0805273	SM.Bystander	0.905333	0.551801	0	0	2.35829	1.166	0	0	0	0	0	0	0	-7.04379	0.62314
	PBS_AGCCAGCTCGCCTTGT-1	-0.000835573	-0.0318993	SM.Bystander	3.23387	2.16312	0	0	2.30071	0.825507	0.825507	2.16312	0	2.00353	0	0	0	2.44845	-0.662817
	PBS_AGCGATTAGACCAACG-1	0.0044482	-0.0467194	SM.Bystander	1.51769	0.782634	0.782634	0.782634	2.9343	2.09474	2.35117	0.782634	0	1.21623	0	0	0	-1.34573	1.87443
	PBS_AGCGATTGTCTAGGCC-1	0.0120545	-0.0644586	SM.Bystander	1.87807	0.802584	0	0	2.43939	1.40567	0.802584	0.479737	0	1.96802	0	0	0	-2.68117	0.623039
	PBS_AGCGCCAAGCCACAAG-1	0.0743193	-0.0360972	SM.Bystander	1.69556	2.43209	0	0	3.26633	2.43209	0	1.37788	0	2.43209	0	0	0	1.82429	0.258995
	PBS_AGCGCCACACCGGTCA-1	0.048774	-0.0503824	SM.Bystander	1.73673	1.97939	0	0	2.98138	1.97939	0	0	0	0	0	0	0	-1.44532	3.39226
	PBS_AGCGCCACATGGCCAC-1	-0.0411184	-0.0467989	SM.Bystander	2.14582	0	1.25743	1.25743	2.60873	1.25743	0	0	0	1.7972	0	0	0	3.16348	-0.47426
	PBS_AGCGCCAGTACGCTAT-1	0.00610088	-0.0700188	SM.Bystander	1.98424	1.64526	0	0	2.23695	2.23695	0	0	0	2.74972	0	0	0	-0.244564	4.66652
	PBS_AGCGCCAGTGTCCGTG-1	0.113897	-0.0548864	SM.Bystander	1.64402	0	0.872122	0.872122	2.49616	0	1.8822	1.64402	0.872122	2.07442	0	0	0	2.37248	-1.2001
	PBS_AGCGCCAGTTAAGAAC-1	0.0361897	-0.0501924	SM.Bystander	2.85551	0	0	0	2.41944	1.96624	0	2.2183	0	3.31865	0	0	0	1.80524	-0.12239
	PBS_AGCGCCATCGTAACCA-1	-0.0607136	-0.0759227	SM.Bystander	2.16508	0	0	0	1.91493	1.35924	0	1.0746	0	1.0746	0	0	0	-2.62823	2.97045
	PBS_AGCGCTGAGATGTTGA-1	-0.0282758	-0.0432155	SM.Bystander	2.65064	0.839975	0	0	0.839975	2.32378	1.83502	0	0	0.839975	0	0	0	-1.73007	0.344
	PBS_AGCGCTGAGCGCCTTG-1	0.101569	-0.0414063	SM.Bystander	2.56431	1.15698	2.3806	2.3806	2.71945	1.45172	0.737239	0.737239	0	1.67908	0	0	0.737239	-0.495254	-0.782621
	PBS_AGCGCTGCAGACGATG-1	-0.0977681	-0.0478166	SM.Bystander	1.97066	2.22288	0	0	2.42412	0	0	0	0	1.11791	0	0	0	0.755454	2.45394
	PBS_AGCGCTGCAGGAGGAG-1	0.0863486	-0.0378974	SM.Bystander	2.09551	0.886212	2.09551	2.09551	2.62708	1.90266	0	0.886212	0	0.886212	0	0	0	-0.319098	1.99751
	PBS_AGCGCTGCATGATCTG-1	-0.0940637	-0.0312675	SM.Bystander	1.66512	2.25891	2.52013	2.52013	2.09727	1.90436	0	0.887387	0	1.66512	0	0	0	-2.9499	3.50424
	PBS_AGCGCTGGTCATCCCT-1	-0.0396318	-0.0421541	SM.Bystander	2.29894	2.58964	2.17964	2.17964	2.81459	1.47278	0	0.751627	0	0	0	0	0	-1.38108	2.89158
	PBS_AGCGCTGTCCGAGATT-1	-0.0549893	-0.0613212	SM.Bystander	2.30826	0	0	0	2.88936	1.70991	0	1.48078	0	0	0	0	0	-2.30022	1.75789
	PBS_AGCGTATAGCGCTTCG-1	0.0305194	-0.0628105	SM.Bystander	2.57199	0	0	0	1.76418	0	0	2.11084	0	2.7415	0	0	0	3.0865	-2.95731
	PBS_AGCGTATAGGCATGCA-1	0.0317797	-0.0497264	SM.Bystander	1.745	1.21282	0	0	2.34677	2.22682	0	0	0	1.5139	0	0	0	-0.305536	2.80301
	PBS_AGCGTATAGTCTCGTA-1	-0.0194027	-0.0572894	SM.Bystander	1.88371	0	0	0	3.2831	0.749326	0	0	0	1.46942	0	0	0	-1.11112	2.15186
	PBS_AGCGTATCAGCGAGTA-1	0.0449565	-0.0566739	SM.Bystander	1.65109	0.61114	0	0	1.93119	1.47479	0	1.26062	0	1.65109	0	0	0	2.52866	3.75223
	PBS_AGCGTATGTCGTCATA-1	-0.052737	-0.0493718	SM.Bystander	1.58524	2.01056	0.830076	0.830076	2.80469	2.30802	0	0	0	0	0	0	0	-2.54768	3.27392
	PBS_AGCGTATGTTGGGCCT-1	0.0579521	-0.0642015	SM.Bystander	1.11561	0.861883	0	0	1.6298	0.521058	1.86725	0.521058	0	1.75555	0	0	0.521058	-0.313707	-1.12283
	PBS_AGCGTATTCACTGCTC-1	0.0187668	-0.0547896	SM.Bystander	2.62226	1.03809	0	0	2.48014	2.31442	0	0	0	2.31442	0	0	0	-3.29582	3.71445
	PBS_AGCGTATTCCACGGGT-1	0.0212466	-0.0529072	SM.Bystander	2.06836	0.868092	0	0	2.86724	1.63843	0	0	0	1.32567	0	0	0	-1.0429	1.42533
	PBS_AGCGTATTCGCCTCTA-1	-0.141868	-0.0744784	SM.Bystander	1.76799	0.795149	0	0	1.76799	1.65855	0	0.474609	0	1.86663	0	0	0	-7.38009	-0.0784493
	PBS_AGCGTCGAGAGTCAAT-1	-0.0354427	-0.0608807	SM.Bystander	0	0	2.67913	2.67913	2.86111	2.45651	0.67776	1.07804	0	0.67776	0	0	0	-6.60365	-0.168946
	PBS_AGCTACAAGATTGATG-1	-0.00539323	-0.0457071	SM.Bystander	2.87909	1.81948	0	0	2.00966	1.27657	0	0.829493	0	0	0	0	0	-1.85512	2.38992
	PBS_AGCTACAAGTAGAATC-1	-0.00391635	-0.0429029	SM.Bystander	1.50507	0	0	0	2.27841	0	0	1.50507	0	1.50507	0	0	0	1.27736	-0.432172
	PBS_AGCTACATCTCAATCT-1	-0.109517	-0.0593339	SM.Bystander	2.02082	1.67952	0.737523	0.737523	2.71996	2.15585	0	0	0	0	0.737523	0	0	-2.49859	2.65094
	PBS_AGCTCAACACATATCG-1	-0.0737857	-0.0513835	SM.Bystander	0.866012	1.87328	0	0	0.866012	1.63554	0	1.87328	0	2.3648	0	0	0	-0.0772382	2.97327
	PBS_AGCTCAAGTGAGAACC-1	-0.130622	-0.0754195	SM.Bystander	1.50794	1.50794	0.878366	0.878366	1.50794	1.33866	0	0	0	0.878366	0	0	0	-6.85302	-0.130274
	PBS_AGCTCAATCCTTTGAT-1	-0.0460617	-0.0324193	SM.Bystander	1.06163	1.06163	1.06163	1.06163	2.1476	1.06163	0	0	0	0	0	0	0	-0.814527	-1.90827
	PBS_AGCTCAATCTAAGCGT-1	-0.0315108	-0.0546374	SM.Bystander	0	1.96754	1.24163	1.24163	2.26325	0.802279	0	0.802279	0	2.12629	0	0	0	-2.47522	3.42043
	PBS_AGCTTCCTCACTGGGC-1	-0.105937	-0.0377672	SM.Bystander	2.34336	2.50955	0	0	1.05891	2.14394	0	0	0	2.34336	0	0	0	3.95916	-2.15787
	PBS_AGGAAATCACCGCTAG-1	-0.0702703	-0.0356583	SM.Bystander	2.61522	3.27111	0	0	3.14299	0	0	1.42733	0	0	0	0	0	-0.134073	3.88261
	PBS_AGGAAATGTCACAGTT-1	-0.0531397	-0.0385784	SM.Bystander	1.8722	2.12067	1.54081	1.54081	3.52681	2.12067	0	0	0	1.54081	0	0	0	0.265166	0.845837
	PBS_AGGAAATGTTCTCGTC-1	-0.0180463	-0.0380881	SM.Bystander	2.40154	3.16084	1.25563	1.25563	3.93576	2.6064	0	0	0	0	0	0	0	0.615494	2.53754
	PBS_AGGAAATTCGGTGAAG-1	-0.0901339	-0.0567444	SM.Bystander	0.960031	1.66734	2.07749	2.07749	2.20375	1.76393	0	0	0	0	0	0	0	-7.89862	0.52575
	PBS_AGGAATAAGCCTGAAG-1	-0.026227	-0.0637705	SM.Bystander	1.86457	1.57219	1.57219	1.57219	2.15576	2.09052	1.57219	0.737466	0	0	0.435228	0	0.435228	-6.86805	-0.335024
	PBS_AGGAATATCCATATGG-1	-0.0445048	-0.044401	SM.Bystander	1.81997	0.710171	0.710171	0.710171	2.10905	2.33302	0	0.710171	0	1.12125	0	0	0	-1.14858	-0.359014
	PBS_AGGACGATCAGAGCGA-1	-0.0116126	-0.0541466	SM.Bystander	2.58083	2.31808	0	0	2.15526	1.96067	0	0	0	1.39922	0	0	0	-2.38952	3.7215
	PBS_AGGACGATCATCCTAT-1	-0.00158856	-0.0258821	SM.Bystander	1.19759	2.32714	2.53057	2.53057	3.1831	1.72709	0	1.19759	0	1.72709	0	0	0	1.07153	-0.140486
	PBS_AGGACTTCATCAGTGT-1	0.121658	-0.048068	SM.Bystander	1.289	0	1.59812	1.59812	3.48277	1.83391	0	0.839228	0	1.289	0	0	0	-0.925632	-0.085194
	PBS_AGGACTTGTTACCCTC-1	-0.1062	-0.01805	SM.Bystander	2.24956	2.13098	1.13812	1.13812	1.99642	1.99642	0	1.43063	0	2.82771	0	0	0	-1.30949	3.03143
	PBS_AGGAGGTAGAACGTGC-1	-0.0298824	-0.0493263	SM.Bystander	2.29445	2.29445	0	0	3.10931	2.29445	0	0	0	2.6017	0	0	0	0.439003	-0.0236654
	PBS_AGGATAAAGAACGTGC-1	-0.0285233	-0.0515015	SM.Bystander	1.30383	0	0	0	2.6684	1.30383	0	0.638931	0	1.02565	0	0	0	-2.29996	0.659692
	PBS_AGGATAAAGTATGACA-1	-0.0244887	-0.0750267	SM.Bystander	1.7874	1.24903	1.55401	1.55401	1.97649	2.05912	0	1.24903	0	1.88641	0	0	0	-7.99685	0.859444
	PBS_AGGATAACAACACGAG-1	-0.0586406	-0.049098	SM.Bystander	1.71784	1.03992	3.34762	3.34762	2.40328	1.03992	0	0.649454	0	0	0	0	0	-0.30953	2.56746
	PBS_AGGATAAGTGGTATGG-1	-0.00690945	-0.056377	SM.Bystander	2.25059	2.68029	0	0	2.41519	0.992755	0	0	0	1.48099	0	0	0	1.33211	0.923044
	PBS_AGGATCTCAAAGCTAA-1	0.0272167	-0.0396265	SM.Bystander	2.11156	1.36212	0	0	2.9138	1.67834	0	1.36212	0	1.36212	0	0	0	-1.26529	1.51511
	PBS_AGGATCTCAGCTGAAG-1	0.0325517	-0.0235827	SM.Bystander	1.07594	2.67616	1.07594	1.07594	3.33429	1.07594	0	1.07594	0	1.58217	0	0	0	0.0327907	1.46335
[truncated: 8,714 more rows]

## Sheet: Figure 1j
Figure 1j	Group	4 IRs			3 IRs			2 IRs			1 IRs			0 IRs
[truncated: 7 more rows]

## Sheet: Figure 1k
Figure 1k	TFs	SM TBYS					SM TTST			SM TMEM
[truncated: 4 more rows]
