# Supplementary material for: An oncolytic virus delivering tumor-irrelevant bystander T cell epitopes induces anti-tumor immunity and potentiates cancer immunotherapy
Source: Nat Cancer. 2024 Apr 12;5(7):1063–81. doi: 10.1038/s43018-024-00760-x (PMC11286533; doi:10.1038/s43018-024-00760-x)
Supplement: Supplementary file 3 — Statistical source data for Fig. 2. [file 43018_2024_760_MOESM3_ESM.xlsx]

## Sheet: Figure 2b
Figure 2b	Time (days)	PBS: tumor volume (mm3)						NDV-WT: tumor volume (mm3)										NDV-GP: tumor volume (mm3)
	7	78.01	124.76	116.33	114.43	69.24	101.81	134.22	129.68	115.35	113.81	112.9	92.88	88.25	81.11	71.42	63.98	130.29	128.5	116.76	112.92	106.49	103.04	87.87	80.02	72.96	81.22
	9	180.95	208.42	208	343.6	268.44	261.48	103.42	196.4	184.03	115.96	123.44	85.73	125.65	234.36	156.9	101.97	81.84	103.23	158.23	158.01	59.75	160.23	134.8	156.62	82.08	145.09
	11	146.08	286.96	373.46	525.1	377.3	415.11	240.51	343.38	359.8	138.21	190.07	173.6	229.17	228.16	201.57	254.04	152.82	198.38	137.39	101.43	111.63	78.83	145.2	119.36	97.65	96.03
	13	283.2	557.39	569.9	688.16	443.81	550.71	373.61	549.6	503.48	284.37	317.81	288.53	493.16	339.78	274.65	401.61	213.31	196.27	163.01	177.27	199.26	223.96	252.97	252.97	211.17	135.72
	15	402.72	973.63	566.86	758.44	464.17	771.89	551.95	599.67	458.8	361	432.59	297.93	441.36	371.92	308.16	296.32	169.27	316.01	127.49	162.08	268.79	167.67	224.82	338.89	248.62	167.06
	17	366.08	1408.55	534.93	702.84	498.76	1025.4	775.82	1099.48	514.06	374.78	402.49	333.43	327.9	292.99	359.6	424.29	266.07	470.42	90.39	236.18	476.01	115.17	353.05	469.98	222.88	153.25
	19	474.37	1724.79	566.37	820.61	693.96	1089.24	803.89	1257.13	569.93	440.87	440.87	527.5	528.82	434.69	294.97	348.24	157.5	549.25	140.08	395.31	488.53	97.68	405.48	399.87	160.34	137.93
	21							951.8	1751.34	906.85	757.55	795.42	562.54	535.13	405.81	313.71	379.71	122.3	644.14	122.35	415.2	608.78	82.58	633.63	724.62	120.24	87.24
	23																	58.79	683.95	110.26	643.44	789.08	68.35	695.49	776.84	81.3	79.83
	25																	41.95	861.1	118.54	779.5	1282.36	43.4	963.27	958.15	39.22	122.18
	27																	47.54	871.73	117.44	1098.92	1444.17	47.72	1137.88	1152.64	42.01	222.78
	29																	72.85	1168.02	144.57	1250.2	2164.82	48.13	1270.58	1212.52	42.91	380.7

## Sheet: Figure 2c
Figure 2c	Time (days)	PBS	NDV-WT	NDV-GP
	23	1
	25	1	1
	25	1
	27	1	1
	27		1
	27		1
	29			1
	31	1	1
	31	1	1
	31		1
	33		1
	35		1	1
	35			1
	35			1
	37		1	1
	67			0
	71			0
	161			0

## Sheet: Figure 2e
Figure 2e	Time (days)	PBS	NDV-WT	NDV-GP
	22	1		1
	24	1	1	1
	24		1
	26	1
	28	1	1	1
	28	1	1	1
	28	1
	28	1
	30	1	1	1
	30	1		1
	30	1		1
	32	1	1	1
	32	1	1	1
	32		1

## Sheet: Figure 2g
Figure 2g	Time (days)	PBS: tumor volume (mm3)										PBS + NAbs: tumor volume (mm3)									NDV-WT: tumor volume (mm3)									NDV-WT + NAbs: tumor volume (mm3)									NDV-GP: tumor volume (mm3)									NDV-GP + NAbs: tumor volume (mm3)
	7	29.24	26.51	36.54	23.53	26.32	83.94	35.7	21.88	16.98	4	31.32	39.04	16.89	23.58	18.74	40.15	31.94	36.33	25.76	20.94	24.36	20.12	20.31	35.08	39.34	33.76	28.83	19.85	26.66	20.23	28.01	46.31	31.67	27.22	27.58	30.43	7.32	39.78	32.76	37.27	20.12	19.1	26.1	31.46	27.1	7.18	43.92	45.47
	9	218.07	39.19	125.91	21.86	55.95	64.76	51.88	56.11	34.34	8.14	41.37	84.4	37.53	35.49	29.99	41.19	33.54	39.87	50.5	29.17	39	39.09	112.51	37.66	46.4	38.27	75.82	34.73	67.15	45.36	56.97	88.42	38.64	83.41	12.74	70.35	32.66	40.67	18.67	26.53	39.54	23.24	30.24	41.24	25.91	8.08	55.21	45.73
	11	168.48	125.62	130.92	154.38	114.79	155.14	153.95	92.83	82.37	95.68	109.92	116.15	92.98	73.49	51.02	121.84	166.85	123.87	88.29	56.73	21.86	154.2	149.5	115.05	72.58	57.91	108.16	9.98	69.32	60.86	102.85	122.58	67.11	74.26	31.18	117.22	89.44	47.52	29.82	100.2	42.96	43.5	57.05	48.84	66.08	64.2	95.87	138.55
	13	363.85	329.13	275.9	231.02	177.44	147.84	130.05	187.96	130.25	137.55	252.25	283.99	203.25	143.96	76.85	115.17	132.97	128.34	115.11	83.82	69.05	158.67	193.11	157.72	40.71	80.28	83.74	25.94	93.25	83.29	98.56	200.8	99.95	90.99	53.96	173.36	64.39	80.76	51.88	152.4	62.16	124.12	73.15	72.65	66.93	24.62	144.78	173.06
	15	523.7	523.22	350.44	373.47	351.01	403.62	225.46	187.16	150.5	431.02	351.62	423.32	245.51	248.62	116.31	435.79	315.87	319.46	195.54	231.61	230.58	333.6	348.74	479.11	182.64	120.42	208.84	151.4	182.41	241.75	227.08	193.92	214.85	160.18	72.54	262	166.1	171.32	77.14	169.78	111.07	135.09	233.11	126.57	86.37	105.67	246.38	379.48
	17	933.52	720.14	608.4	455.11	407.03	471.55	290.84	269.16	302.28	630.71	506.82	639.22	550.94	401.81	143.64	598.88	281.49	670.99	380.74	400.04	513.16	444.3	615.05	770.39	266.11	294.22	478.07	259.27	247.18	364.12	283.97	700	454.97	463.45	197.71	244.29	250.04	359.95	73.82	216.21	264.66	229.37	222.8	232.29	185.44	169.14	575.54	562.5
	19	1479.7	951.46	698.97	486.93	512.61	623.69	597.49	444.56	416.41	745.29	525.67	701.7	735.4	595.99	166.09	762.73	425.68	556.54	703.02	556.79	532.56	610.33	596.93	764.76	151.02	512.77	563.72	647.5	306.43	569.22	362.61	647.5	844.17	654.8	104.74	149.13	278.54	400.87	89.9	220.67	319.09	230.22	361.52	297.19	162.36	241.33	702.3	571.41
[truncated: 10 more columns]

## Sheet: Figure 2i
Figure 2i	Time (days)	PBS	NDV-WT	NDV-NP
	21	1
	23	1	1
	23
	25	1	1
	25	1
	25		1
	27	1	1
	27	1	1
	29	1
	31	1	1
	33	1	1	1
	33		1	1
	35		1	1
	35			1
	37			1
	37			1
	41			1
	49			0
	100			0
	100			0
	100			0

## Sheet: Figure 2k
Figure 2k	Time (days)	PBS	Ad5-WT	Ad5-GP
	21	1	1	1
	21	1	1
	21		1
	23	1	1
	23	1		1
	23	1
	23	1
	25	1	1
	25		1
	25		1
	27	1	1	1
	29	1	1
	29	1
	31			1
	35			1
	67			0
	150			0

## Sheet: Figure 2m
Figure 2m	Time (days)	PBS	NDV-WT	NDV-GP
	18	1	1
	20	1	1
	20		1
	22	1	1	1
	22	1
	24	1	1
	26	1	1	1
	26		1
	28		1	1
	30			1
	32			1
	32			1
	36			1
	50			0

## Sheet: Figure 2o
Figure 2o	Time (days)	PBS	NDV-WT	NDV-GP
	26	1
	29	1
	30	1
	30	1
	31	1
	32		1
	33	1	1
	34		1
	36			1
	37		1
	38			1
	40		1	1
	44			1
	47			1
	100			0

## Sheet: Figure 2q
Figure 2q	Time (days)	PBS: tumor volume (mm3)					NDV-WT: tumor volume (mm3)						NDV-H1N1 NP: tumor volume (mm3)
	6	156.798	121.912	174.684	160.561	128.648	137.687	125.065	168.967	104.924	79.8037	105.72	149.826	48.8655	46.1683	151.413	111.094
	8	309.125	179.407	255.502	188.986	186.71	106.25	175.847	177.759	128.427	106.049	167.977	77.0939	57.667	47.1699	142.411	115.25
	10	335.36	219.988	383.699	312.755	415.735	246.613	174.64	187.111	138.406	130.546	211.028	107.114	60.5828	54.2681	192.46	197.52
	12	447.633	320.61	525.192	396.727	521.494	293.437	181.311	234.2	178.395	185.938	316.204	180.719	84.6141	71.6167	259.243	247.038
	14	588.245	415.168	625.77	497.112	684.653	360.778	260.029	314.87	219.869	241.69	417.721	294.941	109.924	86.8693	267.992	294.899
	16	924.313	556.502	796.222	639.408	741.773	497.834	312.885	504.448	243.741	384.525	646.376	399.451	161.029	84.25	388.962	408.652
	18	1198.02	677.346	1131.16	944.229	961.82	631.167	399.684	801.109	296.067	606.678	708.588	466.31	198.139	170.137	463.284	454.102
	20	1357.67	807.067	1352.36	1397.51	1036.46	727.088	463.998	956.773	538.495	819.521	934.823	554.45	238.799	288.87	599.797	508.158

## Sheet: Figure 2r
Figure 2r	Time (days)	PBS	WT	H1N1 NP
	26	1
	30	1
	26	1
	24	1
	30	1
	32		1
	34		1
	28		1
	30		1
	26		1
	28		1
	32			1
	40			0
	32			1
	34			1
	34			1
	42			1
