# Supplementary material for: An oncolytic virus delivering tumor-irrelevant bystander T cell epitopes induces anti-tumor immunity and potentiates cancer immunotherapy
Source: Nat Cancer. 2024 Apr 12;5(7):1063–81. doi: 10.1038/s43018-024-00760-x (PMC11286533; doi:10.1038/s43018-024-00760-x)
Supplement: Supplementary file 4 — Statistical source data for Fig. 3. [file 43018_2024_760_MOESM4_ESM.xlsx]

## Sheet: Figure 3b
Figure 3b	Time (days)	PBS	NDV-GP	PBS (CD8 depl.)	NDV-GP (CD8 depl.)	PBS (CD4 depl.)	NDV-GP (CD4 depl.)
	17				1	1
	17					1
	19					1	1
	19					1	1
	19						1
	21	1		1	1	1	1
	21			1	1	1	1
	21			1	1	1	1
	21					1	1
	21					1	1
	23	1	1	1
	23			1
	25	1		1	1
	25	1		1	1
	25	1
	25	1
	30	1	1	1	1	1	1
	30	1	1	1			1
	30		1				1
	34	1	1			1	1
	34	1	1			1
	34	1	1
	38		1
	42		1
	50		0
	100		0

## Sheet: Figure 3d
Figure 3d	Time (days)	PBS_no cells									PBS_CD8+ T cells								PBS_CD4+ T cells								PBS_CD8+ T cells + CD4+ T cells
	5	20.34	64.48	35.2	32.95	66.82	50.85	4	40.83	4	19.4	35.86	24.01	60.36	52.78	26.8	40.15	44.03	4	39.67	4	44.39	24.86	45.66	49.3	46.82	35.39	28.95	28.9	24.27	49.59	4	4	5.44
	7	80.2	175.35	86.19	94.75	133.28	97.13	70.84	87.33	114.82	91.95	97.99	81.96	160.19	115.54	71.62	172.63	124.95	85.19	126.68	104.04	155.69	69.13	181.19	189.85	87.64	55.41	50.91	56.61	70.06	134.94	118.62	113.75	133.95
	9	189.33	266.24	126.6	81.79	281.64	96.6	150.93	134.64	132.57	163.13	128.68	122.18	228.49	215.44	40.79	138.88	166.65	172.47	230.03	133.89	195.44	92.9	244.75	207.66	79.21	103.91	109.88	71.4	74.5	144.83	173.7	421.48	218.25
	11	273.7	326.65	255.37	176.62	462.93	258.88	220.35	220.52	189.5	173.53	260.31	183.34	256.1	332.55	146.37	249.18	295.73	199.29	303.32	288.24	359.76	121.35	403.74	377.01	238.37	133.65	151.9	154.49	133.43	322.27	474.1	473.98	330.9
	13	412.62	403.37	371.78	308.14	790.32	452.36	381.88	266.05	251.16	440.98	316.07	294.41	225.4	549	146.05	273.04	274.41	443.16	430.75	480.52	463.91	170.66	540.58	552.19	214.04	218.13	242.43	375.34	413.2	405.81	621.07	927.17	474.02
	15	563.66	642.46	343.87	419.11	1096.27	604.09	421.7	382.61	467.37	539.14	524.69	387.76	643.66	635.82	251.48	613.24	308.04	848.48	726.65	520.74	582.16	338.13	847.25	727.46	333.07	367.22	287.04	411.96	534.78	682.41	1043.1	1211.31	828.67
	Time (days)	NDV-WT_no cells								NDV-WT_CD8+ T cells									NDV-WT_CD4+ T cells									NDV-WT_CD8+ T cells + CD4+ T cells
	5	4	45.6	24.51	42.03	17.47	41.33	41.8	21.26	33.26	14.72	20.77	28.2	11.6	27.1	4	25.66	13.7	31.46	43.29	35.28	30.18	31.97	25	4	24.12	25.79	23.22	22.5	33.7	52.89	15.89	29.38	28.39	34.02
	7	74.93	95.52	48.13	63.3	48.59	100.8	129.49	83.95	137.57	55.37	94.74	122.38	71.97	71.85	63.77	63.63	46.24	97.2	148.12	73.92	44.79	57.62	69.28	58.74	50.87	56.64	73.42	111.41	52.33	104.48	22.63	85.92	62.58	95.05
	9	78.31	115.85	95.15	95.54	104.59	112.41	137.14	123.36	257.89	79.01	99.47	205.1	118.18	104.59	97.69	71.45	80.75	96.33	230.01	106.91	64.82	53.97	113.17	115.66	97.07	67.04	83.28	104.82	78.45	135.28	38.59	93	66.73	103.73
	11	165.26	224.36	204.12	135.09	155.08	223.19	309.73	178.05	257.35	82.91	201.93	171.91	211.01	118.52	259.42	98.85	117.81	233.99	267.75	137.57	109.76	97.15	205.43	189.23	97.76	97.33	109.85	141.13	147.21	257.94	154.56	202.28	105.8	260.37
	13	203.51	231.38	249.26	178.04	223.95	396.59	454.18	374.56	311.03	140.43	324.92	393.08	378.58	169.33	387.99	197.96	177.27	236.59	460.11	178.88	204.72	185.41	553.21	165.44	179.87	223.72	165.79	265.62	241.65	342.65	272.24	293.56	257.7	90.15
	15	218.23	332.3	485.14	204.7	193.56	428.35	866.6	493.17	572.12	228.68	464.56	610.61	366.12	428.35	654.66	350.66	306.56	348.12	655.08	190.99	283.75	360.56	625.55	214.38	260.29	333.46	235.6	399.19	226.55	382	456.05	486.32	341.08	476.53
	Time (days)	NDV-GP_no cells									NDV-GP_CD8+ T cells								NDV-GP_CD4+ T cells								NDV-GP_CD8+ T cells + CD4+ T cells
	5	29.4	16.19	22.78	12.48	69	29.55	7.19	21.98	45.76	26.37	13.38	53.96	16.12	46.31	4	27.7	18.85	9.72	26.83	16.81	4	37.98	4	22.81	12.01	11.43	14.27	17.24	19.45	14.27
	7	68.42	100.83	74	70.62	179.31	76.33	85.17	41.95	102.31	52.69	41.45	79.83	60.58	83.32	7.16	65.3	35.94	37.61	53.98	35.5	54.99	52.51	36.57	57.22	57.3	14.97	19.21	29.59	67.03	27.21
	9	143.69	112.58	102.67	70.04	193.51	105.01	92.62	98.71	157.03	65.52	33.74	106.22	70.15	139.68	8	71.05	49.85	28.64	50.99	36.99	32.13	52.34	32.13	42.57	53	10.15	20.53	36.89	55.9	23.42
	11	214.66	252.55	229.68	210.53	511.07	230.97	133.18	163.38	301.46	94.79	86.14	153.54	112.42	268.15	86.81	100.6	66.99	39.06	104.42	159.73	90.9	77.04	89.61	75.27	150.36	34.53	28.35	92.85	53.66	46.11
	13	286.16	297.74	197.2	254.7	609.38	260.13	268.79	253.52	382.4	259.63	133.86	143.08	184.84	386.73	128.51	107.23	90.53	73.28	231.84	173.87	128.45	116.04	109.9	145.58	265.54	78.29	72.82	144.21	72.78	73.68
	15	421.75	345.27	194.63	345.24	783.87	328.21	291.79	466.94	642.88	230.49	198.91	153.07	233.37	410.37	270.89	214.69	167.7	127.92	453.53	326.27	231.68	255.26	241.93	353.59	281.52	117.71	78.21	126.49	147.99	157.73
