# Supplementary material for: An oncolytic virus delivering tumor-irrelevant bystander T cell epitopes induces anti-tumor immunity and potentiates cancer immunotherapy
Source: Nat Cancer. 2024 Apr 12;5(7):1063–81. doi: 10.1038/s43018-024-00760-x (PMC11286533; doi:10.1038/s43018-024-00760-x)
Supplement: Supplementary file 5 — Statistical source data for Fig. 4. [file 43018_2024_760_MOESM5_ESM.xlsx]

## Sheet: Figure 4b
Figure 4b	P14 TBYS%				P14 TBYS#				Ki67+% in P14 TBYS
	PBS	NDV-WT	NDV-GP		PBS	NDV-WT	NDV-GP		PBS	NDV-WT	NDV-GP
	37.8	29.4	40.1		1914177	1416551	2426829		39.3	44.3	57.6
	36.2	20.1	29		871034	772100	787595		42.4	44.7	37.1
	33.6	37.9	37.1		535786	1837703	1810268		22.7	61.4	50.9
	35.7	29.9	33.3		2605276	562407	1746833		29.3	44.1	44.4
	40.2	32.6	29.2		608901	959289	611282		39.8	51.2	38.3
		27.1				744943				28.6

## Sheet: Figure 4c
Figure 4c	SM TBYS%				SM TBYS#				Ki67+% in SM TBYS
	PBS	NDV-WT	NDV-GP		PBS	NDV-WT	NDV-GP		PBS	NDV-WT	NDV-GP
	8.86	5.47	23.3		123859	88771	613681		22.4	17.5	57.3
	14.1	6.588	46		118777	188918	867689		18.1	29.6	40.1
	10.9	9.51	27.1		115400	127840	1028995		11.2	38.6	82.3
	11.8	8	51.8		368551	133453	2603874		13.5	26.2	78.7
	4.73	6.72	33		33116	70568	624288		25.4	28.1	45.5
		3.09				60305				15.8

## Sheet: Figure 4d, e
Figure 4d, e		sample	celltype	CELLTYPE	Cd4	Cd8a	Sell	Tcf7	Lef1	S100a4	Gpr183	Tbx21	Gzma	Prf1	Gzmb	Nkg7	Cx3cr1	Pdcd1	Entpd1
	WT_AAACCCAAGCACTCGC-1	WT	P14_C3	P14	0	14	0	0	2	51	1	0	0	2	24	50	0	3	0
	WT_AAACCCACAATTCTTC-1	WT	P14_C4	P14	0	3	0	2	1	37	5	1	1	1	21	21	1	0	0
	WT_AAACCCACACAGCCAC-1	WT	P14_C1	P14	0	3	0	1	2	9	3	1	0	0	5	8	0	0	0
	WT_AAACCCACAGATTCGT-1	WT	SM_C3	SM	4	0	0	1	0	31	1	0	0	0	4	1	0	0	0
	WT_AAACCCAGTAAGGTCG-1	WT	P14_C3	P14	0	7	0	1	2	41	0	1	0	1	0	20	0	0	0
	WT_AAACCCAGTAGTCACT-1	WT	P14_C4	P14	0	25	0	1	1	48	6	0	0	1	22	46	0	0	1
	WT_AAACCCAGTGGGTTGA-1	WT	P14_C4	P14	0	8	0	2	2	12	2	2	0	1	24	18	0	0	0
	WT_AAACCCAGTGTTACTG-1	WT	SM_C4	SM	1	0	0	1	0	46	0	0	0	0	2	3	0	0	0
	WT_AAACCCATCAGGCGAA-1	WT	SM_C2	SM	3	0	0	0	1	5	2	0	0	1	2	4	0	0	0
	WT_AAACCCATCGATTGAC-1	WT	SM_C3	SM	2	0	0	0	1	11	3	0	0	0	0	6	0	0	0
	WT_AAACCCATCGTCGATA-1	WT	SM_C3	SM	1	0	0	0	2	26	0	0	0	0	3	8	0	0	0
	WT_AAACCCATCTGCGATA-1	WT	P14_C1	P14	0	2	0	0	0	1	0	0	0	0	21	6	0	0	0
	WT_AAACGAAAGCCTCACG-1	WT	P14_C1	P14	0	4	0	0	0	3	6	1	61	4	17	11	5	0	0
	WT_AAACGAAGTGTGGACA-1	WT	P14_C2	P14	0	9	0	0	1	2	4	0	0	0	12	23	1	0	0
	WT_AAACGAAGTTTGAAAG-1	WT	SM_C1	SM	0	0	0	2	1	0	3	0	0	0	7	0	0	0	0
	WT_AAACGAATCAGCGTCG-1	WT	P14_C2	P14	0	3	0	2	1	1	2	0	0	0	2	11	0	0	0
	WT_AAACGAATCGTCAACA-1	WT	SM_C4	SM	2	0	0	1	0	10	3	0	0	0	11	1	0	0	0
	WT_AAACGCTAGTACCATC-1	WT	P14_C2	P14	0	1	0	0	0	2	1	0	0	0	0	2	0	0	0
	WT_AAACGCTCATCCGTTC-1	WT	P14_C4	P14	0	4	0	2	1	1	1	0	2	1	13	23	0	0	0
	WT_AAACGCTGTTTACGAC-1	WT	P14_C1	P14	0	1	0	0	1	1	0	0	22	1	17	13	0	0	0
	WT_AAACGCTTCCATTCAT-1	WT	SM_C1	SM	0	0	0	4	1	0	2	1	0	0	20	4	0	0	0
	WT_AAACGCTTCGTAGCTA-1	WT	P14_C4	P14	0	3	0	1	0	0	3	0	0	1	5	13	1	0	0
	WT_AAAGAACAGACGCATG-1	WT	P14_C3	P14	0	9	0	0	1	46	12	0	0	3	25	21	3	0	0
	WT_AAAGAACAGCTGGCCT-1	WT	P14_C4	P14	0	6	0	1	0	0	1	0	0	1	33	25	1	0	0
	WT_AAAGAACAGGGAGGCA-1	WT	P14_C1	P14	0	0	0	0	0	0	0	0	28	0	1	20	0	0	0
	WT_AAAGAACCACCCTATC-1	WT	P14_C3	P14	0	4	0	0	1	6	4	0	0	4	49	56	0	0	0
	WT_AAAGAACCACGTACTA-1	WT	P14_C4	P14	0	14	0	0	1	28	6	1	0	1	8	42	0	0	0
	WT_AAAGAACCAGTCTCTC-1	WT	P14_C1	P14	0	4	0	0	0	0	1	0	0	0	25	6	0	0	0
	WT_AAAGAACGTGCCGGTT-1	WT	P14_C1	P14	0	14	0	0	0	19	6	2	0	0	3	14	0	0	0
	WT_AAAGGATAGGATACAT-1	WT	SM_C4	SM	1	0	0	1	1	12	8	0	0	0	0	2	0	0	0
	WT_AAAGGATAGGCTAACG-1	WT	P14_C4	P14	0	3	4	3	1	1	2	0	0	0	1	16	0	0	0
	WT_AAAGGATCAATGACCT-1	WT	SM_C3	SM	3	0	0	0	0	13	1	0	0	0	7	3	0	0	0
	WT_AAAGGATGTACTCGCG-1	WT	SM_C3	SM	2	0	0	1	0	8	0	0	0	0	12	7	0	0	1
	WT_AAAGGATGTGCTGATT-1	WT	SM_C4	SM	2	0	0	4	0	15	1	0	0	0	1	2	0	0	0
	WT_AAAGGATTCTGCATAG-1	WT	P14_C1	P14	0	7	0	1	1	0	0	0	0	1	5	13	0	0	0
	WT_AAAGGGCCACATAACC-1	WT	P14_C1	P14	1	3	0	1	0	3	0	0	8	2	7	35	0	0	0
	WT_AAAGGGCGTATGGAGC-1	WT	P14_C1	P14	0	2	0	0	0	5	1	0	0	1	12	9	0	0	0
	WT_AAAGGGCGTCCACAGC-1	WT	P14_C4	P14	0	10	0	0	0	71	7	0	0	0	7	28	0	0	0
	WT_AAAGGGCGTCCCTAAA-1	WT	P14_C4	P14	0	10	2	2	1	7	2	0	0	0	5	25	0	0	0
	WT_AAAGGGCGTTTGATCG-1	WT	P14_C2	P14	0	0	0	5	0	0	2	0	0	3	6	9	0	0	0
	WT_AAAGGGCTCAGTGGGA-1	WT	P14_C3	P14	0	9	0	2	1	30	5	0	0	0	15	21	0	2	0
	WT_AAAGGGCTCATGCCGG-1	WT	P14_C4	P14	0	19	0	0	0	12	1	0	0	0	53	30	0	0	0
	WT_AAAGGGCTCGTGGGTC-1	WT	P14_C2	P14	0	7	1	2	2	0	3	1	0	1	2	20	0	0	0
	WT_AAAGGGCTCTCGACCT-1	WT	P14_C1	P14	0	5	0	0	1	9	0	0	25	2	4	26	0	0	0
	WT_AAAGGTAAGTGCCGAA-1	WT	P14_C2	P14	0	4	0	1	0	26	5	0	0	0	3	21	0	0	0
	WT_AAAGGTACAAAGCTAA-1	WT	P14_C4	P14	0	13	0	1	0	14	5	0	0	0	9	20	0	0	1
	WT_AAAGGTACAATCGCGC-1	WT	P14_C3	P14	0	7	0	0	3	38	2	0	0	1	15	22	0	0	1
	WT_AAAGGTAGTGAGTGAC-1	WT	SM_C3	SM	0	0	0	2	1	20	2	0	1	0	1	7	0	0	1
	WT_AAAGGTAGTGGTATGG-1	WT	P14_C2	P14	0	1	0	0	0	0	2	0	0	1	2	2	0	0	0
	WT_AAAGGTATCAATCTCT-1	WT	SM_C1	SM	1	0	0	5	0	0	1	0	1	0	0	1	0	0	0
	WT_AAAGGTATCCAAACCA-1	WT	P14_C4	P14	0	8	0	1	1	4	4	0	1	0	4	21	0	0	0
	WT_AAAGTCCCAGTTGTCA-1	WT	SM_C1	SM	1	0	0	1	0	5	1	0	0	0	9	2	0	0	0
	WT_AAAGTGAAGGCTTCCG-1	WT	P14_C2	P14	0	2	0	1	0	4	2	0	20	1	31	11	0	0	0
	WT_AAAGTGACAACGATTC-1	WT	P14_C2	P14	0	3	1	0	0	0	1	0	0	0	1	8	0	0	0
	WT_AAAGTGAGTATCGCAT-1	WT	SM_C1	SM	1	0	0	1	0	1	0	0	0	0	1	3	0	0	0
	WT_AAAGTGAGTCCAGGTC-1	WT	P14_C2	P14	0	4	0	1	3	24	3	0	0	2	3	17	0	0	0
	WT_AAAGTGAGTGGCTACC-1	WT	P14_C4	P14	0	4	0	0	1	5	1	1	0	0	19	7	1	0	2
	WT_AAAGTGAGTTCAAACC-1	WT	P14_C4	P14	0	0	0	1	0	55	3	0	0	0	34	7	0	0	0
	WT_AAAGTGATCAAATAGG-1	WT	P14_C4	P14	0	10	0	1	1	28	4	0	0	1	13	30	0	0	0
	WT_AAAGTGATCCCTATTA-1	WT	P14_C1	P14	0	11	0	0	0	4	3	0	6	1	12	13	0	0	0
	WT_AAATGGAAGCTCTATG-1	WT	P14_C2	P14	0	2	0	2	0	3	0	0	0	0	0	6	0	0	0
	WT_AAATGGACATCTCATT-1	WT	P14_C1	P14	0	3	0	0	2	3	0	0	53	1	14	19	1	0	0
	WT_AAATGGACATGACGGA-1	WT	SM_C3	SM	3	0	0	1	2	12	2	0	0	0	0	5	0	0	1
	WT_AACAAAGAGGAGCTGT-1	WT	P14_C2	P14	0	1	0	0	0	6	4	0	0	1	1	0	1	0	0
	WT_AACAAAGCAAAGCACG-1	WT	P14_C4	P14	0	9	0	2	0	49	1	1	0	2	58	34	0	0	0
	WT_AACAACCCAATGGGTG-1	WT	P14_C3	P14	0	12	0	0	1	31	1	2	0	2	34	40	0	3	3
	WT_AACAACCCAGAGGTAC-1	WT	P14_C1	P14	0	0	0	1	0	0	4	0	0	1	5	14	0	0	0
	WT_AACAACCGTTAGGGTG-1	WT	P14_C4	P14	0	6	1	1	1	22	4	3	0	0	4	33	0	0	0
	WT_AACAACCTCAGCTCTC-1	WT	P14_C4	P14	0	8	0	0	0	3	1	1	0	1	21	28	2	0	1
	WT_AACAAGAAGACAGCTG-1	WT	SM_C1	SM	0	0	0	1	3	0	3	0	0	0	0	2	0	0	0
	WT_AACAAGAAGGTTAGTA-1	WT	P14_C4	P14	0	9	0	0	0	29	0	0	0	1	2	18	0	0	0
	WT_AACAAGACACGCTTAA-1	WT	P14_C2	P14	0	2	0	1	1	9	5	0	0	5	21	13	0	0	0
	WT_AACAAGAGTAATACCC-1	WT	P14_C3	P14	0	4	0	0	1	9	0	0	1	1	4	6	0	0	1
	WT_AACAAGAGTCCGGTGT-1	WT	P14_C4	P14	0	4	0	3	1	42	1	1	0	0	29	14	0	7	0
	WT_AACAAGAGTTACCTGA-1	WT	SM&P14_C1	P14	0	3	0	0	0	0	0	0	0	0	2	6	0	0	0
	WT_AACAAGATCCGTACGG-1	WT	SM_C1	SM	0	0	0	2	1	5	0	0	0	0	3	13	3	0	1
	WT_AACAAGATCGCCAATA-1	WT	P14_C1	P14	0	5	0	0	2	9	0	0	21	1	0	8	0	0	0
	WT_AACACACGTGATACTC-1	WT	P14_C4	P14	0	7	0	1	0	41	1	9	0	5	107	31	8	0	1
	WT_AACACACTCTCATTAC-1	WT	P14_C2	P14	0	13	1	0	1	0	0	0	0	0	6	27	0	0	1
	WT_AACAGGGCAATGCTCA-1	WT	SM_C4	SM	1	0	0	1	0	11	2	0	0	0	12	6	0	0	0
	WT_AACAGGGCACGTCGGT-1	WT	P14_C1	P14	0	2	0	1	1	11	2	0	23	3	20	11	0	0	0
	WT_AACAGGGGTCATTCCC-1	WT	P14_C2	P14	0	11	0	1	2	15	2	2	0	2	5	23	0	0	0
	WT_AACAGGGTCGCCAATA-1	WT	P14_C4	P14	0	12	0	3	1	1	0	0	0	0	12	36	0	0	1
	WT_AACAGGGTCTATACGG-1	WT	P14_C4	P14	0	7	0	2	2	0	0	0	1	0	21	20	0	0	0
	WT_AACAGGGTCTCGGTAA-1	WT	P14_C4	P14	0	5	0	0	0	13	3	1	0	1	8	22	2	0	0
	WT_AACCAACAGCTACAAA-1	WT	P14_C1	P14	0	5	0	0	0	9	0	3	63	2	31	24	0	0	0
	WT_AACCAACAGTCTAACC-1	WT	P14_C2	P14	0	9	0	0	1	1	5	0	0	0	23	21	0	1	0
	WT_AACCAACCAACTCGTA-1	WT	P14_C1	P14	0	5	1	0	2	4	2	0	0	0	10	12	3	0	0
	WT_AACCAACCAAGTGCAG-1	WT	P14_C3	P14	0	6	0	1	1	10	1	0	0	1	0	26	0	0	1
	WT_AACCAACCATGTTCGA-1	WT	P14_C1	P14	0	1	0	0	0	6	0	0	27	0	20	12	1	0	0
	WT_AACCAACGTTTCAGAC-1	WT	P14_C4	P14	0	10	0	0	0	36	1	0	0	0	24	30	0	3	1
	WT_AACCAACTCCCTCAAC-1	WT	SM_C4	SM	2	0	0	5	0	22	10	2	0	1	8	6	0	0	0
	WT_AACCACACAGACGGAT-1	WT	SM_C3	SM	2	0	0	0	0	2	3	0	0	0	4	4	0	0	0
	WT_AACCACATCCGTAGTA-1	WT	P14_C4	P14	0	10	0	0	2	87	1	0	0	1	143	51	0	0	0
	WT_AACCACATCGTGGCTG-1	WT	P14_C3	P14	0	5	0	0	0	22	4	0	12	3	19	28	0	0	0
	WT_AACCACATCTGCGATA-1	WT	P14_C2	P14	0	5	0	0	1	35	0	0	1	1	14	14	0	2	0
	WT_AACCATGCATGACACT-1	WT	P14_C2	P14	0	3	0	1	0	0	0	1	7	0	13	16	0	0	0
	WT_AACCCAACAACAAAGT-1	WT	P14_C4	P14	0	5	0	0	0	56	2	1	1	2	49	23	0	0	0
	WT_AACCCAAGTGAGGAAA-1	WT	SM&P14_C1	P14	0	13	0	0	1	8	0	0	0	0	0	35	0	0	0
	WT_AACCCAAGTTGCTCCT-1	WT	P14_C2	P14	0	6	3	2	2	22	1	1	0	0	3	12	0	0	0
	WT_AACCCAATCAGACTGT-1	WT	P14_C1	P14	0	8	0	0	0	12	1	1	36	0	19	24	0	0	0
	WT_AACCCAATCTTCTAAC-1	WT	P14_C3	P14	0	6	0	0	0	4	1	0	0	1	22	28	0	0	1
	WT_AACCTGAAGGTAAGTT-1	WT	P14_C4	P14	0	7	0	0	0	31	4	1	0	0	27	21	0	0	0
	WT_AACCTGACAAACGTGG-1	WT	P14_C2	P14	0	6	1	0	1	5	1	0	0	0	3	19	0	0	0
	WT_AACCTGACACGACTAT-1	WT	SM_C1	SM	3	0	0	2	0	1	2	0	0	0	0	2	0	0	0
	WT_AACCTGACACGTACTA-1	WT	SM_C1	SM	0	0	0	1	0	0	2	0	0	0	0	0	0	0	0
	WT_AACCTTTAGCACTCCG-1	WT	P14_C1	P14	0	7	0	1	0	9	3	3	0	2	18	10	2	0	0
	WT_AACCTTTCAATTAGGA-1	WT	P14_C1	P14	0	1	0	0	0	0	0	0	8	1	8	7	1	0	0
	WT_AACCTTTCAGAACATA-1	WT	P14_C1	P14	0	2	0	0	0	2	2	0	0	1	5	9	0	0	1
	WT_AACCTTTGTAGGTCAG-1	WT	P14_C2	P14	0	5	0	3	0	9	1	0	0	1	1	17	1	0	0
	WT_AACCTTTGTATATGGA-1	WT	P14_C4	P14	0	6	0	0	0	0	0	0	0	0	0	2	0	0	0
	WT_AACCTTTTCACCGGTG-1	WT	P14_C2	P14	0	3	0	2	0	0	1	1	0	0	0	9	0	0	1
	WT_AACCTTTTCATTCATC-1	WT	SM_C4	SM	3	0	0	1	0	10	2	1	0	0	4	6	0	0	0
	WT_AACCTTTTCTTCCACG-1	WT	P14_C4	P14	0	8	0	1	0	1	2	0	0	0	5	11	0	0	0
	WT_AACGAAACACGTAACT-1	WT	P14_C1	P14	0	8	0	0	1	4	0	1	20	2	29	18	0	0	0
	WT_AACGAAACAGGTACGA-1	WT	SM_C3	SM	2	0	0	4	1	11	2	0	0	1	5	3	0	0	0
	WT_AACGAAATCCATCACC-1	WT	P14_C4	P14	0	10	0	0	0	109	3	3	0	1	145	62	0	0	1
	WT_AACGGGAAGTTCCAGT-1	WT	SM_C2	SM	1	0	0	0	0	2	0	1	0	0	6	7	0	0	1
	WT_AACGGGACACTGTTCC-1	WT	P14_C1	P14	0	0	0	2	2	2	0	0	0	2	49	12	2	0	0
	WT_AACGGGACAGCAGGAT-1	WT	P14_C4	P14	0	24	0	0	1	72	2	0	0	0	68	56	0	2	1
	WT_AACGGGACAGGACGAT-1	WT	P14_C4	P14	0	9	0	0	0	59	0	0	0	0	1	30	0	4	0
	WT_AACGGGACAGGATCTT-1	WT	P14_C2	P14	0	3	4	0	1	0	3	0	0	2	0	6	0	0	0
	WT_AACGGGACATGTGCCG-1	WT	P14_C4	P14	0	5	2	2	0	4	5	5	0	0	2	23	0	1	0
	WT_AACGGGATCAACCTCC-1	WT	SM_C1	SM	2	0	0	1	1	8	1	1	0	0	0	1	0	0	0
	WT_AACGTCAAGAACTGAT-1	WT	P14_C2	P14	0	6	0	2	1	1	2	0	0	1	2	13	2	0	0
	WT_AACGTCAAGGTCCGAA-1	WT	P14_C3	P14	0	13	0	0	0	40	2	1	0	3	5	26	0	0	0
	WT_AACGTCACATCTAGAC-1	WT	SM_C1	SM	2	0	0	1	1	10	3	1	0	0	0	8	0	0	0
	WT_AACGTCAGTGAGAGGG-1	WT	P14_C4	P14	0	6	0	0	0	29	7	0	0	0	5	13	0	0	0
	WT_AACGTCATCGATGCAT-1	WT	P14_C1	P14	0	5	0	0	0	0	2	1	2	2	15	15	2	0	1
	WT_AACTTCTAGAGGGTAA-1	WT	P14_C1	P14	0	4	0	0	0	18	4	0	0	1	15	13	0	0	0
	WT_AACTTCTAGGCTAAAT-1	WT	P14_C4	P14	0	26	0	0	0	83	0	1	0	2	46	39	0	0	1
	WT_AACTTCTGTGTTATCG-1	WT	SM_C1	SM	0	0	0	0	0	4	0	0	0	0	0	0	0	0	0
	WT_AAGAACACAGTGTGGA-1	WT	P14_C1	P14	0	3	0	0	0	14	1	0	0	1	16	8	0	2	1
	WT_AAGAACAGTCAAGGCA-1	WT	SM_C1	SM	3	0	0	5	2	14	6	1	0	0	0	6	0	0	0
	WT_AAGAACAGTTAGAGTA-1	WT	SM_C1	SM	0	0	0	2	0	5	0	0	0	0	1	5	0	0	0
	WT_AAGAACATCCATCAGA-1	WT	SM_C1	SM	0	0	0	0	1	7	1	0	0	0	1	9	0	0	1
	WT_AAGACAACATCGCTAA-1	WT	P14_C3	P14	0	3	0	0	3	30	2	0	0	1	22	9	0	0	0
	WT_AAGACAACATGGGAAC-1	WT	SM_C1	SM	0	0	0	1	0	9	3	0	0	0	0	7	0	0	1
	WT_AAGACTCAGATACAGT-1	WT	SM_C4	SM	3	0	0	3	1	22	0	1	0	0	0	2	1	0	0
	WT_AAGACTCAGCCTTGAT-1	WT	SM_C1	SM	4	0	0	0	1	0	0	0	0	0	0	5	0	0	0
	WT_AAGACTCAGCTCGGCT-1	WT	P14_C3	P14	0	11	0	1	0	27	2	0	0	1	0	23	0	2	0
	WT_AAGACTCCATGCAGCC-1	WT	P14_C2	P14	0	8	0	0	1	1	0	0	85	1	75	17	6	0	0
	WT_AAGACTCGTGGCTACC-1	WT	SM_C3	SM	0	0	0	0	0	16	0	2	0	0	1	4	0	0	0
	WT_AAGACTCGTTGGGATG-1	WT	SM_C4	SM	1	1	0	3	0	6	1	0	0	0	1	3	0	1	0
	WT_AAGACTCTCGACCATA-1	WT	SM_C3	SM	0	0	0	1	2	5	2	0	0	0	0	8	0	0	1
	WT_AAGATAGAGACCTGGA-1	WT	P14_C4	P14	0	11	0	0	3	2	7	0	0	1	110	39	0	0	1
	WT_AAGATAGCAGTGACCC-1	WT	P14_C4	P14	0	11	0	3	1	42	2	0	1	1	33	39	2	0	0
	WT_AAGATAGGTATGAGGC-1	WT	SM_C3	SM	2	0	0	2	1	23	0	0	0	0	0	6	0	0	0
	WT_AAGCATCAGGCGTTGA-1	WT	P14_C1	P14	0	1	0	0	0	2	0	0	0	3	16	13	0	0	0
	WT_AAGCATCCAAATCAAG-1	WT	P14_C4	P14	0	5	0	1	0	10	3	1	0	1	10	10	0	0	1
	WT_AAGCATCCAACTGCTA-1	WT	P14_C1	P14	0	4	0	0	0	8	0	0	45	3	10	5	0	1	0
	WT_AAGCATCCATGGCACC-1	WT	P14_C4	P14	0	4	0	2	2	13	0	3	0	2	84	25	0	0	0
	WT_AAGCATCGTCTACATG-1	WT	SM_C1	SM	1	0	0	2	0	2	5	0	0	0	0	3	0	1	0
	WT_AAGCCATAGAGGCGGA-1	WT	P14_C1	P14	0	2	0	0	1	2	2	0	9	0	0	21	0	0	0
	WT_AAGCCATAGTGATCGG-1	WT	P14_C4	P14	0	8	0	0	2	12	0	0	0	2	15	19	0	0	0
	WT_AAGCCATAGTTCATCG-1	WT	P14_C3	P14	0	6	0	3	0	41	6	0	0	2	17	22	0	0	0
	WT_AAGCCATCAGCGAGTA-1	WT	P14_C1	P14	0	7	0	0	0	20	1	0	7	0	12	8	4	0	0
	WT_AAGCCATCATGACCCG-1	WT	P14_C2	P14	0	11	0	0	0	4	0	1	0	0	14	24	0	0	1
	WT_AAGCCATTCATCTGTT-1	WT	P14_C4	P14	0	19	0	0	1	73	6	0	0	0	73	34	0	0	0
	WT_AAGCCATTCCGTTTCG-1	WT	SM_C1	SM	0	0	0	1	0	0	2	0	0	0	12	5	0	0	0
	WT_AAGCGAGCAAGTAGTA-1	WT	P14_C2	P14	0	1	0	0	0	1	0	1	8	5	7	16	0	0	0
	WT_AAGCGAGCAGCAGACA-1	WT	P14_C2	P14	0	8	0	3	2	19	2	1	0	1	0	17	0	0	0
	WT_AAGCGAGGTAGCGTTT-1	WT	P14_C2	P14	0	8	0	2	2	26	3	0	0	1	0	8	2	0	0
	WT_AAGCGAGGTCGCAACC-1	WT	P14_C1	P14	0	1	0	0	0	1	0	1	6	1	8	11	5	0	0
	WT_AAGCGAGGTCTCGCGA-1	WT	SM_C3	SM	3	0	0	2	2	14	2	0	0	0	1	5	0	0	0
	WT_AAGCGAGGTTTCTATC-1	WT	SM_C3	SM	2	0	0	0	1	10	2	1	0	0	3	1	0	0	0
	WT_AAGCGTTGTCAAAGCG-1	WT	P14_C1	P14	0	2	0	0	0	5	0	0	2	1	12	19	2	0	0
	WT_AAGCGTTGTGTGCCTG-1	WT	P14_C2	P14	0	4	1	0	0	2	1	0	0	0	3	3	0	0	0
	WT_AAGCGTTTCAATCTCT-1	WT	SM_C4	SM	0	0	0	4	0	12	4	1	0	0	11	9	0	0	0
	WT_AAGGAATAGCGAACTG-1	WT	P14_C2	P14	0	3	0	4	2	3	5	0	0	0	1	4	0	0	0
	WT_AAGGAATAGTGTAGTA-1	WT	P14_C3	P14	0	12	2	0	0	92	4	0	0	1	11	38	0	3	1
	WT_AAGGAATGTACAATAG-1	WT	P14_C2	P14	0	4	0	0	0	3	2	0	0	0	23	18	0	0	0
	WT_AAGGTAACAGAGAGGG-1	WT	P14_C3	P14	0	18	0	2	1	67	0	0	0	3	60	43	0	3	0
	WT_AAGGTAACATCGTGGC-1	WT	SM&P14_C1	P14	0	4	0	0	1	1	4	0	0	1	15	16	0	0	0
	WT_AAGGTAAGTAAGTCAA-1	WT	P14_C2	P14	0	2	0	1	0	2	3	0	0	0	1	15	0	1	0
	WT_AAGGTAAGTCGATTCA-1	WT	SM_C4	SM	1	0	0	2	1	22	3	4	0	0	0	15	0	0	0
	WT_AAGTACCCAGCTGTAT-1	WT	SM_C3	SM	0	0	0	1	2	0	4	0	0	0	3	2	0	0	0
	WT_AAGTACCCATAGGTTC-1	WT	P14_C3	P14	0	9	0	0	0	29	0	1	0	0	8	27	0	0	0
	WT_AAGTACCGTGCCCAGT-1	WT	P14_C2	P14	0	4	0	0	0	1	1	0	0	0	5	4	1	0	0
	WT_AAGTACCGTTGTATGC-1	WT	P14_C1	P14	0	4	0	1	0	11	0	0	0	1	4	15	1	0	1
	WT_AAGTACCTCAGGAGAC-1	WT	P14_C2	P14	0	2	0	0	1	0	2	0	0	2	10	4	0	0	1
	WT_AAGTACCTCGAGTACT-1	WT	SM_C1	SM	0	0	0	1	0	3	1	1	0	0	0	0	0	0	0
	WT_AAGTACCTCGGCTTCT-1	WT	P14_C4	P14	0	2	0	0	0	42	10	0	0	0	12	36	0	0	0
	WT_AAGTACCTCTGCCCTA-1	WT	P14_C1	P14	0	6	0	3	0	8	2	0	0	1	6	18	0	0	0
	WT_AAGTCGTAGCTGGTGA-1	WT	SM_C3	SM	1	0	0	0	0	22	5	0	0	0	6	9	0	0	1
	WT_AAGTCGTCAAGGCCTC-1	WT	SM_C3	SM	0	0	0	1	1	31	1	1	0	0	1	8	0	0	0
	WT_AAGTCGTCATTGCTGA-1	WT	P14_C4	P14	0	7	0	0	0	46	3	0	0	0	6	44	0	0	1
	WT_AAGTGAAAGGCTGAAC-1	WT	P14_C3	P14	0	17	0	0	1	32	6	0	0	1	3	13	0	0	0
	WT_AAGTGAATCAAGCGTT-1	WT	P14_C2	P14	0	2	0	3	0	0	3	0	0	3	1	8	0	0	0
	WT_AAGTGAATCATGCCCT-1	WT	P14_C4	P14	0	7	0	0	4	11	2	2	1	3	45	94	0	0	3
	WT_AAGTTCGCACCTCTAC-1	WT	P14_C2	P14	0	1	0	1	2	6	2	0	0	3	7	6	0	0	0
	WT_AAGTTCGCAGGGATAC-1	WT	SM&P14_C1	SM	2	0	0	0	0	10	1	0	1	0	0	4	0	0	0
	WT_AAGTTCGGTCACCTTC-1	WT	P14_C1	P14	0	0	0	0	0	0	0	0	0	0	5	6	1	0	0
	WT_AAGTTCGTCGACATCA-1	WT	P14_C2	P14	0	1	0	2	1	3	2	0	0	0	0	16	0	0	0
	WT_AAGTTCGTCTTCGCTG-1	WT	P14_C3	P14	0	16	0	0	0	28	1	0	0	0	4	37	0	0	0
	WT_AATAGAGAGCGTGAAC-1	WT	P14_C1	P14	0	2	1	1	0	1	0	0	0	2	31	19	8	0	1
	WT_AATAGAGAGTAAGCAT-1	WT	P14_C2	P14	0	2	1	0	1	22	4	1	0	0	8	16	0	0	0
	WT_AATAGAGCACGTAACT-1	WT	P14_C4	P14	0	5	0	0	0	16	10	0	0	0	20	25	0	0	0
	WT_AATAGAGCAGCATCTA-1	WT	P14_C2	P14	0	9	0	0	0	33	2	0	0	0	7	26	0	0	0
	WT_AATAGAGGTATGAGGC-1	WT	P14_C1	P14	0	0	0	1	0	9	0	0	28	0	10	7	1	0	0
	WT_AATAGAGGTTCGAACT-1	WT	P14_C2	P14	0	4	0	2	0	0	7	0	1	2	0	0	0	1	0
	WT_AATAGAGTCGAGTCCG-1	WT	P14_C1	P14	0	3	0	0	0	14	0	1	0	1	42	12	6	0	0
	WT_AATCACGAGTGTAGAT-1	WT	P14_C4	P14	0	5	0	1	1	74	1	0	0	0	72	31	0	0	0
	WT_AATCACGGTGCACGCT-1	WT	P14_C4	P14	0	12	0	0	1	50	4	0	0	2	53	42	0	1	2
	WT_AATCACGTCAGGACGA-1	WT	P14_C2	P14	0	4	0	1	0	0	4	0	0	0	2	6	0	0	0
	WT_AATCACGTCCTCGCAT-1	WT	SM_C4	SM	4	0	0	4	3	14	6	1	0	0	0	6	0	0	0
	WT_AATCGACCAAAGCACG-1	WT	P14_C4	P14	0	5	4	1	0	16	1	0	0	0	0	21	0	0	0
	WT_AATCGACTCGAATCCA-1	WT	P14_C2	P14	0	1	0	3	1	27	2	1	0	0	27	14	0	0	0
	WT_AATCGACTCTCTGGTC-1	WT	P14_C4	P14	0	7	1	0	0	1	0	0	0	4	4	29	0	0	0
	WT_AATCGTGAGACGACTG-1	WT	P14_C4	P14	0	7	0	1	0	28	0	0	0	0	10	26	0	0	0
	WT_AATCGTGGTGTATTCG-1	WT	SM_C2	SM	2	0	0	0	0	0	5	0	0	1	0	1	0	0	3
	WT_AATCGTGTCAGTAGGG-1	WT	SM_C4	SM	1	0	0	3	2	7	2	2	0	0	0	3	0	0	2
	WT_AATCGTGTCATGCATG-1	WT	P14_C4	P14	0	9	0	0	0	0	2	0	0	2	53	23	0	0	0
	WT_AATGAAGAGGGCGAGA-1	WT	P14_C1	P14	0	1	0	0	0	3	2	0	0	0	5	7	0	0	0
	WT_AATGAAGAGGGTGGGA-1	WT	P14_C4	P14	0	4	0	2	0	35	0	0	47	1	24	24	7	0	0
	WT_AATGAAGAGTAGCAAT-1	WT	SM&P14_C1	P14	0	3	0	1	0	5	5	0	0	0	0	8	0	0	0
	WT_AATGAAGTCTTCACGC-1	WT	P14_C1	P14	0	3	0	0	0	3	0	0	0	0	9	4	1	0	0
	WT_AATGACCAGCTCACTA-1	WT	P14_C4	P14	1	0	0	0	0	27	1	0	0	0	26	19	0	1	0
	WT_AATGACCCAGAAGTGC-1	WT	SM_C1	SM	1	0	0	2	0	1	3	0	0	0	0	4	0	0	0
	WT_AATGACCCAGGTCCCA-1	WT	P14_C2	P14	0	7	2	0	0	38	3	0	0	0	4	16	0	2	0
	WT_AATGACCGTATGCGTT-1	WT	SM_C1	SM	2	0	0	1	2	6	4	1	0	2	0	2	0	0	0
	WT_AATGACCGTTGTAGCT-1	WT	SM_C1	SM	2	0	0	0	0	2	0	1	0	0	0	5	0	0	0
	WT_AATGACCTCCTTATGT-1	WT	P14_C1	P14	0	2	0	0	0	6	2	2	25	0	14	11	15	0	0
	WT_AATGACCTCGGAGCAA-1	WT	P14_C3	P14	0	5	0	0	1	27	1	0	1	2	4	17	0	0	0
	WT_AATGACCTCTCATTTG-1	WT	SM_C1	SM	0	0	0	1	2	8	2	0	0	0	0	5	0	0	0
	WT_AATGCCAAGACATAGT-1	WT	P14_C2	P14	0	2	2	0	2	2	1	0	0	1	0	9	0	0	0
	WT_AATGCCAAGCACTAGG-1	WT	P14_C3	P14	0	18	0	0	0	37	2	0	45	1	37	38	0	1	1
	WT_AATGCCACAAGACCGA-1	WT	P14_C1	P14	0	2	0	0	0	1	0	0	23	0	3	17	0	0	1
	WT_AATGCCAGTGTATTGC-1	WT	P14_C3	P14	0	6	0	0	0	47	8	0	0	0	11	16	1	1	0
	WT_AATGCCATCCGGCTTT-1	WT	P14_C1	P14	0	8	0	0	0	4	1	2	150	0	62	29	0	0	0
	WT_AATGGAAAGAAATTCG-1	WT	SM_C2	SM	0	0	0	0	0	1	0	0	0	0	3	7	0	0	0
	WT_AATGGAACACTATCGA-1	WT	SM_C1	SM	1	0	0	1	0	1	2	0	1	0	0	0	0	0	0
	WT_AATGGAACATTGCCGG-1	WT	P14_C4	P14	0	6	0	0	1	25	5	1	0	1	19	13	0	0	1
	WT_AATGGAATCATCGACA-1	WT	P14_C2	P14	0	7	0	0	0	2	1	0	37	1	4	6	3	0	0
	WT_AATGGCTAGAGAGGTA-1	WT	P14_C3	P14	0	5	0	0	0	57	0	0	0	2	48	28	0	5	0
	WT_AATGGCTAGATCGACG-1	WT	P14_C3	P14	0	3	0	0	0	20	0	0	1	0	24	33	4	0	1
	WT_AATGGCTCAGAATGTA-1	WT	SM_C4	SM	0	0	0	0	0	11	4	0	0	0	0	18	0	0	0
	WT_AATGGCTCATAATCGC-1	WT	P14_C2	P14	0	9	0	2	0	4	3	1	0	0	53	16	0	1	0
	WT_AATGGCTGTCAAGGCA-1	WT	P14_C2	P14	0	3	0	3	0	40	0	1	0	1	12	16	2	0	0
	WT_AATGGCTGTCGTGCCA-1	WT	SM_C4	SM	2	0	0	2	0	46	3	0	0	0	1	6	0	0	0
	WT_AATGGCTGTTTACGTG-1	WT	P14_C1	P14	0	3	0	1	0	5	0	0	13	0	22	13	2	0	0
	WT_AATTCCTAGAGGCCAT-1	WT	P14_C2	P14	0	2	0	1	1	5	0	0	0	1	1	2	0	0	0
	WT_AATTCCTAGGCATCAG-1	WT	SM_C1	SM	1	0	0	2	1	3	0	0	0	0	0	3	0	0	0
	WT_AATTCCTAGGGCAGGA-1	WT	SM_C1	SM	0	0	0	4	0	8	1	0	0	0	0	5	0	1	0
	WT_AATTCCTAGGTAAGAG-1	WT	P14_C3	P14	0	6	0	0	1	9	0	0	0	1	0	23	0	0	0
	WT_AATTCCTAGTTACGGG-1	WT	P14_C2	P14	0	1	0	5	0	14	1	0	0	0	1	2	0	1	0
	WT_AATTCCTCACAGTGAG-1	WT	P14_C4	P14	0	6	0	0	4	30	1	0	9	0	69	23	1	0	0
	WT_AATTCCTCAGTAGTTC-1	WT	P14_C4	P14	0	6	2	0	0	22	1	0	0	1	20	34	0	0	0
	WT_AATTCCTGTACAAGTA-1	WT	SM_C1	SM	1	0	0	2	0	0	3	0	0	0	0	1	0	0	0
	WT_AATTCCTGTCACAATC-1	WT	P14_C4	P14	0	7	0	0	0	12	0	0	0	0	3	13	1	0	0
	WT_AATTCCTTCCCTCTTT-1	WT	P14_C1	P14	0	10	0	1	3	5	1	0	0	1	0	12	2	0	0
	WT_AATTCCTTCGAGATAA-1	WT	P14_C1	P14	0	4	0	0	0	1	2	0	0	0	4	10	0	0	0
	WT_AATTCCTTCGGCTGAC-1	WT	SM_C1	SM	0	0	0	2	2	0	0	0	0	0	0	1	0	0	0
	WT_AATTTCCAGACAACTA-1	WT	P14_C2	P14	0	1	0	1	1	0	1	1	0	1	0	4	0	0	0
	WT_AATTTCCAGGCAATGC-1	WT	SM_C4	SM	2	0	0	4	0	19	0	0	0	1	4	7	0	0	0
	WT_AATTTCCCACTTGAGT-1	WT	P14_C4	P14	0	0	0	1	0	4	3	0	0	0	0	16	0	0	1
	WT_AATTTCCCATGAATAG-1	WT	SM_C3	SM	2	0	0	9	0	21	1	0	0	0	0	5	0	0	0
	WT_AATTTCCGTGTAAACA-1	WT	P14_C2	P14	0	7	0	0	0	1	2	0	0	0	15	4	0	0	0
	WT_AATTTCCTCAAATGAG-1	WT	P14_C4	P14	0	3	0	0	2	45	2	0	7	1	29	20	3	0	1
	WT_AATTTCCTCGTAACCA-1	WT	P14_C1	P14	0	4	0	3	0	1	0	2	0	1	1	12	1	0	0
	WT_ACAAAGAAGTCCTGCG-1	WT	P14_C4	P14	0	8	0	3	2	13	3	0	0	0	7	18	0	0	0
	WT_ACAAAGACAACACGAG-1	WT	SM_C3	SM	0	0	0	2	1	26	0	0	0	0	2	11	0	0	0
	WT_ACAAAGAGTAATACCC-1	WT	P14_C2	P14	0	6	0	1	1	6	7	0	0	0	20	10	0	0	1
	WT_ACAAAGAGTACGTAGG-1	WT	P14_C2	P14	0	2	0	0	0	7	2	1	0	0	19	7	0	0	0
	WT_ACAAAGAGTGGAGGTT-1	WT	P14_C4	P14	0	5	0	1	2	91	6	0	0	3	26	22	1	0	0
	WT_ACAAAGAGTTGCCTAA-1	WT	SM&P14_C1	P14	0	3	0	2	2	1	5	2	0	0	2	7	0	0	0
	WT_ACAAAGAGTTGTACGT-1	WT	SM_C4	SM	0	1	0	0	2	7	5	0	0	0	5	4	0	0	0
	WT_ACAAGCTAGACTTCAC-1	WT	P14_C2	P14	0	3	0	0	3	0	4	0	0	0	1	9	0	0	0
	WT_ACAAGCTAGCTCGGCT-1	WT	P14_C4	P14	0	6	0	0	1	0	2	0	1	1	67	14	0	0	0
	WT_ACAAGCTAGGCACCAA-1	WT	P14_C1	P14	0	2	0	0	0	3	0	0	34	0	15	10	0	0	0
	WT_ACAAGCTCAAGGTCGA-1	WT	SM_C4	SM	0	0	0	0	0	67	2	0	0	0	0	7	0	0	0
	WT_ACAAGCTCAGCTGTGC-1	WT	P14_C1	P14	0	4	0	2	0	3	0	3	0	0	3	13	4	0	0
	WT_ACAAGCTCATCGTTCC-1	WT	SM&P14_C1	P14	0	7	0	0	1	1	1	0	0	0	0	8	0	0	0
	WT_ACACAGTAGTCTGCAT-1	WT	SM_C1	SM	0	0	0	3	0	2	0	0	0	1	1	3	0	0	0
	WT_ACACAGTCAAGTGATA-1	WT	SM_C1	SM	1	0	0	1	0	3	2	0	0	0	0	4	0	0	0
	WT_ACACAGTCACGTTGGC-1	WT	SM_C1	SM	3	0	0	1	1	1	2	0	0	0	0	4	0	0	0
	WT_ACACAGTCAGTTGCGC-1	WT	SM&P14_C1	SM	3	0	0	1	0	6	2	0	0	0	12	5	0	0	1
	WT_ACACAGTTCAGACCGC-1	WT	SM_C4	SM	1	0	0	0	4	29	5	0	0	0	12	5	0	0	0
	WT_ACACAGTTCTCACGAA-1	WT	P14_C2	P14	0	5	0	0	0	2	0	0	0	0	0	11	0	0	0
	WT_ACACAGTTCTGAGGCC-1	WT	P14_C1	P14	0	3	0	0	0	1	3	0	0	0	19	6	0	0	0
	WT_ACACCAAAGTATGGAT-1	WT	SM_C4	SM	3	1	0	1	0	9	0	0	0	0	12	6	0	0	0
	WT_ACACCAACACGCCAGT-1	WT	P14_C4	P14	0	5	0	0	2	59	5	0	14	2	88	25	1	0	0
	WT_ACACCAAGTGGTATGG-1	WT	P14_C2	P14	0	5	0	0	1	9	0	0	0	0	0	14	0	0	0
	WT_ACACCAAGTGTATACC-1	WT	P14_C2	P14	0	4	1	1	2	1	1	0	1	2	16	3	1	0	0
	WT_ACACCAATCATAGGCT-1	WT	P14_C2	P14	0	4	0	0	1	5	1	0	3	0	21	6	0	0	0
	WT_ACACCAATCCTCTAAT-1	WT	SM_C3	SM	0	0	0	2	0	4	3	0	0	0	0	2	0	0	0
	WT_ACACCAATCGAACGCC-1	WT	SM_C3	SM	3	0	0	0	1	20	9	0	0	0	1	6	0	0	0
	WT_ACACGCGAGAATACAC-1	WT	SM_C1	SM	1	0	0	1	1	8	2	0	0	0	0	4	0	0	0
	WT_ACACGCGAGTACAGAT-1	WT	P14_C4	P14	0	13	0	0	0	30	4	0	0	1	44	36	0	0	0
	WT_ACACGCGCATCCGAGC-1	WT	SM_C1	SM	2	0	0	2	0	0	2	0	0	0	0	1	0	0	1
	WT_ACACGCGGTATGACAA-1	WT	P14_C3	P14	0	8	0	0	1	14	2	0	0	0	32	39	0	0	0
	WT_ACACGCGGTCGTATGT-1	WT	SM_C1	SM	1	0	0	1	0	0	2	1	0	0	9	8	0	0	0
	WT_ACACGCGGTTGCCATA-1	WT	SM&P14_C1	P14	0	7	0	1	0	3	1	0	0	0	0	7	0	0	0
	WT_ACACGCGGTTGTCTAG-1	WT	P14_C2	P14	0	12	0	1	0	0	1	0	0	0	1	4	0	0	0
	WT_ACACTGAAGTGATGGC-1	WT	SM&P14_C1	SM	0	0	0	0	0	4	0	0	0	0	20	3	0	0	0
	WT_ACACTGACACTTTATC-1	WT	P14_C4	P14	0	16	0	5	0	14	0	1	0	1	29	17	0	0	0
	WT_ACACTGACAGTTCCAA-1	WT	SM_C3	SM	0	0	0	1	1	5	5	0	0	0	0	12	0	0	1
	WT_ACACTGAGTAACCCGC-1	WT	P14_C1	P14	0	4	0	2	0	22	2	0	19	0	55	25	1	0	0
	WT_ACACTGATCCTGTAGA-1	WT	SM_C1	SM	2	0	0	3	2	0	2	0	0	0	2	2	0	0	0
	WT_ACAGAAAAGATTAGAC-1	WT	P14_C2	P14	0	4	0	0	1	5	3	0	0	0	0	8	0	0	0
	WT_ACAGAAAAGGAGAATG-1	WT	P14_C2	P14	0	5	3	1	0	1	6	0	0	0	3	14	0	0	0
	WT_ACAGAAAAGTAAACGT-1	WT	P14_C3	P14	0	6	0	0	1	29	0	0	0	1	12	32	0	0	0
	WT_ACAGAAAAGTCCGTCG-1	WT	P14_C2	P14	0	4	0	0	0	3	0	0	0	1	2	11	0	0	0
	WT_ACAGAAAGTCATTCCC-1	WT	SM_C4	SM	1	0	0	2	3	6	2	2	0	0	1	2	0	0	0
	WT_ACAGAAAGTCCTGTTC-1	WT	P14_C4	P14	0	0	0	0	0	1	1	0	0	0	0	0	0	0	0
	WT_ACAGAAATCCTGGTCT-1	WT	P14_C2	P14	0	1	0	3	2	0	6	0	0	2	0	9	0	0	0
	WT_ACAGAAATCTGTCCGT-1	WT	P14_C4	P14	0	6	0	0	0	18	0	0	0	1	32	18	1	0	0
	WT_ACAGCCGAGGCCCACT-1	WT	P14_C4	P14	0	16	0	0	0	46	5	2	18	3	87	49	0	0	0
	WT_ACAGCCGCACGATAGG-1	WT	P14_C4	P14	0	14	0	1	0	87	6	2	0	1	24	22	1	0	0
	WT_ACAGCCGGTCAACACT-1	WT	SM_C1	SM	1	0	0	0	0	0	3	0	0	0	0	3	0	0	0
	WT_ACAGCCGGTCTCTCTG-1	WT	SM_C4	SM	1	0	0	2	1	69	4	1	0	0	0	14	0	0	1
	WT_ACAGCCGGTTAGGGAC-1	WT	P14_C3	P14	0	5	0	0	1	28	1	0	0	1	2	20	0	2	0
	WT_ACAGCCGTCGCTACGG-1	WT	P14_C4	P14	0	0	0	0	1	22	4	1	0	0	3	16	0	0	0
	WT_ACAGCCGTCGTCCATC-1	WT	P14_C4	P14	0	10	0	1	2	1	2	0	0	1	12	35	0	0	0
	WT_ACAGCCGTCTAAGCGT-1	WT	SM_C1	SM	1	0	0	0	0	0	2	0	0	0	0	1	0	0	0
	WT_ACAGGGACACCAGCTG-1	WT	P14_C1	P14	0	3	0	1	2	2	2	0	78	1	9	16	0	0	0
	WT_ACAGGGACATGTTCGA-1	WT	P14_C2	P14	0	10	0	1	2	3	2	0	0	1	1	21	0	0	1
	WT_ACAGGGAGTATAGCTC-1	WT	SM_C1	SM	3	0	0	0	0	0	2	0	0	0	4	2	0	0	0
	WT_ACAGGGATCATTACTC-1	WT	SM_C3	SM	3	0	0	0	1	13	2	1	0	0	1	3	0	0	1
	WT_ACAGGGATCCAAGCTA-1	WT	SM_C1	SM	2	0	0	0	1	5	2	0	0	0	0	6	0	0	0
	WT_ACAGGGATCCCATAAG-1	WT	P14_C4	P14	0	8	0	1	1	8	0	1	0	1	29	14	0	0	0
	WT_ACAGGGATCCGAGTGC-1	WT	P14_C4	P14	0	11	0	0	1	0	0	1	0	1	7	25	0	0	0
	WT_ACATCCCAGACCAAGC-1	WT	P14_C1	P14	0	4	4	1	0	4	0	1	0	2	25	7	2	0	0
	WT_ACATCCCAGGAGAGTA-1	WT	P14_C1	P14	0	3	0	1	1	7	9	1	0	0	2	14	0	0	2
	WT_ACATCCCAGGCACGAT-1	WT	SM_C4	SM	6	0	0	1	1	45	10	0	0	0	5	9	0	0	0
	WT_ACATCCCCAGACATCT-1	WT	P14_C4	P14	0	13	0	0	0	104	9	2	0	2	9	36	0	5	1
	WT_ACATCCCCATGGCCAC-1	WT	P14_C3	P14	0	5	0	1	0	12	2	0	0	1	13	16	0	0	0
	WT_ACATCCCTCAACGAGG-1	WT	P14_C2	P14	0	1	0	3	0	2	0	0	30	0	23	12	1	0	0
	WT_ACATCCCTCATGCAGT-1	WT	SM_C3	SM	0	0	0	0	1	2	7	0	0	1	13	8	0	0	0
	WT_ACATCCCTCATTGTTC-1	WT	SM&P14_C1	P14	0	2	0	0	2	22	1	2	0	0	44	11	1	0	0
	WT_ACATCCCTCGACGAGA-1	WT	P14_C2	P14	0	4	0	0	0	20	8	0	0	0	19	12	0	0	0
	WT_ACATCGACAGGTTTAC-1	WT	SM_C3	SM	1	0	0	1	0	4	3	0	0	0	0	5	0	0	1
	WT_ACATCGATCACCTTGC-1	WT	P14_C3	P14	0	8	0	0	0	55	0	0	0	0	46	42	0	0	0
	WT_ACATCGATCCGAGCTG-1	WT	SM_C3	SM	0	0	0	0	0	8	0	1	0	0	1	3	0	0	0
	WT_ACATCGATCTCAGTCC-1	WT	P14_C2	P14	0	4	0	0	1	10	2	0	0	1	25	13	0	0	0
	WT_ACATCGATCTCCCTAG-1	WT	P14_C4	P14	0	4	0	0	0	34	5	0	0	1	71	36	0	0	0
	WT_ACATGCAAGAGGTTAT-1	WT	P14_C4	P14	0	5	0	0	1	4	1	0	0	1	47	26	1	0	1
	WT_ACATGCATCACGAACT-1	WT	P14_C1	P14	0	2	0	0	1	24	2	1	31	1	6	26	0	0	0
	WT_ACATGCATCATAGAGA-1	WT	SM_C1	SM	0	0	0	1	0	5	4	1	0	0	3	4	0	0	0
	WT_ACATGCATCCACTAGA-1	WT	P14_C2	P14	0	4	0	2	3	3	6	0	0	0	0	9	0	0	0
	WT_ACATTTCAGGGCGAGA-1	WT	SM_C4	SM	0	0	0	0	0	16	3	0	0	0	0	8	0	0	0
	WT_ACATTTCAGGTTGTTC-1	WT	P14_C1	P14	0	4	0	0	0	2	1	0	8	2	5	14	0	0	0
	WT_ACATTTCAGTATCTGC-1	WT	P14_C2	P14	0	3	0	0	1	5	0	0	0	1	51	11	0	0	2
	WT_ACATTTCGTTCTCCTG-1	WT	SM_C3	SM	0	0	0	0	0	12	1	0	0	0	8	10	0	0	0
	WT_ACATTTCTCCGAACGC-1	WT	P14_C4	P14	0	5	0	0	0	48	0	0	0	0	23	27	0	0	0
	WT_ACCAAACAGCATGCAG-1	WT	SM_C1	SM	0	0	0	1	2	2	2	0	0	0	0	5	0	0	0
	WT_ACCAAACTCGAGCCTG-1	WT	P14_C4	P14	0	9	0	2	0	16	0	0	0	5	93	33	0	0	0
	WT_ACCAACACAACGACAG-1	WT	P14_C1	P14	0	9	0	0	2	20	3	0	76	2	6	25	0	0	0
	WT_ACCAACAGTCGACTTA-1	WT	P14_C2	P14	0	7	0	0	0	28	3	1	0	0	19	23	0	0	0
	WT_ACCAACATCAGCTCTC-1	WT	P14_C2	P14	0	3	1	1	2	6	2	0	0	1	0	4	0	0	0
	WT_ACCACAAAGATAACAC-1	WT	SM_C1	SM	1	0	0	0	0	16	0	0	0	0	0	2	0	0	0
	WT_ACCACAAAGCGTGCTC-1	WT	P14_C4	P14	0	14	0	3	2	30	7	2	0	0	0	18	0	1	0
	WT_ACCACAAAGGTGCATG-1	WT	P14_C2	P14	0	6	0	0	0	17	2	0	0	0	2	29	0	0	1
	WT_ACCACAACAAGTGACG-1	WT	P14_C4	P14	0	6	0	0	1	44	3	0	0	0	24	28	0	0	1
	WT_ACCACAACACGTCATA-1	WT	P14_C4	P14	0	15	0	0	0	103	4	0	0	5	226	57	0	4	2
	WT_ACCACAACACGTTGGC-1	WT	SM_C3	SM	1	0	0	1	1	0	5	1	0	0	1	9	0	0	0
	WT_ACCACAACAGTTTCAG-1	WT	P14_C4	P14	0	6	0	0	1	47	6	0	0	0	1	35	0	0	0
	WT_ACCACAACATGACACT-1	WT	SM&P14_C1	P14	3	1	0	1	1	6	2	0	0	1	23	5	0	0	0
	WT_ACCACAAGTGACTATC-1	WT	P14_C2	P14	0	0	1	0	1	1	4	0	0	2	3	13	0	0	0
	WT_ACCACAAGTTGGGTAG-1	WT	P14_C2	P14	0	2	0	0	0	8	5	0	0	0	0	5	1	0	0
	WT_ACCATTTAGACTTCCA-1	WT	P14_C2	P14	0	14	0	0	1	3	1	1	0	0	17	9	6	1	0
	WT_ACCATTTCAACATCGT-1	WT	P14_C3	P14	0	6	0	0	0	15	1	0	1	0	14	7	1	0	1
	WT_ACCATTTGTACTAGCT-1	WT	SM_C1	SM	1	0	0	4	0	0	3	0	0	0	0	0	0	0	0
	WT_ACCATTTGTTATCTTC-1	WT	SM_C3	SM	9	1	0	0	0	19	6	0	0	0	1	6	0	0	0
	WT_ACCATTTTCATAGCAC-1	WT	P14_C2	P14	0	8	0	1	0	19	2	1	0	0	21	17	0	0	0
	WT_ACCATTTTCCACGAAT-1	WT	P14_C4	P14	0	6	0	0	0	23	0	0	0	1	77	16	0	0	1
	WT_ACCATTTTCTGACGCG-1	WT	P14_C3	P14	0	5	0	0	1	46	3	0	0	0	3	12	0	0	0
	WT_ACCCAAACAGCAATTC-1	WT	SM_C1	SM	2	0	0	0	1	1	3	0	0	0	0	3	0	0	0
	WT_ACCCAAAGTCGTGATT-1	WT	P14_C4	P14	0	2	0	1	2	12	5	0	0	2	19	24	0	0	0
	WT_ACCCAAATCTCCCATG-1	WT	P14_C4	P14	0	7	0	2	2	28	2	1	2	0	32	56	1	1	0
	WT_ACCCTCAAGCCGAATG-1	WT	SM_C1	SM	0	0	0	1	0	1	3	1	0	0	5	1	0	0	0
	WT_ACCCTCACACACACTA-1	WT	SM_C1	SM	1	0	1	1	0	1	1	0	0	0	0	5	0	0	0
	WT_ACCCTCACATACCACA-1	WT	P14_C3	P14	0	10	0	0	1	19	2	0	0	2	37	17	0	0	1
	WT_ACCCTCATCACAAGGG-1	WT	P14_C2	P14	0	12	0	2	0	37	4	0	0	0	0	18	0	0	0
	WT_ACCCTCATCGAACTCA-1	WT	SM_C4	SM	3	1	0	1	3	9	2	0	0	0	17	3	0	0	1
	WT_ACCCTCATCGACACCG-1	WT	SM_C1	SM	2	0	0	0	2	1	2	0	0	0	0	0	0	0	0
	WT_ACCCTTGAGATTCGAA-1	WT	SM_C4	SM	0	0	0	1	0	53	7	0	0	0	0	11	0	0	0
	WT_ACCCTTGAGTTGCTGT-1	WT	SM_C4	SM	0	0	0	1	0	15	3	0	0	0	2	2	0	0	0
	WT_ACCCTTGCAGCTCATA-1	WT	SM_C4	SM	6	0	0	0	2	23	0	0	0	0	4	3	0	0	0
	WT_ACCCTTGGTTTGGAAA-1	WT	P14_C2	P14	0	4	1	2	0	1	4	0	0	0	0	20	0	0	0
	WT_ACCGTTCAGTATCCTG-1	WT	P14_C3	P14	0	10	0	1	6	42	0	0	0	1	7	23	0	0	1
	WT_ACCGTTCTCTAGAACC-1	WT	SM_C3	SM	0	0	0	0	3	4	4	0	0	0	2	6	0	0	0
	WT_ACCTACCCACAGCTGC-1	WT	P14_C1	P14	0	5	0	0	0	14	0	0	1	2	34	16	0	1	2
	WT_ACCTACCCAGCCGTCA-1	WT	P14_C2	P14	0	7	3	0	0	13	1	1	0	1	6	18	0	0	0
	WT_ACCTACCGTGATGTAA-1	WT	P14_C1	P14	0	5	0	1	1	6	0	0	16	0	26	11	3	0	0
	WT_ACCTACCGTTGCCTAA-1	WT	P14_C4	P14	0	5	0	1	1	33	2	1	1	0	39	32	0	1	1
	WT_ACCTACCTCAATCTCT-1	WT	P14_C4	P14	0	6	0	0	0	29	8	0	0	0	12	42	0	7	1
	WT_ACCTACCTCTATCGCC-1	WT	P14_C2	P14	0	2	0	3	0	2	1	1	0	0	5	14	0	0	0
	WT_ACCTGAAAGCAAGTGC-1	WT	P14_C2	P14	0	5	0	2	2	7	11	0	0	0	2	10	0	0	0
	WT_ACCTGAAAGCAGTACG-1	WT	SM_C3	SM	2	1	3	4	2	12	1	0	0	0	3	18	0	0	0
	WT_ACCTGAAAGCCGCACT-1	WT	P14_C4	P14	0	3	0	1	0	5	0	1	0	0	8	11	0	0	0
	WT_ACCTGAACAATCCTAG-1	WT	P14_C2	P14	0	2	0	0	0	0	0	1	0	0	0	7	0	0	0
	WT_ACCTGAACAGAATTCC-1	WT	SM_C4	SM	1	0	0	0	0	7	2	0	0	0	0	3	0	0	0
	WT_ACCTGTCAGCGCATCC-1	WT	P14_C1	P14	0	18	0	0	0	7	3	0	0	1	3	17	0	1	0
	WT_ACCTGTCCAGAAGCTG-1	WT	SM_C4	SM	2	0	0	1	2	51	0	0	3	0	8	13	0	0	0
	WT_ACCTGTCGTCACTCAA-1	WT	P14_C1	P14	0	9	0	0	1	18	1	0	60	1	13	17	1	0	0
	WT_ACCTGTCGTCTAGGCC-1	WT	SM_C1	SM	0	0	0	3	0	1	3	0	0	0	0	1	0	0	0
	WT_ACCTGTCTCTGTAAGC-1	WT	SM_C1	SM	1	1	0	0	0	5	2	0	0	0	0	8	0	0	0
	WT_ACCTGTCTCTTGGGCG-1	WT	SM_C2	SM	3	0	0	2	2	13	1	0	0	0	0	9	0	0	0
	WT_ACGATCAAGACCTTTG-1	WT	P14_C2	P14	0	6	0	1	0	22	5	2	0	2	15	11	0	0	0
	WT_ACGATCAAGCCGGATA-1	WT	P14_C4	P14	0	9	0	1	0	89	6	1	0	0	4	15	0	0	0
	WT_ACGATCAAGTGATAGT-1	WT	P14_C4	P14	0	8	0	0	1	15	0	0	0	0	1	22	0	0	0
	WT_ACGATCAAGTGCACAG-1	WT	P14_C4	P14	0	7	0	0	1	49	4	0	0	0	37	29	0	0	1
	WT_ACGATCACAAAGGTTA-1	WT	P14_C4	P14	0	5	3	2	1	8	4	0	0	0	5	22	0	0	0
	WT_ACGATCACATCCGCGA-1	WT	P14_C1	P14	0	3	0	0	1	20	0	1	0	0	30	22	0	1	0
	WT_ACGATCAGTCACCTTC-1	WT	SM_C3	SM	2	1	0	0	2	33	0	0	0	1	3	7	0	0	0
	WT_ACGATGTAGTCAGAGC-1	WT	P14_C1	P14	0	11	0	0	0	25	0	2	0	1	44	28	0	0	1
	WT_ACGATGTCAATGACCT-1	WT	SM_C4	SM	0	0	0	2	0	25	0	2	0	1	9	4	0	0	0
	WT_ACGATGTCAGGAGACT-1	WT	SM_C1	SM	0	0	0	3	1	1	0	0	0	0	0	3	0	0	0
	WT_ACGATGTGTGAGGCAT-1	WT	P14_C3	P14	0	4	0	0	0	24	1	0	0	1	1	12	0	0	0
	WT_ACGATGTTCGCCAACG-1	WT	SM_C1	SM	2	0	0	1	1	0	0	0	0	0	0	0	0	0	0
	WT_ACGATGTTCTATACTC-1	WT	P14_C2	P14	0	2	0	2	3	6	1	0	0	0	7	11	0	0	0
	WT_ACGCACGAGAATCTAG-1	WT	P14_C1	P14	0	0	0	1	1	4	2	0	0	3	7	13	0	0	0
	WT_ACGCACGAGTAGGGTC-1	WT	SM_C3	SM	0	0	0	0	1	11	4	1	0	0	2	11	0	0	0
	WT_ACGCACGCAATACGCT-1	WT	P14_C1	P14	0	0	0	0	1	7	0	0	28	3	32	5	0	0	1
	WT_ACGCACGCACAGTATC-1	WT	P14_C4	P14	0	10	0	1	1	51	2	1	0	0	26	31	0	0	1
	WT_ACGCACGCAGAAATTG-1	WT	P14_C2	P14	0	6	2	3	1	3	8	0	0	0	2	25	5	0	0
	WT_ACGCACGCATTGTCGA-1	WT	SM_C3	SM	3	0	0	1	1	10	4	0	0	0	0	4	0	0	0
	WT_ACGCACGGTACACGTT-1	WT	P14_C3	P14	0	2	0	0	0	21	6	0	0	1	50	13	0	0	0
	WT_ACGCACGGTGATGGCA-1	WT	P14_C1	P14	1	0	0	2	0	4	0	2	1	0	4	7	0	0	0
	WT_ACGGAAGAGATCACTC-1	WT	SM_C3	SM	1	0	0	0	0	0	3	0	0	0	0	9	0	0	0
	WT_ACGGAAGAGTAGGTTA-1	WT	SM_C1	SM	2	0	0	0	0	5	5	0	0	0	0	3	0	0	0
	WT_ACGGAAGCATGTGGCC-1	WT	P14_C2	P14	0	4	0	1	1	0	0	0	0	0	4	12	0	0	0
	WT_ACGGAAGTCACAGAGG-1	WT	P14_C4	P14	0	7	2	2	0	20	3	0	0	0	7	24	0	0	0
	WT_ACGGAAGTCCTACTGC-1	WT	SM_C1	SM	0	0	0	1	1	6	1	0	0	0	1	3	0	0	0
	WT_ACGGAAGTCGGAAACG-1	WT	P14_C4	P14	0	2	1	0	0	3	1	0	0	1	7	26	0	1	0
	WT_ACGGGTCAGAGTACCG-1	WT	SM_C1	SM	1	0	0	2	1	1	0	0	0	0	1	1	0	0	0
	WT_ACGGGTCAGCACTGGA-1	WT	P14_C1	P14	0	4	0	2	0	6	0	1	0	0	9	18	0	0	0
	WT_ACGGGTCCACACAGAG-1	WT	P14_C2	P14	0	2	0	4	0	2	0	0	0	0	7	3	0	0	0
	WT_ACGGGTCGTAGGGTAC-1	WT	P14_C2	P14	0	4	0	1	2	25	2	0	0	1	3	18	1	1	0
	WT_ACGGGTCGTTCGGACC-1	WT	P14_C4	P14	0	11	0	0	1	4	0	3	3	0	7	17	0	0	1
	WT_ACGGGTCTCCCAGGAC-1	WT	P14_C4	P14	0	7	0	0	0	22	2	2	7	0	12	15	6	1	1
	WT_ACGGTCGAGCATCTTG-1	WT	SM_C3	SM	1	1	0	1	0	26	4	0	0	1	1	15	0	0	0
	WT_ACGGTCGGTCAAGCGA-1	WT	P14_C2	P14	0	13	1	0	0	1	3	0	0	0	8	44	0	1	2
	WT_ACGGTTAGTACTGAGG-1	WT	SM_C1	SM	1	0	0	0	0	15	0	0	0	0	0	3	0	0	0
	WT_ACGGTTAGTAGGACTG-1	WT	SM_C2	SM	2	0	0	4	1	7	4	0	0	0	0	5	0	0	0
	WT_ACGGTTAGTTAGGAGC-1	WT	SM_C1	SM	0	0	0	0	2	7	2	0	0	0	0	5	0	0	0
	WT_ACGGTTATCACGATAC-1	WT	SM_C1	SM	2	0	0	0	3	19	4	0	0	0	2	1	0	0	0
	WT_ACGGTTATCCATATGG-1	WT	P14_C2	P14	0	5	1	3	1	4	5	1	0	3	2	11	0	0	1
	WT_ACGGTTATCGCTGTTC-1	WT	P14_C3	P14	0	12	0	0	0	87	3	0	0	6	142	45	0	2	0
	WT_ACGTAACCACAACGTT-1	WT	P14_C4	P14	0	12	0	1	0	61	6	0	0	1	11	43	0	0	0
	WT_ACGTAACCAGCTCGGT-1	WT	SM_C1	SM	2	0	0	0	0	22	2	0	0	0	1	5	0	0	0
	WT_ACGTAACCATCCGTGG-1	WT	P14_C1	P14	0	5	0	0	0	4	0	0	4	0	11	24	1	0	0
	WT_ACGTACAAGACCAGCA-1	WT	P14_C2	P14	0	0	2	1	0	2	2	0	0	1	0	12	0	0	0
	WT_ACGTACAAGGTGCCAA-1	WT	P14_C4	P14	0	10	0	4	0	19	1	0	0	0	33	18	0	0	0
	WT_ACGTACACACCGCTAG-1	WT	P14_C2	P14	0	6	2	2	0	0	3	0	1	2	3	15	0	0	0
	WT_ACGTACACAGGCACAA-1	WT	SM_C1	SM	0	0	0	0	0	2	5	0	0	0	0	2	0	0	0
	WT_ACGTACAGTAGGAAAG-1	WT	SM_C2	SM	1	0	0	0	0	18	4	1	0	0	0	10	0	0	0
	WT_ACGTACAGTCTCACGG-1	WT	SM_C1	SM	0	0	0	0	2	0	1	0	0	0	0	0	1	0	0
	WT_ACGTACAGTGGATCGA-1	WT	SM&P14_C1	SM	3	0	0	1	0	10	2	0	0	0	0	3	1	0	0
	WT_ACGTAGTAGAGCATAT-1	WT	P14_C2	P14	0	4	0	1	0	3	1	0	0	1	21	5	1	0	0
	WT_ACGTAGTCACAGAGCA-1	WT	SM_C3	SM	1	0	0	2	0	0	0	0	0	0	0	9	0	0	0
	WT_ACGTAGTGTCACAGAG-1	WT	P14_C1	P14	0	7	0	0	1	16	0	0	23	0	18	29	0	0	0
	WT_ACGTAGTTCCTTCTGG-1	WT	P14_C2	P14	0	0	0	1	2	22	0	0	0	0	12	13	0	0	0
	WT_ACGTCCTAGTTAACAG-1	WT	P14_C4	P14	0	4	1	0	1	19	6	0	3	3	56	32	3	0	0
	WT_ACGTCCTAGTTGGACG-1	WT	P14_C4	P14	0	9	0	0	0	4	2	1	0	0	1	9	1	2	0
	WT_ACGTCCTGTACGGCAA-1	WT	P14_C1	P14	0	6	0	0	1	9	0	0	8	2	11	7	0	0	0
	WT_ACGTCCTGTCCAAATC-1	WT	SM_C1	SM	0	0	0	1	0	0	8	0	0	0	1	0	0	0	0
	WT_ACGTCCTTCCACTTTA-1	WT	P14_C2	P14	0	6	0	0	0	12	2	0	0	0	5	18	0	0	0
	WT_ACGTCCTTCCGAGCTG-1	WT	P14_C2	P14	0	5	0	0	1	9	2	0	0	1	8	7	5	0	0
	WT_ACGTTCCCACAAATAG-1	WT	SM_C1	SM	0	0	0	1	0	1	2	0	0	0	0	8	0	0	0
	WT_ACGTTCCCACGACGAA-1	WT	P14_C2	P14	0	11	0	0	2	14	7	0	0	0	17	16	0	0	0
	WT_ACGTTCCCACGATTCA-1	WT	P14_C4	P14	0	9	0	0	0	48	5	0	0	0	7	25	0	0	0
	WT_ACGTTCCCATGGCCCA-1	WT	P14_C1	P14	0	3	0	0	0	1	0	0	0	0	0	15	1	0	0
	WT_ACGTTCCCATGGTACT-1	WT	SM_C1	SM	2	0	0	0	0	8	1	0	0	1	0	4	3	0	0
	WT_ACGTTCCGTATCATGC-1	WT	P14_C2	P14	0	1	0	0	0	7	0	0	0	1	21	18	4	0	0
	WT_ACGTTCCGTCAAGCCC-1	WT	P14_C4	P14	0	8	0	0	1	27	1	3	7	2	44	43	0	0	0
	WT_ACGTTCCGTTGTCATG-1	WT	P14_C2	P14	0	8	0	0	0	14	5	0	0	1	7	24	0	0	0
	WT_ACTACGAAGAGAAGGT-1	WT	P14_C2	P14	0	5	0	2	0	6	4	0	0	0	6	16	0	0	0
	WT_ACTACGAAGCTCCATA-1	WT	P14_C4	P14	0	8	0	0	5	3	3	0	0	0	16	25	3	0	0
	WT_ACTACGACAGGCGATA-1	WT	P14_C1	P14	0	1	0	0	0	13	0	0	87	2	37	12	2	0	0
	WT_ACTACGACAGTGCGCT-1	WT	SM_C4	SM	3	1	0	0	1	23	3	0	0	0	44	5	0	0	0
	WT_ACTATCTAGATTCGAA-1	WT	P14_C4	P14	0	7	0	4	2	3	4	0	0	0	1	15	0	0	2
	WT_ACTATCTAGCTAGAGC-1	WT	SM_C1	SM	1	0	0	0	0	17	4	1	0	0	0	9	0	0	0
	WT_ACTATCTAGCTGGTGA-1	WT	P14_C2	P14	0	18	0	1	3	17	2	0	1	0	5	12	0	0	0
	WT_ACTATCTCAGCACAGA-1	WT	SM_C1	SM	1	0	0	0	0	5	8	0	0	0	2	2	0	0	0
	WT_ACTATCTGTAACATCC-1	WT	P14_C1	P14	0	7	0	0	0	19	1	0	0	0	0	14	0	0	0
	WT_ACTATCTGTAGACGTG-1	WT	P14_C1	P14	0	2	0	0	0	3	3	0	0	1	3	7	0	0	0
	WT_ACTATCTGTCACTCGG-1	WT	P14_C2	P14	0	4	0	0	0	17	6	0	0	0	5	19	0	0	0
	WT_ACTATCTTCATTTCGT-1	WT	SM_C4	SM	0	0	0	0	1	4	8	2	0	0	5	9	0	0	0
	WT_ACTATCTTCGTCCTCA-1	WT	P14_C4	P14	0	11	0	3	1	7	3	0	0	0	7	28	0	0	0
	WT_ACTATGGAGAGCAACC-1	WT	P14_C2	P14	0	0	0	1	1	3	0	0	0	0	0	9	0	0	0
	WT_ACTATGGCAGAAACCG-1	WT	P14_C2	P14	0	0	1	9	1	28	0	0	0	1	1	17	0	0	0
	WT_ACTATGGCAGGACAGT-1	WT	P14_C4	P14	0	30	0	0	4	60	2	0	0	2	25	52	6	0	1
	WT_ACTATGGCATCAGCGC-1	WT	SM_C1	SM	3	0	0	0	0	8	2	0	0	0	5	3	0	0	0
	WT_ACTATGGGTTAATGAG-1	WT	P14_C4	P14	0	3	1	0	1	27	5	0	0	0	32	16	0	0	0
	WT_ACTATGGGTTGTCTAG-1	WT	SM_C1	SM	1	0	0	1	0	0	2	0	0	0	1	5	0	0	0
	WT_ACTATTCCACAGAGCA-1	WT	SM_C2	SM	2	1	0	0	3	6	1	0	0	0	0	2	0	0	0
	WT_ACTATTCGTTCCCACT-1	WT	P14_C1	P14	0	4	0	4	0	11	0	0	6	2	24	9	4	0	1
	WT_ACTATTCGTTTACTGG-1	WT	P14_C1	P14	0	13	0	0	1	9	2	0	60	7	76	40	10	0	1
	WT_ACTATTCTCATTCACT-1	WT	P14_C3	P14	0	6	0	0	2	45	3	0	0	0	52	26	1	1	0
	WT_ACTCCCACACCCTGAG-1	WT	P14_C2	P14	0	4	0	1	1	21	1	0	0	0	18	8	0	0	0
	WT_ACTCCCATCAAGGACG-1	WT	P14_C4	P14	0	10	2	0	0	13	1	1	0	5	75	32	0	0	1
	WT_ACTCCCATCCTATGGA-1	WT	SM_C4	SM	0	0	0	1	0	13	3	0	0	0	18	3	0	0	0
	WT_ACTCCCATCGCCTAGG-1	WT	SM_C3	SM	2	0	0	0	0	12	1	0	0	1	5	17	1	0	1
	WT_ACTCTCGAGTCACGAG-1	WT	P14_C1	P14	0	4	0	1	0	7	1	0	25	2	11	13	1	0	1
	WT_ACTCTCGCAATAGGGC-1	WT	SM_C1	SM	1	0	0	1	1	2	1	0	0	0	17	4	0	1	0
	WT_ACTCTCGCACAGTGAG-1	WT	SM_C1	SM	2	0	0	0	0	9	3	0	0	0	0	0	0	0	0
	WT_ACTCTCGGTACGCGTC-1	WT	SM_C2	SM	1	0	0	0	0	8	1	0	0	0	9	6	0	0	0
	WT_ACTCTCGTCTCATAGG-1	WT	P14_C2	P14	0	1	0	0	0	0	2	0	0	0	0	7	0	0	0
	WT_ACTGATGAGAATCTAG-1	WT	P14_C4	P14	0	16	0	1	1	72	0	0	0	0	91	36	0	1	0
	WT_ACTGATGAGCTAGAGC-1	WT	SM_C1	SM	0	0	0	1	2	4	1	0	0	0	0	1	0	0	0
	WT_ACTGATGTCGAACGGA-1	WT	P14_C2	P14	0	2	0	1	0	4	1	0	0	0	0	8	0	0	0
	WT_ACTGCAACACTGATTG-1	WT	P14_C1	P14	0	3	0	0	0	6	0	1	46	2	22	9	6	0	0
	WT_ACTGCAACAGCTAACT-1	WT	P14_C2	P14	0	2	0	1	0	2	2	0	0	0	0	11	0	0	0
	WT_ACTGCAAGTCGTGCCA-1	WT	SM_C4	SM	1	0	0	1	1	3	0	0	0	0	7	15	0	0	0
	WT_ACTGCAAGTGATGTAA-1	WT	SM_C3	SM	2	1	0	0	2	19	2	0	0	0	5	7	0	0	0
	WT_ACTGCAAGTTGGGACA-1	WT	P14_C3	P14	0	2	0	0	0	21	1	0	0	0	2	20	0	1	0
	WT_ACTGCAATCCAGTGCG-1	WT	P14_C2	P14	0	3	0	1	0	28	2	0	1	0	4	8	0	0	0
	WT_ACTGTCCAGAACGCGT-1	WT	P14_C2	P14	0	5	0	0	0	0	2	0	0	0	27	10	0	0	0
	WT_ACTGTCCCAAGCGATG-1	WT	SM_C1	SM	0	0	0	4	2	5	2	0	0	0	1	3	0	0	0
	WT_ACTGTCCCACGCAGTC-1	WT	SM_C3	SM	0	0	0	1	0	2	0	0	0	0	1	6	1	0	0
	WT_ACTGTCCCAGCACAAG-1	WT	P14_C1	P14	0	5	0	0	0	8	2	0	40	1	8	7	2	0	1
	WT_ACTGTCCGTCATCACA-1	WT	P14_C2	P14	0	3	0	0	0	23	1	0	1	0	0	24	0	0	1
	WT_ACTGTCCGTGGTGATG-1	WT	P14_C1	P14	0	6	0	0	0	2	0	0	0	1	73	18	9	0	0
	WT_ACTGTCCGTTTCCAAG-1	WT	P14_C2	P14	0	3	1	1	0	1	6	0	0	2	7	21	0	0	0
	WT_ACTGTGAAGTAAAGCT-1	WT	P14_C2	P14	0	4	2	2	0	1	2	0	0	0	0	1	0	0	0
	WT_ACTGTGATCGAATGCT-1	WT	P14_C4	P14	0	9	0	2	1	85	3	0	0	1	30	27	1	0	0
	WT_ACTGTGATCGCCAGTG-1	WT	P14_C3	P14	0	1	0	1	0	32	2	0	0	1	1	17	0	0	1
	WT_ACTGTGATCGGATTAC-1	WT	P14_C3	P14	0	6	0	0	1	20	9	0	0	0	14	12	0	0	0
	WT_ACTTAGGAGGATACCG-1	WT	SM_C1	SM	0	0	0	2	0	13	3	0	0	0	2	5	0	0	0
	WT_ACTTAGGCAGGATCTT-1	WT	SM_C3	SM	0	0	0	1	1	47	5	0	0	0	5	11	0	0	0
	WT_ACTTAGGGTAACGATA-1	WT	P14_C1	P14	0	2	0	0	0	7	2	0	17	1	7	9	0	0	0
	WT_ACTTAGGGTGCCGTAC-1	WT	P14_C4	P14	0	19	0	1	0	44	0	1	0	1	31	29	2	1	0
	WT_ACTTATCAGCACCAGA-1	WT	P14_C3	P14	0	3	0	0	2	25	0	1	0	0	30	15	0	0	0
	WT_ACTTATCAGGGACTGT-1	WT	P14_C4	P14	0	4	0	0	2	15	1	0	0	0	4	21	0	0	0
	WT_ACTTATCCAACTTGCA-1	WT	P14_C1	P14	0	0	0	0	1	4	0	2	1	0	10	11	0	0	0
	WT_ACTTATCCACACGTGC-1	WT	P14_C1	P14	0	4	0	0	0	5	1	1	13	1	11	14	0	0	0
	WT_ACTTCCGCATCGTTCC-1	WT	P14_C2	P14	0	2	2	0	1	4	1	1	0	0	2	6	0	0	1
	WT_ACTTCCGCATGGCTAT-1	WT	SM_C1	SM	0	0	0	0	1	8	2	0	0	0	2	3	0	0	0
	WT_ACTTCCGGTGGACTAG-1	WT	SM_C1	SM	1	0	0	2	1	14	0	1	0	0	0	2	0	0	0
	WT_ACTTCCGTCTACTCAT-1	WT	SM_C1	SM	1	0	0	0	2	0	2	0	0	0	0	5	0	0	0
	WT_ACTTCGCAGCTGGTGA-1	WT	P14_C3	P14	0	3	0	1	0	48	0	0	0	0	36	30	0	0	0
	WT_ACTTCGCAGCTTTCTT-1	WT	P14_C4	P14	0	19	0	1	0	24	1	3	0	2	74	23	1	3	3
	WT_ACTTCGCCAATAACCC-1	WT	P14_C1	P14	0	7	0	1	0	5	13	0	0	1	6	22	0	0	2
	WT_ACTTCGCCACACAGAG-1	WT	P14_C1	P14	0	5	0	2	1	2	0	0	6	2	30	17	1	0	0
	WT_ACTTCGCCAGAGCTAG-1	WT	P14_C4	P14	0	5	0	0	2	46	1	0	0	1	19	22	0	0	0
	WT_ACTTCGCCAGCTACTA-1	WT	P14_C1	P14	0	5	0	0	0	14	1	2	0	1	16	18	0	0	0
	WT_ACTTCGCGTGACCGTC-1	WT	SM_C1	SM	2	0	0	0	0	2	0	0	0	0	0	4	0	0	0
	WT_ACTTCGCGTGCGTTTA-1	WT	P14_C1	P14	0	3	0	0	0	3	1	0	12	0	11	7	2	0	0
	WT_ACTTCGCGTTACCCTC-1	WT	P14_C1	P14	0	4	0	1	2	4	0	1	4	0	14	17	5	0	1
	WT_ACTTCGCTCAAGGACG-1	WT	P14_C4	P14	0	8	0	0	0	42	2	1	0	4	16	26	0	0	1
	WT_ACTTCGCTCTGCGTCT-1	WT	SM_C4	SM	0	0	0	2	3	29	4	0	0	0	7	5	0	0	0
	WT_ACTTTCAGTTTCGTGA-1	WT	P14_C2	P14	0	4	0	2	1	8	1	0	0	2	14	28	0	0	0
	WT_ACTTTCATCTCATTGT-1	WT	P14_C1	P14	0	1	2	1	0	1	2	0	1	2	14	7	1	0	0
	WT_ACTTTCATCTCGGCTT-1	WT	SM_C1	SM	0	0	0	0	1	2	5	1	0	0	0	3	0	0	0
	WT_ACTTTCATCTTTGCAT-1	WT	P14_C1	P14	0	5	0	2	0	2	0	0	0	0	5	9	1	0	0
	WT_ACTTTGTAGCGATCGA-1	WT	P14_C4	P14	0	2	0	1	0	18	1	0	16	0	12	17	1	0	0
	WT_ACTTTGTAGCTTCGTA-1	WT	SM_C4	SM	1	0	0	2	1	10	0	0	0	0	1	2	0	0	0
	WT_ACTTTGTAGGCGTTGA-1	WT	P14_C2	P14	0	2	0	0	0	4	0	1	0	0	2	12	0	0	0
	WT_ACTTTGTAGGTCCAGA-1	WT	P14_C4	P14	0	3	0	0	1	16	1	0	0	0	0	11	0	0	0
	WT_ACTTTGTAGTCTAACC-1	WT	P14_C3	P14	0	15	0	0	0	29	0	0	0	0	3	20	0	5	1
	WT_ACTTTGTGTTATGGTC-1	WT	SM_C4	SM	2	0	0	0	0	8	0	0	0	0	2	17	9	0	0
	WT_ACTTTGTTCCCGATCT-1	WT	SM_C3	SM	1	0	0	0	0	7	6	0	0	0	10	9	0	2	0
	WT_ACTTTGTTCGACATAC-1	WT	P14_C1	P14	0	2	0	4	0	13	2	0	0	0	0	9	0	0	0
	WT_ACTTTGTTCGGCCTTT-1	WT	P14_C1	P14	0	2	0	0	0	0	0	0	0	1	6	3	0	0	0
	WT_AGAAATGAGTGCGTCC-1	WT	P14_C1	P14	0	0	0	0	0	8	0	1	88	0	44	15	2	0	0
	WT_AGAAATGCAGACACAG-1	WT	P14_C1	P14	0	2	0	0	0	0	0	1	1	0	4	11	1	0	0
	WT_AGAAATGCATAGGTTC-1	WT	P14_C1	P14	0	10	0	0	0	7	4	0	0	0	35	17	0	0	0
	WT_AGAAATGGTCGTCAGC-1	WT	SM_C1	SM	0	0	0	0	2	5	1	0	0	0	0	1	0	0	0
	WT_AGAAATGGTGGTAACG-1	WT	P14_C4	P14	0	6	0	1	1	34	3	0	0	0	22	30	0	0	0
	WT_AGAAATGGTTGGCCTG-1	WT	P14_C3	P14	0	15	0	1	2	4	2	1	0	1	32	25	0	0	0
	WT_AGAAATGGTTTCCCAC-1	WT	P14_C2	P14	0	2	1	3	0	2	3	1	0	0	1	3	0	0	0
	WT_AGAAATGTCGCTAATG-1	WT	SM_C3	SM	1	1	0	0	1	22	0	1	0	2	6	8	0	0	0
	WT_AGAAATGTCTACCTTA-1	WT	P14_C4	P14	0	9	0	0	0	6	1	0	0	1	4	9	0	0	2
	WT_AGAAATGTCTTACGTT-1	WT	P14_C4	P14	0	6	0	1	1	22	3	0	0	1	42	28	0	0	0
	WT_AGAACAAAGACGGATC-1	WT	P14_C4	P14	0	4	0	0	0	2	0	0	0	2	7	20	0	0	0
	WT_AGAACAAAGAGGTCGT-1	WT	SM_C1	SM	2	0	0	2	0	2	2	0	0	0	2	1	0	0	0
	WT_AGAACAAAGATAGGGA-1	WT	P14_C4	P14	0	9	0	1	0	13	1	1	0	0	14	22	0	0	0
	WT_AGAACAAGTCGTGATT-1	WT	SM_C1	SM	0	0	0	0	0	1	2	2	0	0	0	3	0	0	1
	WT_AGAACAAGTGCCTATA-1	WT	P14_C2	P14	0	3	0	0	1	0	0	1	0	0	0	8	0	0	0
	WT_AGAACAAGTGGATGAC-1	WT	SM_C3	SM	6	0	0	5	0	26	1	1	0	0	0	3	0	1	0
	WT_AGAACAATCTGCATAG-1	WT	SM_C1	SM	0	0	0	2	1	0	0	0	0	0	0	4	0	0	0
	WT_AGAACCTAGTACGTCT-1	WT	SM_C1	SM	1	1	0	1	0	0	4	0	0	0	0	0	0	0	1
	WT_AGAACCTCAGCGTGCT-1	WT	SM_C2	SM	2	0	0	0	0	13	1	2	0	0	1	16	0	0	0
	WT_AGAACCTGTCATTCCC-1	WT	P14_C4	P14	0	15	0	0	1	48	4	2	0	0	0	33	0	5	0
	WT_AGAACCTGTGGGAGAG-1	WT	SM_C1	SM	0	0	0	0	1	3	0	0	1	0	0	0	0	0	0
	WT_AGAAGCGAGACCCTTA-1	WT	SM&P14_C1	P14	0	4	2	1	0	0	4	0	1	0	0	0	0	0	0
	WT_AGAAGCGAGATTGTGA-1	WT	P14_C2	P14	0	3	0	1	1	0	4	2	0	1	1	9	0	0	0
	WT_AGAAGCGCACTTGGCG-1	WT	P14_C1	P14	0	3	0	0	0	2	0	0	25	0	17	4	1	0	1
	WT_AGAAGCGCAGAGGCAT-1	WT	P14_C4	P14	0	11	2	0	3	5	3	0	0	0	1	13	0	0	1
	WT_AGAAGCGCAGCACGAA-1	WT	P14_C1	P14	0	7	0	1	1	13	3	0	0	1	14	4	0	1	0
	WT_AGAAGCGCAGCGACAA-1	WT	SM&P14_C1	P14	0	5	0	0	0	1	0	1	5	0	43	18	1	0	0
	WT_AGAAGCGCAGTCCGTG-1	WT	P14_C4	P14	0	5	1	3	0	51	10	0	1	1	3	17	0	0	0
	WT_AGAAGCGCATACGCAT-1	WT	SM_C1	SM	0	0	0	0	0	0	0	0	0	0	2	5	0	0	0
	WT_AGAAGCGGTCCGAAGA-1	WT	P14_C2	P14	0	6	0	0	0	18	1	0	0	1	2	10	0	0	0
	WT_AGAAGCGGTTCTGAGT-1	WT	SM_C3	SM	2	0	0	0	0	2	3	0	0	0	21	6	0	0	0
	WT_AGAAGTAAGCGTTCAT-1	WT	P14_C3	P14	0	12	0	0	3	55	0	2	0	2	38	25	0	0	1
	WT_AGAAGTATCCAGTTCC-1	WT	P14_C2	P14	0	1	1	2	5	1	6	0	0	0	2	17	0	0	0
	WT_AGACAAAAGCTAGCCC-1	WT	SM_C1	SM	1	0	0	3	1	3	3	0	0	0	2	5	0	0	0
	WT_AGACAAAAGGATAATC-1	WT	P14_C4	P14	0	2	0	2	2	18	0	1	13	1	5	24	0	0	0
	WT_AGACAAAAGTATTAGG-1	WT	P14_C1	P14	0	2	0	1	1	2	0	0	25	1	40	24	0	0	0
	WT_AGACAAACAGTTCCAA-1	WT	P14_C2	P14	0	7	0	0	1	0	0	0	0	0	7	11	0	0	0
	WT_AGACAAACATACCGTA-1	WT	P14_C2	P14	0	8	1	0	0	0	0	0	0	0	9	4	0	0	0
	WT_AGACAAACATTCACAG-1	WT	P14_C4	P14	0	12	0	0	0	41	3	1	2	1	28	23	0	0	1
	WT_AGACAAATCGAACCAT-1	WT	P14_C4	P14	0	19	0	0	0	78	3	0	1	0	31	34	0	0	0
	WT_AGACACTAGCTGACTT-1	WT	SM_C1	SM	4	0	0	0	1	0	2	0	0	0	0	6	0	0	0
	WT_AGACACTCAGTGTGGA-1	WT	P14_C1	P14	0	4	1	0	0	9	3	0	0	0	12	11	4	0	0
	WT_AGACACTCATGGCTAT-1	WT	P14_C3	P14	0	10	0	0	0	48	3	0	23	2	13	27	0	7	0
	WT_AGACACTGTAGCGATG-1	WT	P14_C4	P14	0	2	0	0	1	9	8	0	0	2	4	13	0	1	0
	WT_AGACACTTCTAGATCG-1	WT	P14_C4	P14	0	2	0	2	0	40	1	0	0	0	23	38	0	0	0
	WT_AGACAGGCAACACGAG-1	WT	P14_C4	P14	1	11	0	0	2	42	3	0	0	0	2	41	0	0	0
	WT_AGACAGGCAGCGTGCT-1	WT	P14_C1	P14	0	2	0	1	0	0	0	0	28	0	91	8	0	0	0
	WT_AGACAGGCAGGCCCTA-1	WT	P14_C1	P14	0	2	0	0	0	4	0	0	91	1	48	40	0	0	0
	WT_AGACAGGCATAACCCA-1	WT	SM_C3	SM	1	0	0	1	0	27	2	0	0	0	0	5	0	0	0
	WT_AGACAGGCATATACCG-1	WT	P14_C4	P14	0	29	0	0	0	82	3	0	0	1	77	29	0	0	0
	WT_AGACAGGGTACCGTGC-1	WT	P14_C2	P14	0	4	0	0	0	9	2	0	0	0	8	10	1	0	0
	WT_AGACAGGGTTCGCGTG-1	WT	P14_C2	P14	0	11	0	0	1	29	1	0	0	0	1	10	0	0	0
	WT_AGACAGGGTTTGGGTT-1	WT	P14_C2	P14	0	5	0	2	0	22	6	0	0	2	0	29	0	0	0
	WT_AGACAGGTCATCACAG-1	WT	P14_C1	P14	0	3	0	1	2	9	0	0	0	3	10	21	3	0	0
	WT_AGACAGGTCATGCTAG-1	WT	SM_C3	SM	1	0	0	0	1	16	5	1	0	0	2	3	2	0	1
	WT_AGACAGGTCTCAACCC-1	WT	SM_C1	SM	0	0	0	4	0	3	4	0	0	0	2	1	0	0	0
	WT_AGACAGGTCTCCTGCA-1	WT	P14_C2	P14	0	3	0	1	0	0	0	0	0	1	1	13	0	0	0
	WT_AGACCATAGCGAGGAG-1	WT	P14_C4	P14	0	9	0	0	0	51	3	0	0	1	16	47	0	0	0
	WT_AGACCATCACCATTCC-1	WT	P14_C2	P14	0	6	1	0	0	1	2	1	0	0	8	13	0	0	0
	WT_AGACCATCACCTGTCT-1	WT	P14_C1	P14	0	10	0	0	0	11	0	0	0	1	7	17	2	0	0
	WT_AGACCATCAGCTATTG-1	WT	P14_C1	P14	0	2	1	1	1	2	0	1	7	0	13	7	0	0	1
	WT_AGACCATGTCATCCCT-1	WT	P14_C2	P14	0	12	0	1	1	4	4	0	0	0	40	26	1	1	0
	WT_AGACCATGTCGCTGCA-1	WT	P14_C4	P14	1	13	0	1	3	9	1	1	0	1	5	28	0	0	0
	WT_AGACCATGTTCCATTT-1	WT	P14_C4	P14	0	12	0	2	0	85	1	1	0	2	13	18	1	0	0
	WT_AGACCATTCAACTGAC-1	WT	SM_C2	SM	3	0	0	1	2	9	2	0	0	0	0	11	0	0	0
	WT_AGACCATTCCTAAACG-1	WT	P14_C1	P14	0	3	0	0	0	0	1	0	2	2	48	12	0	0	0
	WT_AGACCCGAGTCCCGAC-1	WT	SM&P14_C1	P14	0	18	0	0	1	7	2	0	0	0	0	23	0	0	0
	WT_AGACCCGCATGTGCTA-1	WT	P14_C4	P14	0	9	0	0	1	18	4	1	1	1	18	31	0	0	0
	WT_AGACCCGGTGGATTTC-1	WT	SM_C4	SM	1	0	0	1	1	29	8	0	0	0	2	19	0	0	0
	WT_AGACCCGTCGACGACC-1	WT	P14_C1	P14	0	3	0	0	1	0	1	1	0	0	1	6	0	0	0
	WT_AGACCCGTCGTCGGGT-1	WT	P14_C1	P14	0	3	0	0	0	5	0	0	12	0	18	10	1	0	0
	WT_AGACCCGTCGTCTACC-1	WT	P14_C3	P14	0	10	0	1	0	42	7	0	0	1	10	17	1	0	0
	WT_AGACTCAAGTCAGCGA-1	WT	P14_C4	P14	0	7	0	0	0	69	0	0	94	0	53	17	0	1	0
	WT_AGACTCAAGTGTACAA-1	WT	P14_C3	P14	0	8	0	0	0	30	2	0	2	1	13	22	0	0	0
	WT_AGACTCAAGTTTCTTC-1	WT	P14_C4	P14	0	7	0	1	0	39	3	1	1	2	60	31	0	0	0
	WT_AGACTCACACAGTATC-1	WT	P14_C2	P14	0	0	0	1	0	1	2	0	0	0	0	4	0	0	0
	WT_AGACTCAGTAGTCTTG-1	WT	P14_C2	P14	0	10	0	0	2	21	0	0	1	1	31	17	0	2	0
	WT_AGACTCAGTCGTGATT-1	WT	SM&P14_C1	SM	0	0	0	0	0	16	0	0	0	1	3	6	0	0	0
	WT_AGACTCATCGTCTCAC-1	WT	P14_C3	P14	0	12	0	0	1	64	2	1	0	0	1	42	0	0	1
	WT_AGAGAATAGTCAGAGC-1	WT	SM_C1	SM	0	0	0	2	0	0	0	0	0	0	0	0	0	0	0
	WT_AGAGAATCAACGTATC-1	WT	P14_C2	P14	0	3	0	0	0	11	5	0	0	0	1	10	1	0	0
	WT_AGAGAATCACGTTGGC-1	WT	P14_C2	P14	0	2	0	2	2	2	1	0	0	0	0	8	0	0	0
	WT_AGAGAATCATTGCCTC-1	WT	SM_C1	SM	0	0	0	1	0	2	4	0	0	0	0	1	0	0	0
	WT_AGAGAATGTCTCAAGT-1	WT	SM_C3	SM	2	0	0	1	1	8	2	0	0	0	8	12	0	0	0
	WT_AGAGAATGTTTAGTCG-1	WT	SM_C4	SM	4	0	0	1	0	27	9	1	0	0	4	12	0	0	0
	WT_AGAGAATTCCTAGCGG-1	WT	SM_C1	SM	1	1	0	1	0	1	4	0	2	1	3	2	1	0	0
	WT_AGAGAGCAGAGTATAC-1	WT	SM_C1	SM	3	0	0	2	2	12	0	0	0	0	0	3	0	0	0
	WT_AGAGAGCAGATGTTGA-1	WT	P14_C3	P14	0	6	0	0	0	13	11	0	0	2	5	28	0	2	1
	WT_AGAGAGCGTAGACAAT-1	WT	P14_C2	P14	0	6	2	1	0	2	1	0	0	1	5	18	0	0	0
	WT_AGAGAGCGTATCAGGG-1	WT	P14_C1	P14	0	6	0	1	1	42	1	1	16	2	52	10	0	0	0
	WT_AGAGCAGAGAGCATAT-1	WT	P14_C1	P14	0	4	0	0	0	1	5	0	54	1	10	27	0	1	0
	WT_AGAGCAGAGTGAATAC-1	WT	P14_C4	P14	0	7	0	0	1	69	0	3	0	0	31	25	0	0	0
	WT_AGAGCAGCAAATGCGG-1	WT	P14_C3	P14	0	15	0	0	0	45	0	0	8	2	31	30	0	0	0
	WT_AGAGCAGCAGACATCT-1	WT	P14_C2	P14	0	4	1	0	0	6	4	0	0	0	1	18	0	0	0
	WT_AGAGCAGGTATACCCA-1	WT	P14_C1	P14	0	3	0	3	0	13	1	0	0	0	0	8	0	0	0
	WT_AGAGCAGGTCTGCATA-1	WT	SM_C3	SM	1	0	0	1	1	1	6	0	0	0	0	2	0	0	0
	WT_AGAGCAGGTTCGGTAT-1	WT	P14_C4	P14	0	12	0	0	3	24	4	0	0	1	2	43	3	1	0
	WT_AGAGCAGTCACGGTCG-1	WT	SM_C4	SM	0	0	0	0	0	36	9	1	0	0	3	10	0	0	0
	WT_AGAGCAGTCTCATAGG-1	WT	P14_C2	P14	0	2	0	0	0	3	1	0	0	0	11	14	0	0	0
	WT_AGAGCCCAGATCCAAA-1	WT	P14_C4	P14	0	11	0	0	0	35	2	0	0	2	73	19	0	0	1
	WT_AGAGCCCCAGCGTAGA-1	WT	P14_C4	P14	0	9	0	1	0	41	7	0	0	1	1	24	0	0	0
	WT_AGAGCCCGTATCTCGA-1	WT	P14_C2	P14	0	5	1	2	0	1	4	0	0	0	11	11	0	0	0
	WT_AGATAGAAGATACATG-1	WT	P14_C4	P14	0	4	0	1	0	4	3	2	0	0	8	1	0	1	0
	WT_AGATAGACATCGGATT-1	WT	P14_C3	P14	0	22	0	0	0	86	0	4	0	14	399	82	0	7	0
	WT_AGATAGAGTAAGAACT-1	WT	SM_C4	SM	2	0	0	2	0	9	3	0	0	0	0	4	0	0	0
	WT_AGATAGATCTCGACGG-1	WT	P14_C2	P14	0	1	0	0	1	0	2	0	0	0	0	3	0	0	0
	WT_AGATCCAAGCACTTTG-1	WT	SM_C1	SM	2	0	0	3	0	0	0	1	0	0	0	2	0	0	0
	WT_AGATCCAAGGCGTCCT-1	WT	P14_C4	P14	0	8	1	2	1	39	1	1	0	3	1	18	0	0	0
	WT_AGATCCACAGGACAGT-1	WT	P14_C2	P14	0	5	0	0	1	5	0	1	0	0	12	8	0	0	0
	WT_AGATCCAGTCACTTCC-1	WT	P14_C1	P14	0	9	0	0	0	26	1	0	0	5	31	22	0	6	1
	WT_AGATCCAGTTAGGCTT-1	WT	SM_C1	SM	0	0	0	1	0	0	0	0	0	0	0	0	0	0	0
	WT_AGATCCATCACTTATC-1	WT	P14_C2	P14	0	5	2	8	1	0	5	0	0	2	1	3	0	0	0
	WT_AGATCGTAGCAACAAT-1	WT	SM_C3	SM	3	0	0	2	0	10	5	0	0	0	1	7	0	0	0
	WT_AGATCGTAGTATGACA-1	WT	P14_C4	P14	0	17	0	0	4	22	2	1	0	1	12	34	0	2	0
	WT_AGATCGTGTTCCTACC-1	WT	P14_C4	P14	0	5	1	1	0	12	1	1	0	1	9	17	0	0	1
	WT_AGATCGTTCAGACCGC-1	WT	P14_C1	P14	0	7	0	0	0	4	0	0	0	1	19	15	0	0	0
	WT_AGATGAACACCAGTTA-1	WT	SM_C1	SM	0	0	0	2	0	0	2	0	0	0	0	3	0	0	0
	WT_AGATGAACAGCACCCA-1	WT	P14_C1	P14	0	7	0	0	1	6	3	1	7	1	2	11	0	0	0
	WT_AGATGAAGTACGATCT-1	WT	P14_C3	P14	0	3	0	0	0	15	1	0	0	1	9	31	0	0	0
	WT_AGATGAAGTCATACCA-1	WT	P14_C2	P14	0	5	1	0	0	14	2	0	0	0	1	25	0	0	0
	WT_AGATGAAGTGCCTGCA-1	WT	SM_C1	SM	2	0	0	1	0	1	0	0	0	0	0	4	0	0	1
	WT_AGATGAATCTTGTTAC-1	WT	P14_C2	P14	0	1	0	4	0	2	0	0	0	0	0	5	0	0	0
	WT_AGATGCTAGTAGTCTC-1	WT	P14_C4	P14	0	11	0	0	0	36	0	0	0	1	26	16	0	0	0
	WT_AGATGCTCACTCATAG-1	WT	P14_C2	P14	0	7	0	1	1	7	3	0	0	0	13	2	0	0	0
	WT_AGATGCTCAGGGAATC-1	WT	SM_C1	SM	0	0	0	3	0	2	0	0	0	0	0	0	0	0	0
	WT_AGATGCTCATCCTCAC-1	WT	SM_C3	SM	0	1	0	1	3	2	3	0	0	0	2	0	0	0	0
	WT_AGATGCTCATCGCTAA-1	WT	SM_C3	SM	3	0	0	0	1	0	0	0	0	0	0	6	0	0	0
	WT_AGATGCTGTACATTGC-1	WT	SM_C1	SM	1	0	0	0	0	6	2	0	0	0	8	5	0	0	0
	WT_AGATGCTGTGAAGCTG-1	WT	SM&P14_C1	SM	1	0	0	1	2	20	6	1	0	0	7	13	0	0	0
	WT_AGATGCTTCAATCCGA-1	WT	P14_C2	P14	0	4	0	0	0	1	0	0	15	0	2	1	0	0	0
	WT_AGATGCTTCAGACCCG-1	WT	SM_C2	SM	6	0	0	0	1	27	4	0	0	0	0	22	0	7	0
	WT_AGATGCTTCGAAGTGG-1	WT	P14_C3	P14	0	5	1	1	2	30	1	0	0	2	14	22	0	5	0
	WT_AGCATCAAGCGTTACT-1	WT	P14_C1	P14	0	5	0	2	0	4	3	0	0	0	1	8	0	0	0
	WT_AGCATCACACCTGATA-1	WT	SM&P14_C1	SM	1	0	0	1	0	0	8	0	0	0	0	0	0	0	0
	WT_AGCATCAGTCAACCTA-1	WT	SM_C4	SM	0	0	0	0	0	14	10	2	0	0	4	5	0	0	0
	WT_AGCCAATAGATGCTTC-1	WT	SM_C1	SM	1	0	0	1	1	1	10	0	0	0	0	1	0	0	0
	WT_AGCCAATAGTAGATCA-1	WT	P14_C1	P14	0	3	0	0	0	1	1	1	4	0	13	21	0	0	0
	WT_AGCCAATAGTGCAGCA-1	WT	SM_C1	SM	3	0	0	1	0	1	4	0	0	0	0	3	0	1	0
	WT_AGCCAATAGTTCACTG-1	WT	SM_C1	SM	3	0	0	0	0	0	1	0	0	0	0	4	0	0	0
	WT_AGCCAATCAACACGAG-1	WT	SM_C3	SM	0	0	0	0	1	6	1	0	1	0	2	6	0	0	0
	WT_AGCCAATCAGGTTCCG-1	WT	P14_C1	P14	0	1	0	1	0	3	0	0	31	2	7	17	0	0	1
	WT_AGCCAATGTGACACAG-1	WT	SM_C1	SM	3	0	0	0	0	2	4	0	0	0	0	1	0	0	0
	WT_AGCCAATGTTAATCGC-1	WT	SM_C1	SM	0	0	0	2	0	12	4	0	1	1	0	2	0	0	0
	WT_AGCCAATTCCAACCAA-1	WT	P14_C2	P14	0	9	0	0	0	4	1	0	0	0	21	19	0	1	0
	WT_AGCCAATTCGACACCG-1	WT	P14_C3	P14	0	4	0	1	0	16	3	0	2	0	16	19	0	0	0
	WT_AGCCAATTCGTGAGAG-1	WT	SM_C1	SM	0	0	0	2	1	6	2	0	1	0	0	2	0	0	0
	WT_AGCCACGAGCTAAATG-1	WT	P14_C1	P14	0	3	0	1	0	10	0	0	0	0	28	6	0	1	0
	WT_AGCCACGAGGTTGACG-1	WT	P14_C2	P14	0	0	0	3	0	1	0	2	0	2	1	9	0	0	0
	WT_AGCCACGAGTAGGCCA-1	WT	P14_C3	P14	0	9	0	0	0	1	0	0	0	0	16	26	0	0	0
	WT_AGCCACGAGTCGCCCA-1	WT	P14_C4	P14	0	10	0	2	2	28	0	0	0	0	30	24	2	1	0
	WT_AGCCACGCAAGCGCTC-1	WT	SM_C3	SM	2	0	0	5	0	17	5	0	0	0	10	3	0	0	0
	WT_AGCCACGGTCTGTGCG-1	WT	P14_C4	P14	0	23	0	0	0	64	3	0	0	1	9	18	0	0	0
	WT_AGCCACGGTGGATTTC-1	WT	P14_C2	P14	0	3	0	0	0	8	1	0	0	0	1	15	0	0	1
	WT_AGCCACGGTTCGGACC-1	WT	P14_C2	P14	0	2	2	0	1	0	1	1	0	1	0	1	0	0	0
	WT_AGCCACGTCCAGGACC-1	WT	P14_C2	P14	0	8	0	0	0	10	0	0	0	0	26	18	0	0	1
	WT_AGCCAGCAGCGGGTTA-1	WT	P14_C2	P14	0	4	0	1	0	17	1	0	0	0	21	17	0	1	0
	WT_AGCCAGCAGGGAGGAC-1	WT	P14_C2	P14	0	2	3	1	1	1	1	0	0	0	1	4	0	0	0
	WT_AGCCAGCAGTCACGAG-1	WT	P14_C4	P14	0	14	0	1	1	88	2	0	0	1	10	17	0	11	1
	WT_AGCCAGCCAAGGCGTA-1	WT	P14_C4	P14	0	4	0	0	1	35	2	1	0	0	3	42	0	0	0
	WT_AGCCAGCGTTAAGCAA-1	WT	P14_C2	P14	0	1	2	1	6	4	10	0	0	0	0	19	0	0	0
	WT_AGCCAGCTCTCTTGCG-1	WT	P14_C2	P14	0	3	0	1	0	0	3	0	0	0	0	6	0	0	0
	WT_AGCCAGCTCTGCCTCA-1	WT	SM_C3	SM	3	0	0	2	1	0	3	0	0	0	0	4	0	0	0
	WT_AGCGATTAGCCATTGT-1	WT	SM_C3	SM	2	0	0	2	2	61	4	1	0	0	0	8	0	0	1
	WT_AGCGATTAGCGGCTCT-1	WT	P14_C1	P14	0	4	0	0	0	2	0	0	2	0	14	14	0	0	0
	WT_AGCGATTAGGCCACTC-1	WT	SM_C3	SM	0	0	0	1	1	20	2	0	0	0	7	12	0	0	0
	WT_AGCGATTAGGCTCACC-1	WT	P14_C2	P14	0	4	0	0	0	5	2	0	0	0	3	20	0	0	0
	WT_AGCGATTCATCGTGGC-1	WT	SM_C4	SM	1	0	0	3	0	13	2	1	0	0	2	3	3	0	0
	WT_AGCGATTGTCAGGTAG-1	WT	P14_C1	P14	0	1	0	0	1	0	0	0	4	0	8	3	1	0	0
	WT_AGCGATTGTCGCCTAG-1	WT	P14_C3	P14	0	3	0	0	2	28	3	1	0	0	2	21	0	0	0
	WT_AGCGATTTCAGTGTGT-1	WT	P14_C3	P14	0	9	0	1	0	40	1	0	0	0	2	31	0	1	0
	WT_AGCGATTTCATGCGGC-1	WT	P14_C3	P14	0	10	0	1	0	67	3	0	0	2	4	12	0	2	0
	WT_AGCGCCAAGTCCCGGT-1	WT	P14_C1	P14	0	10	0	1	0	14	3	0	1	0	3	8	1	0	0
	WT_AGCGCCACAGCTGTAT-1	WT	P14_C3	P14	0	11	0	0	0	62	1	0	0	5	18	33	2	0	0
	WT_AGCGCCAGTACTGCCG-1	WT	SM_C4	SM	2	1	0	2	1	9	0	0	0	0	6	3	0	0	0
	WT_AGCGCCATCAGCTCTC-1	WT	P14_C4	P14	0	10	0	2	2	13	1	0	0	1	19	17	1	0	2
	WT_AGCGCTGAGAAGAACG-1	WT	P14_C3	P14	0	1	0	0	0	13	1	0	0	0	1	2	0	0	0
	WT_AGCGCTGAGAGGACTC-1	WT	P14_C2	P14	0	6	0	0	1	14	3	1	0	0	6	15	0	0	0
	WT_AGCGCTGAGAGTGAAG-1	WT	P14_C4	P14	0	10	0	0	1	131	4	0	0	6	232	82	0	3	1
	WT_AGCGCTGAGCTCGCAC-1	WT	P14_C1	P14	0	5	0	1	2	9	2	0	16	3	33	11	0	0	1
	WT_AGCGCTGCAAGTGGAC-1	WT	P14_C4	P14	0	11	2	3	1	1	2	0	11	0	5	20	0	0	0
	WT_AGCGCTGCATCGGTTA-1	WT	SM_C1	SM	0	0	0	1	1	1	5	0	0	0	0	10	0	0	0
	WT_AGCGCTGGTCTTACTT-1	WT	P14_C4	P14	0	17	0	3	3	35	2	0	0	1	0	28	0	0	0
	WT_AGCGCTGGTGGGTCAA-1	WT	P14_C2	P14	0	5	0	1	0	16	3	0	0	1	1	20	0	0	0
	WT_AGCGTATAGGGTACGT-1	WT	SM_C3	SM	0	0	0	0	0	0	2	0	0	0	0	2	0	0	0
	WT_AGCGTATCACTAAACC-1	WT	P14_C3	P14	0	9	0	0	0	10	0	0	0	0	3	4	0	0	0
	WT_AGCGTATCACTAGTAC-1	WT	P14_C2	P14	0	5	0	1	0	7	2	0	1	0	0	13	0	0	0
	WT_AGCGTATCAGATTTCG-1	WT	SM_C1	SM	0	0	0	1	1	1	1	0	0	0	10	4	0	0	0
	WT_AGCGTATTCATAGACC-1	WT	P14_C1	P14	0	2	0	1	0	5	0	0	0	0	3	16	6	0	0
	WT_AGCGTCGAGGATGCGT-1	WT	P14_C4	P14	0	4	0	0	0	25	0	1	0	0	83	22	0	0	0
	WT_AGCTACAAGCCGGAAT-1	WT	P14_C3	P14	0	13	0	0	1	55	4	1	0	2	51	25	0	0	0
	WT_AGCTACAAGGTCTGGA-1	WT	P14_C2	P14	0	4	0	3	1	1	1	0	0	0	2	4	0	0	2
	WT_AGCTACAAGGTTCATC-1	WT	SM_C1	SM	0	0	0	0	0	0	1	0	0	0	1	1	0	0	0
	WT_AGCTACAGTAGCGTAG-1	WT	SM_C4	SM	2	0	0	0	1	14	4	0	0	0	15	14	0	0	0
	WT_AGCTACATCGCATTAG-1	WT	P14_C3	P14	0	4	0	2	3	11	1	2	0	1	26	19	1	0	0
	WT_AGCTCAACATATGGCT-1	WT	P14_C3	P14	0	16	0	0	0	34	0	2	0	15	266	42	0	6	0
	WT_AGCTCAATCAAGGAGC-1	WT	P14_C2	P14	0	6	0	0	0	0	1	0	0	0	40	6	0	0	0
	WT_AGCTCAATCCGTGCGA-1	WT	P14_C3	P14	0	4	0	3	1	47	2	0	1	0	1	18	0	0	0
	WT_AGCTTCCAGCGACATG-1	WT	P14_C2	P14	0	4	0	1	2	1	0	0	0	0	0	9	0	0	0
	WT_AGCTTCCGTGCCTATA-1	WT	SM_C1	SM	0	1	0	2	1	3	0	0	0	0	3	0	0	0	0
	WT_AGCTTCCTCAACTGGT-1	WT	SM_C3	SM	0	0	0	0	0	11	0	2	0	1	0	13	0	0	0
	WT_AGCTTCCTCGTTCTCG-1	WT	P14_C1	P14	0	2	0	1	1	0	5	1	0	0	1	12	0	0	0
	WT_AGGAAATAGGTTAGTA-1	WT	P14_C2	P14	0	2	0	0	0	2	2	0	1	0	0	4	1	0	0
	WT_AGGAAATAGTTGTACC-1	WT	P14_C1	P14	0	4	0	0	0	6	0	0	7	1	29	41	1	0	0
	WT_AGGAAATCAATCCAGT-1	WT	P14_C1	P14	0	0	0	0	0	2	0	0	26	0	16	6	2	0	0
	WT_AGGAAATCAATGGCCC-1	WT	P14_C4	P14	0	10	0	0	0	8	2	0	0	3	40	34	0	0	0
	WT_AGGAAATCACACACGC-1	WT	SM_C2	SM	1	0	0	1	0	2	1	0	0	0	4	3	0	0	0
	WT_AGGAAATCAGGCACAA-1	WT	P14_C3	P14	0	8	0	0	0	27	1	0	0	0	15	22	0	0	0
	WT_AGGAAATTCAGTCTTT-1	WT	SM_C4	SM	1	0	0	5	1	54	4	0	0	0	30	22	0	0	0
	WT_AGGAATAGTCCGGACT-1	WT	SM_C3	SM	1	0	0	2	1	24	4	0	1	0	1	9	0	0	0
	WT_AGGACGAAGAAGCGAA-1	WT	SM_C4	SM	1	0	0	1	0	20	1	1	0	0	2	8	0	0	0
	WT_AGGACGACACTCGATA-1	WT	P14_C4	P14	0	7	0	0	3	7	1	2	0	0	15	36	0	2	0
	WT_AGGACGAGTATGGAAT-1	WT	P14_C4	P14	0	11	4	5	1	0	3	0	0	1	9	17	0	0	0
	WT_AGGACGATCCTCTAAT-1	WT	P14_C1	P14	0	11	0	0	1	6	0	1	3	1	10	17	1	0	0
	WT_AGGACTTAGCGACTAG-1	WT	P14_C1	P14	0	2	0	0	0	25	1	0	4	3	9	29	0	4	0
	WT_AGGACTTAGCGCATCC-1	WT	P14_C2	P14	0	4	2	2	0	2	9	1	0	0	1	16	0	0	0
	WT_AGGACTTAGTCAGAGC-1	WT	P14_C1	P14	0	2	0	0	0	1	0	0	4	0	45	12	0	0	1
	WT_AGGACTTCATCCGAGC-1	WT	P14_C3	P14	0	7	0	1	1	54	0	1	0	4	7	14	0	0	1
	WT_AGGACTTCATCGGAGA-1	WT	SM&P14_C1	P14	0	4	0	2	0	0	2	0	0	0	1	8	0	0	0
	WT_AGGACTTGTCGTAATC-1	WT	P14_C2	P14	0	7	1	1	0	3	2	0	4	0	4	15	0	0	1
	WT_AGGACTTGTGAACGGT-1	WT	SM_C3	SM	1	0	0	1	0	10	5	1	0	1	0	5	0	0	0
	WT_AGGACTTTCAAATAGG-1	WT	P14_C4	P14	0	11	0	0	0	56	0	0	0	2	31	25	0	0	0
	WT_AGGAGGTAGGCTCAAG-1	WT	SM_C1	SM	1	0	0	1	0	14	1	1	0	0	1	2	0	0	0
	WT_AGGAGGTCACGAAGAC-1	WT	P14_C4	P14	0	7	0	0	1	40	0	0	0	0	7	20	0	0	0
	WT_AGGAGGTCACGGTGCT-1	WT	P14_C1	P14	0	4	0	0	0	1	0	0	34	0	27	14	2	0	0
	WT_AGGAGGTCAGGCATGA-1	WT	SM_C3	SM	0	0	0	0	0	12	3	0	0	0	2	5	0	0	0
	WT_AGGAGGTGTAATGCTC-1	WT	SM_C1	SM	0	0	0	0	0	0	0	0	0	0	2	6	0	0	0
	WT_AGGATAACAAGGTCTT-1	WT	P14_C4	P14	0	1	0	3	1	29	8	0	0	0	3	23	0	0	2
	WT_AGGATAACAGACCAGA-1	WT	P14_C1	P14	0	6	0	0	0	51	2	0	7	1	12	33	0	3	1
	WT_AGGATAACAGAGTTCT-1	WT	P14_C4	P14	0	11	0	2	1	12	2	0	0	0	10	33	6	1	1
	WT_AGGATAATCCATTGTT-1	WT	P14_C1	P14	0	6	0	3	3	22	4	0	15	4	28	46	2	0	3
	WT_AGGATAATCGTGTTCC-1	WT	P14_C4	P14	0	14	0	1	3	52	0	0	0	3	47	23	1	1	0
	WT_AGGATAATCTCGTGAA-1	WT	P14_C3	P14	0	6	0	0	0	42	0	0	160	4	18	27	0	0	0
	WT_AGGATCTAGTTGGGAC-1	WT	P14_C4	P14	0	5	0	1	1	21	2	0	0	0	46	27	1	0	1
	WT_AGGATCTCACATCATG-1	WT	P14_C2	P14	0	10	0	0	2	8	2	0	0	0	43	24	0	0	1
	WT_AGGATCTTCAACTCTT-1	WT	P14_C4	P14	0	10	0	0	3	61	1	0	0	0	0	20	0	1	0
	WT_AGGATCTTCAGAATAG-1	WT	P14_C1	P14	0	3	0	0	0	27	0	1	129	3	35	22	1	0	0
	WT_AGGATCTTCATTGTGG-1	WT	P14_C4	P14	0	12	0	0	2	0	2	0	0	1	15	10	0	0	0
	WT_AGGATCTTCCATCAGA-1	WT	SM_C2	SM	1	0	0	0	0	1	1	1	22	0	3	5	0	0	1
	WT_AGGATCTTCGGACTTA-1	WT	P14_C2	P14	0	3	0	0	1	17	1	0	0	0	0	7	0	0	0
	WT_AGGCATTCACAGTATC-1	WT	P14_C4	P14	0	6	0	0	1	57	2	1	1	2	54	34	0	2	1
	WT_AGGCATTCACTTTATC-1	WT	P14_C4	P14	0	13	0	0	0	98	2	2	0	0	25	29	0	1	0
	WT_AGGCATTCATACCGTA-1	WT	P14_C4	P14	0	11	0	0	1	75	0	2	0	0	15	28	2	2	3
	WT_AGGCATTTCCAGCACG-1	WT	P14_C3	P14	0	14	0	0	0	41	0	0	0	4	39	35	0	0	0
	WT_AGGCCACAGACCATAA-1	WT	SM_C1	SM	0	1	0	4	2	9	3	0	0	0	0	0	0	0	0
	WT_AGGCCACAGGATTCCT-1	WT	SM_C3	SM	0	1	0	1	1	4	0	0	0	0	7	5	0	0	0
	WT_AGGCCACAGGGCAACT-1	WT	P14_C2	P14	0	0	1	2	1	7	4	0	0	0	0	3	0	0	0
	WT_AGGCCACAGTCATTGC-1	WT	SM_C4	SM	3	0	0	2	2	42	5	1	0	0	1	10	0	0	0
	WT_AGGCCACCATACTGAC-1	WT	P14_C2	P14	0	4	0	4	0	18	3	1	0	1	6	27	0	0	0
	WT_AGGCCACTCCTAGAGT-1	WT	P14_C3	P14	0	7	0	0	1	29	2	2	0	2	25	25	0	0	0
	WT_AGGCTGCAGTGACACG-1	WT	P14_C1	P14	0	3	0	0	1	2	0	0	8	3	0	12	2	0	0
	WT_AGGCTGCCACACTGGC-1	WT	P14_C4	P14	0	4	0	0	0	14	1	3	0	0	52	30	0	2	0
	WT_AGGCTGCGTAGAGACC-1	WT	P14_C4	P14	0	14	0	1	1	5	2	1	0	0	3	21	0	0	0
	WT_AGGCTGCGTCGAAGCA-1	WT	SM_C4	SM	0	0	0	1	1	38	2	0	0	0	0	4	0	0	0
	WT_AGGGAGTAGCATGGGT-1	WT	SM_C3	SM	1	1	0	2	3	18	2	0	0	0	10	5	0	0	0
	WT_AGGGAGTCAACGGCCT-1	WT	P14_C4	P14	0	8	2	0	0	65	1	0	0	0	12	11	0	0	0
	WT_AGGGAGTCACAATGTC-1	WT	P14_C4	P14	0	12	0	1	2	16	2	1	0	1	7	28	0	0	0
	WT_AGGGAGTCACATGGTT-1	WT	P14_C3	P14	0	16	0	0	0	21	6	0	0	6	57	19	0	0	0
	WT_AGGGCCTAGCCTATCA-1	WT	SM_C3	SM	4	0	0	0	2	1	0	0	0	0	1	8	0	0	0
	WT_AGGGCCTCACAAACGG-1	WT	SM_C4	SM	3	1	0	2	1	8	4	0	0	0	6	3	0	0	1
	WT_AGGGCCTCAGCTGCCA-1	WT	P14_C2	P14	0	1	1	4	0	13	9	0	0	0	0	10	0	0	1
	WT_AGGGCCTTCCATTGGA-1	WT	P14_C2	P14	0	2	0	3	0	5	2	0	0	0	23	12	0	1	0
	WT_AGGGCCTTCGCACGGT-1	WT	SM_C3	SM	1	0	0	0	2	12	1	0	0	0	5	10	0	0	1
	WT_AGGGCCTTCTACCACC-1	WT	SM_C4	SM	2	0	1	1	3	29	1	0	0	0	5	17	0	1	0
	WT_AGGGCTCAGAGGCGTT-1	WT	P14_C2	P14	0	4	1	2	0	1	9	1	0	0	3	11	0	0	0
	WT_AGGGCTCCAAATGGCG-1	WT	SM_C4	SM	2	0	0	1	0	1	9	1	1	0	61	7	0	0	0
	WT_AGGGCTCCAGATAAAC-1	WT	P14_C1	P14	0	3	0	0	0	0	1	0	2	2	7	7	0	0	0
	WT_AGGGCTCCATAATGAG-1	WT	P14_C1	P14	0	4	0	0	1	13	2	0	0	1	13	9	0	0	0
	WT_AGGGCTCTCTTCTGGC-1	WT	P14_C4	P14	0	15	0	0	0	52	2	1	0	0	29	32	1	4	0
	WT_AGGGTCCAGGCGTTAG-1	WT	P14_C2	P14	0	4	0	0	0	4	6	0	0	1	10	9	0	0	1
	WT_AGGGTCCTCCGAGATT-1	WT	SM_C1	SM	2	0	0	1	0	14	0	0	0	0	0	1	0	0	0
	WT_AGGGTCCTCTTGGGCG-1	WT	P14_C4	P14	0	3	0	2	0	19	1	0	0	1	0	18	0	0	1
	WT_AGGGTGAAGTCTGGTT-1	WT	P14_C3	P14	0	23	0	1	0	60	4	0	1	1	292	46	0	3	4
	WT_AGGGTGACAGAACGCA-1	WT	SM_C3	SM	1	0	0	2	1	12	0	0	0	0	9	4	0	0	0
	WT_AGGGTGACAGCAGTAG-1	WT	SM&P14_C1	SM	0	0	0	2	0	0	0	0	0	0	0	0	0	0	0
	WT_AGGGTGACAGTGAGCA-1	WT	P14_C2	P14	0	0	0	2	1	0	0	0	33	3	10	8	0	0	0
	WT_AGGGTGAGTGTCGCTG-1	WT	P14_C2	P14	0	6	0	0	0	0	2	0	0	2	0	13	0	0	0
	WT_AGGGTGATCAGCATTG-1	WT	P14_C2	P14	0	3	0	0	0	12	3	0	0	1	8	19	0	0	0
	WT_AGGGTGATCTCTTGCG-1	WT	P14_C4	P14	0	12	0	1	2	138	2	0	0	3	188	54	0	0	1
	WT_AGGGTTTAGCCATTGT-1	WT	P14_C1	P14	0	3	0	0	0	4	3	0	1	6	5	11	0	0	0
	WT_AGGGTTTAGGCCTTCG-1	WT	P14_C1	P14	0	9	0	0	5	3	1	0	18	1	9	10	0	0	0
	WT_AGGGTTTGTTCTCCAC-1	WT	P14_C2	P14	0	14	3	5	0	4	2	0	0	3	2	8	0	0	1
	WT_AGGGTTTTCACCTTAT-1	WT	P14_C2	P14	0	2	0	1	0	1	10	0	0	0	1	14	0	0	0
	WT_AGGGTTTTCACGATAC-1	WT	P14_C1	P14	0	1	0	0	0	2	0	0	2	1	6	2	2	0	0
	WT_AGGGTTTTCAGAGTGG-1	WT	SM_C1	SM	4	1	0	3	0	19	1	0	0	0	8	11	0	0	0
	WT_AGGTAGGAGGCCATAG-1	WT	P14_C2	P14	0	3	0	1	0	1	2	0	0	0	6	4	0	0	0
	WT_AGGTAGGGTACTTGTG-1	WT	P14_C1	P14	0	1	0	0	0	0	0	0	0	0	6	6	1	0	0
	WT_AGGTAGGGTGTGAGCA-1	WT	P14_C2	P14	0	3	0	0	0	13	6	1	0	0	0	10	2	0	1
	WT_AGGTAGGGTGTGGTCC-1	WT	P14_C4	P14	0	2	0	1	1	64	2	0	0	2	36	20	2	0	0
	WT_AGGTCATAGAAGATCT-1	WT	P14_C4	P14	0	11	1	2	0	40	2	0	0	0	24	24	0	0	0
	WT_AGGTCATAGCCGCACT-1	WT	SM&P14_C1	SM	0	0	0	0	0	11	2	0	1	0	3	9	0	0	0
	WT_AGGTCATCACATGAAA-1	WT	P14_C2	P14	0	5	0	1	2	5	4	0	0	1	5	9	0	0	0
	WT_AGGTCATCACCTATCC-1	WT	P14_C2	P14	0	2	0	0	0	0	1	0	0	0	6	7	0	0	0
	WT_AGGTCATCAGTGACCC-1	WT	P14_C3	P14	0	11	0	0	1	49	1	0	0	1	61	39	0	0	0
	WT_AGGTCTAAGCCTCTGG-1	WT	P14_C2	P14	0	2	2	0	0	5	5	0	0	0	1	14	0	0	0
	WT_AGGTCTATCAGTCCGG-1	WT	P14_C2	P14	0	2	3	1	1	5	0	0	0	0	3	5	0	0	0
	WT_AGGTCTATCGTAACTG-1	WT	P14_C3	P14	0	12	0	0	1	29	1	0	0	1	97	32	0	0	0
	WT_AGGTGTTAGATCGCTT-1	WT	P14_C3	P14	0	11	0	0	0	104	4	1	0	0	97	32	0	0	1
	WT_AGGTGTTAGCTTGTGT-1	WT	P14_C4	P14	0	2	0	0	0	14	0	0	85	0	13	27	0	3	0
	WT_AGGTGTTAGTGCTCAT-1	WT	P14_C1	P14	0	6	0	0	0	33	0	2	0	1	42	23	0	3	1
	WT_AGGTGTTCAAACACGG-1	WT	P14_C1	P14	0	5	0	0	1	8	3	0	52	1	28	11	1	0	0
	WT_AGGTGTTCAAGATGTA-1	WT	P14_C1	P14	0	3	0	1	0	13	2	1	0	1	14	7	2	0	0
	WT_AGGTGTTCACCCTGAG-1	WT	SM_C3	SM	1	0	0	0	0	17	1	0	0	0	50	2	0	0	0
	WT_AGGTGTTGTCAAGGCA-1	WT	P14_C4	P14	0	10	0	0	3	2	2	0	0	0	40	26	0	0	0
	WT_AGGTGTTGTCATCACA-1	WT	SM_C1	SM	2	0	0	0	0	7	0	0	0	0	9	4	0	0	0
	WT_AGGTGTTGTGTTTGCA-1	WT	P14_C4	P14	0	7	0	0	2	65	12	3	0	1	62	37	0	0	0
	WT_AGGTGTTTCAGCTGAT-1	WT	P14_C4	P14	0	7	0	0	0	65	2	1	0	1	31	29	0	0	0
	WT_AGGTGTTTCATCGGGC-1	WT	SM_C3	SM	0	0	0	5	0	18	9	0	0	0	6	7	0	0	0
	WT_AGGTGTTTCGACGATT-1	WT	P14_C2	P14	0	4	0	1	1	0	0	0	0	0	0	2	0	0	0
	WT_AGGTGTTTCGTGTGAT-1	WT	P14_C4	P14	0	16	0	0	0	29	5	0	0	1	32	24	0	0	0
	WT_AGGTTACAGACCTTTG-1	WT	P14_C4	P14	0	6	0	1	1	74	9	0	0	0	2	16	0	1	0
	WT_AGGTTACCACGTCTCT-1	WT	SM_C1	SM	2	1	0	0	1	3	5	2	0	0	0	3	0	1	0
	WT_AGGTTACCAGTGTATC-1	WT	SM&P14_C1	P14	0	5	0	1	0	31	1	0	0	0	33	13	0	0	1
	WT_AGGTTACGTACCTGTA-1	WT	SM_C1	SM	1	0	0	5	2	3	0	0	0	0	0	0	0	0	0
	WT_AGGTTACGTATGCTTG-1	WT	P14_C4	P14	0	1	0	0	0	8	0	0	0	0	7	22	1	0	0
	WT_AGGTTACGTGCCCACA-1	WT	P14_C2	P14	0	2	1	0	0	0	1	0	0	1	0	4	0	0	0
	WT_AGGTTACTCAAACGAA-1	WT	P14_C3	P14	0	3	0	0	0	28	3	1	0	0	17	9	0	0	0
	WT_AGGTTACTCACGGACC-1	WT	SM_C1	SM	1	0	0	1	2	1	0	0	0	0	1	4	0	0	0
	WT_AGGTTACTCTTACCAT-1	WT	P14_C1	P14	0	3	0	2	0	7	5	0	0	1	4	15	0	1	0
	WT_AGGTTGTAGGCTAGCA-1	WT	P14_C4	P14	0	9	0	1	1	44	2	4	0	0	6	26	0	0	0
	WT_AGGTTGTAGTTCCAGT-1	WT	P14_C4	P14	0	10	0	1	0	34	5	0	0	0	14	18	0	0	0
	WT_AGGTTGTCACAGCGCT-1	WT	SM_C4	SM	2	0	0	1	0	43	2	1	0	0	2	6	0	0	0
	WT_AGGTTGTCATAAGATG-1	WT	P14_C4	P14	0	6	0	0	0	54	1	0	0	1	10	12	0	1	0
	WT_AGGTTGTTCTTCGATT-1	WT	SM_C1	SM	1	0	0	0	0	0	5	0	0	0	0	0	0	0	0
	WT_AGTAACCAGCGTTAGG-1	WT	P14_C2	P14	0	1	0	0	3	7	2	0	1	0	3	8	0	0	0
	WT_AGTAACCAGGTCACAG-1	WT	P14_C4	P14	0	5	0	0	1	37	7	1	0	0	36	21	0	2	0
	WT_AGTAACCAGTGCACTT-1	WT	P14_C2	P14	0	3	0	0	0	0	0	0	0	2	10	13	0	0	0
	WT_AGTAACCAGTTGCGAG-1	WT	SM_C4	SM	0	0	0	1	0	12	4	0	0	0	0	3	0	0	0
	WT_AGTAACCCAACTGCTA-1	WT	P14_C3	P14	0	13	0	3	1	7	3	0	0	3	11	26	0	0	0
	WT_AGTAACCGTGGTTCTA-1	WT	P14_C1	P14	0	6	0	0	0	20	1	0	0	0	47	16	0	0	0
	WT_AGTAACCTCAGGCGAA-1	WT	P14_C2	P14	0	3	0	0	0	20	3	0	0	2	0	17	0	0	0
	WT_AGTAACCTCCATGCAA-1	WT	P14_C1	P14	0	4	0	0	0	1	0	0	78	1	11	14	4	0	0
	WT_AGTAACCTCTCTGGTC-1	WT	P14_C2	P14	0	5	1	2	0	1	3	0	0	0	4	21	0	0	0
	WT_AGTAACCTCTGAGCAT-1	WT	P14_C3	P14	0	9	0	1	1	79	1	2	0	1	126	27	0	3	0
	WT_AGTAACCTCTTGGATG-1	WT	SM_C4	SM	0	0	0	0	0	31	0	1	0	0	25	4	0	1	0
	WT_AGTACCAAGTGGCAGT-1	WT	P14_C4	P14	0	5	0	1	0	18	1	1	0	3	19	29	0	0	0
	WT_AGTACCACACCCTCTA-1	WT	P14_C4	P14	0	13	0	1	2	31	1	0	0	0	10	42	0	0	1
	WT_AGTACCACAGTCCGTG-1	WT	P14_C1	P14	0	2	0	0	0	9	0	1	50	0	6	9	0	6	0
	WT_AGTACCAGTAGAGACC-1	WT	P14_C4	P14	0	9	0	0	0	75	0	1	0	0	45	35	0	0	0
	WT_AGTACCAGTCATCACA-1	WT	P14_C2	P14	0	1	0	0	1	7	0	0	0	0	0	7	0	0	0
	WT_AGTACTGAGACTACCT-1	WT	P14_C3	P14	0	5	0	2	1	60	2	2	0	1	27	29	2	1	0
	WT_AGTACTGAGCGACTTT-1	WT	P14_C4	P14	0	2	0	1	1	4	1	0	0	2	25	19	0	0	0
	WT_AGTACTGAGGTAAACT-1	WT	P14_C2	P14	0	2	0	0	1	6	4	0	1	0	1	19	0	0	0
	WT_AGTACTGGTCATCTAG-1	WT	SM_C1	SM	0	0	0	2	3	1	1	0	0	0	0	2	0	0	0
	WT_AGTAGCTAGCCTTTCC-1	WT	P14_C1	P14	0	5	0	1	0	0	0	0	55	0	39	5	0	0	0
	WT_AGTAGCTAGTAGATCA-1	WT	P14_C4	P14	0	5	0	0	0	3	3	0	0	1	30	28	0	0	0
	WT_AGTAGCTAGTAGGCCA-1	WT	P14_C4	P14	0	3	0	0	0	5	2	0	0	0	18	32	0	1	0
	WT_AGTAGCTAGTCACGAG-1	WT	P14_C2	P14	0	0	2	0	0	1	0	0	0	0	3	2	0	0	0
	WT_AGTAGCTAGTGGAAGA-1	WT	P14_C1	P14	0	7	0	1	0	5	1	0	9	1	4	12	0	0	0
	WT_AGTAGCTTCCAAACCA-1	WT	P14_C2	P14	0	7	0	2	0	30	1	1	0	0	13	17	0	0	0
	WT_AGTAGTCCAAGTGACG-1	WT	P14_C4	P14	0	7	0	0	0	1	0	1	0	2	88	26	0	2	1
	WT_AGTAGTCTCACAACCA-1	WT	P14_C4	P14	0	13	0	0	2	39	2	0	0	2	8	34	0	0	0
	WT_AGTCAACCAAGGCTTT-1	WT	SM_C2	SM	0	0	0	0	0	1	2	0	0	0	0	3	0	0	0
	WT_AGTCAACCAGGGATAC-1	WT	P14_C1	P14	0	3	0	0	0	3	0	1	1	2	22	26	3	0	0
	WT_AGTCAACGTTAAGCAA-1	WT	P14_C1	P14	0	2	0	0	1	8	1	0	3	1	8	3	2	0	0
	WT_AGTCAACTCCGATGTA-1	WT	P14_C2	P14	0	12	0	0	1	2	0	0	0	0	10	11	0	0	0
	WT_AGTCAACTCCGGTAAT-1	WT	SM_C1	SM	0	1	0	2	0	0	1	0	0	1	0	0	0	0	0
	WT_AGTCAACTCTACGGTA-1	WT	SM_C3	SM	1	0	0	2	1	12	7	0	0	0	1	3	0	0	0
	WT_AGTCAACTCTCTCCGA-1	WT	SM_C1	SM	4	0	0	0	0	7	4	0	0	1	1	4	0	0	0
	WT_AGTCAACTCTGTTGGA-1	WT	P14_C4	P14	0	2	1	3	1	3	1	0	0	2	6	8	0	0	1
	WT_AGTCACAGTAGAGGAA-1	WT	P14_C3	P14	0	8	0	0	0	50	1	0	0	0	46	24	0	0	0
	WT_AGTCACAGTGTATTCG-1	WT	P14_C2	P14	0	6	0	3	0	1	2	1	0	0	12	7	0	0	0
	WT_AGTCATGAGGGTAATT-1	WT	SM&P14_C1	SM	2	0	0	0	0	1	5	0	0	0	1	2	0	1	0
	WT_AGTCATGCACAAGCAG-1	WT	P14_C4	P14	0	4	0	0	0	49	0	0	0	1	13	27	0	0	0
	WT_AGTCATGGTGGCTCTG-1	WT	P14_C2	P14	0	6	0	2	0	36	3	0	0	1	9	14	0	0	0
	WT_AGTCATGTCGCCAATA-1	WT	P14_C4	P14	0	5	1	0	2	10	2	0	4	0	76	42	0	0	0
	WT_AGTCATGTCGGTATGT-1	WT	P14_C4	P14	0	6	0	0	0	40	8	0	0	0	9	15	1	0	0
	WT_AGTCTCCAGATGACCG-1	WT	SM_C1	SM	1	0	0	0	1	0	0	0	0	0	0	1	0	0	0
	WT_AGTCTCCAGTCCGCCA-1	WT	P14_C1	P14	0	8	0	0	0	12	0	0	0	0	4	21	0	3	0
	WT_AGTCTCCCAGGACGAT-1	WT	SM_C4	SM	0	0	0	0	1	5	0	0	0	0	19	10	0	0	0
	WT_AGTCTCCGTAGTCCTA-1	WT	P14_C3	P14	0	4	0	0	2	40	2	0	0	1	5	20	0	2	0
	WT_AGTCTCCTCCACTGGG-1	WT	P14_C3	P14	0	0	0	0	0	20	3	1	1	1	34	23	0	0	0
	WT_AGTGACTAGGGAGAAT-1	WT	SM_C1	SM	0	1	0	0	2	1	2	0	0	0	0	2	0	0	0
	WT_AGTGACTAGGGATCAC-1	WT	SM_C3	SM	4	0	0	2	0	9	5	0	0	0	1	7	0	0	0
	WT_AGTGACTAGTAGACCG-1	WT	SM_C4	SM	2	0	0	0	0	10	5	0	4	0	11	15	0	0	1
	WT_AGTGACTAGTGTTGTC-1	WT	P14_C2	P14	0	3	0	0	1	0	0	0	3	0	11	4	0	0	0
	WT_AGTGACTCAAATGAAC-1	WT	P14_C1	P14	0	5	0	2	1	12	6	0	0	4	32	19	0	0	0
	WT_AGTGACTCAACCGATT-1	WT	P14_C1	P14	0	3	0	1	2	0	2	0	0	0	13	27	0	0	1
	WT_AGTGACTCAAGGTCAG-1	WT	P14_C1	P14	0	5	0	0	0	3	0	0	1	1	22	10	0	0	0
	WT_AGTGACTCACATTACG-1	WT	SM&P14_C1	SM	0	0	0	0	0	1	1	0	0	0	3	4	0	0	0
	WT_AGTGACTCACGGGCTT-1	WT	P14_C4	P14	0	8	0	1	1	40	3	0	0	1	18	13	0	0	0
	WT_AGTGACTGTATCGTTG-1	WT	P14_C4	P14	0	12	0	0	0	6	1	0	0	0	0	21	0	0	0
	WT_AGTGACTGTTGGACTT-1	WT	P14_C2	P14	0	8	0	0	1	0	0	0	0	1	2	5	0	0	0
	WT_AGTGACTGTTGGGACA-1	WT	SM_C1	SM	1	0	0	1	0	2	1	0	0	0	0	0	0	0	0
	WT_AGTGACTGTTGTGCAT-1	WT	P14_C4	P14	0	4	0	0	0	34	1	0	0	0	0	16	0	0	0
	WT_AGTGACTTCAAGTGTC-1	WT	SM_C3	SM	2	0	0	1	0	32	1	0	0	0	0	3	0	0	0
	WT_AGTGACTTCGAGAGCA-1	WT	P14_C2	P14	0	1	1	2	0	0	1	0	0	0	1	6	0	0	0
	WT_AGTGATCAGTGAGGTC-1	WT	P14_C2	P14	1	8	0	0	0	15	10	0	0	1	5	11	2	0	0
	WT_AGTGATCCACTCATAG-1	WT	P14_C2	P14	0	10	0	0	0	20	4	0	0	1	0	23	1	0	0
	WT_AGTGATCGTATCGCAT-1	WT	SM_C1	SM	1	0	0	0	0	1	2	1	0	0	1	3	0	0	0
	WT_AGTGATCGTATGGTAA-1	WT	SM_C3	SM	2	0	0	1	1	5	1	0	0	0	6	8	0	0	0
	WT_AGTGATCTCCGCGATG-1	WT	P14_C2	P14	0	6	0	0	3	37	1	0	1	0	6	6	0	0	0
	WT_AGTGATCTCGTGGCGT-1	WT	P14_C1	P14	0	0	2	0	0	0	0	0	0	0	0	3	0	0	0
	WT_AGTGCCGAGAAGCCTG-1	WT	SM_C4	SM	2	0	0	0	1	27	6	0	0	0	15	2	0	0	0
	WT_AGTGCCGAGAGCCCAA-1	WT	P14_C2	P14	0	6	0	2	0	7	4	1	0	0	7	11	2	0	0
	WT_AGTGCCGAGGTTCACT-1	WT	P14_C4	P14	0	8	0	0	0	61	5	0	0	0	27	29	2	0	0
	WT_AGTGCCGAGGTTGGTG-1	WT	P14_C3	P14	0	2	0	0	2	49	1	0	0	0	6	36	0	0	0
	WT_AGTGCCGCAGGATTCT-1	WT	P14_C1	P14	0	6	0	0	0	27	2	0	6	0	13	15	0	1	0
	WT_AGTGCCGGTCCGTACG-1	WT	SM_C2	SM	2	0	0	0	0	25	5	2	0	0	0	10	0	0	1
	WT_AGTGTTGAGACCAAAT-1	WT	P14_C2	P14	0	6	0	2	0	1	1	3	0	0	0	9	0	0	0
	WT_AGTGTTGAGATGAACT-1	WT	P14_C2	P14	0	7	0	0	0	6	1	1	0	1	2	7	0	3	0
	WT_AGTGTTGAGCGAAACC-1	WT	P14_C4	P14	0	3	0	0	1	38	2	0	0	0	16	24	0	3	0
	WT_AGTGTTGCACTACACA-1	WT	SM_C2	SM	3	0	0	0	0	1	2	0	0	0	0	0	0	0	0
	WT_AGTGTTGGTAATACCC-1	WT	P14_C1	P14	0	4	0	1	0	0	0	0	2	1	7	15	0	0	0
	WT_AGTGTTGTCGTAGAGG-1	WT	P14_C1	P14	1	6	0	0	0	9	2	0	0	0	5	29	0	0	0
	WT_AGTGTTGTCTCTCGCA-1	WT	P14_C1	P14	0	3	0	0	1	2	2	1	0	1	39	13	1	0	0
	WT_AGTTAGCAGCCTAACT-1	WT	SM_C1	SM	4	0	0	3	2	0	0	0	0	0	0	2	0	0	0
	WT_AGTTAGCCAACTGTGT-1	WT	P14_C4	P14	0	12	0	0	0	26	3	1	0	0	0	29	0	0	0
	WT_AGTTAGCCAATCTGCA-1	WT	P14_C4	P14	0	16	0	2	1	11	4	0	0	1	8	30	0	0	1
	WT_AGTTAGCCAGAGTCAG-1	WT	P14_C1	P14	0	3	1	0	0	2	0	1	2	3	24	23	1	0	0
	WT_AGTTAGCCAGCATCTA-1	WT	P14_C3	P14	0	12	0	0	0	37	0	1	0	0	30	23	0	5	2
	WT_AGTTAGCCAGCGTAGA-1	WT	SM_C4	SM	2	0	0	7	0	10	4	0	0	0	0	3	0	0	0
	WT_AGTTAGCCAGGCTTGC-1	WT	P14_C4	P14	0	16	1	0	0	5	1	0	4	3	32	30	0	0	0
	WT_AGTTAGCCAGTGGGTA-1	WT	P14_C4	P14	0	6	0	2	0	17	3	0	0	0	0	14	0	0	0
	WT_AGTTAGCGTCAACCAT-1	WT	SM_C1	SM	1	0	0	0	2	0	2	0	1	0	2	1	0	0	0
	WT_AGTTAGCGTCCTACGG-1	WT	SM_C1	SM	1	0	0	0	0	6	5	0	0	0	0	7	0	0	0
	WT_AGTTAGCTCGTAGGAG-1	WT	SM_C4	SM	1	0	0	0	0	4	1	1	0	0	4	0	0	0	0
	WT_AGTTCCCAGAGAGAAC-1	WT	P14_C2	P14	0	9	1	1	1	3	2	0	0	1	0	9	0	0	0
	WT_AGTTCCCAGCGCTGAA-1	WT	P14_C2	P14	0	2	0	1	0	2	2	0	0	0	6	7	0	0	0
	WT_AGTTCCCAGGATGGCT-1	WT	P14_C1	P14	0	5	0	0	0	4	0	0	25	4	1	8	1	0	0
	WT_AGTTCCCAGGTAGGCT-1	WT	P14_C4	P14	0	10	0	2	1	31	7	0	0	0	19	22	0	0	0
	WT_AGTTCCCGTTACAGCT-1	WT	SM_C1	SM	1	1	0	3	1	13	1	0	0	0	6	7	0	0	0
	WT_AGTTCCCTCACTTGGA-1	WT	SM&P14_C1	SM	3	0	0	0	0	10	3	0	0	0	2	1	0	0	0
	WT_AGTTCGAAGATGCAGC-1	WT	SM_C3	SM	1	0	0	1	0	22	5	0	0	0	2	3	0	0	0
	WT_AGTTCGAAGCTCCCTT-1	WT	P14_C2	P14	0	4	0	1	1	1	2	0	0	0	1	4	0	0	0
	WT_AGTTCGAAGCTGTTAC-1	WT	P14_C2	P14	0	4	0	0	0	6	6	2	0	3	28	15	0	0	1
	WT_AGTTCGAAGGGTGAGG-1	WT	SM_C4	SM	1	0	0	3	1	1	3	0	0	0	1	4	0	0	0
	WT_AGTTCGACACGATTCA-1	WT	P14_C2	P14	0	2	0	1	2	0	1	0	0	0	1	20	0	2	0
	WT_AGTTCGAGTAAGACCG-1	WT	P14_C1	P14	0	1	0	0	0	4	0	0	0	1	2	19	0	0	0
	WT_AGTTCGAGTGGTAATA-1	WT	SM&P14_C1	P14	0	8	0	0	1	12	6	0	1	1	41	28	0	0	0
	WT_ATACCGAAGGCCTTGC-1	WT	SM_C1	SM	0	0	0	0	1	1	5	1	0	0	1	1	0	0	0
	WT_ATACCTTAGCCGCTTG-1	WT	SM_C4	SM	1	0	0	0	1	6	5	2	0	0	18	18	0	0	0
	WT_ATACCTTAGGAGTCTG-1	WT	SM_C1	SM	1	0	0	0	0	0	3	0	0	0	0	2	0	0	0
	WT_ATACCTTAGGATGAGA-1	WT	P14_C2	P14	0	1	0	1	1	0	0	0	0	0	0	4	0	0	0
	WT_ATACCTTAGTGCAACG-1	WT	P14_C1	P14	0	1	0	0	0	10	0	1	4	4	5	20	2	0	0
	WT_ATACCTTCAATAGTAG-1	WT	P14_C4	P14	0	7	0	0	0	8	2	0	0	0	51	16	1	0	0
	WT_ATACCTTCAATTGTGC-1	WT	P14_C1	P14	0	3	0	0	1	4	1	0	1	0	6	5	1	0	0
	WT_ATACCTTCACAGCCAC-1	WT	P14_C1	P14	0	9	0	0	1	18	2	2	88	3	24	28	6	0	1
	WT_ATACCTTCATGACGGA-1	WT	P14_C3	P14	0	6	0	0	0	22	2	0	14	0	29	18	0	0	0
	WT_ATACCTTGTCGTGTTA-1	WT	P14_C4	P14	0	10	0	2	0	23	0	0	0	0	14	16	0	0	0
	WT_ATACCTTGTTGTCCCT-1	WT	SM_C2	SM	3	0	0	1	1	20	5	0	0	1	3	7	0	1	0
	WT_ATACCTTTCAGCCCAG-1	WT	P14_C3	P14	0	17	0	0	0	64	3	1	0	0	0	29	0	4	0
	WT_ATACTTCAGCCGAATG-1	WT	P14_C4	P14	0	4	3	1	0	43	0	1	0	0	28	11	0	0	0
	WT_ATACTTCAGGCAATGC-1	WT	P14_C2	P14	0	4	2	2	1	2	3	0	0	0	12	7	0	0	0
	WT_ATACTTCCACACGTGC-1	WT	SM_C1	SM	0	0	0	4	0	0	0	0	0	0	0	0	0	0	0
	WT_ATACTTCCATTAGGAA-1	WT	P14_C3	P14	0	5	0	1	4	36	0	0	0	1	1	18	0	0	0
	WT_ATACTTCGTGACACGA-1	WT	SM_C3	SM	3	0	0	1	0	5	2	0	0	0	3	7	0	0	0
	WT_ATACTTCGTGATGAAT-1	WT	P14_C3	P14	0	10	0	0	0	36	0	2	0	3	15	28	0	0	1
	WT_ATACTTCTCAAGCCCG-1	WT	P14_C2	P14	0	8	0	0	0	1	3	0	0	0	1	7	0	0	0
	WT_ATACTTCTCCGCAGTG-1	WT	P14_C2	P14	0	1	0	1	0	12	3	0	0	0	0	3	0	0	0
	WT_ATAGACCCATATGGCT-1	WT	SM_C1	SM	3	0	0	0	1	0	0	0	0	0	0	1	0	0	0
	WT_ATAGACCGTTATGGTC-1	WT	P14_C3	P14	1	13	0	0	0	14	8	1	0	0	8	14	3	0	1
	WT_ATAGACCTCGACATAC-1	WT	P14_C3	P14	0	28	2	0	0	19	0	2	58	20	82	48	0	6	3
	WT_ATAGACCTCGACGATT-1	WT	P14_C4	P14	0	7	0	0	1	27	1	0	0	0	44	26	0	0	1
	WT_ATAGAGAAGGACAACC-1	WT	P14_C4	P14	0	13	0	0	1	39	4	0	0	0	23	45	0	0	0
	WT_ATAGAGAAGTTGGCTT-1	WT	SM_C4	SM	2	0	0	1	0	27	1	0	0	0	2	11	0	0	0
	WT_ATAGAGACAACTGGTT-1	WT	SM&P14_C1	SM	0	0	0	0	1	24	2	0	0	0	4	5	0	0	0
	WT_ATAGAGACATTGACTG-1	WT	SM_C3	SM	1	0	0	0	0	5	0	0	0	0	31	13	0	0	0
	WT_ATAGAGATCAGACCCG-1	WT	SM_C3	SM	0	0	0	1	0	0	1	0	0	0	6	2	0	0	0
	WT_ATAGAGATCAGTCATG-1	WT	P14_C2	P14	0	4	0	0	0	0	0	0	0	0	4	9	3	0	0
	WT_ATAGAGATCTCATGCC-1	WT	SM_C1	SM	2	4	0	1	1	7	4	1	0	0	18	10	0	1	0
	WT_ATAGAGATCTGCCCTA-1	WT	SM_C4	SM	1	0	0	0	0	1	0	1	1	0	1	6	0	0	0
	WT_ATAGGCTAGTGCAGCA-1	WT	SM_C4	SM	1	0	0	1	0	15	3	0	0	0	21	15	0	0	0
	WT_ATAGGCTCAATCAGCT-1	WT	P14_C2	P14	0	11	0	0	5	18	4	0	0	1	72	25	7	0	0
	WT_ATAGGCTGTCACATTG-1	WT	P14_C4	P14	0	3	0	1	0	48	3	5	0	0	6	28	1	3	0
	WT_ATAGGCTGTTGACTGT-1	WT	P14_C4	P14	0	9	0	0	0	6	4	1	0	0	2	23	0	0	0
	WT_ATAGGCTTCCAGTTCC-1	WT	SM_C1	SM	3	0	0	0	0	4	2	0	0	0	0	1	0	0	0
	WT_ATATCCTAGGACTAAT-1	WT	P14_C1	P14	0	4	0	0	0	6	0	1	41	0	3	8	6	0	0
	WT_ATATCCTCAGTATTCG-1	WT	SM_C1	SM	0	0	0	3	1	0	0	0	0	0	2	2	0	0	0
	WT_ATATCCTGTTACGCCG-1	WT	P14_C4	P14	0	13	0	2	1	47	4	1	0	2	78	36	0	0	0
	WT_ATATCCTTCAGTGCGC-1	WT	P14_C2	P14	0	3	0	1	0	1	1	0	0	0	0	9	0	0	0
	WT_ATCACAGAGCACTTTG-1	WT	P14_C2	P14	0	9	0	1	0	0	1	0	0	2	0	22	2	0	0
	WT_ATCACAGAGTGCAGCA-1	WT	P14_C2	P14	0	7	0	1	1	28	1	0	0	0	3	11	0	0	0
	WT_ATCACAGCAATTGTGC-1	WT	SM_C1	SM	2	0	0	0	0	0	1	0	0	0	0	2	0	0	0
	WT_ATCACGAAGAATCGTA-1	WT	SM_C4	SM	0	0	0	2	0	3	0	0	0	0	0	1	0	0	0
	WT_ATCACGAAGCCTGGAA-1	WT	SM&P14_C1	P14	0	5	0	0	0	22	2	0	0	0	1	13	0	0	0
	WT_ATCACGACACAAATAG-1	WT	SM_C3	SM	2	0	0	3	0	13	4	1	0	0	5	1	0	0	0
	WT_ATCACGACACACCGCA-1	WT	P14_C2	P14	0	1	0	2	1	3	1	0	0	1	2	15	0	0	0
	WT_ATCACGACACAGTACT-1	WT	SM&P14_C1	P14	0	9	0	1	0	18	5	1	0	0	2	12	2	0	0
	WT_ATCACGACACATTCGA-1	WT	SM_C3	SM	5	0	0	0	0	0	1	0	0	0	7	6	0	0	0
	WT_ATCACGATCAGAGTGG-1	WT	P14_C3	P14	0	2	0	0	1	7	3	0	0	0	21	35	3	0	0
	WT_ATCACGATCTTGGCTC-1	WT	SM_C4	SM	0	0	0	0	0	13	0	0	0	0	27	9	0	0	0
	WT_ATCACTTAGCTACGTT-1	WT	SM_C1	SM	2	0	0	0	1	5	0	0	0	0	1	0	0	2	0
	WT_ATCACTTCAAATCAGA-1	WT	P14_C4	P14	0	6	0	0	3	17	3	1	0	0	1	12	0	0	0
	WT_ATCAGGTAGATGGCAC-1	WT	P14_C3	P14	0	18	0	0	2	36	4	1	0	2	78	51	0	2	1
	WT_ATCAGGTCAATGTGGG-1	WT	P14_C2	P14	0	7	1	1	0	0	0	1	0	0	0	14	1	0	0
	WT_ATCAGGTCACATGGTT-1	WT	SM_C1	SM	3	1	0	2	1	17	4	1	0	0	0	9	0	0	0
	WT_ATCAGGTCACCGTGAC-1	WT	P14_C4	P14	0	16	0	1	2	6	1	2	0	0	21	27	0	0	0
	WT_ATCAGGTGTTGACTGT-1	WT	P14_C2	P14	0	6	0	0	1	2	1	0	0	0	30	12	0	0	0
	WT_ATCAGGTTCGACTCCT-1	WT	SM_C3	SM	2	0	0	0	0	12	5	0	0	0	9	6	0	0	0
	WT_ATCAGGTTCTGGCCAG-1	WT	SM_C1	SM	0	0	0	3	0	19	2	1	0	0	3	5	0	0	0
	WT_ATCATTCAGAGCCATG-1	WT	P14_C1	P14	0	2	0	0	1	5	0	1	11	2	4	15	3	0	1
	WT_ATCATTCCAGCGACAA-1	WT	SM_C1	SM	3	0	0	1	0	3	3	0	0	0	0	0	0	0	0
	WT_ATCATTCGTAACCCTA-1	WT	P14_C2	P14	0	5	2	0	0	13	3	1	0	0	0	25	0	1	0
	WT_ATCATTCGTCGCGTTG-1	WT	P14_C4	P14	0	9	0	0	0	26	2	1	17	1	18	26	0	1	0
	WT_ATCCACCCAAATCAAG-1	WT	SM_C1	SM	2	0	0	1	2	0	2	0	0	0	1	0	0	0	0
	WT_ATCCACCCACGGTGAA-1	WT	P14_C1	P14	0	1	0	0	2	7	1	0	10	2	14	5	0	0	0
	WT_ATCCACCCAGACAATA-1	WT	SM_C3	SM	3	0	0	0	4	6	8	0	0	0	0	4	0	0	0
	WT_ATCCACCCATTGACTG-1	WT	P14_C4	P14	0	3	0	5	3	4	2	1	0	0	1	1	0	0	0
	WT_ATCCACCTCTTGCAAG-1	WT	P14_C4	P14	0	9	0	0	0	64	0	0	4	1	50	62	1	1	2
	WT_ATCCATTAGCATAGGC-1	WT	P14_C2	P14	0	3	0	0	0	0	1	0	0	0	1	6	0	0	0
	WT_ATCCATTAGCTGAAAT-1	WT	SM_C4	SM	1	0	0	0	4	45	2	0	0	0	4	10	0	0	0
	WT_ATCCATTCACCTGCAG-1	WT	P14_C2	P14	0	3	0	0	0	0	5	0	0	0	12	16	0	0	1
	WT_ATCCCTGAGTGATCGG-1	WT	P14_C1	P14	0	3	0	0	0	5	1	1	36	0	11	24	0	1	2
	WT_ATCCCTGGTACTGCGC-1	WT	P14_C4	P14	0	3	2	0	0	42	2	1	0	0	4	21	0	0	0
	WT_ATCCCTGGTGGTTCTA-1	WT	P14_C3	P14	0	8	0	1	0	31	5	0	0	1	26	21	0	0	0
	WT_ATCCCTGTCATTCTTG-1	WT	P14_C4	P14	0	7	2	0	0	44	2	0	0	1	10	20	1	0	0
	WT_ATCCCTGTCCAGCAAT-1	WT	P14_C2	P14	0	7	0	0	0	3	0	0	0	0	1	16	4	0	0
	WT_ATCCCTGTCCAGGACC-1	WT	P14_C4	P14	0	13	0	3	2	43	2	0	0	0	42	23	0	0	0
	WT_ATCCCTGTCGTCTCAC-1	WT	P14_C1	P14	0	7	0	3	1	11	4	0	0	2	8	18	5	0	0
	WT_ATCCCTGTCTCGACCT-1	WT	P14_C2	P14	0	8	0	0	1	1	0	0	0	1	45	27	0	1	0
	WT_ATCCCTGTCTTCCGTG-1	WT	P14_C3	P14	0	3	0	0	2	14	4	0	0	1	19	13	0	1	0
	WT_ATCCGTCAGCTCAGAG-1	WT	SM_C1	SM	1	0	0	3	0	1	1	1	0	1	2	10	0	0	0
	WT_ATCCGTCCACTGCGAC-1	WT	P14_C4	P14	0	22	0	0	0	59	6	0	0	0	10	43	0	0	2
	WT_ATCCGTCCAGAATGTA-1	WT	P14_C1	P14	0	6	0	0	0	15	0	0	0	0	19	17	0	0	1
	WT_ATCCGTCCATGACGTT-1	WT	P14_C1	P14	0	11	0	0	0	3	0	0	22	3	35	26	5	0	1
	WT_ATCCGTCGTTAGCGGA-1	WT	SM_C2	SM	2	0	0	1	0	15	2	1	0	0	0	3	0	0	0
	WT_ATCCGTCTCATGAAAG-1	WT	P14_C2	P14	0	8	0	0	3	14	3	0	0	0	0	12	1	0	0
	WT_ATCCTATCACCCAATA-1	WT	SM_C3	SM	1	0	0	1	1	7	0	0	0	0	1	11	0	0	1
	WT_ATCCTATCATCCGTTC-1	WT	P14_C4	P14	0	8	0	0	0	15	1	0	0	0	30	24	0	0	0
	WT_ATCCTATGTGCGACAA-1	WT	P14_C1	P14	0	5	0	1	0	1	0	2	57	0	17	14	1	0	0
	WT_ATCCTATGTTGCATTG-1	WT	SM_C3	SM	0	0	0	0	0	13	0	0	0	0	11	9	0	0	2
	WT_ATCCTATTCTCCGAGG-1	WT	SM_C1	SM	3	0	0	1	1	0	4	1	0	0	2	1	0	0	0
	WT_ATCGATGAGGAAAGTG-1	WT	P14_C2	P14	0	7	0	1	1	32	2	0	0	1	0	27	0	0	0
	WT_ATCGATGAGGTCGCCT-1	WT	P14_C4	P14	0	12	0	0	0	26	0	0	0	0	120	39	0	4	1
	WT_ATCGATGAGTCTCGTA-1	WT	P14_C2	P14	0	6	0	0	2	8	0	0	0	0	2	15	0	0	0
	WT_ATCGATGTCCATATGG-1	WT	SM_C4	SM	0	0	0	0	1	64	2	0	0	0	2	11	0	0	0
	WT_ATCGATGTCTAGTCAG-1	WT	P14_C3	P14	0	6	0	1	0	28	2	1	0	0	10	22	0	0	0
	WT_ATCGCCTAGATTCGAA-1	WT	P14_C1	P14	0	5	0	0	1	16	2	0	0	2	24	31	1	0	0
	WT_ATCGCCTAGATTGCGG-1	WT	P14_C4	P14	0	8	0	3	1	30	3	0	2	0	1	28	2	0	0
	WT_ATCGCCTGTCCCGTGA-1	WT	P14_C1	P14	0	0	0	2	1	2	1	0	0	2	0	12	1	0	0
	WT_ATCGCCTGTCTACAGT-1	WT	P14_C1	P14	0	1	0	0	0	1	0	0	59	0	8	6	0	0	0
	WT_ATCGCCTTCGAACTCA-1	WT	SM_C4	SM	1	0	0	0	1	32	4	0	0	0	0	7	0	0	0
	WT_ATCGCCTTCGACACTA-1	WT	SM_C3	SM	0	0	0	1	2	5	1	0	2	0	0	7	0	0	0
	WT_ATCGGATAGCTCACTA-1	WT	P14_C1	P14	0	4	0	1	1	1	0	1	4	5	9	9	3	0	0
	WT_ATCGGATAGGTGCATG-1	WT	P14_C4	P14	0	5	0	2	0	3	0	0	0	0	12	18	2	1	0
	WT_ATCGGATAGTGGCCTC-1	WT	SM_C3	SM	3	0	0	0	0	15	0	0	0	1	0	5	0	0	1
	WT_ATCGGATGTAAGTTGA-1	WT	P14_C4	P14	0	9	0	1	1	3	1	0	0	0	14	29	0	0	0
	WT_ATCGGATGTGTAGTGG-1	WT	P14_C2	P14	0	4	1	0	2	6	0	1	0	0	2	11	0	0	0
	WT_ATCGGATGTGTGATGG-1	WT	P14_C2	P14	0	1	1	1	0	0	3	0	0	1	0	8	1	0	0
	WT_ATCGGATTCCGCGAGT-1	WT	P14_C2	P14	0	4	1	1	3	2	4	0	0	0	0	5	0	0	1
	WT_ATCGGCGAGGTTATAG-1	WT	P14_C4	P14	0	13	0	1	1	2	1	0	1	0	2	23	0	0	0
	WT_ATCGGCGCAAATAGCA-1	WT	P14_C1	P14	0	4	0	0	0	10	0	2	0	0	9	10	1	0	0
	WT_ATCGGCGCAGTTGGTT-1	WT	P14_C1	P14	0	2	0	0	0	13	0	0	71	1	35	11	4	0	0
	WT_ATCGGCGGTCAATCTG-1	WT	P14_C2	P14	0	13	0	2	0	17	4	0	0	1	16	18	0	0	0
	WT_ATCGGCGGTCCCTGAG-1	WT	P14_C4	P14	0	6	0	0	1	46	3	2	218	2	77	48	0	0	1
	WT_ATCGGCGTCAGGGTAG-1	WT	P14_C2	P14	0	8	0	1	1	4	0	0	2	0	5	19	1	0	0
	WT_ATCGTAGAGGGAGGAC-1	WT	SM_C4	SM	2	0	0	1	0	35	2	1	0	0	1	15	0	3	0
	WT_ATCGTAGCACAAATCC-1	WT	SM_C1	SM	0	0	0	0	0	8	3	0	0	0	1	3	0	0	0
	WT_ATCGTAGCAGGTACGA-1	WT	P14_C2	P14	0	8	0	0	1	16	4	1	0	0	0	11	0	0	0
	WT_ATCGTAGGTTCAAGGG-1	WT	P14_C4	P14	1	11	0	0	2	98	2	0	0	1	71	46	0	8	0
	WT_ATCGTAGGTTGTTGCA-1	WT	P14_C1	P14	0	4	0	0	2	1	1	0	0	2	22	17	0	0	0
	WT_ATCGTCCAGGTCTACT-1	WT	SM_C3	SM	1	0	0	1	1	7	2	0	0	0	0	1	0	0	0
	WT_ATCGTCCAGGTTTACC-1	WT	P14_C4	P14	0	2	0	0	0	3	0	0	136	0	7	30	2	0	0
	WT_ATCGTCCGTAACCAGG-1	WT	SM_C4	SM	2	0	0	1	1	15	2	0	0	0	2	2	0	0	0
	WT_ATCGTCCGTCTTTATC-1	WT	P14_C2	P14	0	1	2	0	2	6	2	0	0	3	0	7	0	0	0
	WT_ATCGTCCGTTGGATCT-1	WT	P14_C2	P14	0	4	0	0	2	10	6	0	0	1	0	7	0	0	0
	WT_ATCGTCCGTTTCGTAG-1	WT	P14_C4	P14	0	10	0	0	0	52	1	0	1	1	0	33	0	0	0
	WT_ATCGTCCTCAGGGATG-1	WT	P14_C4	P14	0	3	0	0	0	84	0	0	0	0	40	31	0	4	0
	WT_ATCGTCCTCGTAGCCG-1	WT	P14_C2	P14	0	4	0	0	1	3	0	0	0	0	6	22	1	0	0
	WT_ATCGTCCTCTTAAGGC-1	WT	SM_C3	SM	1	0	0	3	0	40	0	0	0	0	0	1	0	0	0
	WT_ATCGTGAAGGTCCCTG-1	WT	P14_C4	P14	0	5	0	0	1	22	0	0	0	1	5	35	0	0	0
	WT_ATCTCTAAGGTGGCTA-1	WT	P14_C4	P14	0	2	0	0	0	20	1	0	0	0	7	10	0	0	0
	WT_ATCTCTAAGTACAGCG-1	WT	P14_C2	P14	0	2	0	0	2	0	0	0	0	0	2	1	0	0	0
	WT_ATCTCTAAGTTGCTCA-1	WT	P14_C2	P14	0	1	4	5	0	0	1	0	0	0	9	20	0	0	0
	WT_ATCTCTACAAATCCCA-1	WT	P14_C4	P14	0	6	1	1	0	11	1	0	0	0	8	18	3	0	0
	WT_ATCTCTACATGAAGCG-1	WT	P14_C4	P14	0	8	1	1	0	3	1	2	0	0	8	5	0	0	0
	WT_ATCTCTAGTACCCGAC-1	WT	SM_C3	SM	3	0	0	2	0	13	4	0	0	0	0	7	0	0	0
	WT_ATCTCTATCACCTCTG-1	WT	P14_C2	P14	0	2	0	4	0	0	3	0	0	0	6	6	0	0	0
	WT_ATCTTCAAGGCTGGAT-1	WT	P14_C3	P14	0	11	0	0	2	75	4	0	0	2	121	28	0	2	0
	WT_ATCTTCACAAATTGCC-1	WT	SM_C4	SM	6	0	0	0	0	17	2	0	0	0	32	8	0	0	0
	WT_ATCTTCACACTTCTCG-1	WT	P14_C4	P14	0	5	0	1	0	16	6	2	0	0	1	33	2	0	0
	WT_ATCTTCATCCGTGCGA-1	WT	SM_C1	SM	2	0	0	0	0	17	2	1	0	0	1	3	0	0	0
	WT_ATCTTCATCTTGTGCC-1	WT	P14_C1	P14	0	3	0	0	0	25	3	0	0	1	6	14	1	0	0
	WT_ATGAAAGCAGGTCCCA-1	WT	P14_C4	P14	0	21	0	0	1	23	5	1	0	0	37	38	0	0	3
	WT_ATGAAAGCATGAATCC-1	WT	P14_C4	P14	0	7	0	0	1	1	1	4	0	0	18	30	0	0	0
	WT_ATGAAAGGTATTCCGA-1	WT	SM_C1	SM	0	0	0	2	3	4	2	0	0	0	0	2	0	0	0
	WT_ATGAAAGGTTCCGGTG-1	WT	P14_C1	P14	0	8	0	1	0	0	0	0	0	1	21	12	0	0	0
	WT_ATGAAAGTCCGCTAGG-1	WT	SM_C3	SM	0	0	0	0	0	22	3	0	0	0	5	5	0	0	0
	WT_ATGAAAGTCGGCATAT-1	WT	P14_C3	P14	0	5	0	0	0	65	2	1	0	4	146	43	0	0	0
	WT_ATGAAAGTCGGCGATC-1	WT	P14_C1	P14	3	0	0	0	0	5	0	0	35	0	2	9	3	0	0
	WT_ATGAAAGTCGGTCATA-1	WT	P14_C2	P14	0	3	0	1	2	17	2	0	1	1	21	18	0	1	0
	WT_ATGACCACAAAGTATG-1	WT	SM_C1	SM	4	0	0	1	1	15	0	0	0	0	0	12	0	0	0
	WT_ATGACCACAGTAGTGG-1	WT	SM&P14_C1	SM	2	0	0	1	0	28	0	0	0	0	0	0	0	0	1
	WT_ATGACCACATTGACAC-1	WT	SM&P14_C1	P14	0	6	0	0	0	2	2	0	0	0	6	5	0	0	0
	WT_ATGACCAGTCCACTTC-1	WT	P14_C4	P14	0	14	0	0	1	46	1	0	0	3	42	40	0	2	0
	WT_ATGACCAGTTACCCAA-1	WT	P14_C2	P14	0	6	0	0	0	3	5	1	0	0	0	12	0	0	0
	WT_ATGACCATCGGCTATA-1	WT	P14_C4	P14	0	13	0	0	0	14	0	0	4	4	41	16	1	0	0
	WT_ATGACCATCTATCACT-1	WT	P14_C1	P14	0	21	0	0	1	9	1	2	4	0	37	21	0	1	1
	WT_ATGAGGGCATGCCGGT-1	WT	SM_C4	SM	0	0	0	0	2	26	2	0	0	0	1	13	0	0	0
	WT_ATGAGGGTCATCGACA-1	WT	P14_C4	P14	0	5	0	0	1	17	4	1	0	0	21	23	1	0	1
	WT_ATGAGGGTCTGAGATC-1	WT	SM_C4	SM	1	0	0	2	0	9	13	2	0	0	4	10	0	0	0
	WT_ATGAGTCCATCCTAAG-1	WT	SM_C1	SM	0	0	0	0	2	1	1	0	1	1	0	4	0	0	0
	WT_ATGAGTCCATCTTAGG-1	WT	SM&P14_C1	P14	0	2	0	0	0	3	5	0	0	0	11	14	0	0	0
	WT_ATGAGTCTCTTTCTAG-1	WT	P14_C2	P14	0	4	1	1	2	0	2	0	1	0	1	5	0	0	1
	WT_ATGATCGAGGTCGTAG-1	WT	P14_C1	P14	0	2	0	1	1	8	1	0	0	0	2	13	1	0	0
	WT_ATGATCGCAGTAGTTC-1	WT	P14_C4	P14	0	1	0	0	0	10	3	0	0	0	6	12	0	0	0
	WT_ATGATCGGTACGTGAG-1	WT	P14_C2	P14	0	6	1	2	0	3	1	0	0	1	14	8	0	0	0
	WT_ATGATCGTCTCTATGT-1	WT	SM_C1	SM	1	0	0	0	1	2	0	0	0	0	2	2	0	0	0
	WT_ATGCATGAGTTCATGC-1	WT	SM_C3	SM	1	3	0	2	1	11	5	0	1	0	4	18	0	0	0
	WT_ATGCATGGTACCAATC-1	WT	P14_C4	P14	0	6	0	1	1	32	1	0	0	0	36	29	0	0	0
	WT_ATGCATGTCATCACTT-1	WT	P14_C2	P14	0	5	0	1	0	0	2	0	0	2	11	8	1	0	0
	WT_ATGCATGTCTGCCTCA-1	WT	P14_C1	P14	0	2	0	0	0	1	0	0	28	0	3	7	1	0	0
	WT_ATGCCTCAGGCGAACT-1	WT	SM_C3	SM	1	0	0	2	0	4	0	0	0	0	0	0	0	0	0
	WT_ATGCCTCCACGGCCAT-1	WT	P14_C2	P14	0	1	0	0	0	1	8	0	0	0	0	9	0	0	0
	WT_ATGCCTCCATTCCTCG-1	WT	SM_C1	SM	0	0	0	0	0	1	0	0	0	1	1	3	3	0	0
	WT_ATGCCTCGTCCAATCA-1	WT	P14_C2	P14	0	4	0	1	1	6	0	1	1	1	1	12	1	1	0
	WT_ATGCCTCTCCTCAGAA-1	WT	P14_C4	P14	0	3	0	1	1	4	4	0	0	1	10	19	0	0	0
	WT_ATGCGATAGCTCTATG-1	WT	SM_C3	SM	0	1	0	0	0	2	1	1	0	0	1	1	0	0	0
	WT_ATGCGATCAAGGTTGG-1	WT	P14_C2	P14	0	12	0	1	2	15	2	1	0	1	27	18	0	0	0
	WT_ATGCGATCACTGTGAT-1	WT	SM_C1	SM	1	0	0	0	0	1	2	0	0	0	2	0	0	0	0
	WT_ATGCGATGTAGGCAGT-1	WT	P14_C2	P14	0	5	0	0	0	0	1	0	0	0	0	2	0	0	0
	WT_ATGCGATGTTGAGGAC-1	WT	SM_C1	SM	1	0	0	4	1	8	3	0	0	0	1	4	0	0	0
	WT_ATGCGATTCGCCACTT-1	WT	P14_C1	P14	0	4	0	0	0	23	9	0	0	1	11	19	0	0	1
	WT_ATGGAGGTCAATCTCT-1	WT	P14_C4	P14	0	4	0	1	4	8	3	0	0	0	22	11	0	0	0
	WT_ATGGAGGTCCGATGTA-1	WT	P14_C2	P14	0	3	3	1	1	9	0	1	0	1	16	4	3	0	0
	WT_ATGGATCAGCGGACAT-1	WT	P14_C1	P14	0	10	0	0	0	0	2	0	0	3	49	18	0	0	0
	WT_ATGGATCAGTATGCAA-1	WT	SM_C4	SM	3	0	0	2	0	16	0	0	0	0	1	8	0	0	0
	WT_ATGGATCGTCGAGCTC-1	WT	P14_C4	P14	0	4	0	0	0	9	2	0	0	0	72	14	0	1	0
	WT_ATGGATCGTTCTCGTC-1	WT	P14_C1	P14	0	3	0	0	2	18	2	1	2	2	25	16	3	0	0
	WT_ATGGATCTCGGACTTA-1	WT	P14_C4	P14	0	2	0	0	1	49	5	1	0	1	149	34	0	0	1
	WT_ATGGGAGAGGTTGACG-1	WT	P14_C4	P14	0	19	0	0	0	43	3	0	0	0	271	61	0	1	1
	WT_ATGGGAGCACAGAGCA-1	WT	SM_C3	SM	2	0	0	1	1	25	0	0	0	0	1	10	0	0	0
	WT_ATGGGAGCACTACAGT-1	WT	P14_C1	P14	0	1	0	1	1	8	0	1	0	1	13	20	2	0	0
	WT_ATGGGAGGTCACCGCA-1	WT	SM_C3	SM	0	0	0	0	0	2	0	0	0	0	1	2	0	0	0
	WT_ATGGGAGGTCTTAGTG-1	WT	SM_C1	SM	0	0	0	2	0	0	2	0	0	1	0	1	0	0	0
	WT_ATGGGAGTCACTTTGT-1	WT	P14_C1	P14	0	5	2	2	0	21	2	3	0	0	17	14	0	0	0
	WT_ATGGGAGTCCCTGGTT-1	WT	P14_C2	P14	0	2	0	3	1	1	2	0	0	0	2	12	0	0	0
	WT_ATGGGAGTCTAAGCGT-1	WT	P14_C3	P14	0	11	0	0	0	41	1	0	0	0	52	31	1	0	0
	WT_ATGGGTTAGGCACGAT-1	WT	P14_C4	P14	0	14	0	2	0	55	4	1	0	0	1	21	0	0	0
	WT_ATGGGTTAGGGAGGTG-1	WT	SM_C4	SM	0	0	0	1	0	27	3	0	0	0	3	12	0	0	1
	WT_ATGGGTTAGTGATTCC-1	WT	P14_C4	P14	0	13	0	2	0	40	4	3	0	2	34	75	4	0	0
	WT_ATGGGTTCACAGCATT-1	WT	P14_C2	P14	0	3	0	0	0	11	1	0	0	0	6	11	0	0	0
	WT_ATGGGTTCAGGGTCTC-1	WT	SM_C1	SM	2	0	0	2	1	2	1	0	0	0	0	1	0	0	1
	WT_ATGGGTTGTAATTAGG-1	WT	P14_C2	P14	0	8	0	2	0	19	4	1	0	2	0	14	0	0	0
	WT_ATGGGTTGTCCGTTTC-1	WT	P14_C4	P14	0	2	0	2	1	0	3	1	0	0	0	11	0	0	0
	WT_ATGGGTTTCGGTGAAG-1	WT	P14_C1	P14	0	3	0	2	0	1	2	0	8	4	17	15	1	0	0
	WT_ATGGGTTTCTAGATCG-1	WT	P14_C2	P14	0	4	0	2	0	4	1	0	0	1	0	14	0	0	0
	WT_ATGGTTGTCAATCGGT-1	WT	P14_C2	P14	0	4	0	0	1	38	2	0	0	0	1	4	0	0	0
	WT_ATGTCCCAGATTCGAA-1	WT	P14_C4	P14	0	12	0	1	1	0	5	0	0	1	7	10	2	0	0
	WT_ATGTCCCAGGCTTCCG-1	WT	SM_C1	SM	0	0	0	1	1	2	2	0	0	0	1	5	0	0	0
	WT_ATGTCCCGTCGAGATG-1	WT	P14_C4	P14	0	11	0	0	0	22	2	0	0	0	2	20	0	0	2
	WT_ATGTCCCGTGATAGAT-1	WT	SM_C2	SM	1	0	0	0	0	3	0	0	0	0	12	2	0	0	0
	WT_ATGTCCCTCGAGTGAG-1	WT	P14_C2	P14	0	6	0	0	0	13	0	1	0	0	11	5	0	0	0
	WT_ATGTCTTAGCACTCAT-1	WT	SM_C1	SM	4	0	0	2	0	0	3	1	0	0	0	2	0	0	0
	WT_ATGTCTTAGTTGCCTA-1	WT	P14_C1	P14	0	2	0	0	0	1	3	0	8	0	5	13	0	0	0
	WT_ATGTCTTCATGAAGCG-1	WT	P14_C4	P14	0	10	0	0	0	14	2	2	0	0	17	24	1	0	0
	WT_ATGTCTTGTGGCCCAT-1	WT	P14_C3	P14	0	2	0	3	1	25	5	0	0	0	5	23	0	0	0
	WT_ATTACCTAGATCCGAG-1	WT	P14_C4	P14	0	7	0	2	1	28	0	1	0	0	4	20	0	1	0
	WT_ATTACCTCAAATAAGC-1	WT	SM_C4	SM	2	0	0	0	1	30	4	0	0	1	2	4	0	0	0
	WT_ATTACCTCATGTTCGA-1	WT	SM_C1	SM	1	0	0	2	1	4	2	0	0	0	1	1	0	0	0
	WT_ATTACCTCATTCTCCG-1	WT	P14_C2	P14	0	8	0	4	0	4	2	0	0	2	10	19	3	0	0
	WT_ATTACCTCATTGACCA-1	WT	SM_C4	SM	2	0	0	1	0	19	0	0	0	0	2	6	0	0	0
	WT_ATTACCTTCAGACCCG-1	WT	P14_C4	P14	0	7	0	0	0	77	6	1	0	0	37	40	0	0	0
	WT_ATTACCTTCCAGCTCT-1	WT	P14_C1	P14	0	0	0	1	1	1	0	0	0	2	23	15	2	0	0
	WT_ATTACCTTCGCGTCGA-1	WT	P14_C1	P14	0	0	0	1	0	0	0	0	0	2	8	6	0	0	0
	WT_ATTACCTTCTCGTGGG-1	WT	P14_C2	P14	0	5	3	1	0	9	2	0	0	0	21	10	0	0	0
	WT_ATTACTCAGAATTGTG-1	WT	P14_C2	P14	0	3	0	2	0	1	1	0	0	0	1	14	0	0	0
	WT_ATTACTCGTACTCCCT-1	WT	P14_C2	P14	0	2	0	0	1	1	2	0	14	0	7	5	0	0	0
	WT_ATTACTCGTTCGGACC-1	WT	P14_C4	P14	0	2	0	4	0	6	2	2	0	1	2	9	0	0	1
	WT_ATTACTCTCGCACTCT-1	WT	P14_C1	P14	0	3	0	1	0	1	0	0	49	0	42	15	2	0	0
	WT_ATTACTCTCTAAGCGT-1	WT	P14_C2	P14	0	6	0	2	0	6	6	0	0	1	2	14	0	0	0
	WT_ATTATCCAGAAACACT-1	WT	P14_C4	P14	1	5	0	0	0	109	7	0	0	0	81	41	0	0	1
	WT_ATTATCCCACCAGCTG-1	WT	P14_C4	P14	0	7	0	0	0	31	0	1	21	3	2	25	0	0	0
	WT_ATTATCCGTAGCTTAC-1	WT	P14_C4	P14	0	9	0	1	5	108	9	0	0	0	14	27	0	1	0
	WT_ATTATCCGTTGCATGT-1	WT	SM_C3	SM	0	0	0	2	2	15	1	0	0	1	1	6	1	0	0
	WT_ATTATCCTCATCACAG-1	WT	P14_C3	P14	0	10	0	0	0	30	8	0	1	2	8	33	0	7	0
	WT_ATTATCCTCGCTAAAC-1	WT	P14_C1	P14	0	3	0	0	2	1	0	1	5	0	85	11	1	1	0
	WT_ATTCACTAGCAGATAT-1	WT	P14_C1	P14	0	3	0	1	0	0	3	0	0	1	23	25	0	0	0
	WT_ATTCACTAGGCAGGTT-1	WT	P14_C4	P14	0	2	0	4	1	20	3	1	0	5	13	35	0	0	0
	WT_ATTCACTAGTCAATCC-1	WT	P14_C4	P14	0	4	0	3	2	7	2	0	0	0	2	15	0	0	0
	WT_ATTCACTCAGACGGAT-1	WT	SM_C1	SM	0	0	0	1	0	5	2	0	0	0	1	2	0	0	0
	WT_ATTCACTCATACAGAA-1	WT	P14_C1	P14	0	5	0	0	0	4	2	0	0	0	6	6	2	0	0
	WT_ATTCACTGTCTCTCCA-1	WT	SM&P14_C1	P14	0	3	0	0	0	0	2	0	1	0	4	13	0	0	1
	WT_ATTCACTTCATCACAG-1	WT	P14_C1	P14	0	4	0	0	1	0	1	0	3	1	0	9	0	0	0
	WT_ATTCAGGAGGTTCCGC-1	WT	SM_C1	SM	0	0	0	5	1	3	1	0	0	0	0	0	0	0	0
	WT_ATTCAGGCAAATAGCA-1	WT	P14_C2	P14	0	4	0	0	1	4	0	0	1	0	18	9	0	0	0
	WT_ATTCAGGGTGGAGAAA-1	WT	SM_C4	SM	0	0	0	7	4	87	4	1	0	0	0	19	0	0	0
	WT_ATTCATCAGCCTCAGC-1	WT	P14_C1	P14	0	5	0	0	0	0	0	0	1	0	8	3	0	0	0
	WT_ATTCATCAGCGAAACC-1	WT	P14_C4	P14	0	18	0	2	0	10	1	1	18	1	165	38	0	0	0
	WT_ATTCATCAGCTGTCCG-1	WT	P14_C2	P14	0	0	0	0	0	0	4	0	0	0	2	6	0	0	0
	WT_ATTCATCAGGAGCTGT-1	WT	P14_C4	P14	0	7	0	0	2	57	7	0	0	2	35	41	0	0	0
	WT_ATTCATCTCATTACTC-1	WT	P14_C1	P14	0	2	0	0	0	0	1	0	0	0	0	4	0	0	0
	WT_ATTCATCTCCCGATCT-1	WT	SM_C1	SM	3	0	0	2	3	14	1	0	0	0	0	6	0	0	1
	WT_ATTCATCTCCTGCTAC-1	WT	P14_C2	P14	0	3	0	0	0	8	1	1	0	0	3	33	0	1	0
	WT_ATTCATCTCTGTCGCT-1	WT	P14_C2	P14	0	4	1	0	1	0	1	0	0	0	0	4	0	0	0
	WT_ATTCCATCAGTGTATC-1	WT	P14_C2	P14	0	2	0	1	0	1	0	0	0	0	3	2	0	0	0
	WT_ATTCCATCATCCTATT-1	WT	P14_C2	P14	0	1	1	2	0	3	1	0	0	2	2	4	0	0	0
	WT_ATTCCATCATGGCACC-1	WT	P14_C1	P14	0	3	0	0	0	0	1	0	0	1	1	5	0	0	0
	WT_ATTCCATGTAGAAACT-1	WT	P14_C4	P14	1	7	0	0	0	62	2	3	0	1	58	35	2	4	0
	WT_ATTCCATTCCCTTGGT-1	WT	SM_C1	SM	0	0	0	0	0	2	3	0	0	0	0	8	0	0	0
	WT_ATTCCATTCTGAATCG-1	WT	SM_C1	SM	1	0	0	3	0	0	1	0	0	0	0	1	0	0	0
	WT_ATTCCCGAGTGACACG-1	WT	P14_C1	P14	0	7	0	0	0	28	2	0	0	0	20	20	0	0	0
	WT_ATTCCCGCAACCCGCA-1	WT	P14_C2	P14	0	9	0	0	3	3	1	0	0	2	5	10	0	0	1
	WT_ATTCCCGCACACTTAG-1	WT	P14_C1	P14	0	2	0	0	1	2	2	0	0	0	11	7	0	0	0
	WT_ATTCCCGCATTAAGCC-1	WT	SM_C1	SM	0	0	0	3	1	2	4	0	0	0	2	7	0	0	0
	WT_ATTCCCGGTCAGGTAG-1	WT	P14_C2	P14	0	2	0	1	0	5	1	0	0	0	9	5	1	1	0
	WT_ATTCCCGGTCCAGAAG-1	WT	SM_C4	SM	2	0	0	4	3	57	2	0	0	0	6	14	0	0	0
	WT_ATTCCCGGTCTGTCAA-1	WT	P14_C1	P14	0	1	0	0	0	5	5	0	0	0	3	4	0	0	0
	WT_ATTCCCGGTTATCTGG-1	WT	SM_C1	SM	0	0	0	1	1	0	0	0	0	0	0	0	0	0	0
	WT_ATTCCCGTCTAGGAAA-1	WT	P14_C2	P14	0	1	0	1	0	1	1	0	0	2	11	2	0	0	0
	WT_ATTCCCGTCTGCACCT-1	WT	P14_C2	P14	0	6	0	1	1	0	6	1	26	1	0	14	0	0	0
	WT_ATTCCTAGTCATAACC-1	WT	P14_C1	P14	0	3	0	1	1	10	1	1	0	1	5	17	0	0	0
	WT_ATTCCTATCAATCGGT-1	WT	P14_C2	P14	0	2	3	2	1	1	2	0	0	0	1	7	0	0	0
	WT_ATTCCTATCAGGAAGC-1	WT	P14_C1	P14	0	1	0	0	0	7	2	0	1	0	18	11	0	0	1
	WT_ATTCGTTAGTGGTGGT-1	WT	SM_C1	SM	1	1	1	1	2	5	0	0	0	0	0	1	0	0	0
	WT_ATTCGTTCACGCACCA-1	WT	SM_C3	SM	2	0	0	1	1	12	3	2	0	0	9	6	0	0	1
	WT_ATTCGTTCATCTCAAG-1	WT	SM&P14_C1	P14	0	2	0	0	1	2	1	0	0	0	11	7	0	0	1
	WT_ATTCGTTGTCGACTTA-1	WT	P14_C2	P14	0	3	0	2	0	3	0	2	3	2	1	8	0	0	0
	WT_ATTCGTTGTGTCCGGT-1	WT	P14_C2	P14	0	2	1	4	0	0	2	1	0	0	2	3	0	1	0
	WT_ATTCGTTGTTCAGTAC-1	WT	P14_C2	P14	0	10	0	2	0	3	5	2	0	1	0	23	0	0	0
	WT_ATTCGTTTCAAACGAA-1	WT	SM&P14_C1	SM	1	0	0	0	5	6	3	0	0	0	3	6	0	0	0
	WT_ATTCGTTTCATTGCTT-1	WT	SM_C4	SM	2	0	0	0	0	16	7	1	0	0	3	7	0	0	0
	WT_ATTCGTTTCTATGCCC-1	WT	P14_C1	P14	0	3	0	0	1	1	0	0	2	0	12	5	0	0	0
	WT_ATTCTACCAGCCCACA-1	WT	P14_C1	P14	1	2	0	1	0	1	3	0	3	0	11	8	3	0	0
	WT_ATTCTACTCGTGCTCT-1	WT	P14_C4	P14	0	13	0	0	1	38	1	2	0	2	103	22	2	0	1
	WT_ATTCTACTCTTACCAT-1	WT	P14_C1	P14	0	4	0	0	1	0	1	0	8	0	10	8	0	0	0
	WT_ATTCTTGAGAGGACTC-1	WT	P14_C1	P14	0	2	0	1	0	15	1	0	7	0	11	24	0	0	0
	WT_ATTCTTGCATACTTTC-1	WT	P14_C4	P14	0	6	0	0	1	36	3	0	0	0	34	18	0	0	0
	WT_ATTCTTGGTCGTGTTA-1	WT	P14_C2	P14	0	12	0	0	0	18	1	0	3	1	44	18	0	0	0
	WT_ATTCTTGGTGCAATAA-1	WT	P14_C1	P14	0	2	0	0	1	0	0	0	84	2	10	12	0	0	0
	WT_ATTCTTGGTTGCCGCA-1	WT	SM&P14_C1	P14	0	6	0	1	0	0	0	0	0	0	14	7	0	0	2
	WT_ATTCTTGTCGGAAACG-1	WT	P14_C4	P14	0	6	0	0	0	41	0	0	0	0	121	16	0	1	0
	WT_ATTCTTGTCTAGGCCG-1	WT	P14_C1	P14	0	4	0	0	0	15	0	1	0	1	3	27	0	0	0
	WT_ATTGGGTCACGTACTA-1	WT	SM_C3	SM	1	0	0	0	0	11	2	0	0	0	11	9	0	0	0
	WT_ATTGGGTGTACAGTAA-1	WT	P14_C4	P14	0	13	0	0	0	1	4	0	0	0	33	12	1	0	0
	WT_ATTGGGTGTGCATTTG-1	WT	SM_C1	SM	1	0	0	1	0	6	1	0	0	0	0	5	0	0	0
	WT_ATTGGGTGTGTTCATG-1	WT	SM_C2	SM	0	0	0	0	0	5	1	0	0	0	0	3	0	0	0
	WT_ATTGGGTGTTAGCTAC-1	WT	SM_C3	SM	1	0	0	0	0	4	1	0	0	1	0	2	0	0	0
	WT_ATTGGGTTCAAAGCCT-1	WT	P14_C2	P14	0	10	0	1	0	1	1	0	0	0	3	20	0	0	0
	WT_ATTGGGTTCATTGCCC-1	WT	P14_C4	P14	0	20	0	0	0	9	3	2	0	0	36	42	3	0	3
	WT_ATTGTTCAGCGACTAG-1	WT	P14_C4	P14	0	8	0	0	0	7	11	0	0	0	17	29	0	0	0
	WT_ATTGTTCCAACTCCCT-1	WT	P14_C1	P14	0	4	0	0	0	7	0	0	6	1	41	9	1	0	0
	WT_ATTGTTCCAAGCTGTT-1	WT	P14_C1	P14	0	0	0	0	0	12	0	3	24	1	22	18	1	0	0
	WT_ATTGTTCCAGCACGAA-1	WT	SM_C3	SM	1	0	0	0	2	13	5	2	0	0	0	11	0	0	0
	WT_ATTGTTCGTATGACAA-1	WT	P14_C3	P14	0	7	0	0	1	15	1	0	0	2	18	27	1	2	1
	WT_ATTGTTCGTCTAGGCC-1	WT	SM_C4	SM	2	0	0	1	0	38	1	0	0	1	6	9	0	0	0
	WT_ATTGTTCGTTGTACGT-1	WT	P14_C2	P14	0	6	0	0	0	1	1	1	0	0	8	28	0	0	1
	WT_ATTGTTCGTTGTCATG-1	WT	SM_C1	SM	1	0	0	0	0	0	0	1	0	0	0	5	0	0	0
	WT_ATTGTTCTCACTTGGA-1	WT	P14_C2	P14	0	4	0	0	0	1	2	0	0	1	6	3	0	0	1
	WT_ATTTACCAGCTATCTG-1	WT	SM_C1	SM	0	0	0	1	1	0	3	1	0	0	18	4	0	0	0
	WT_ATTTACCAGTCTTCGA-1	WT	P14_C4	P14	0	3	0	0	0	87	0	1	0	0	31	24	0	0	0
	WT_ATTTACCAGTTAGAAC-1	WT	P14_C1	P14	0	6	0	0	2	19	2	1	0	0	31	17	0	0	0
	WT_ATTTACCCACGCCAGT-1	WT	P14_C2	P14	0	8	0	6	3	0	3	0	1	0	1	6	0	0	0
	WT_ATTTACCGTAGCTTGT-1	WT	SM_C1	SM	0	0	0	0	0	5	0	0	0	0	2	1	0	0	0
	WT_ATTTACCTCAGTCATG-1	WT	P14_C1	P14	0	3	0	3	0	6	2	0	6	0	26	7	1	0	0
	WT_ATTTCACAGAGATGCC-1	WT	P14_C2	P14	0	2	0	0	0	2	1	1	0	0	3	6	0	0	0
	WT_ATTTCACAGATTCGCT-1	WT	P14_C2	P14	0	4	0	2	0	8	1	0	0	0	1	18	0	0	0
	WT_ATTTCACAGCCAGTAG-1	WT	P14_C1	P14	0	3	0	0	0	5	0	0	8	4	2	2	0	0	0
	WT_ATTTCACCACATCCCT-1	WT	P14_C4	P14	0	4	0	0	0	46	1	0	0	2	25	19	0	0	0
	WT_ATTTCACCACTCTGCT-1	WT	P14_C4	P14	0	4	0	0	0	8	2	0	0	1	2	6	0	0	0
	WT_ATTTCACGTCACTTCC-1	WT	P14_C4	P14	0	9	0	1	0	14	2	0	0	0	11	18	0	1	0
	WT_ATTTCACGTGAGTTTC-1	WT	P14_C2	P14	0	2	0	0	0	2	0	0	0	0	16	12	0	0	1
	WT_ATTTCACGTTCAAGGG-1	WT	P14_C4	P14	0	11	0	0	1	99	5	0	0	0	117	47	0	2	0
	WT_ATTTCACTCCACAGGC-1	WT	P14_C2	P14	0	3	0	1	0	1	1	0	0	0	1	12	0	0	1
	WT_ATTTCTGAGGGAGGGT-1	WT	P14_C4	P14	0	6	0	0	0	20	0	0	0	2	67	43	1	0	1
	WT_ATTTCTGAGTCATTGC-1	WT	SM_C1	SM	0	0	0	0	2	17	0	0	0	0	3	2	0	0	0
	WT_ATTTCTGGTGAGATAT-1	WT	SM_C2	SM	0	0	0	0	0	19	2	1	0	0	1	9	0	0	1
	WT_ATTTCTGGTGATACAA-1	WT	P14_C4	P14	0	6	0	1	0	17	0	1	0	1	10	16	0	0	0
	WT_CAAAGAAAGACAACAT-1	WT	P14_C4	P14	0	4	0	0	3	6	3	0	0	0	1	27	0	0	0
	WT_CAAAGAAAGGCGATAC-1	WT	P14_C2	P14	0	6	0	1	0	1	1	0	1	0	2	12	0	0	1
	WT_CAAAGAAAGTGTAGTA-1	WT	P14_C2	P14	0	1	0	1	1	0	1	0	0	0	12	1	0	0	0
	WT_CAAAGAACAGTCGTTA-1	WT	P14_C4	P14	0	5	0	2	3	19	1	0	0	0	37	30	0	0	0
	WT_CAAAGAAGTAGGCAAC-1	WT	P14_C1	P14	0	3	0	3	1	6	2	0	2	0	3	9	0	0	0
	WT_CAAAGAAGTGATACAA-1	WT	SM&P14_C1	P14	0	5	0	0	0	6	1	0	0	0	41	17	0	0	0
	WT_CAAAGAATCAAGGTGG-1	WT	P14_C1	P14	0	6	0	1	3	1	0	0	3	0	30	9	0	0	0
	WT_CAAAGAATCTAACGCA-1	WT	P14_C3	P14	1	6	0	4	0	38	6	1	0	0	72	7	0	0	0
	WT_CAAAGAATCTCTTCAA-1	WT	P14_C3	P14	0	17	0	0	1	33	1	0	0	1	67	36	0	0	0
	WT_CAACAACAGAGAAGGT-1	WT	SM_C1	SM	1	0	0	2	0	16	0	0	0	0	6	7	0	0	0
	WT_CAACAACAGAGGTCAC-1	WT	P14_C3	P14	0	5	0	0	2	32	3	0	0	2	6	33	1	0	0
	WT_CAACAACAGTAGGATT-1	WT	P14_C3	P14	0	6	0	0	1	30	0	0	0	3	63	35	0	0	0
	WT_CAACAACAGTTCAACC-1	WT	SM_C1	SM	2	0	0	0	1	10	0	0	0	0	3	4	0	0	0
	WT_CAACAACCACGCTGAC-1	WT	SM_C1	SM	3	0	1	4	1	19	5	1	0	0	0	4	0	0	1
	WT_CAACAACCACGGGCTT-1	WT	P14_C2	P14	0	5	0	2	0	12	1	0	0	1	3	16	0	0	0
	WT_CAACAACTCACGGGAA-1	WT	P14_C4	P14	0	11	0	0	0	65	5	0	0	0	9	36	0	3	0
	WT_CAACAGTAGACAAGCC-1	WT	P14_C1	P14	0	0	0	0	0	3	2	1	2	1	24	14	0	0	0
	WT_CAACAGTAGCAAGCCA-1	WT	SM_C3	SM	2	0	0	1	0	7	2	0	0	0	0	1	0	0	0
	WT_CAACAGTAGGAAGTCC-1	WT	P14_C4	P14	0	12	0	3	1	2	0	0	0	0	29	35	0	0	0
	WT_CAACAGTAGGATGTTA-1	WT	P14_C1	P14	0	1	0	0	0	0	2	0	58	0	55	9	0	0	0
	WT_CAACAGTCAGCAGGAT-1	WT	P14_C1	P14	0	4	0	1	1	0	0	1	21	1	17	21	0	0	0
	WT_CAACAGTCATGATGCT-1	WT	P14_C4	P14	0	7	0	0	0	21	6	0	0	0	4	18	0	0	0
	WT_CAACAGTGTCCCGTGA-1	WT	SM_C4	SM	2	0	0	3	0	14	3	0	0	0	1	9	0	0	0
	WT_CAACAGTGTGATATAG-1	WT	SM_C1	SM	0	0	0	3	0	3	2	0	0	0	1	5	0	0	0
	WT_CAACCAACACGGTGAA-1	WT	SM_C4	SM	3	0	0	0	1	13	3	0	0	0	6	2	0	0	0
	WT_CAACCAAGTCTTGTCC-1	WT	SM_C1	SM	2	0	0	2	1	0	5	0	0	0	0	2	0	0	0
	WT_CAACCAAGTGAGTAGC-1	WT	P14_C4	P14	0	20	0	1	0	1	1	0	0	0	82	16	0	1	0
	WT_CAACCAAGTGGTTTAC-1	WT	P14_C2	P14	0	2	0	0	0	9	5	0	0	0	12	14	0	0	0
	WT_CAACCAAGTGTAGGAC-1	WT	P14_C4	P14	0	10	0	5	3	6	2	2	0	0	5	23	0	0	0
	WT_CAACCAATCACCCTCA-1	WT	P14_C4	P14	0	14	3	2	1	10	2	0	0	0	8	36	0	0	1
	WT_CAACCTCAGAGCTGCA-1	WT	P14_C2	P14	0	5	0	2	0	25	1	0	0	0	0	18	0	0	0
	WT_CAACCTCAGCGCCCAT-1	WT	P14_C4	P14	0	15	0	0	0	88	6	1	0	8	236	56	0	2	2
	WT_CAACCTCCAGATTCGT-1	WT	P14_C1	P14	0	1	0	0	0	16	0	1	0	0	6	11	0	0	0
	WT_CAACCTCCAGGTCAAG-1	WT	P14_C4	P14	0	4	0	0	1	50	0	0	1	0	56	22	0	0	0
	WT_CAACCTCCATAGCTGT-1	WT	P14_C2	P14	0	3	0	1	1	2	0	1	0	1	0	10	0	0	0
	WT_CAACCTCTCACCTCTG-1	WT	SM_C1	SM	2	0	0	1	0	6	6	0	0	0	1	0	0	0	0
	WT_CAACCTCTCGGAGTGA-1	WT	P14_C4	P14	0	13	0	1	3	49	0	1	10	2	49	40	2	0	1
	WT_CAACGATAGGGATCTG-1	WT	SM_C1	SM	0	0	0	1	0	12	0	0	0	0	3	9	0	0	0
	WT_CAACGATAGTATGCAA-1	WT	SM_C1	SM	2	0	0	0	0	11	8	0	0	0	0	5	0	0	0
	WT_CAACGATCACGCACCA-1	WT	SM_C3	SM	1	0	0	1	1	4	0	0	0	0	4	5	0	0	0
	WT_CAACGATCATCCCACT-1	WT	SM_C1	SM	1	1	0	0	0	0	2	2	0	0	0	0	0	0	0
	WT_CAACGATGTGAGAACC-1	WT	P14_C1	P14	0	1	0	0	1	1	0	0	14	0	5	11	4	0	1
	WT_CAACGGCCAGATTCGT-1	WT	P14_C2	P14	0	2	0	0	0	12	1	0	0	0	0	6	0	0	0
	WT_CAACGGCGTTCATCGA-1	WT	SM_C2	SM	4	0	0	0	1	62	1	0	0	0	1	13	0	0	1
	WT_CAAGACTAGAAGTCAT-1	WT	P14_C2	P14	0	10	0	0	1	2	6	0	0	0	2	11	0	0	0
	WT_CAAGACTAGCTCTGTA-1	WT	P14_C2	P14	0	3	0	1	0	3	4	1	0	0	1	4	0	0	0
	WT_CAAGACTCACCTCAGG-1	WT	P14_C4	P14	0	15	0	1	1	43	2	0	2	0	10	13	0	0	2
	WT_CAAGACTCATGACACT-1	WT	P14_C4	P14	0	11	0	0	3	25	1	0	0	0	4	34	0	1	0
	WT_CAAGACTGTAAGATCA-1	WT	P14_C1	P14	0	3	0	0	1	7	0	1	11	0	5	10	0	0	0
	WT_CAAGACTGTGATGAAT-1	WT	SM_C1	SM	1	0	0	3	2	16	5	0	0	0	0	6	0	0	0
	WT_CAAGAGGAGGCAGTCA-1	WT	P14_C3	P14	0	7	0	1	2	65	1	0	0	1	13	27	0	0	0
	WT_CAAGAGGCAACGCATT-1	WT	SM_C1	SM	0	0	0	1	1	3	2	0	0	0	0	2	0	0	0
	WT_CAAGAGGCACTCAGAT-1	WT	P14_C2	P14	0	6	0	0	0	2	0	0	0	0	15	14	0	0	0
	WT_CAAGAGGGTATGCGTT-1	WT	P14_C3	P14	0	7	0	0	1	35	6	1	27	1	20	19	1	1	0
	WT_CAAGAGGTCTTAGGAC-1	WT	P14_C3	P14	0	10	0	1	2	53	2	1	0	0	0	26	0	0	0
	WT_CAAGCTAAGGGCAGAG-1	WT	SM_C3	SM	1	0	0	1	1	9	0	0	0	0	0	4	0	0	0
	WT_CAAGCTACATCCTTCG-1	WT	P14_C2	P14	0	1	1	0	0	0	2	0	0	0	15	9	0	0	1
	WT_CAAGCTAGTGGCTTAT-1	WT	P14_C1	P14	0	8	0	0	1	42	6	0	0	0	24	14	1	0	0
	WT_CAAGCTATCCGCGGAT-1	WT	P14_C4	P14	0	3	0	0	1	64	6	0	100	2	15	26	0	0	0
	WT_CAAGCTATCCTTCTTC-1	WT	SM_C1	SM	2	1	0	0	1	0	3	2	0	0	0	17	0	0	0
	WT_CAAGGGACACAGTCGC-1	WT	P14_C4	P14	0	12	0	0	1	10	4	0	0	0	18	31	0	2	1
	WT_CAAGGGATCAACGAGG-1	WT	P14_C4	P14	0	12	0	3	0	19	0	0	0	0	66	54	0	2	0
	WT_CAAGGGATCTGCGGCA-1	WT	P14_C4	P14	0	9	0	0	1	58	1	1	0	1	38	38	0	0	1
	WT_CAATACGAGATTAGCA-1	WT	P14_C4	P14	0	5	0	0	2	3	5	0	1	1	21	15	0	0	1
	WT_CAATACGAGGACGCAT-1	WT	P14_C4	P14	0	18	0	0	0	16	4	2	0	0	4	44	0	0	0
	WT_CAATACGTCTGACCCT-1	WT	P14_C3	P14	0	9	0	2	0	114	6	0	0	0	55	35	0	6	1
	WT_CAATCGAAGACCTCAT-1	WT	P14_C2	P14	0	2	0	0	0	13	1	1	0	0	2	15	0	0	0
	WT_CAATCGAGTAGTCCTA-1	WT	SM_C1	SM	1	0	0	5	2	0	4	1	0	0	0	0	0	0	0
	WT_CAATCGAGTGCATGAG-1	WT	P14_C2	P14	0	1	1	0	1	1	2	0	0	0	1	14	0	0	0
	WT_CAATCGATCACTGTTT-1	WT	SM_C1	SM	0	0	0	2	0	7	1	0	0	0	0	4	0	0	0
	WT_CAATGACCAGTTACCA-1	WT	SM_C1	SM	1	0	0	1	1	17	7	1	0	0	0	4	0	0	0
	WT_CAATGACTCATGGAGG-1	WT	P14_C1	P14	0	1	0	0	0	1	3	2	6	0	21	14	1	0	0
	WT_CAATGACTCGACATAC-1	WT	P14_C1	P14	0	12	0	1	1	8	7	2	0	1	6	24	1	0	0
	WT_CAATGACTCGCCAATA-1	WT	P14_C2	P14	0	9	0	1	0	1	0	0	1	1	4	19	0	0	0
	WT_CAATGACTCGTGCTCT-1	WT	P14_C2	P14	0	8	0	1	1	16	3	1	0	0	0	18	0	1	0
	WT_CAATGACTCTATCGGA-1	WT	SM&P14_C1	P14	0	1	1	0	0	0	3	0	1	0	4	9	0	0	0
	WT_CAATGACTCTGGTTGA-1	WT	P14_C1	P14	0	4	0	0	0	2	0	0	54	2	33	17	5	0	0
	WT_CAATTTCAGCTTAGTC-1	WT	SM_C1	SM	2	0	0	2	1	4	0	0	0	0	0	0	0	0	0
	WT_CAATTTCAGTATTCCG-1	WT	P14_C2	P14	0	4	0	2	2	5	3	0	0	0	0	9	0	0	0
	WT_CAATTTCCACTTTAGG-1	WT	P14_C2	P14	0	5	0	1	2	0	2	1	0	1	8	15	0	0	0
	WT_CAATTTCGTCTCTCCA-1	WT	P14_C1	P14	0	6	0	0	1	58	2	0	1	1	4	24	0	4	0
	WT_CAATTTCGTTACAGCT-1	WT	P14_C2	P14	0	4	0	0	1	8	1	0	4	0	18	15	0	0	0
	WT_CAATTTCTCATCGCTC-1	WT	SM_C2	SM	2	0	0	1	1	1	5	0	0	1	2	15	0	0	0
	WT_CAATTTCTCGCTGCGA-1	WT	SM_C1	SM	2	0	0	0	1	0	0	0	0	0	2	1	0	0	0
	WT_CAATTTCTCGTTAGTG-1	WT	P14_C4	P14	0	9	0	0	0	0	0	0	0	0	1	10	0	0	0
	WT_CAATTTCTCTAATTCC-1	WT	SM_C3	SM	0	0	0	2	2	7	1	0	0	0	11	6	0	0	0
	WT_CACAACAAGACGGAAA-1	WT	SM_C2	SM	2	0	0	0	0	11	6	0	0	0	4	3	0	0	0
	WT_CACAACACACGGGTAA-1	WT	SM_C3	SM	1	0	0	0	3	0	4	0	0	0	0	8	0	0	0
	WT_CACAACAGTTCGAAGG-1	WT	SM_C3	SM	0	0	0	1	0	28	0	0	0	0	10	5	0	0	0
	WT_CACAACATCCTGGCTT-1	WT	SM&P14_C1	P14	0	12	0	0	1	15	3	0	0	0	37	27	0	4	0
	WT_CACACAAAGCGTCAGA-1	WT	P14_C4	P14	0	11	0	0	2	39	3	0	0	0	13	35	0	0	0
	WT_CACACAAAGCTGTTAC-1	WT	P14_C2	P14	0	1	1	1	2	7	1	0	0	0	0	9	0	0	0
	WT_CACACAAAGGTCGTAG-1	WT	P14_C4	P14	0	14	0	0	1	35	4	1	0	0	3	22	0	0	0
	WT_CACACAACACGTCATA-1	WT	P14_C4	P14	0	7	0	0	0	143	2	2	0	2	96	38	0	1	0
	WT_CACACAAGTGTGGTCC-1	WT	P14_C2	P14	0	2	2	2	2	0	6	0	0	0	0	2	0	0	0
	WT_CACACAATCGGCCCAA-1	WT	P14_C2	P14	0	2	3	2	1	1	3	2	0	0	0	15	0	0	0
	WT_CACAGATCAAGTGTCT-1	WT	SM_C3	SM	0	0	0	0	2	0	3	0	0	0	6	2	0	0	0
	WT_CACAGATGTAGTCGTT-1	WT	P14_C2	P14	0	8	0	0	0	6	3	0	0	1	11	32	1	0	0
	WT_CACAGATGTATGACAA-1	WT	SM_C3	SM	1	0	0	0	2	2	1	0	0	0	2	0	0	0	0
	WT_CACAGATGTATGAGCG-1	WT	P14_C4	P14	0	16	1	1	0	74	1	4	2	1	118	41	4	1	2
	WT_CACAGATTCATGGCCG-1	WT	P14_C4	P14	0	10	0	2	0	61	7	2	0	0	9	21	0	0	0
	WT_CACAGATTCCCAAGCG-1	WT	P14_C2	P14	0	10	0	0	0	32	1	0	0	0	0	12	0	0	0
	WT_CACAGATTCGGCATTA-1	WT	P14_C4	P14	0	19	0	3	1	28	3	0	0	1	37	33	0	0	0
	WT_CACAGATTCTCGACGG-1	WT	P14_C2	P14	0	2	0	1	0	10	1	0	0	0	0	8	1	3	0
	WT_CACAGATTCTCTATAC-1	WT	P14_C3	P14	0	2	0	1	0	5	1	0	0	1	13	7	1	0	0
	WT_CACAGGCAGCTCATAC-1	WT	P14_C1	P14	0	1	0	0	0	9	2	1	37	2	29	15	5	0	0
	WT_CACAGGCCACAAGCCC-1	WT	SM_C4	SM	3	0	0	1	0	41	3	0	0	0	23	8	0	2	0
	WT_CACAGGCCACTCTGCT-1	WT	SM_C3	SM	0	1	0	3	1	2	1	0	1	0	4	3	0	1	0
	WT_CACAGGCCAGCAAGAC-1	WT	P14_C2	P14	0	1	0	0	4	1	1	0	0	1	7	9	0	0	1
	WT_CACAGGCCATCCTAAG-1	WT	P14_C2	P14	0	3	0	2	1	7	7	0	0	0	1	17	0	0	0
	WT_CACAGGCGTCATATGC-1	WT	SM_C3	SM	3	0	0	0	1	4	3	0	0	0	1	2	0	0	0
	WT_CACAGGCGTGGCACTC-1	WT	P14_C1	P14	0	7	0	0	1	21	0	1	0	2	14	25	0	0	0
	WT_CACAGGCGTGGCCTCA-1	WT	P14_C4	P14	0	15	0	0	0	55	0	1	0	0	3	36	0	1	0
	WT_CACAGGCGTTAGTCGT-1	WT	P14_C2	P14	0	6	0	0	1	11	2	0	0	1	6	9	0	0	0
	WT_CACAGGCTCACTTGGA-1	WT	SM_C1	SM	0	0	0	0	1	0	8	0	0	0	0	2	0	0	0
	WT_CACAGGCTCAGAACCT-1	WT	P14_C4	P14	0	10	0	1	0	58	4	0	0	0	1	38	0	0	0
	WT_CACAGGCTCCCATACC-1	WT	P14_C2	P14	0	2	3	1	1	7	1	1	0	1	0	8	0	0	0
	WT_CACATGAGTCTGTTAG-1	WT	P14_C4	P14	0	3	0	1	1	70	0	0	0	0	16	27	0	0	0
	WT_CACATGATCTGGGAGA-1	WT	SM&P14_C1	P14	0	4	0	0	0	52	0	0	0	1	81	26	1	1	3
	WT_CACCAAAAGATACGAT-1	WT	P14_C2	P14	0	4	0	0	0	0	2	0	0	0	0	10	0	2	0
	WT_CACCAAACAACAAGAT-1	WT	P14_C4	P14	0	10	0	0	0	10	1	2	0	0	23	16	0	0	0
	WT_CACCAAACACGAGGTA-1	WT	P14_C4	P14	0	18	0	1	2	31	5	3	0	1	92	47	1	0	2
	WT_CACCAAACAGTCCGTG-1	WT	P14_C1	P14	0	6	0	0	0	0	0	0	1	0	26	8	0	0	0
	WT_CACCAAACATACGCAT-1	WT	P14_C2	P14	0	10	0	0	0	6	0	0	0	1	0	16	1	0	0
	WT_CACCAAACATTCATCT-1	WT	SM_C4	SM	3	0	0	2	2	20	3	0	0	0	5	9	2	0	0
	WT_CACCAAAGTTGCTTGA-1	WT	P14_C3	P14	0	9	0	1	1	69	3	0	0	1	10	30	0	2	0
	WT_CACCAAATCGGATACT-1	WT	SM&P14_C1	SM	0	0	0	0	3	1	2	0	0	0	0	1	0	0	0
	WT_CACCGTTAGACCATAA-1	WT	P14_C1	P14	0	6	0	1	0	8	1	0	0	0	4	17	1	0	0
	WT_CACCGTTAGATACATG-1	WT	P14_C2	P14	0	2	0	1	0	20	1	1	0	0	0	13	0	0	1
	WT_CACCGTTAGATTGCGG-1	WT	SM_C4	SM	3	0	0	0	1	41	2	0	0	0	2	12	0	0	0
	WT_CACCGTTAGCGTGCCT-1	WT	SM_C1	SM	2	0	0	3	1	8	0	0	0	0	0	5	0	0	1
	WT_CACCGTTAGCTACTAC-1	WT	P14_C4	P14	0	33	0	1	0	57	4	1	6	0	47	36	0	3	1
	WT_CACCGTTAGGTGCTTT-1	WT	P14_C1	P14	0	5	0	1	0	5	2	1	0	1	9	6	0	0	0
	WT_CACCGTTAGTCAGCCC-1	WT	SM_C3	SM	2	0	0	0	1	2	2	0	0	0	7	9	0	0	0
	WT_CACCGTTAGTTGTCGT-1	WT	P14_C4	P14	0	9	0	0	0	18	2	0	0	0	42	10	0	1	0
	WT_CACCGTTTCAGCTCTC-1	WT	P14_C3	P14	0	6	0	0	1	56	4	3	0	1	16	30	0	3	2
	WT_CACCGTTTCTCGCTTG-1	WT	P14_C4	P14	0	10	1	0	2	0	2	0	0	0	28	20	0	0	0
	WT_CACGAATAGCCATTGT-1	WT	P14_C4	P14	0	10	0	0	1	20	0	1	0	5	91	45	3	4	1
	WT_CACGAATAGGCTCACC-1	WT	P14_C4	P14	0	2	1	4	0	8	5	0	0	0	11	11	1	0	0
	WT_CACGAATGTGTCATTG-1	WT	P14_C4	P14	0	7	0	1	0	69	3	2	1	0	0	40	0	2	0
	WT_CACGAATGTGTCCACG-1	WT	SM_C1	SM	1	0	0	2	0	0	0	0	0	0	0	0	0	0	0
	WT_CACGAATTCGATTGAC-1	WT	P14_C2	P14	0	7	0	0	0	4	1	0	0	0	7	8	0	0	0
	WT_CACGAATTCGCTCCTA-1	WT	P14_C2	P14	0	0	1	1	1	5	0	1	0	1	0	8	0	0	0
	WT_CACGAATTCTAAGGAA-1	WT	SM_C3	SM	0	0	0	0	1	1	1	0	0	0	20	14	0	0	0
	WT_CACGGGTAGCCTGTCG-1	WT	P14_C2	P14	0	7	0	1	0	1	3	0	0	0	8	9	0	0	0
	WT_CACGGGTAGGCATGGT-1	WT	P14_C2	P14	0	3	0	0	1	0	1	0	0	0	8	9	0	0	0
	WT_CACGGGTCATCCGATA-1	WT	SM_C4	SM	0	0	0	0	2	26	2	2	0	0	4	10	0	0	0
	WT_CACGGGTTCCTTATCA-1	WT	P14_C4	P14	0	31	0	0	2	31	8	1	0	4	63	79	0	3	1
	WT_CACGGGTTCTAACGGT-1	WT	P14_C2	P14	0	3	0	0	0	32	4	1	0	0	0	21	0	5	0
	WT_CACGTGGAGACAGCGT-1	WT	P14_C2	P14	0	6	1	1	1	0	7	1	0	2	0	13	0	0	0
	WT_CACGTGGAGGCCATAG-1	WT	SM_C1	SM	2	1	0	0	0	10	14	0	0	0	2	1	0	0	0
	WT_CACGTGGGTTGTGGCC-1	WT	SM_C1	SM	1	0	0	0	0	2	2	0	0	0	1	3	0	0	1
	WT_CACGTGGTCATGCTAG-1	WT	P14_C2	P14	0	5	0	1	0	1	3	0	0	0	4	10	0	0	1
	WT_CACGTGGTCGGTTGTA-1	WT	P14_C2	P14	0	11	0	0	0	21	1	0	0	0	35	18	0	0	1
	WT_CACGTTCCAACCTAAC-1	WT	P14_C1	P14	0	18	0	0	0	6	3	1	0	1	17	20	0	1	0
	WT_CACGTTCCAAGACTGG-1	WT	SM_C3	SM	3	1	0	1	0	0	2	0	0	0	9	6	0	0	0
	WT_CACGTTCCACACACTA-1	WT	P14_C4	P14	0	8	0	0	1	17	5	1	0	0	17	28	0	1	0
	WT_CACGTTCCACTGTTCC-1	WT	P14_C3	P14	0	21	0	0	0	31	3	0	0	0	81	33	0	1	0
	WT_CACGTTCCACTTCCTG-1	WT	SM_C3	SM	0	0	0	0	2	0	2	0	29	1	6	8	0	0	0
	WT_CACGTTCGTCCATACA-1	WT	SM&P14_C1	P14	0	7	1	4	0	0	5	1	0	0	2	15	0	0	0
	WT_CACGTTCGTCGGTACC-1	WT	P14_C1	P14	0	12	0	0	0	24	0	0	9	0	7	20	1	0	0
	WT_CACGTTCTCCATCAGA-1	WT	P14_C1	P14	0	2	0	0	0	3	10	0	7	0	25	17	0	0	0
	WT_CACGTTCTCGCCGTGA-1	WT	P14_C3	P14	0	11	1	1	1	22	7	0	0	3	11	37	0	0	1
	WT_CACTAAGAGGACAACC-1	WT	P14_C4	P14	0	7	0	1	1	8	2	2	0	0	6	17	2	0	1
	WT_CACTAAGAGTCATGGG-1	WT	P14_C1	P14	0	5	0	1	0	4	0	1	0	1	15	10	2	0	0
	WT_CACTAAGCAAGTAGTA-1	WT	P14_C2	P14	0	3	0	0	0	29	16	0	0	0	0	12	0	0	1
	WT_CACTAAGGTTGCGGAA-1	WT	P14_C1	P14	0	4	0	0	0	1	0	0	0	0	26	16	1	0	0
	WT_CACTGAAAGCGATTCT-1	WT	P14_C4	P14	0	9	0	0	3	13	2	1	0	1	8	17	0	0	0
	WT_CACTGAAAGTGAGTTA-1	WT	P14_C1	P14	0	0	0	0	0	0	2	0	7	1	0	8	0	0	0
	WT_CACTGAACAAGACAAT-1	WT	SM_C3	SM	2	0	0	2	2	10	5	0	0	0	2	9	0	0	0
	WT_CACTGAACATCCTAAG-1	WT	SM_C1	SM	0	0	0	0	0	1	0	0	0	0	0	1	0	0	0
	WT_CACTGAAGTAGGACCA-1	WT	P14_C1	P14	0	4	0	1	0	25	2	0	0	1	29	9	1	0	0
	WT_CACTGAAGTCCTTTGC-1	WT	P14_C4	P14	0	8	0	0	0	9	1	1	0	0	19	17	0	0	0
	WT_CACTGAAGTGCTATTG-1	WT	P14_C4	P14	0	12	0	0	1	11	2	0	0	0	10	32	0	0	0
	WT_CACTGAATCCTACGAA-1	WT	P14_C1	P14	0	1	0	1	0	9	0	0	0	2	10	14	1	0	0
	WT_CACTGAATCGTGGCGT-1	WT	P14_C4	P14	0	7	0	0	0	22	3	0	0	2	34	33	0	0	0
	WT_CACTGGGAGAAGAGCA-1	WT	SM_C1	SM	0	0	0	0	0	11	5	0	0	0	4	3	0	0	0
	WT_CACTGGGCAGGTTCGC-1	WT	P14_C4	P14	0	12	0	0	0	19	0	2	201	2	107	38	3	1	0
	WT_CACTGGGGTAACCCGC-1	WT	P14_C4	P14	0	2	0	0	2	0	1	1	0	2	0	22	0	0	0
	WT_CACTGGGGTAATGTGA-1	WT	P14_C1	P14	0	6	0	0	1	8	2	0	0	4	26	37	0	1	0
	WT_CACTGGGGTATCAGCT-1	WT	SM_C4	SM	3	0	0	0	0	23	6	0	0	0	5	11	0	0	0
	WT_CACTGGGGTATGTCAC-1	WT	SM_C1	SM	0	0	0	0	0	1	1	0	0	0	1	2	0	0	0
	WT_CACTGGGGTCGACTGC-1	WT	P14_C2	P14	0	11	0	0	0	13	0	0	0	0	12	15	0	0	0
	WT_CACTGGGTCCGATGCG-1	WT	P14_C4	P14	0	8	0	0	0	66	2	1	0	0	2	30	0	0	0
	WT_CACTGGGTCTCAATCT-1	WT	P14_C2	P14	0	2	0	1	1	0	0	0	0	0	3	9	0	0	0
	WT_CACTGTCAGTATAGGT-1	WT	P14_C3	P14	0	1	0	0	1	30	0	1	0	0	5	13	0	1	0
	WT_CACTGTCCACCAGACC-1	WT	SM_C3	SM	0	0	0	0	0	0	0	0	0	0	2	4	0	0	0
	WT_CACTGTCCAGCTACCG-1	WT	P14_C4	P14	0	23	0	0	1	74	6	0	2	1	227	28	0	0	0
	WT_CACTGTCCATCTTTCA-1	WT	P14_C4	P14	0	6	0	1	0	28	2	0	8	0	11	24	0	0	1
	WT_CACTGTCGTGTAACGG-1	WT	P14_C4	P14	0	11	0	2	0	46	3	0	0	2	47	20	1	0	0
	WT_CACTGTCGTTGCAACT-1	WT	P14_C4	P14	0	9	0	0	3	27	5	0	0	13	168	47	0	1	1
	WT_CACTGTCTCACCTACC-1	WT	P14_C4	P14	0	8	0	1	1	10	0	0	0	0	13	24	0	0	0
	WT_CACTGTCTCAGACCCG-1	WT	SM_C1	SM	2	0	0	2	3	5	0	0	0	0	0	8	0	0	0
	WT_CACTGTCTCATCACTT-1	WT	P14_C2	P14	0	5	1	0	6	1	0	0	0	0	1	24	0	0	0
	WT_CACTTCGAGTTGCTGT-1	WT	SM_C4	SM	2	0	0	2	1	27	2	1	0	0	7	9	0	0	0
	WT_CACTTCGTCTCCGATC-1	WT	SM_C3	SM	0	1	0	0	0	19	4	2	0	0	1	7	0	0	0
	WT_CAGAGCCAGTCTAGAA-1	WT	SM_C1	SM	1	0	0	1	2	1	1	0	0	0	3	3	0	0	0
	WT_CAGAGCCCAGTCAGAG-1	WT	P14_C3	P14	0	6	0	0	0	40	2	0	0	0	5	19	6	0	0
	WT_CAGAGCCGTCGCATGC-1	WT	SM_C4	SM	1	1	0	0	0	7	1	0	0	0	0	8	0	0	2
	WT_CAGATACAGAGCTGCA-1	WT	P14_C3	P14	0	8	0	0	1	22	2	1	1	5	6	33	0	3	0
	WT_CAGATACAGGCAGTCA-1	WT	SM_C1	SM	3	0	0	2	1	2	0	0	0	0	3	3	0	0	0
	WT_CAGATACCAAACAGGC-1	WT	P14_C2	P14	0	10	0	0	1	24	0	0	0	0	1	11	1	0	0
	WT_CAGATACGTTGTGGAG-1	WT	SM_C1	SM	0	0	0	3	1	15	0	0	0	0	0	9	0	0	0
	WT_CAGATACTCAGGGATG-1	WT	P14_C2	P14	0	3	1	0	0	0	0	0	0	0	9	10	0	0	0
	WT_CAGATCACACATACGT-1	WT	P14_C4	P14	0	3	0	0	0	12	1	0	13	0	11	19	3	1	0
	WT_CAGATCAGTAGACAGC-1	WT	P14_C4	P14	0	6	0	0	0	11	0	1	1	2	3	3	14	0	0
	WT_CAGATCAGTCTCTCTG-1	WT	SM_C1	SM	0	0	0	0	1	3	2	0	0	0	0	2	0	0	0
	WT_CAGATCAGTTTCACAG-1	WT	P14_C4	P14	0	7	0	0	1	0	3	2	0	0	4	21	0	0	0
	WT_CAGATCATCAAGCTTG-1	WT	SM_C1	SM	1	0	0	2	1	0	3	0	0	0	1	11	0	0	0
	WT_CAGATTGAGATGCGAC-1	WT	P14_C4	P14	0	8	0	0	1	40	1	0	9	0	38	40	0	0	0
	WT_CAGATTGAGGGTGAGG-1	WT	P14_C2	P14	0	3	0	1	1	4	0	0	0	1	11	6	0	0	0
	WT_CAGATTGAGTAACCTC-1	WT	P14_C2	P14	0	2	0	1	0	17	1	0	0	1	4	11	0	1	0
	WT_CAGATTGCACGTACAT-1	WT	SM&P14_C1	SM	2	0	0	0	1	8	0	0	0	1	3	8	1	0	0
	WT_CAGATTGGTCTACTGA-1	WT	P14_C4	P14	0	1	0	0	0	0	2	0	0	0	8	12	0	0	0
	WT_CAGATTGGTGATGAAT-1	WT	P14_C4	P14	0	13	0	0	2	43	0	1	2	0	26	20	1	0	0
	WT_CAGATTGGTGCCTTTC-1	WT	P14_C2	P14	0	2	0	2	0	0	1	0	0	0	0	2	0	0	1
	WT_CAGATTGGTTTCGACA-1	WT	P14_C4	P14	0	5	0	9	2	33	2	0	0	0	8	22	2	1	0
	WT_CAGATTGTCGCCAGAC-1	WT	P14_C4	P14	0	12	0	1	0	24	2	0	2	0	87	15	3	0	0
	WT_CAGCAATAGAGGGTCT-1	WT	P14_C2	P14	0	9	0	2	2	0	0	1	0	0	2	5	1	0	0
	WT_CAGCAATAGCACCGTC-1	WT	P14_C2	P14	0	3	0	2	0	0	2	1	0	0	0	6	0	0	0
	WT_CAGCAATCATCAACCA-1	WT	P14_C4	P14	0	13	0	1	1	55	6	0	0	2	26	35	0	0	1
	WT_CAGCAATGTCTAGGCC-1	WT	SM_C4	SM	3	0	0	1	0	2	1	0	1	0	14	2	0	0	0
	WT_CAGCAATGTGCAGTGA-1	WT	P14_C1	P14	0	4	0	0	0	10	0	0	68	2	16	15	2	0	0
	WT_CAGCAATGTTCTTGCC-1	WT	SM_C3	SM	1	0	0	4	1	18	4	0	0	1	13	7	0	0	0
	WT_CAGCACGAGCTCAGAG-1	WT	P14_C4	P14	0	8	0	0	0	37	3	2	0	0	4	32	0	1	2
	WT_CAGCACGAGGGTGAGG-1	WT	P14_C2	P14	0	1	0	1	0	1	1	1	0	0	5	14	0	0	0
	WT_CAGCACGCAATTGCCA-1	WT	SM_C3	SM	4	0	0	0	2	2	1	1	0	0	1	4	0	0	0
	WT_CAGCACGGTCATCAGT-1	WT	P14_C2	P14	0	8	0	1	0	0	2	1	0	3	15	9	0	0	0
	WT_CAGCAGCAGCACTCGC-1	WT	SM_C3	SM	1	0	0	0	2	9	3	2	0	0	9	1	0	0	2
	WT_CAGCAGCAGCCTTTCC-1	WT	P14_C3	P14	0	7	0	0	0	15	0	3	0	5	41	13	0	0	4
	WT_CAGCAGCAGGCGAACT-1	WT	P14_C4	P14	0	12	0	0	4	116	3	1	1	3	68	47	0	1	1
	WT_CAGCAGCCAAGGTCTT-1	WT	SM_C3	SM	2	0	0	3	1	8	0	0	0	0	5	6	0	0	0
	WT_CAGCAGCCACCTGCGA-1	WT	SM_C1	SM	1	0	0	0	1	10	2	0	0	0	0	8	0	3	0
	WT_CAGCAGCGTCACGACC-1	WT	P14_C2	P14	0	5	0	3	1	36	4	0	0	0	0	24	0	0	0
	WT_CAGCAGCGTGTTGAGG-1	WT	SM_C3	SM	1	0	0	2	0	1	4	0	0	0	0	3	0	0	0
	WT_CAGCAGCTCGGACTTA-1	WT	SM_C3	SM	2	0	0	0	0	6	0	0	1	0	0	6	0	0	0
	WT_CAGCCAGCAAGAGCTG-1	WT	SM_C3	SM	1	0	0	2	1	21	7	2	0	0	1	3	0	0	0
	WT_CAGCCAGCACTACGGC-1	WT	P14_C2	P14	0	1	0	1	0	2	0	0	6	0	16	6	2	0	0
	WT_CAGCCAGGTCCTGGTG-1	WT	SM_C3	SM	1	0	0	0	0	5	3	0	0	0	9	11	0	0	0
	WT_CAGCCAGTCACTCTTA-1	WT	P14_C1	P14	0	5	0	0	1	6	4	1	50	1	13	17	0	0	2
	WT_CAGCCAGTCTTTCCAA-1	WT	P14_C2	P14	0	2	1	7	0	0	2	0	0	2	0	12	0	0	0
	WT_CAGCGTGAGGCCTTGC-1	WT	P14_C1	P14	0	5	0	0	1	12	1	0	8	1	8	22	0	0	0
	WT_CAGCGTGGTAGACACG-1	WT	P14_C2	P14	0	3	0	0	0	15	8	0	0	1	4	24	0	0	0
	WT_CAGCGTGTCCAGTTCC-1	WT	SM_C2	SM	0	0	0	1	3	3	1	1	0	0	0	3	0	0	0
	WT_CAGCGTGTCGTCAAAC-1	WT	P14_C1	P14	0	2	0	0	0	5	0	0	0	2	29	13	0	0	0
	WT_CAGGCCAAGATAGCTA-1	WT	SM_C1	SM	0	0	0	1	0	81	0	0	0	0	0	6	0	0	0
	WT_CAGGCCACACGCGGTT-1	WT	P14_C2	P14	0	3	0	1	0	13	5	0	0	0	10	10	0	0	0
	WT_CAGGCCATCTACTATC-1	WT	SM_C1	SM	2	0	0	0	2	1	9	0	0	0	7	8	0	0	0
	WT_CAGGCCATCTTCCAGC-1	WT	SM_C1	SM	1	0	0	1	2	9	0	0	0	0	1	1	0	0	0
	WT_CAGGGCTCAACTACGT-1	WT	P14_C1	P14	0	7	1	1	1	3	1	0	0	2	2	22	0	0	0
	WT_CAGGGCTCAGACCATT-1	WT	P14_C4	P14	0	4	1	1	1	10	2	3	0	1	4	39	0	1	0
	WT_CAGGGCTCAGATAAAC-1	WT	SM_C1	SM	1	0	0	0	1	3	2	0	0	0	0	7	0	0	0
	WT_CAGGGCTGTGTTTGCA-1	WT	P14_C1	P14	0	3	0	4	0	17	2	0	0	1	5	16	4	0	0
	WT_CAGGGCTGTTTCGTAG-1	WT	SM_C1	SM	2	0	0	2	0	1	3	0	0	0	0	0	0	0	0
	WT_CAGGGCTTCAACTCTT-1	WT	P14_C2	P14	0	2	0	0	0	24	3	0	0	0	5	24	1	0	0
	WT_CAGGGCTTCACTCCGT-1	WT	P14_C4	P14	0	4	0	1	1	14	0	3	0	1	14	18	0	0	1
	WT_CAGGGCTTCAGCGCAC-1	WT	P14_C1	P14	0	4	0	0	0	18	1	2	0	0	13	30	0	0	0
	WT_CAGGGCTTCGAAGCCC-1	WT	P14_C1	P14	0	6	0	0	0	16	1	3	0	1	20	30	0	3	0
	WT_CAGGGCTTCGGTAGAG-1	WT	SM_C1	SM	0	0	0	0	0	3	0	0	0	0	0	4	0	0	0
	WT_CAGGGCTTCTTCACAT-1	WT	SM_C2	SM	5	0	0	0	2	28	2	0	0	1	0	18	0	0	0
	WT_CAGGTATCAGCATACT-1	WT	SM_C4	SM	0	0	0	1	1	12	5	2	0	0	2	8	0	0	0
	WT_CAGGTATCATTGACTG-1	WT	P14_C1	P14	0	1	0	0	0	11	0	0	0	0	9	10	0	0	0
	WT_CAGGTATGTACGCTAT-1	WT	P14_C1	P14	0	3	0	0	1	0	2	1	0	2	5	13	1	0	0
	WT_CAGTGCGAGAGGTGCT-1	WT	SM&P14_C1	P14	0	2	0	0	0	1	2	0	0	0	18	4	0	1	0
	WT_CAGTGCGAGCAATTAG-1	WT	P14_C2	P14	0	2	0	1	1	0	0	0	0	0	0	3	0	0	0
	WT_CAGTGCGAGCTCCGAC-1	WT	SM_C4	SM	1	0	0	0	0	40	2	3	0	0	0	14	0	3	1
	WT_CAGTGCGCACAGCCTG-1	WT	SM_C2	SM	0	0	0	0	1	9	1	0	0	0	1	7	0	0	0
	WT_CAGTGCGCAGGACAGT-1	WT	P14_C4	P14	0	4	0	0	0	46	4	2	7	1	27	24	0	0	0
	WT_CAGTGCGGTCACTTCC-1	WT	P14_C1	P14	0	1	0	2	0	2	0	0	12	0	9	9	2	0	0
	WT_CAGTGCGGTTACGATC-1	WT	P14_C4	P14	0	17	0	0	3	13	2	0	0	0	19	26	0	0	0
	WT_CAGTTAGAGCGGCTCT-1	WT	P14_C4	P14	0	13	0	2	1	78	3	0	0	0	153	24	0	0	0
	WT_CAGTTAGAGGGATCAC-1	WT	P14_C3	P14	0	3	0	0	0	51	3	0	0	0	47	14	0	0	0
	WT_CAGTTAGCAGCACACC-1	WT	P14_C4	P14	1	5	0	1	1	1	1	0	0	0	18	21	0	0	0
	WT_CAGTTAGGTTGAGAGC-1	WT	P14_C2	P14	0	4	0	0	0	5	0	0	0	0	20	5	0	0	0
	WT_CAGTTAGTCATTGGTG-1	WT	SM_C1	SM	0	0	1	0	1	8	8	2	0	0	1	6	0	0	0
	WT_CAGTTAGTCTCACGAA-1	WT	P14_C1	P14	0	3	0	4	0	20	0	0	0	1	7	13	0	0	0
	WT_CAGTTCCCAACCGACC-1	WT	P14_C1	P14	0	6	0	1	1	4	1	1	57	0	26	33	5	0	2
	WT_CAGTTCCCAGAGATTA-1	WT	SM_C1	SM	0	0	0	0	0	1	0	0	0	0	0	5	0	0	0
	WT_CAGTTCCCAGCACAGA-1	WT	P14_C4	P14	0	19	0	2	0	55	0	0	0	3	45	22	2	4	2
	WT_CAGTTCCCATTCAGGT-1	WT	P14_C2	P14	0	8	0	0	0	1	0	0	0	1	14	9	0	0	0
	WT_CAGTTCCGTATCGAGG-1	WT	SM_C4	SM	1	0	0	3	1	42	3	0	0	0	1	10	0	1	0
	WT_CAGTTCCGTCCCTAAA-1	WT	SM_C1	SM	0	0	0	4	0	10	3	0	1	0	13	8	0	0	1
	WT_CAGTTCCTCATTCTTG-1	WT	P14_C1	P14	0	4	0	0	0	5	0	0	73	1	44	28	0	0	0
	WT_CAGTTCCTCATTGCGA-1	WT	P14_C4	P14	0	13	0	1	0	45	3	0	0	0	16	31	0	4	0
	WT_CAGTTCCTCGATGCTA-1	WT	P14_C4	P14	0	12	0	2	1	8	1	0	0	3	23	20	1	0	0
	WT_CATAAGCAGGTAAGTT-1	WT	P14_C4	P14	0	15	0	0	0	43	0	0	0	0	66	19	0	0	0
	WT_CATAAGCAGGTCACCC-1	WT	P14_C2	P14	0	7	0	1	0	15	1	0	0	0	8	14	0	0	0
	WT_CATAAGCGTATCAAGA-1	WT	P14_C4	P14	0	8	0	1	0	21	0	0	0	0	45	21	0	0	0
	WT_CATAAGCGTGATAGAT-1	WT	P14_C4	P14	0	8	0	0	0	13	0	0	0	0	3	7	0	0	0
	WT_CATAAGCTCCTGTTGC-1	WT	SM_C3	SM	4	0	0	0	0	19	11	0	0	1	0	11	0	0	0
	WT_CATACAGAGTTACGGG-1	WT	P14_C3	P14	0	7	0	0	0	101	2	0	0	0	12	24	0	3	0
	WT_CATACAGGTAGCTGCC-1	WT	SM_C3	SM	1	0	0	0	0	3	0	0	0	0	3	3	0	0	0
	WT_CATACAGGTCAGTCTA-1	WT	P14_C2	P14	0	7	1	0	0	1	0	3	0	0	1	5	0	0	0
	WT_CATACAGTCCGGGACT-1	WT	P14_C2	P14	0	3	0	4	2	10	7	0	0	0	5	11	0	0	0
	WT_CATACCCAGCGATGCA-1	WT	P14_C3	P14	0	3	0	0	0	10	4	1	0	0	5	17	0	0	0
	WT_CATACCCCAGGTTCAT-1	WT	P14_C1	P14	0	4	0	3	1	23	1	0	0	1	2	14	0	0	0
	WT_CATACCCCAGTTAAAG-1	WT	P14_C3	P14	0	10	0	0	1	32	1	0	0	1	19	25	0	0	2
	WT_CATACCCGTCGAATTC-1	WT	P14_C1	P14	0	1	0	0	0	5	1	1	0	0	2	8	0	0	0
	WT_CATACCCTCCTGTAGA-1	WT	P14_C4	P14	0	6	0	2	1	4	8	0	1	2	0	5	0	0	0
	WT_CATACTTAGAAGCGAA-1	WT	SM_C1	SM	0	0	0	0	0	3	0	0	0	0	0	5	0	0	0
	WT_CATACTTGTCTAACTG-1	WT	P14_C2	P14	0	9	1	0	0	4	5	1	0	0	9	12	0	0	0
	WT_CATACTTTCAAGTCGT-1	WT	SM&P14_C1	P14	0	4	0	3	0	5	1	0	0	0	0	13	0	0	0
	WT_CATACTTTCCCATACC-1	WT	P14_C4	P14	0	1	0	2	0	6	0	1	0	0	34	15	0	0	0
	WT_CATAGACCACACCTGG-1	WT	P14_C2	P14	0	6	4	1	1	0	1	0	0	0	4	14	0	0	0
	WT_CATAGACCAGGTCCCA-1	WT	SM_C2	SM	3	0	0	0	0	3	6	0	0	0	16	2	0	0	0
	WT_CATAGACGTCTTGGTA-1	WT	SM_C1	SM	1	0	0	0	0	7	0	0	0	0	0	1	0	0	0
	WT_CATAGACGTGTATTGC-1	WT	P14_C4	P14	0	5	0	1	0	30	1	0	0	1	15	18	1	0	0
	WT_CATAGACTCAAGTGGG-1	WT	SM&P14_C1	SM	0	0	0	0	2	3	0	0	0	0	2	0	0	0	0
	WT_CATCAAGAGATGAACT-1	WT	P14_C2	P14	0	7	0	1	1	0	1	2	0	0	25	22	0	0	0
	WT_CATCAAGCAAAGGCTG-1	WT	P14_C4	P14	0	5	0	0	1	20	1	1	143	1	49	27	5	0	0
	WT_CATCAAGCAACCAACT-1	WT	P14_C3	P14	0	11	0	0	2	50	0	0	0	1	21	29	0	1	0
	WT_CATCAAGCAGGCACAA-1	WT	SM&P14_C1	P14	0	14	0	0	0	10	8	1	0	0	2	20	0	0	0
	WT_CATCAAGCAGGTACGA-1	WT	P14_C4	P14	0	8	0	0	1	31	1	1	0	1	32	25	1	0	0
	WT_CATCAAGGTACGAAAT-1	WT	SM&P14_C1	P14	0	8	0	0	0	20	2	0	0	0	31	38	0	0	0
	WT_CATCAAGGTAGGCAGT-1	WT	P14_C4	P14	0	2	0	3	1	11	0	2	0	1	13	15	1	0	0
	WT_CATCAAGTCATCAGTG-1	WT	P14_C1	P14	0	6	0	0	0	12	1	0	0	3	19	22	0	0	1
	WT_CATCCACAGAGTAACT-1	WT	P14_C4	P14	0	7	0	0	0	18	2	2	0	0	0	35	0	0	1
	WT_CATCCACAGGTAGCCA-1	WT	SM_C1	SM	2	0	0	4	0	3	1	0	0	0	0	1	0	0	1
	WT_CATCCACAGTGTTCCA-1	WT	P14_C2	P14	0	2	1	1	0	0	2	1	0	1	1	7	0	0	0
	WT_CATCCACCAAGGTTGG-1	WT	P14_C4	P14	0	9	0	0	0	73	2	0	0	0	3	27	0	0	0
	WT_CATCCACCAGTCCCGA-1	WT	P14_C4	P14	0	7	0	0	0	38	3	0	0	0	27	30	0	0	0
	WT_CATCCACGTTGCATTG-1	WT	SM_C2	SM	2	0	0	0	0	6	4	0	0	0	1	6	0	0	0
	WT_CATCCACTCGGTGAAG-1	WT	P14_C4	P14	4	0	0	1	1	12	2	0	0	0	23	5	0	0	0
	WT_CATCCCACAGCTGTGC-1	WT	SM_C1	SM	4	0	0	4	0	2	0	0	0	0	0	3	0	0	0
	WT_CATCCCAGTACTGCGC-1	WT	P14_C1	P14	0	1	0	0	0	4	0	1	63	1	18	14	2	0	0
	WT_CATCCCAGTAGACAGC-1	WT	P14_C3	P14	0	9	0	0	0	14	0	1	0	0	5	27	0	4	0
	WT_CATCCCAGTCGCGGTT-1	WT	P14_C2	P14	0	5	0	0	0	0	0	2	0	0	19	7	0	0	0
	WT_CATCCCATCACATCAG-1	WT	SM_C4	SM	2	0	0	2	0	29	2	0	1	0	0	3	1	1	0
	WT_CATCCGTAGACGTCGA-1	WT	P14_C2	P14	0	1	0	7	1	2	2	1	0	3	5	12	0	0	0
	WT_CATCCGTCAAAGCTAA-1	WT	SM_C1	SM	0	0	0	2	2	0	4	0	0	0	0	5	0	0	0
	WT_CATCCGTGTCTGTGCG-1	WT	P14_C4	P14	0	10	1	2	2	18	4	0	0	4	55	34	0	0	0
	WT_CATCCGTGTGTGTGGA-1	WT	P14_C3	P14	0	5	0	0	1	26	0	0	107	1	20	40	0	4	0
	WT_CATCCGTGTTGACTAC-1	WT	P14_C2	P14	0	6	0	1	0	4	0	2	0	0	5	17	0	0	0
	WT_CATCCGTTCATGAGAA-1	WT	P14_C2	P14	0	2	0	1	1	0	0	1	0	0	0	10	0	0	0
	WT_CATCCGTTCGACATCA-1	WT	SM_C1	SM	3	0	0	5	0	0	1	0	0	0	0	0	0	0	0
	WT_CATCGCTAGCGATGGT-1	WT	P14_C1	P14	0	4	0	0	0	1	5	0	6	4	49	28	7	0	0
	WT_CATCGCTAGCTCGAAG-1	WT	SM_C3	SM	2	0	0	0	5	40	3	0	0	0	3	3	0	0	0
	WT_CATCGCTTCACTGGTA-1	WT	P14_C2	P14	0	12	0	2	1	2	4	0	0	1	3	14	0	0	0
	WT_CATCGCTTCCACACCT-1	WT	SM_C1	SM	2	0	0	5	1	3	2	0	0	0	0	0	0	0	0
	WT_CATCGCTTCTGCAGCG-1	WT	P14_C4	P14	0	10	0	0	1	24	2	0	0	1	11	23	0	1	0
	WT_CATCGGGCACAGCATT-1	WT	P14_C2	P14	0	5	0	0	0	0	2	1	0	0	3	4	0	0	0
	WT_CATCGGGCACCCTGAG-1	WT	P14_C4	P14	0	9	0	0	2	37	3	3	0	1	202	33	1	1	0
	WT_CATCGGGCAGCAGTTT-1	WT	SM_C4	SM	0	0	0	1	1	8	4	0	0	0	2	5	0	0	0
	WT_CATCGGGCAGTATTCG-1	WT	SM_C1	SM	2	0	0	0	0	0	4	0	0	0	0	0	0	0	0
	WT_CATCGGGGTGTGAGCA-1	WT	P14_C1	P14	0	4	0	1	0	4	0	0	0	2	17	5	0	0	0
	WT_CATCGTCCACTGTCGG-1	WT	P14_C1	P14	0	3	0	1	0	11	2	0	0	0	13	15	0	0	0
	WT_CATCGTCCACTTGAAC-1	WT	P14_C4	P14	0	4	0	3	0	47	2	2	0	2	19	7	1	1	0
	WT_CATCGTCCAGACGCTC-1	WT	P14_C2	P14	0	5	1	1	0	1	6	0	0	1	0	6	0	0	0
	WT_CATGAGTCACGCAGTC-1	WT	P14_C2	P14	0	8	0	0	0	4	6	3	0	0	39	20	0	0	0
	WT_CATGAGTCATTGGCAT-1	WT	P14_C3	P14	0	3	0	0	3	11	3	1	7	0	16	27	1	0	1
	WT_CATGAGTGTAGTATAG-1	WT	SM_C4	SM	1	0	0	1	0	27	6	0	0	0	4	11	0	0	0
	WT_CATGAGTTCATGAAAG-1	WT	P14_C2	P14	0	6	0	0	1	2	2	0	0	0	0	15	0	0	0
	WT_CATGAGTTCTGGCCTT-1	WT	SM_C4	SM	1	0	0	0	0	43	4	1	0	0	20	12	0	0	0
	WT_CATGCAAAGACTACCT-1	WT	P14_C1	P14	0	1	0	0	0	0	0	0	43	1	12	6	0	0	0
	WT_CATGCAAAGCACGTCC-1	WT	P14_C3	P14	0	8	0	0	3	68	3	0	0	0	8	26	0	0	2
	WT_CATGCAAAGTCCCAAT-1	WT	P14_C1	P14	0	9	0	0	0	9	0	2	13	2	20	23	0	0	0
	WT_CATGCAAAGTTAACGA-1	WT	P14_C4	P14	0	15	0	4	0	14	4	1	0	0	10	18	0	0	0
	WT_CATGCAAGTACGATTC-1	WT	P14_C4	P14	0	7	0	1	0	101	3	0	0	0	62	32	2	1	0
	WT_CATGCAAGTCAACCAT-1	WT	P14_C4	P14	0	13	0	2	2	15	3	0	0	1	28	24	0	0	0
	WT_CATGCAAGTCGGCTAC-1	WT	SM_C1	SM	3	0	0	0	1	1	7	0	0	0	0	0	0	0	0
	WT_CATGCAATCCTCGATC-1	WT	P14_C2	P14	0	2	0	1	0	3	0	0	0	0	4	9	1	0	0
	WT_CATGCCTAGTCACTCA-1	WT	SM_C1	SM	2	0	0	2	4	2	5	0	0	0	0	4	0	0	0
	WT_CATGCCTAGTGGAATT-1	WT	P14_C2	P14	0	2	0	2	0	3	4	1	0	1	4	7	0	0	0
	WT_CATGCCTCAGAAATCA-1	WT	SM_C3	SM	1	0	0	0	0	1	1	0	0	0	1	2	0	0	0
	WT_CATGCCTGTCAACCAT-1	WT	P14_C4	P14	0	7	0	0	1	53	0	0	0	2	23	43	0	1	1
	WT_CATGCCTGTCTGATCA-1	WT	P14_C1	P14	0	12	0	1	0	5	3	0	0	1	10	28	0	0	1
	WT_CATGCCTGTGCATTTG-1	WT	P14_C4	P14	0	13	0	0	2	55	1	0	0	1	153	43	0	1	0
	WT_CATGCCTGTTGCCGAC-1	WT	SM_C1	SM	2	0	0	0	2	0	7	0	0	0	0	2	0	0	0
	WT_CATGCCTTCTTTCAGT-1	WT	SM_C1	SM	1	1	1	0	1	3	1	0	0	0	0	4	0	0	0
	WT_CATGCGGAGGAATCGC-1	WT	P14_C3	P14	0	17	0	0	0	39	1	2	0	2	85	33	1	5	0
	WT_CATGCGGAGGTACAAT-1	WT	P14_C4	P14	0	11	0	0	0	10	0	1	0	0	59	35	4	0	1
	WT_CATGCGGAGTGCACAG-1	WT	P14_C2	P14	0	11	1	0	2	0	2	0	0	1	9	33	2	0	1
	WT_CATGCGGCAGCAAGAC-1	WT	SM_C1	SM	0	0	0	1	0	1	1	0	0	0	1	1	0	0	0
	WT_CATGCGGGTGACTGAG-1	WT	P14_C4	P14	0	5	0	0	0	46	2	1	0	0	1	8	0	0	0
	WT_CATGCGGGTGAGCTCC-1	WT	P14_C1	P14	0	7	0	1	0	10	0	0	0	1	20	20	0	0	1
	WT_CATGCGGTCTCATGGA-1	WT	P14_C2	P14	0	2	1	2	1	14	1	0	0	1	1	19	0	0	0
	WT_CATGCGGTCTTTGATC-1	WT	SM_C1	SM	0	0	0	3	1	23	4	0	0	0	3	1	0	0	0
	WT_CATGCTCAGTTCGGTT-1	WT	P14_C4	P14	0	6	0	1	1	4	0	3	0	0	22	16	0	0	1
	WT_CATGCTCCAACAGCCC-1	WT	P14_C2	P14	0	3	0	1	1	1	0	0	0	0	1	8	0	0	0
	WT_CATGCTCCATAGATGA-1	WT	P14_C4	P14	0	6	1	0	0	10	1	0	0	0	17	19	0	0	0
	WT_CATGGATAGAGCATCG-1	WT	P14_C4	P14	0	20	0	3	0	41	2	0	1	2	42	40	0	0	0
	WT_CATGGATAGTCACGAG-1	WT	SM_C4	SM	5	0	0	0	1	26	1	0	0	0	2	7	0	0	0
	WT_CATGGATGTACACTCA-1	WT	SM_C1	SM	1	0	0	1	0	1	3	0	0	0	0	0	0	0	0
	WT_CATGGATGTCGGTGTC-1	WT	P14_C4	P14	0	2	0	0	1	16	0	0	0	0	12	23	0	0	0
	WT_CATGGATGTGAGATCG-1	WT	P14_C2	P14	0	4	0	1	0	7	2	0	0	2	4	11	2	1	0
	WT_CATGGATGTTGCCAAT-1	WT	SM_C2	SM	1	0	0	0	0	9	3	0	0	1	2	5	0	0	0
	WT_CATGGATTCATCCTAT-1	WT	P14_C4	P14	0	8	0	0	1	24	0	2	208	1	17	28	9	0	0
	WT_CATGGATTCATTCGTT-1	WT	P14_C2	P14	0	9	0	1	1	7	1	0	0	0	2	23	0	1	0
	WT_CATGGTAAGTTTGCTG-1	WT	P14_C1	P14	0	5	0	1	0	0	1	0	9	0	16	6	2	0	0
	WT_CATGGTACACAGTCGC-1	WT	SM_C3	SM	0	0	0	0	1	10	1	0	0	0	4	1	0	0	0
	WT_CATGGTAGTGAGCCAA-1	WT	SM_C2	SM	0	0	0	0	1	5	7	0	0	0	0	8	0	0	0
	WT_CATGGTAGTGATCATC-1	WT	P14_C2	P14	0	3	0	0	0	6	0	0	1	0	7	16	0	0	0
	WT_CATTCATAGCACTCTA-1	WT	SM_C1	SM	1	0	0	5	0	0	2	0	0	0	0	0	0	0	0
	WT_CATTCATAGCTAATGA-1	WT	P14_C2	P14	0	1	0	0	1	2	1	0	0	0	0	3	0	0	0
	WT_CATTCATCACCGTGCA-1	WT	P14_C1	P14	0	0	0	1	2	5	3	0	0	2	0	11	0	0	0
	WT_CATTCATCAGGGAATC-1	WT	P14_C4	P14	0	3	0	0	0	41	2	1	0	0	17	24	0	0	0
	WT_CATTCATGTCGAATTC-1	WT	SM_C3	SM	2	0	0	0	0	28	8	1	0	0	0	10	0	0	0
	WT_CATTCATTCCTATGGA-1	WT	P14_C4	P14	0	13	0	1	0	78	0	0	0	4	49	41	4	1	1
	WT_CATTCATTCTAGGCCG-1	WT	P14_C2	P14	0	4	0	1	0	2	2	1	0	0	0	4	0	0	0
	WT_CATTCCGAGATAGTCA-1	WT	P14_C2	P14	0	10	0	1	0	2	2	0	0	0	17	10	0	0	0
	WT_CATTCCGAGCCTGGAA-1	WT	P14_C4	P14	0	19	0	0	1	78	1	1	0	1	12	41	0	0	0
	WT_CATTCCGCAACACGAG-1	WT	SM_C4	SM	4	0	0	1	4	17	6	1	0	0	3	8	0	0	0
	WT_CATTCCGGTATCCTTT-1	WT	P14_C2	P14	0	4	0	4	0	1	0	0	0	0	4	5	0	0	0
	WT_CATTCCGGTGCATACT-1	WT	SM_C1	SM	2	0	0	0	0	7	5	1	0	0	0	2	0	0	1
	WT_CATTCCGTCGAACCTA-1	WT	SM_C4	SM	0	0	0	2	0	4	4	0	0	0	8	8	0	0	0
	WT_CATTCCGTCGTTCTCG-1	WT	P14_C4	P14	0	10	0	0	1	38	0	0	0	0	28	45	0	0	0
	WT_CATTCTAAGTTTCGAC-1	WT	P14_C1	P14	0	6	0	0	1	0	0	0	2	1	16	19	6	0	0
	WT_CATTCTACAATAGAGT-1	WT	P14_C4	P14	0	6	0	2	0	4	1	0	0	0	35	37	0	0	0
	WT_CATTCTAGTTATGACC-1	WT	P14_C2	P14	0	12	0	0	0	5	1	0	5	0	11	9	0	1	0
	WT_CATTCTATCTCCTGCA-1	WT	P14_C4	P14	0	9	0	1	1	113	5	1	0	4	174	34	0	6	0
	WT_CATTGAGAGAAACTCA-1	WT	P14_C2	P14	0	3	0	0	0	0	0	0	0	0	1	14	1	0	0
	WT_CATTGAGAGCGTGCCT-1	WT	P14_C4	P14	0	14	0	1	0	0	5	1	0	0	5	24	3	0	0
	WT_CATTGAGAGGAGCAAA-1	WT	P14_C3	P14	0	9	0	0	0	60	3	2	0	1	0	29	0	3	2
	WT_CATTGAGCAATAGAGT-1	WT	P14_C4	P14	0	10	0	0	1	33	2	0	0	1	68	29	0	2	0
	WT_CATTGAGCACGACGCT-1	WT	SM_C2	SM	3	0	0	1	2	2	1	0	0	0	0	1	0	0	0
	WT_CATTGAGCATGACTAC-1	WT	P14_C2	P14	0	3	0	1	0	1	1	1	0	0	2	12	0	0	0
	WT_CATTGAGTCATTGCCC-1	WT	SM_C2	SM	2	0	0	1	1	24	0	0	0	0	1	9	0	0	2
	WT_CATTGCCCAGGAACCA-1	WT	SM_C1	SM	0	0	0	1	1	1	1	0	0	0	0	1	0	0	0
	WT_CATTGCCTCGGTGTTA-1	WT	P14_C4	P14	0	5	0	2	1	5	3	0	0	0	12	28	0	0	0
	WT_CATTGTTAGCAGAAAG-1	WT	P14_C1	P14	0	3	0	0	0	1	0	0	2	0	7	2	2	0	0
	WT_CATTGTTAGGCTTAAA-1	WT	P14_C2	P14	0	1	0	3	2	13	0	0	13	2	6	7	1	0	0
	WT_CATTGTTCAGCGCTTG-1	WT	SM_C2	SM	0	4	0	0	0	4	1	1	41	0	10	15	0	0	1
	WT_CATTGTTGTCCATAGT-1	WT	P14_C2	P14	0	4	0	0	0	33	7	0	0	0	0	22	0	0	0
	WT_CATTGTTTCTGGGTCG-1	WT	P14_C4	P14	0	5	0	0	1	37	1	0	0	0	11	36	0	2	0
	WT_CATTTCAAGATCCTAC-1	WT	SM_C3	SM	0	0	0	0	1	1	1	0	0	0	0	4	0	0	1
	WT_CATTTCACAAAGGTTA-1	WT	P14_C2	P14	0	5	0	1	1	0	4	0	0	0	0	16	0	0	0
	WT_CATTTCACACTTCAGA-1	WT	P14_C2	P14	0	7	0	1	0	27	3	0	0	0	0	23	0	0	0
	WT_CATTTCAGTTCGGGTC-1	WT	SM_C1	SM	2	0	0	3	2	3	0	0	0	0	0	0	0	0	0
	WT_CATTTCATCACAACCA-1	WT	P14_C2	P14	1	7	0	4	1	17	6	0	0	0	6	24	0	0	0
	WT_CATTTCATCACATTGG-1	WT	P14_C2	P14	0	8	0	1	0	2	0	1	2	1	11	15	0	0	0
	WT_CATTTCATCATAGCAC-1	WT	P14_C1	P14	0	1	0	0	1	12	0	0	17	1	21	14	1	0	0
	WT_CATTTCATCGTAGTGT-1	WT	P14_C4	P14	0	14	0	0	1	7	1	1	8	1	78	31	0	0	0
	WT_CCAAGCGAGAGGCTGT-1	WT	P14_C1	P14	0	3	0	0	0	30	0	1	1	2	102	45	0	1	0
	WT_CCAAGCGCAGCACACC-1	WT	SM_C1	SM	2	0	0	0	2	10	2	0	0	0	1	2	0	0	0
	WT_CCAAGCGGTAGAGTTA-1	WT	P14_C4	P14	0	6	0	0	0	38	3	0	0	0	0	27	0	0	0
	WT_CCAATGACAACCGTGC-1	WT	P14_C3	P14	0	19	0	1	0	45	4	0	0	0	4	11	0	0	0
	WT_CCAATGACAACTTGGT-1	WT	P14_C2	P14	0	2	0	0	1	5	11	0	1	0	6	16	0	0	0
	WT_CCAATGAGTAGATGTA-1	WT	P14_C4	P14	0	9	0	0	0	68	3	0	0	1	4	19	0	0	0
	WT_CCAATGATCCGAGATT-1	WT	P14_C1	P14	0	1	0	0	2	2	0	0	9	1	9	7	0	0	0
	WT_CCAATTTAGATTGAGT-1	WT	P14_C2	P14	0	3	2	1	2	1	1	0	0	1	0	20	0	0	0
	WT_CCAATTTCAAGCGAGT-1	WT	P14_C2	P14	0	7	0	1	3	20	2	0	0	1	7	8	0	0	1
	WT_CCAATTTCACACGTGC-1	WT	P14_C1	P14	0	9	0	0	1	22	3	2	0	0	138	25	2	0	0
	WT_CCAATTTCAGCTTCGG-1	WT	SM_C1	SM	0	0	0	0	0	2	0	0	0	0	1	1	0	0	0
	WT_CCAATTTTCTAGCAAC-1	WT	P14_C3	P14	0	4	0	0	0	34	10	1	0	1	41	11	1	0	0
	WT_CCACAAAAGACCATAA-1	WT	P14_C2	P14	0	1	0	2	0	8	0	0	0	1	3	13	0	0	0
	WT_CCACAAAAGCGACTAG-1	WT	SM_C3	SM	0	0	0	0	0	11	4	0	0	0	2	6	0	0	0
	WT_CCACAAACACGCCACA-1	WT	SM_C3	SM	2	0	0	0	1	4	5	0	0	0	6	5	0	1	0
	WT_CCACAAACAGATTTCG-1	WT	SM_C4	SM	0	0	0	9	1	9	1	1	0	0	4	2	2	0	0
	WT_CCACAAATCGAAGAAT-1	WT	SM_C1	SM	0	0	0	2	1	10	0	0	0	0	0	2	0	0	1
	WT_CCACACTAGCTGTCCG-1	WT	P14_C4	P14	0	11	0	1	1	9	7	0	0	0	4	33	0	0	0
	WT_CCACACTAGGTTATAG-1	WT	P14_C1	P14	0	12	0	2	0	35	5	0	0	0	29	14	0	0	1
	WT_CCACACTGTCCGTTTC-1	WT	SM_C3	SM	3	0	0	1	1	12	1	1	0	0	16	3	0	0	3
	WT_CCACACTGTGTCTTGA-1	WT	SM_C3	SM	3	0	0	1	1	6	0	0	0	0	4	1	0	0	0
	WT_CCACACTTCCGTGTGG-1	WT	P14_C4	P14	0	11	0	0	0	27	4	0	0	0	12	18	0	0	0
	WT_CCACACTTCCTGTTGC-1	WT	P14_C4	P14	0	6	0	3	1	23	6	1	0	1	18	27	0	0	0
	WT_CCACACTTCGCTCCTA-1	WT	P14_C2	P14	0	5	0	0	0	17	0	2	0	5	1	22	0	0	0
	WT_CCACCATAGTTGGCTT-1	WT	SM_C1	SM	0	0	0	0	0	5	0	0	0	0	0	4	0	1	0
	WT_CCACCATCACAGTCAT-1	WT	P14_C1	P14	0	2	0	0	1	8	0	0	0	0	1	5	0	0	0
	WT_CCACCATCATAGGTAA-1	WT	P14_C2	P14	0	13	1	0	2	3	0	1	0	0	4	19	0	0	0
	WT_CCACCATGTATCCCAA-1	WT	P14_C1	P14	0	4	0	0	0	24	0	1	0	2	17	15	0	1	2
	WT_CCACCATTCACCCTCA-1	WT	P14_C4	P14	0	8	0	0	0	64	2	2	0	0	19	35	0	1	0
	WT_CCACCATTCACCTGGG-1	WT	P14_C4	P14	0	9	0	0	1	44	1	3	0	3	17	23	0	0	0
	WT_CCACCATTCTATTGTC-1	WT	P14_C2	P14	0	5	0	1	4	26	0	0	0	1	0	13	0	0	0
	WT_CCACGAGAGCGCCATC-1	WT	P14_C2	P14	0	8	0	2	1	8	1	0	0	0	3	16	0	0	0
	WT_CCACGAGCAACAGCCC-1	WT	SM_C3	SM	1	0	0	1	0	3	2	0	0	0	0	1	0	0	0
	WT_CCACGAGCAGTTTCGA-1	WT	P14_C2	P14	0	11	0	2	1	13	2	1	0	2	1	13	0	0	0
	WT_CCACGAGGTCACGTGC-1	WT	SM_C3	SM	1	0	0	2	2	15	2	0	0	0	6	10	0	0	0
	WT_CCACGAGTCCCTGTTG-1	WT	P14_C3	P14	0	7	0	1	3	41	0	2	0	1	0	22	0	0	1
	WT_CCACGAGTCCTTTAGT-1	WT	SM_C1	SM	0	0	0	0	0	1	0	0	0	0	3	1	0	0	0
	WT_CCACGAGTCGTGGACC-1	WT	SM&P14_C1	P14	0	3	0	0	1	1	0	0	0	1	17	8	0	0	0
	WT_CCACGTTAGAACGTGC-1	WT	SM_C1	SM	4	0	0	3	1	1	4	0	0	0	0	10	0	0	0
	WT_CCACGTTCAATTCTCT-1	WT	P14_C4	P14	0	9	0	0	1	20	0	0	0	0	149	28	0	0	0
	WT_CCACGTTCACATATGC-1	WT	SM_C4	SM	4	0	0	1	2	20	2	0	0	0	1	7	0	1	0
	WT_CCACGTTCAGACAATA-1	WT	P14_C2	P14	0	8	0	3	0	21	2	0	0	0	0	6	0	0	0
	WT_CCACGTTCAGCGAACA-1	WT	SM_C1	SM	0	0	0	1	1	2	5	0	0	0	0	1	0	0	0
	WT_CCACGTTCAGGTACGA-1	WT	P14_C4	P14	0	9	0	0	1	22	2	0	1	0	5	23	0	0	0
	WT_CCACGTTGTGCGGTAA-1	WT	SM_C1	SM	1	0	0	1	0	3	1	0	0	0	0	1	0	0	0
	WT_CCACGTTGTTGTGCCG-1	WT	SM&P14_C1	SM	0	0	0	0	1	21	3	0	2	0	35	6	0	0	0
	WT_CCACGTTTCTTAAGGC-1	WT	P14_C4	P14	0	16	0	1	0	45	1	1	0	1	3	29	0	1	0
	WT_CCACTTGAGACCCTTA-1	WT	P14_C2	P14	0	3	2	0	1	18	2	0	0	0	3	15	0	0	0
	WT_CCACTTGAGTTCATCG-1	WT	SM&P14_C1	SM	0	0	0	1	0	1	3	0	0	0	0	2	0	0	0
	WT_CCACTTGGTTAAGAAC-1	WT	SM_C1	SM	0	0	0	4	1	1	1	0	0	0	0	0	0	0	0
	WT_CCACTTGTCATACGGT-1	WT	P14_C2	P14	0	0	0	0	0	0	0	0	0	1	3	3	0	0	0
	WT_CCACTTGTCCACATAG-1	WT	SM_C1	SM	1	0	0	0	1	0	1	0	0	0	0	1	0	0	0
	WT_CCACTTGTCCCTCGAT-1	WT	P14_C3	P14	0	20	0	0	1	24	3	0	0	2	28	32	0	0	0
	WT_CCACTTGTCGCCGAGT-1	WT	P14_C2	P14	0	5	0	0	1	7	4	1	0	0	12	16	0	0	1
	WT_CCATAAGAGAGGATGA-1	WT	P14_C4	P14	0	9	0	2	0	61	3	2	0	1	6	23	0	0	0
	WT_CCATAAGAGGCTAGCA-1	WT	P14_C2	P14	0	7	0	1	0	4	0	0	0	2	0	26	0	0	0
	WT_CCATAAGAGTAAGACT-1	WT	P14_C2	P14	0	4	0	0	3	1	0	0	0	1	6	7	0	0	0
	WT_CCATAAGGTGCCTAAT-1	WT	SM_C3	SM	3	0	0	2	1	31	3	1	0	0	1	4	1	1	1
	WT_CCATAAGTCCAAACCA-1	WT	SM_C4	SM	2	0	0	1	0	18	1	0	0	0	8	2	0	0	0
	WT_CCATCACAGACTCTTG-1	WT	SM_C1	SM	0	0	0	2	0	1	6	1	3	0	0	6	0	0	0
	WT_CCATCACAGCACTAAA-1	WT	SM_C4	SM	3	0	0	3	1	48	0	0	0	0	3	11	0	0	0
	WT_CCATCACCAAAGGCTG-1	WT	P14_C4	P14	0	6	0	0	1	11	5	1	0	1	18	7	0	0	0
	WT_CCATCACCAGGCATTT-1	WT	P14_C1	P14	0	2	0	0	0	0	2	0	14	0	7	9	0	0	0
	WT_CCATCACGTGTCCTAA-1	WT	SM_C1	SM	0	0	0	0	1	1	0	0	0	0	1	1	1	0	0
	WT_CCATCACTCCCATAGA-1	WT	P14_C3	P14	0	7	0	0	0	46	0	0	78	0	42	40	4	0	1
	WT_CCATCACTCGTGCACG-1	WT	SM_C4	SM	0	1	0	2	1	17	4	0	0	0	0	3	0	0	0
	WT_CCCAACTAGCTGACCC-1	WT	SM_C4	SM	6	0	0	0	0	5	1	0	52	0	5	19	5	0	0
	WT_CCCAACTAGGGACCAT-1	WT	SM_C1	SM	3	0	0	1	3	14	0	0	1	0	1	2	0	1	0
	WT_CCCAACTAGTGCGACA-1	WT	SM_C3	SM	1	0	0	2	1	17	5	2	0	0	1	13	0	0	0
	WT_CCCAACTAGTTCAACC-1	WT	SM_C1	SM	0	0	0	3	0	1	6	0	0	0	0	1	0	0	0
	WT_CCCAACTCAACCGGAA-1	WT	SM_C3	SM	0	0	0	0	0	6	1	0	0	0	6	3	0	0	0
	WT_CCCAACTCAGTAGAAT-1	WT	P14_C2	P14	0	2	0	3	2	4	6	0	1	3	7	7	0	0	1
	WT_CCCAACTGTGTGGACA-1	WT	P14_C1	P14	0	7	3	2	0	1	1	5	0	2	66	26	0	1	1
	WT_CCCAACTGTTCTCCCA-1	WT	SM_C1	SM	2	0	0	3	1	23	4	1	0	0	0	0	0	0	0
	WT_CCCAACTGTTTACGTG-1	WT	P14_C2	P14	0	4	0	0	0	21	1	1	0	1	0	11	0	0	1
	WT_CCCAACTTCACATACG-1	WT	SM_C1	SM	2	1	0	0	0	4	5	2	0	1	6	4	0	0	0
	WT_CCCAACTTCCTCATAT-1	WT	P14_C2	P14	0	0	0	0	2	16	6	0	0	0	4	10	0	1	0
	WT_CCCAACTTCGGTGAAG-1	WT	SM_C1	SM	3	0	0	1	1	0	2	0	0	0	0	3	0	0	0
	WT_CCCATTGAGCTGTTCA-1	WT	P14_C1	P14	0	9	0	1	0	13	1	0	0	0	28	20	2	0	0
	WT_CCCATTGCAACAGCCC-1	WT	P14_C1	P14	0	21	0	2	0	9	2	1	10	2	12	30	0	0	2
	WT_CCCATTGCACTCACTC-1	WT	P14_C2	P14	0	5	0	0	0	17	2	1	0	1	0	15	0	0	0
	WT_CCCATTGCAGTCGTTA-1	WT	P14_C2	P14	0	1	0	5	0	0	1	0	0	0	4	3	0	0	0
	WT_CCCATTGGTATCTCGA-1	WT	P14_C2	P14	0	4	0	1	2	3	0	0	0	0	2	8	0	0	0
	WT_CCCATTGGTCGAGATG-1	WT	SM&P14_C1	P14	0	4	0	0	0	10	3	0	0	0	8	18	0	0	0
	WT_CCCATTGGTGAGCTCC-1	WT	P14_C1	P14	0	8	0	0	1	1	0	1	36	2	56	22	0	0	0
	WT_CCCATTGTCCCTCAAC-1	WT	SM_C1	SM	1	0	0	0	4	0	4	0	0	0	0	0	0	0	0
	WT_CCCATTGTCCGAGCTG-1	WT	P14_C2	P14	1	3	0	0	3	3	1	0	0	1	8	9	2	0	0
	WT_CCCATTGTCTTTCCAA-1	WT	P14_C4	P14	0	4	0	1	1	15	1	0	0	0	27	28	0	0	0
	WT_CCCGAAGAGGGAGTGG-1	WT	P14_C4	P14	0	6	0	1	1	25	1	0	0	1	2	13	0	0	0
	WT_CCCGAAGAGTGCACCC-1	WT	P14_C2	P14	0	10	2	0	1	0	0	0	0	1	0	10	0	0	0
	WT_CCCGAAGCAAATCAGA-1	WT	P14_C4	P14	0	10	0	0	0	83	9	0	0	3	73	26	2	0	0
	WT_CCCGAAGCACGAGGAT-1	WT	SM_C3	SM	0	0	0	1	1	36	0	0	0	0	0	1	0	0	1
	WT_CCCGAAGCATAGGTAA-1	WT	P14_C1	P14	0	4	0	0	0	1	5	0	0	0	24	34	0	0	0
	WT_CCCGAAGTCATTGCCC-1	WT	P14_C4	P14	0	11	0	0	1	55	10	1	0	0	53	23	0	3	1
	WT_CCCGGAAGTCCAGGTC-1	WT	P14_C4	P14	0	9	0	1	1	4	2	0	0	0	6	20	0	0	0
	WT_CCCGGAAGTGAATTGA-1	WT	P14_C4	P14	0	11	0	1	0	17	2	1	0	1	4	15	0	0	0
	WT_CCCGGAAGTTGATGTC-1	WT	P14_C4	P14	0	9	0	3	0	64	11	1	1	0	30	35	0	2	0
	WT_CCCTAACAGGCACAAC-1	WT	P14_C1	P14	0	4	0	1	0	2	0	1	0	0	3	16	0	0	0
	WT_CCCTAACCAGCTGTTA-1	WT	P14_C4	P14	0	9	4	1	0	1	5	0	0	2	15	14	0	0	0
	WT_CCCTAACCAGGCGATA-1	WT	P14_C4	P14	0	18	0	2	0	28	4	0	0	0	12	31	0	3	0
	WT_CCCTAACGTAAGATTG-1	WT	P14_C2	P14	0	2	0	3	2	35	5	2	0	1	2	16	0	0	1
	WT_CCCTAACGTACTGACT-1	WT	P14_C4	P14	0	16	1	1	0	0	1	0	0	1	3	12	0	0	0
	WT_CCCTAACTCAGCACCG-1	WT	SM_C1	SM	3	0	0	0	2	12	5	0	0	0	7	5	0	0	0
	WT_CCCTAACTCCGCGGAT-1	WT	P14_C1	P14	0	3	0	0	0	6	0	3	1	1	6	7	1	0	1
	WT_CCCTAACTCGACGTCG-1	WT	P14_C2	P14	0	4	1	3	0	0	0	0	0	1	1	7	0	0	0
	WT_CCCTCAAAGACTGTTC-1	WT	SM_C3	SM	3	0	0	1	1	32	1	1	0	0	1	5	0	0	0
	WT_CCCTCAAAGTCATGGG-1	WT	P14_C2	P14	0	1	0	2	0	4	1	1	0	0	0	3	0	0	0
	WT_CCCTCAAAGTCGGGAT-1	WT	P14_C3	P14	0	29	0	0	0	110	4	1	1	5	112	60	0	3	2
	WT_CCCTCAACAAGAGTAT-1	WT	SM_C1	SM	2	0	0	2	0	17	0	0	0	0	0	1	0	0	0
	WT_CCCTCAACAAGCTACT-1	WT	SM_C1	SM	1	0	0	2	2	20	5	2	0	0	1	9	0	0	0
	WT_CCCTCAACAATTAGGA-1	WT	P14_C1	P14	0	6	0	0	0	6	4	0	1	1	9	12	0	0	0
	WT_CCCTCAACAGATTAAG-1	WT	SM_C3	SM	0	0	0	2	0	0	4	0	0	0	2	1	0	0	0
	WT_CCCTCTCAGAGTTGAT-1	WT	SM_C1	SM	0	0	0	1	0	3	0	0	0	0	0	2	0	0	0
	WT_CCCTCTCAGTCCCAAT-1	WT	SM_C1	SM	2	1	0	5	4	0	0	2	0	0	0	0	0	0	0
	WT_CCCTCTCAGTCTTGGT-1	WT	SM&P14_C1	SM	1	0	0	0	1	0	2	0	0	0	0	2	0	0	0
	WT_CCCTCTCCATCTCGTC-1	WT	P14_C2	P14	0	2	0	2	0	2	0	0	0	1	1	2	0	0	0
	WT_CCCTCTCGTCGCGTCA-1	WT	P14_C4	P14	0	10	0	0	1	24	0	0	0	2	11	62	0	2	4
	WT_CCCTCTCTCAAGTAAG-1	WT	P14_C1	P14	0	5	0	0	0	0	0	1	19	0	7	4	1	0	0
	WT_CCCTCTCTCCGTGTGG-1	WT	SM_C1	SM	1	0	0	0	0	1	1	0	0	0	0	3	0	1	0
	WT_CCCTCTCTCTTAGCAG-1	WT	P14_C2	P14	0	5	0	0	6	0	0	0	0	2	22	17	0	0	0
	WT_CCCTGATAGGGTCAAC-1	WT	P14_C4	P14	0	5	0	1	0	62	0	0	9	1	19	20	0	0	0
	WT_CCCTGATCAAGTACCT-1	WT	P14_C2	P14	0	3	2	2	1	0	3	1	0	1	35	8	0	0	0
	WT_CCCTGATCACACACTA-1	WT	SM_C4	SM	1	0	0	3	1	28	8	0	0	0	0	6	0	0	0
	WT_CCCTGATGTCCGGTCA-1	WT	P14_C4	P14	0	3	0	4	0	23	4	0	0	0	9	9	0	0	0
	WT_CCCTGATGTGGCCCAT-1	WT	P14_C2	P14	0	2	0	0	0	4	3	0	0	0	1	5	0	0	0
	WT_CCCTGATTCCACCTCA-1	WT	P14_C1	P14	0	2	0	0	0	12	2	0	25	2	0	9	0	0	0
	WT_CCCTGATTCCATCACC-1	WT	P14_C4	P14	1	0	0	2	0	54	4	0	0	0	12	20	0	0	0
	WT_CCCTGATTCCTTCTTC-1	WT	P14_C4	P14	0	14	0	0	1	5	5	1	0	1	34	16	0	2	0
	WT_CCCTGATTCGGTTGTA-1	WT	SM_C1	SM	0	0	0	2	1	2	0	0	0	0	2	10	0	0	1
	WT_CCCTTAGAGGCTCTCG-1	WT	P14_C4	P14	0	12	0	2	3	39	1	2	0	0	15	33	0	0	0
	WT_CCCTTAGAGTCACACT-1	WT	P14_C4	P14	0	19	0	0	3	40	6	4	0	2	144	33	2	2	0
	WT_CCCTTAGCAGGTGACA-1	WT	P14_C3	P14	0	5	0	0	0	19	3	0	0	2	50	25	0	0	0
	WT_CCCTTAGGTGCTCCGA-1	WT	SM_C1	SM	3	0	0	3	0	9	0	1	0	0	0	2	0	0	0
	WT_CCCTTAGTCAATCCAG-1	WT	P14_C1	P14	0	2	3	1	0	1	2	0	1	1	33	10	0	0	0
	WT_CCCTTAGTCGACGCTG-1	WT	P14_C2	P14	0	1	0	0	1	2	0	2	2	0	27	13	3	0	0
	WT_CCGAACGAGACCGCCT-1	WT	P14_C1	P14	0	4	0	0	1	0	0	1	17	3	28	23	0	0	0
	WT_CCGAACGAGCGATGGT-1	WT	P14_C2	P14	0	9	2	1	2	0	2	0	0	2	0	21	0	0	0
	WT_CCGAACGAGGGCGAAG-1	WT	P14_C3	P14	0	9	0	0	0	79	0	0	0	0	8	29	0	0	1
	WT_CCGAACGAGTTGGCGA-1	WT	SM_C1	SM	1	0	0	0	1	16	1	0	0	0	4	7	0	0	0
	WT_CCGAACGCAACAGCTT-1	WT	P14_C2	P14	0	0	0	0	0	9	0	1	0	0	21	16	0	0	0
	WT_CCGAACGCAATTGCCA-1	WT	P14_C2	P14	0	4	3	1	0	6	3	0	0	0	0	9	0	0	0
	WT_CCGAACGGTCAAGTTC-1	WT	SM_C1	SM	1	0	0	2	0	0	5	0	0	0	0	0	0	0	0
	WT_CCGAACGTCCAGTTCC-1	WT	P14_C2	P14	0	1	0	0	1	7	0	0	0	0	0	1	1	0	0
	WT_CCGAACGTCTGAGTCA-1	WT	P14_C2	P14	0	1	0	0	0	1	0	1	0	0	0	4	0	1	0
	WT_CCGATCTAGGCTGGAT-1	WT	P14_C4	P14	0	10	0	0	0	2	4	1	0	1	10	23	0	0	0
	WT_CCGATCTCAAAGGCGT-1	WT	SM_C1	SM	2	0	0	0	0	0	2	0	0	2	4	10	0	0	0
	WT_CCGATCTCACAGTGAG-1	WT	P14_C3	P14	0	3	0	0	0	44	2	0	0	2	100	24	0	5	0
	WT_CCGATCTGTCGTTATG-1	WT	P14_C2	P14	0	5	0	1	0	0	2	0	0	2	1	10	0	0	0
	WT_CCGATCTGTTTCGTGA-1	WT	P14_C1	P14	0	11	0	0	0	4	0	1	0	2	9	24	0	0	1
	WT_CCGATGGTCACTACTT-1	WT	SM_C3	SM	0	0	0	1	0	1	3	0	0	1	18	2	0	0	0
	WT_CCGCAAGAGATGACCG-1	WT	SM_C1	SM	0	0	0	2	0	0	0	1	0	0	0	0	0	0	0
	WT_CCGCAAGAGGCAGCTA-1	WT	SM_C1	SM	0	0	0	3	0	1	2	0	0	0	0	0	0	0	0
	WT_CCGCAAGAGGTTCATC-1	WT	P14_C4	P14	0	2	0	2	1	13	1	0	0	0	15	20	0	0	0
	WT_CCGCAAGCACTGAGGA-1	WT	P14_C4	P14	0	14	1	0	0	53	2	2	0	0	113	84	0	2	0
	WT_CCGCAAGCAGGATGAC-1	WT	P14_C2	P14	0	4	0	2	2	6	5	0	0	0	0	13	0	0	0
	WT_CCGCAAGGTAACGTTC-1	WT	P14_C1	P14	0	2	0	4	0	1	0	0	0	1	1	5	0	0	0
	WT_CCGCAAGGTGCAACGA-1	WT	P14_C2	P14	0	4	2	2	0	6	7	0	0	1	1	14	0	0	0
	WT_CCGGACAAGGAAAGTG-1	WT	SM_C1	SM	1	0	0	2	2	9	2	1	0	0	1	1	0	0	0
	WT_CCGGACACAGGTCTCG-1	WT	P14_C4	P14	0	27	0	0	0	44	3	4	0	0	43	19	1	0	0
	WT_CCGGACACATAGATGA-1	WT	P14_C3	P14	0	4	0	1	0	46	0	1	0	0	39	16	0	2	0
	WT_CCGGACAGTTGATCGT-1	WT	P14_C2	P14	0	3	0	0	1	14	1	0	0	0	12	11	0	0	0
	WT_CCGGACATCATCGCAA-1	WT	P14_C2	P14	0	12	0	3	0	22	5	0	0	1	14	10	0	0	0
	WT_CCGGACATCTTCGGTC-1	WT	P14_C2	P14	0	3	0	0	2	25	1	1	0	0	0	15	0	0	0
	WT_CCGGGTAGTATTCTCT-1	WT	P14_C3	P14	0	2	0	0	3	45	0	1	0	1	10	13	0	0	0
	WT_CCGGGTAGTCCCAAAT-1	WT	SM&P14_C1	P14	0	11	0	0	4	12	1	0	0	0	13	19	0	0	0
	WT_CCGGGTAGTTGTGCAT-1	WT	P14_C4	P14	0	7	0	0	1	8	1	3	0	1	6	12	0	0	0
	WT_CCGGGTATCGTTAGTG-1	WT	P14_C4	P14	0	3	0	0	0	21	2	0	0	0	16	35	0	3	0
	WT_CCGGTAGAGCCTAACT-1	WT	P14_C3	P14	0	23	0	1	0	41	7	2	0	0	86	37	0	2	2
	WT_CCGGTAGCAGTTCACA-1	WT	P14_C2	P14	0	14	0	0	0	5	6	0	0	0	0	30	0	0	0
	WT_CCGGTAGGTCCTCATC-1	WT	P14_C2	P14	0	3	0	0	0	1	0	0	0	0	10	11	0	0	0
	WT_CCGGTGAAGGTGAGAA-1	WT	P14_C1	P14	0	0	0	0	0	2	0	0	23	0	28	7	5	0	0
	WT_CCGGTGAAGTTCTACG-1	WT	SM&P14_C1	SM	0	0	0	0	0	9	1	0	0	0	10	2	0	0	0
	WT_CCGGTGAGTGTGACCC-1	WT	SM_C2	SM	2	0	0	0	0	27	0	0	8	0	0	17	0	1	0
	WT_CCGGTGAGTTGGCTAT-1	WT	P14_C2	P14	0	4	0	1	1	9	5	1	0	0	0	21	0	0	0
	WT_CCGTAGGCACGGATCC-1	WT	SM_C1	SM	1	0	0	3	1	9	2	0	0	0	0	11	0	0	0
	WT_CCGTAGGTCACTGTTT-1	WT	SM&P14_C1	P14	0	5	0	2	0	34	1	0	1	1	55	19	0	0	1
	WT_CCGTAGGTCAGGAAGC-1	WT	P14_C1	P14	0	4	0	0	0	13	1	1	7	1	4	13	0	0	0
	WT_CCGTGAGAGGCACAAC-1	WT	SM_C1	SM	3	0	0	4	0	0	1	0	0	0	0	1	0	0	0
	WT_CCGTGAGCAACAGCTT-1	WT	SM_C3	SM	5	0	0	1	3	24	2	0	0	0	1	2	0	0	0
	WT_CCGTGAGGTTGACGGA-1	WT	SM&P14_C1	P14	0	1	0	0	0	49	5	0	0	0	30	16	0	1	0
	WT_CCGTGAGTCACCATCC-1	WT	P14_C2	P14	0	9	1	1	1	0	3	1	0	1	0	17	0	0	1
	WT_CCGTTCAAGACATGCG-1	WT	P14_C4	P14	0	3	0	0	1	10	4	0	0	0	25	15	0	0	0
	WT_CCGTTCAAGCAGTCTT-1	WT	P14_C2	P14	0	1	0	1	0	7	3	0	0	0	0	6	0	0	1
	WT_CCGTTCAAGCTAAATG-1	WT	SM_C1	SM	1	0	0	2	0	4	2	0	0	1	0	1	0	0	0
	WT_CCGTTCACAAAGGATT-1	WT	SM_C3	SM	1	0	0	0	2	20	0	0	0	0	8	10	0	0	2
	WT_CCGTTCACACATTCTT-1	WT	P14_C4	P14	0	11	0	0	1	2	0	1	0	0	74	24	0	0	2
	WT_CCGTTCACACCAATTG-1	WT	SM&P14_C1	P14	0	5	0	0	1	7	1	1	4	1	12	14	0	0	0
	WT_CCGTTCACACTAGGCC-1	WT	P14_C4	P14	0	4	0	1	1	12	2	4	3	3	14	18	2	0	1
	WT_CCGTTCAGTGCTCGTG-1	WT	SM_C3	SM	2	0	0	0	3	28	0	1	0	0	4	4	0	0	0
	WT_CCGTTCATCCACCTGT-1	WT	P14_C4	P14	0	3	0	0	1	85	5	0	0	0	6	27	1	2	0
	WT_CCGTTCATCTGGACCG-1	WT	P14_C2	P14	0	1	0	1	0	2	6	0	1	0	4	3	0	0	0
	WT_CCGTTCATCTTCTTCC-1	WT	SM_C1	SM	7	0	0	3	2	2	4	0	0	0	0	11	0	0	0
	WT_CCTAACCAGAATGTTG-1	WT	P14_C2	P14	0	6	0	3	0	18	2	0	0	0	1	20	0	1	1
	WT_CCTAACCAGGCCATAG-1	WT	P14_C2	P14	0	9	0	0	1	16	1	0	0	0	8	9	0	0	0
	WT_CCTAACCAGTCATACC-1	WT	SM_C4	SM	2	0	0	1	4	48	3	0	0	0	0	12	0	0	0
	WT_CCTAACCCAATTCTTC-1	WT	P14_C4	P14	0	13	4	0	0	12	7	0	6	1	7	35	0	0	0
	WT_CCTAACCGTGGCTGCT-1	WT	SM_C3	SM	4	0	0	4	0	17	2	2	0	0	3	2	0	0	0
	WT_CCTAACCGTTCTAACG-1	WT	SM_C3	SM	3	0	0	1	1	28	2	0	0	0	0	3	0	0	0
	WT_CCTAAGAAGGCACTAG-1	WT	P14_C2	P14	0	10	0	0	1	10	1	0	0	0	5	22	1	1	0
	WT_CCTAAGACAATTGGTC-1	WT	P14_C2	P14	0	5	0	0	1	4	0	2	0	0	6	9	0	0	0
	WT_CCTAAGACACTGGAAG-1	WT	P14_C4	P14	0	3	0	0	0	4	0	0	0	0	0	20	0	0	0
	WT_CCTAAGAGTACGACAG-1	WT	P14_C3	P14	0	9	0	0	0	33	0	4	0	0	22	29	0	0	0
	WT_CCTAAGAGTTGGGACA-1	WT	SM_C2	SM	0	0	0	1	1	36	1	0	4	0	1	10	0	0	0
	WT_CCTAAGATCAGTCAGT-1	WT	P14_C2	P14	0	6	0	0	0	0	1	0	0	0	20	7	0	0	0
	WT_CCTAAGATCCATGATG-1	WT	SM_C3	SM	0	0	0	2	1	17	6	1	0	0	4	5	0	0	0
	WT_CCTAAGATCGCAGATT-1	WT	P14_C1	P14	0	2	0	1	0	3	0	0	0	1	1	8	1	0	0
	WT_CCTACGTAGACATCAA-1	WT	SM_C3	SM	1	1	0	2	1	2	0	0	0	0	0	12	0	0	0
	WT_CCTACGTAGATAGTCA-1	WT	P14_C1	P14	0	6	0	0	2	11	8	1	0	1	38	30	6	0	0
	WT_CCTACGTAGCTCACTA-1	WT	P14_C2	P14	0	1	0	0	1	1	0	0	0	1	0	6	1	0	0
	WT_CCTACGTCATCTATCT-1	WT	P14_C4	P14	0	11	0	0	3	64	1	0	0	0	96	39	0	0	0
	WT_CCTACGTGTTCGGCGT-1	WT	P14_C4	P14	0	14	0	0	0	42	0	0	0	0	37	26	0	1	3
	WT_CCTACGTTCCGAGAAG-1	WT	P14_C4	P14	0	19	0	3	0	35	3	0	2	0	6	42	0	0	2
	WT_CCTATCGAGAGTCCGA-1	WT	P14_C2	P14	0	3	0	4	0	0	6	0	0	1	0	5	0	0	0
	WT_CCTATCGCATGTACGT-1	WT	P14_C4	P14	0	8	4	3	1	2	7	1	0	0	5	19	0	0	0
	WT_CCTATCGGTAACTGCT-1	WT	P14_C4	P14	0	0	0	0	2	8	0	0	7	2	3	7	0	0	1
	WT_CCTATCGGTTACCTTT-1	WT	SM_C3	SM	1	0	0	0	2	2	8	0	0	0	7	3	0	0	0
	WT_CCTCAACAGATGCTAA-1	WT	P14_C1	P14	0	10	0	0	2	41	2	0	2	0	34	14	0	0	0
	WT_CCTCAACAGTACGTCT-1	WT	SM_C1	SM	0	1	0	0	0	2	4	0	0	0	4	0	0	0	1
	WT_CCTCAACCAACCACGC-1	WT	SM_C4	SM	0	0	0	2	1	23	1	0	0	0	15	16	0	1	1
	WT_CCTCAACCAATTTCGG-1	WT	P14_C2	P14	0	5	0	1	0	3	0	0	0	0	3	26	0	0	0
	WT_CCTCAACGTACGTGTT-1	WT	SM_C3	SM	1	0	0	0	0	0	0	0	0	0	0	2	0	0	0
	WT_CCTCAACGTAGCTCGC-1	WT	P14_C4	P14	0	7	6	0	0	38	4	3	0	0	2	35	0	1	0
	WT_CCTCAACTCATGGCCG-1	WT	SM_C1	SM	2	0	0	3	0	7	8	0	0	0	1	5	0	0	0
	WT_CCTCAACTCCCACAGG-1	WT	P14_C4	P14	0	6	0	0	0	6	0	0	0	1	10	20	1	1	0
	WT_CCTCAACTCGCATTGA-1	WT	P14_C1	P14	0	2	0	0	1	2	2	0	0	1	12	11	0	1	0
	WT_CCTCACACACTTCCTG-1	WT	SM_C4	SM	3	0	0	4	1	20	5	0	0	0	3	2	0	0	0
	WT_CCTCACACAGAGCCCT-1	WT	P14_C1	P14	0	4	0	0	1	14	3	0	0	3	29	8	0	0	1
	WT_CCTCACACATCAGCGC-1	WT	SM_C3	SM	4	1	0	0	2	1	0	0	0	0	7	3	0	0	0
	WT_CCTCACAGTCCAGGTC-1	WT	SM_C1	SM	1	0	0	1	0	4	3	0	0	0	1	7	0	0	0
	WT_CCTCACAGTCTCTCCA-1	WT	P14_C1	P14	0	4	0	0	3	2	0	0	49	4	27	8	6	0	0
	WT_CCTCACATCGCTTTAT-1	WT	P14_C2	P14	0	2	1	1	0	1	0	4	1	1	5	3	2	0	0
	WT_CCTCAGTAGTGATGGC-1	WT	P14_C2	P14	0	3	0	1	0	0	2	1	0	0	0	6	0	1	0
	WT_CCTCAGTCACTTTAGG-1	WT	P14_C4	P14	0	10	0	0	0	131	2	0	0	0	19	30	0	1	0
	WT_CCTCAGTCAGTTCCAA-1	WT	SM_C1	SM	2	0	0	1	1	1	0	0	1	0	1	6	0	0	0
	WT_CCTCAGTCATTGCCGG-1	WT	P14_C3	P14	0	10	0	0	0	31	4	4	0	0	69	47	0	0	0
	WT_CCTCAGTGTTTGGGAG-1	WT	P14_C1	P14	0	2	0	0	0	2	1	1	28	0	13	5	2	0	0
	WT_CCTCAGTTCGAACCAT-1	WT	SM_C2	SM	0	0	0	0	0	11	2	0	0	1	0	7	0	0	0
	WT_CCTCAGTTCGAAGGAC-1	WT	P14_C3	P14	0	10	0	0	1	38	0	0	0	0	39	30	0	0	1
	WT_CCTCATGCAACCGCTG-1	WT	P14_C2	P14	0	1	0	0	0	1	4	0	0	1	1	4	0	0	0
	WT_CCTCATGCAGAGGTTG-1	WT	P14_C4	P14	0	21	0	2	0	91	5	0	0	0	121	36	0	1	0
	WT_CCTCATGTCAGCTTCC-1	WT	P14_C2	P14	0	5	2	0	0	21	3	0	0	1	6	35	0	1	0
	WT_CCTCATGTCTACTCAT-1	WT	SM&P14_C1	SM	0	0	1	0	0	45	1	0	0	0	138	0	0	0	0
	WT_CCTCCAAAGCATACTC-1	WT	P14_C4	P14	0	4	0	0	3	26	1	0	0	0	22	13	0	0	0
	WT_CCTCCAAAGCCGATAG-1	WT	P14_C3	P14	0	9	0	2	1	28	4	0	0	2	10	24	1	0	0
	WT_CCTCCAACAGCAGTCC-1	WT	SM_C3	SM	0	0	0	3	0	7	1	0	0	0	3	5	0	0	0
	WT_CCTCCAACATAACGGG-1	WT	SM_C1	SM	0	0	0	0	0	3	1	0	0	0	3	2	4	0	1
	WT_CCTCCAAGTTTACCAG-1	WT	P14_C1	P14	0	2	0	0	0	1	0	0	19	1	11	8	0	0	0
	WT_CCTCCAATCCGGCTTT-1	WT	P14_C1	P14	0	11	0	1	0	7	3	0	0	1	10	20	1	0	0
	WT_CCTCCTCAGAGTCGAC-1	WT	SM_C4	SM	4	0	0	3	0	11	2	0	0	0	1	9	0	0	0
	WT_CCTCCTCAGATGATTG-1	WT	SM_C3	SM	1	0	0	1	0	0	0	0	0	0	1	5	0	0	0
	WT_CCTCCTCAGGATCACG-1	WT	P14_C2	P14	0	2	0	1	0	0	0	0	0	1	0	1	0	0	0
	WT_CCTCCTCCATCGCTCT-1	WT	SM_C1	SM	1	0	0	1	0	9	5	0	0	0	1	4	0	0	0
	WT_CCTCCTCCATCGGATT-1	WT	SM_C1	SM	3	0	0	5	2	2	1	0	0	0	0	3	0	0	0
[truncated: 16,604 more rows]

## Sheet: Figure 4f
Figure 4f		p_val	avg_log2FC	pct.1	pct.2	p_val_adj	gene_display	gene_name	group
	Eef1b2	0	-0.594654	0.998	0.999	0	NA	Eef1b2	Down
	Rpl12	0	-0.925227	1	1	0	Rpl12	Rpl12	Down
	Rps21	0	-0.398892	1	1	0	NA	Rps21	Down
	Rps3a1	0	-0.532591	1	1	0	NA	Rps3a1	Down
	S100a11	0	0.878935	0.991	0.916	0	NA	S100a11	Up
	S100a10	0	0.865509	0.997	0.963	0	NA	S100a10	Up
	Rps20	0	-0.969586	1	1	0	Rps20	Rps20	Down
	Rps6	0	-0.584894	0.999	1	0	NA	Rps6	Down
	Rps8	0	-0.749604	1	1	0	Rps8	Rps8	Down
	Sh3bgrl3	0	0.71479	0.999	0.99	0	NA	Sh3bgrl3	Up
	Plac8	0	1.23041	0.955	0.874	0	Plac8	Plac8	Up
	Rpl5	0	-0.649071	0.998	1	0	Rpl5	Rpl5	Down
	Rpl21	0	-0.604663	1	1	0	Rpl21	Rpl21	Down
	Rpl32	0	-0.569066	1	1	0	NA	Rpl32	Down
	Rps9	0	-0.498669	1	1	0	NA	Rps9	Down
	Rpl28	0	-0.65765	0.999	1	0	Rpl28	Rpl28	Down
	Rps5	0	-0.674641	1	1	0	Rps5	Rps5	Down
	Rps19	0	-0.959461	1	1	0	Rps19	Rps19	Down
	Rps16	0	-0.745261	1	1	0	Rps16	Rps16	Down
	Nkg7	0	1.12495	0.982	0.861	0	Nkg7	Nkg7	Up
	Rps17	0	-0.829137	0.976	0.995	0	Rps17	Rps17	Down
	Rpl27a	0	-0.423931	1	1	0	NA	Rpl27a	Down
	Arl6ip1	0	0.878513	0.968	0.828	0	NA	Arl6ip1	Up
	Rplp2	0	-0.625347	1	1	0	Rplp2	Rplp2	Down
	Rpl13	0	-0.78651	1	1	0	Rpl13	Rpl13	Down
	Rps25	0	-0.66303	1	1	0	Rps25	Rps25	Down
	Rplp1	0	-0.865595	1	1	0	Rplp1	Rplp1	Down
	Eef1a1	0	-0.434584	1	1	0	NA	Eef1a1	Down
	Rpsa	0	-0.441511	1	1	0	NA	Rpsa	Down
	Rpl14	0	-0.593793	0.999	1	0	NA	Rpl14	Down
	Cxcr6	0	1.20481	0.896	0.588	0	Cxcr6	Cxcr6	Up
	Ccr2	0	1.28979	0.794	0.35	0	Ccr2	Ccr2	Up
	Rps12	0	-1.00235	1	1	0	Rps12	Rps12	Down
	Rps15	0	-0.586792	1	1	0	NA	Rps15	Down
	Rps26	0	-0.678102	0.998	1	0	Rps26	Rps26	Down
	Rps27a	0	-0.603282	1	1	0	Rps27a	Rps27a	Down
	Npm1	0	-0.698298	0.983	0.995	0	Npm1	Npm1	Down
	Rpl26	0	-0.512195	1	1	0	NA	Rpl26	Down
	Rpl23a	0	-0.645822	0.997	1	0	Rpl23a	Rpl23a	Down
	Rpl23	0	-0.599143	1	1	0	NA	Rpl23	Down
	Actg1	0	0.935367	1	0.995	0	NA	Actg1	Up
	Rps7	0	-0.592117	1	1	0	NA	Rps7	Down
	Rps29	0	-0.510268	1	1	0	NA	Rps29	Down
	Rps23	0	-0.400613	1	1	0	NA	Rps23	Down
	Rpl15	0	-0.602808	0.998	1	0	Rpl15	Rpl15	Down
	Rps24	0	-0.675553	1	1	0	Rps24	Rps24	Down
	Gzmb	0	2.33812	0.934	0.529	0	Gzmb	Gzmb	Up
	Itm2b	0	0.870572	0.992	0.955	0	NA	Itm2b	Up
	Rpl30	0	-0.476025	1	1	0	NA	Rpl30	Down
	Rpl8	0	-0.676471	1	1	0	Rpl8	Rpl8	Down
	Rpl3	0	-0.524785	1	1	0	NA	Rpl3	Down
	Rpl35a	0	-0.495674	1	1	0	NA	Rpl35a	Down
	Rps2	0	-0.757777	1	1	0	Rps2	Rps2	Down
	Rps10	0	-0.437618	1	1	0	NA	Rps10	Down
	Rpl10a	0	-0.607077	0.999	1	0	Rpl10a	Rpl10a	Down
	Rps18	0	-0.798661	1	1	0	Rps18	Rps18	Down
	H2-D1	0	0.619774	1	1	0	NA	H2-D1	Up
	Rpl17	0	-0.472352	1	1	0	NA	Rpl17	Down
	Rpl39	0	-0.416656	1	1	0	NA	Rpl39	Down
	Rpl10	0	-0.754115	0.996	1	0	Rpl10	Rpl10	Down
	Rps4x	0	-0.588144	1	1	0	NA	Rps4x	Down
	Rpl36a	0	-0.959891	0.998	1	0	Rpl36a	Rpl36a	Down
	AW112010	6.31111e-308	1.02179	0.99	0.955	9.78348e-304	AW112010	AW112010	Up
	Ccr5	5.22902e-306	0.91863	0.506	0.099	8.10603e-302	NA	Ccr5	Up
	Rps14	5.27632e-301	-0.337421	1	1	8.17936e-297	NA	Rps14	Down
	Actb	1.07334e-295	0.676181	1	1	1.6639e-291	NA	Actb	Up
	Ms4a4b	1.62871e-285	0.767408	0.995	0.981	2.52482e-281	NA	Ms4a4b	Up
	Rps13	7.09889e-280	-0.306937	1	1	1.10047e-275	NA	Rps13	Down
	S100a4	7.18106e-280	1.06584	0.984	0.848	1.11321e-275	S100a4	S100a4	Up
	Cd3e	1.19484e-276	0.713125	0.983	0.901	1.85224e-272	NA	Cd3e	Up
	Hcst	6.1612e-271	0.669708	0.998	0.99	9.55109e-267	NA	Hcst	Up
	Rps28	9.61135e-269	-0.381566	1	1	1.48995e-264	NA	Rps28	Down
	Myl12a	2.2603e-268	0.748352	0.97	0.854	3.50392e-264	NA	Myl12a	Up
	Tpt1	3.26279e-268	-0.284981	1	1	5.05798e-264	NA	Tpt1	Down
	Glrx	6.33449e-264	0.866051	0.581	0.188	9.81973e-260	NA	Glrx	Up
	Ctla2a	8.99691e-262	0.883268	0.991	0.925	1.3947e-257	NA	Ctla2a	Up
	Rpl11	3.34803e-261	-0.339664	1	1	5.19012e-257	NA	Rpl11	Down
	Laptm5	7.07243e-256	0.637941	0.994	0.968	1.09637e-251	NA	Laptm5	Up
	H2-K1	4.20888e-252	0.497499	1	1	6.5246e-248	NA	H2-K1	Up
	Sub1	5.87345e-252	0.753491	0.99	0.958	9.10502e-248	NA	Sub1	Up
	Rpl4	8.86018e-252	-0.496025	0.994	1	1.3735e-247	NA	Rpl4	Down
	Rack1	4.13392e-250	-0.398776	1	1	6.4084e-246	NA	Rack1	Down
	Rpl18a	3.6108e-248	-0.319129	1	1	5.59746e-244	NA	Rpl18a	Down
	Cd52	1.35897e-246	0.634398	1	0.998	2.10668e-242	NA	Cd52	Up
	Lgals3	2.95705e-239	1.19072	0.894	0.655	4.58402e-235	Lgals3	Lgals3	Up
	Ndfip1	1.73674e-238	0.678927	0.971	0.88	2.69229e-234	NA	Ndfip1	Up
	Gapdh	3.60391e-238	0.846587	0.997	0.991	5.58679e-234	NA	Gapdh	Up
	Rpl35	1.63185e-235	-0.447816	1	1	2.5297e-231	NA	Rpl35	Down
	Cd3g	8.9237e-234	0.612166	0.996	0.982	1.38335e-229	NA	Cd3g	Up
	Arhgdib	1.11126e-233	0.602158	0.992	0.972	1.72268e-229	NA	Arhgdib	Up
	Rplp0	5.79481e-230	-0.356727	1	1	8.98311e-226	NA	Rplp0	Down
	Rpl31	2.49138e-228	-0.543707	0.986	0.996	3.86214e-224	NA	Rpl31	Down
	Tcf7	8.65898e-228	-0.912426	0.152	0.561	1.34231e-223	Tcf7	Tcf7	Down
	Rgs1	4.41177e-225	1.03685	0.962	0.826	6.83913e-221	Rgs1	Rgs1	Up
	Mxi1	1.17113e-221	0.845953	0.58	0.216	1.81549e-217	NA	Mxi1	Up
	Rpl7	3.06846e-221	-0.37359	0.999	1	4.75672e-217	NA	Rpl7	Down
	Rpl19	3.54912e-221	-0.262475	1	1	5.50184e-217	NA	Rpl19	Down
	Rpl22	6.96139e-218	-0.356669	1	1	1.07915e-213	NA	Rpl22	Down
	H2-T23	6.7705e-217	0.774612	0.881	0.65	1.04956e-212	NA	H2-T23	Up
	AA467197	7.35036e-217	1.14434	0.599	0.247	1.13945e-212	AA467197	AA467197	Up
	Rac2	7.96452e-217	0.541245	0.996	0.977	1.23466e-212	NA	Rac2	Up
	Arpc2	1.6102e-216	0.53974	0.994	0.968	2.49613e-212	NA	Arpc2	Up
	Gzma	3.6407e-215	2.57409	0.311	0.04	5.64382e-211	Gzma	Gzma	Up
	Tmsb4x	1.32277e-214	0.439369	1	1	2.05055e-210	NA	Tmsb4x	Up
	Maf	1.26459e-211	1.07592	0.699	0.345	1.96036e-207	Maf	Maf	Up
	B2m	5.38503e-211	0.364893	1	1	8.34787e-207	NA	B2m	Up
	Pfn1	3.17154e-210	0.567141	1	0.994	4.91652e-206	NA	Pfn1	Up
	Ndufb1-ps	2.12226e-209	0.591866	0.979	0.912	3.28993e-205	NA	Ndufb1-ps	Up
	Rpl9	9.27628e-207	-0.28381	1	1	1.43801e-202	NA	Rpl9	Down
	Cmtm7	5.02336e-198	0.777826	0.696	0.375	7.78722e-194	NA	Cmtm7	Up
	Gnas	1.59591e-196	0.668534	0.983	0.932	2.47397e-192	NA	Gnas	Up
	Gzmk	1.41483e-193	0.69832	0.307	0.045	2.19327e-189	NA	Gzmk	Up
	Ctla2b	1.28842e-192	0.875286	0.774	0.467	1.99731e-188	NA	Ctla2b	Up
	Aldoa	1.01365e-190	0.857372	0.974	0.905	1.57136e-186	NA	Aldoa	Up
	Myl6	3.5093e-189	0.501727	0.999	0.989	5.44012e-185	NA	Myl6	Up
	Cyba	3.51232e-189	0.585172	0.988	0.942	5.4448e-185	NA	Cyba	Up
	Rpl36	2.43547e-187	-0.28167	1	1	3.77546e-183	NA	Rpl36	Down
	Lgals1	6.29886e-186	0.731503	0.994	0.943	9.76449e-182	NA	Lgals1	Up
	Il7r	1.48247e-185	-1.03172	0.468	0.79	2.29812e-181	Il7r	Il7r	Down
	Rps3	4.95677e-184	-0.261527	1	1	7.68399e-180	NA	Rps3	Down
	H2-Q7	1.28162e-181	0.491857	0.999	0.989	1.98677e-177	NA	H2-Q7	Up
	Rpl6	2.25134e-179	-0.299588	1	1	3.49002e-175	NA	Rpl6	Down
	Arpc5	7.73675e-178	0.648632	0.934	0.801	1.19935e-173	NA	Arpc5	Up
	Bcl2	4.45936e-177	-0.791594	0.625	0.853	6.91289e-173	Bcl2	Bcl2	Down
	Trac	1.34097e-176	0.460664	1	0.994	2.07877e-172	NA	Trac	Up
	Anxa2	8.91269e-176	0.88056	0.825	0.593	1.38164e-171	NA	Anxa2	Up
	Srgn	8.99375e-174	0.516755	1	0.997	1.39421e-169	NA	Srgn	Up
	Fxyd5	5.41273e-170	0.471319	0.998	0.993	8.39082e-166	NA	Fxyd5	Up
	Rps15a	1.01896e-169	-0.247333	1	1	1.57959e-165	NA	Rps15a	Down
	Prelid1	1.2612e-165	0.646054	0.896	0.736	1.95512e-161	NA	Prelid1	Up
	Cox8a	1.77253e-165	0.423584	0.997	0.989	2.74778e-161	NA	Cox8a	Up
	Ly6a	2.02523e-165	0.708346	0.97	0.922	3.13951e-161	NA	Ly6a	Up
	Rpl37	3.51645e-165	-0.255794	1	1	5.45121e-161	NA	Rpl37	Down
	Hsp90ab1	6.94822e-165	-0.489207	0.991	0.996	1.07711e-160	NA	Hsp90ab1	Down
	S100a6	1.4605e-163	0.693988	0.992	0.972	2.26406e-159	NA	S100a6	Up
	Ccl5	7.59194e-162	1.67301	0.935	0.835	1.1769e-157	Ccl5	Ccl5	Up
	Litaf	2.40844e-161	0.646537	0.499	0.189	3.73356e-157	NA	Litaf	Up
	Ubl5	3.45546e-161	0.514842	0.985	0.947	5.35666e-157	NA	Ubl5	Up
	Klf2	1.44005e-158	-1.00538	0.363	0.688	2.23236e-154	Klf2	Klf2	Down
	Gmfg	1.23098e-156	0.535369	0.978	0.928	1.90827e-152	NA	Gmfg	Up
	Dusp2	1.4691e-155	0.755067	0.956	0.855	2.2774e-151	NA	Dusp2	Up
	Cd47	6.7614e-154	0.506196	0.98	0.945	1.04815e-149	NA	Cd47	Up
	Bcl2a1d	9.10671e-154	0.812563	0.874	0.67	1.41172e-149	NA	Bcl2a1d	Up
	Elob	1.02214e-153	0.454491	0.988	0.959	1.58452e-149	NA	Elob	Up
	Arf5	2.10273e-153	0.496253	0.967	0.892	3.25966e-149	NA	Arf5	Up
	Eno1	4.3506e-153	0.677072	0.929	0.793	6.74429e-149	NA	Eno1	Up
	Bcl2a1b	5.67725e-153	0.783393	0.928	0.81	8.80088e-149	NA	Bcl2a1b	Up
	S100a13	5.51878e-152	0.539334	0.957	0.85	8.55521e-148	NA	S100a13	Up
	Lmnb1	1.49794e-149	0.803041	0.629	0.336	2.32211e-145	NA	Lmnb1	Up
	Hmgb2	2.94927e-149	0.595873	0.985	0.943	4.57196e-145	NA	Hmgb2	Up
	Cdc42	1.30024e-148	0.497792	0.977	0.905	2.01563e-144	NA	Cdc42	Up
	Serpinb1a	9.09931e-147	1.18007	0.504	0.216	1.41058e-142	Serpinb1a	Serpinb1a	Up
	Havcr2	2.21821e-145	0.377479	0.189	0.014	3.43867e-141	NA	Havcr2	Up
	Reep5	3.29957e-145	0.582439	0.847	0.628	5.115e-141	NA	Reep5	Up
	Nme2	8.31455e-145	-0.513834	0.94	0.972	1.28892e-140	NA	Nme2	Down
	Lsp1	1.43638e-144	0.58282	0.94	0.858	2.22667e-140	NA	Lsp1	Up
	Gng2	2.46404e-144	0.621171	0.842	0.642	3.81975e-140	NA	Gng2	Up
	Npc2	3.32005e-144	0.612732	0.947	0.856	5.14675e-140	NA	Npc2	Up
	Arpc4	3.18672e-143	0.574212	0.879	0.717	4.94005e-139	NA	Arpc4	Up
	Ubb	1.0905e-142	0.33873	1	1	1.69049e-138	NA	Ubb	Up
	Anxa1	6.98817e-142	0.708479	0.568	0.28	1.08331e-137	NA	Anxa1	Up
	Mt3	2.98447e-141	0.322593	0.168	0.008	4.62653e-137	NA	Mt3	Up
	Pkm	3.87634e-141	0.697391	0.941	0.828	6.0091e-137	NA	Pkm	Up
	Gna15	2.40586e-138	0.591865	0.616	0.319	3.72956e-134	NA	Gna15	Up
	Coro1a	8.01351e-138	0.444856	1	0.984	1.24225e-133	NA	Coro1a	Up
	mt-Nd1	2.42804e-137	-0.584148	0.909	0.964	3.76394e-133	NA	mt-Nd1	Down
	Ms4a6b	9.60234e-137	0.569249	0.971	0.933	1.48856e-132	NA	Ms4a6b	Up
	mt-Cytb	1.48135e-136	-0.594166	0.931	0.973	2.29639e-132	NA	mt-Cytb	Down
	Tmsb10	2.11768e-136	0.324478	1	1	3.28282e-132	NA	Tmsb10	Up
	Snhg8	2.01667e-135	-0.614459	0.622	0.823	3.12625e-131	Snhg8	Snhg8	Down
	Rap1b	4.02858e-135	0.530236	0.935	0.844	6.24511e-131	NA	Rap1b	Up
	Epsti1	6.51521e-135	0.602714	0.932	0.813	1.00999e-130	NA	Epsti1	Up
	Sh2d2a	1.0428e-134	0.635668	0.884	0.693	1.61654e-130	NA	Sh2d2a	Up
	Shisa5	1.61397e-134	0.484112	0.986	0.957	2.50198e-130	NA	Shisa5	Up
	Itgal	2.74922e-134	0.611805	0.806	0.602	4.26185e-130	NA	Itgal	Up
	Fth1	5.17341e-134	0.388003	1	1	8.01982e-130	NA	Fth1	Up
	Gng5	8.48766e-133	0.475495	0.964	0.897	1.31576e-128	NA	Gng5	Up
	Hspe1	3.98036e-132	-0.571501	0.779	0.89	6.17035e-128	NA	Hspe1	Down
	Cd3d	7.28845e-131	0.385934	0.997	0.992	1.12986e-126	NA	Cd3d	Up
	Rps11	1.10747e-129	-0.265533	1	1	1.7168e-125	NA	Rps11	Down
	Snhg12	1.12246e-127	-0.660813	0.352	0.624	1.74004e-123	Snhg12	Snhg12	Down
	Clic1	1.13935e-127	0.427181	0.984	0.938	1.76622e-123	NA	Clic1	Up
	Selplg	1.654e-127	0.518664	0.957	0.888	2.56403e-123	NA	Selplg	Up
	Tnfsf8	4.74646e-127	-0.864065	0.102	0.381	7.35796e-123	Tnfsf8	Tnfsf8	Down
	Cish	1.20909e-126	0.62795	0.841	0.632	1.87433e-122	NA	Cish	Up
	Gnai2	2.08656e-126	0.447657	0.978	0.941	3.23459e-122	NA	Gnai2	Up
	Ybx3	1.37898e-125	0.659287	0.713	0.47	2.13769e-121	NA	Ybx3	Up
	Cotl1	7.01202e-125	0.569338	0.942	0.85	1.087e-120	NA	Cotl1	Up
	Trbc2	4.23756e-124	0.339894	1	1	6.56907e-120	NA	Trbc2	Up
	Id2	1.53791e-123	0.84472	0.804	0.599	2.38407e-119	NA	Id2	Up
	Samsn1	5.49014e-123	0.671731	0.797	0.577	8.51082e-119	NA	Samsn1	Up
	Dnajb6	6.71305e-120	0.550709	0.909	0.79	1.04066e-115	NA	Dnajb6	Up
	Eef1g	2.92498e-119	-0.474425	0.867	0.928	4.5343e-115	NA	Eef1g	Down
	H3f3b	1.23458e-116	0.357947	1	0.999	1.91385e-112	NA	H3f3b	Up
	Rnasek	4.56266e-116	0.515057	0.867	0.696	7.07304e-112	NA	Rnasek	Up
	Selenok	7.6835e-116	0.455695	0.929	0.797	1.1911e-111	NA	Selenok	Up
	Uqcrh	1.77167e-115	0.364445	0.997	0.991	2.74645e-111	NA	Uqcrh	Up
	Snhg1	5.75614e-115	-0.643453	0.41	0.652	8.92317e-111	Snhg1	Snhg1	Down
	1110008P14Rik	9.4107e-114	0.490622	0.554	0.278	1.45885e-109	NA	1110008P14Rik	Up
	Supt4a	3.73171e-113	0.519654	0.897	0.75	5.7849e-109	NA	Supt4a	Up
	Ifitm2	4.48298e-112	1.27712	0.502	0.244	6.94952e-108	Ifitm2	Ifitm2	Up
	Hopx	2.61369e-111	0.567331	0.797	0.598	4.05174e-107	NA	Hopx	Up
	Fbl	3.19072e-111	-0.559971	0.29	0.542	4.94626e-107	NA	Fbl	Down
	Serf2	1.10351e-110	0.358674	0.996	0.981	1.71065e-106	NA	Serf2	Up
	Ifitm3	4.79591e-109	1.04595	0.63	0.386	7.43462e-105	Ifitm3	Ifitm3	Up
	Cfl1	1.349e-107	0.368451	0.998	0.98	2.09123e-103	NA	Cfl1	Up
	Rab8b	1.40681e-107	0.578439	0.799	0.603	2.18083e-103	NA	Rab8b	Up
	Ppp1r14b	1.56729e-106	-0.592888	0.425	0.637	2.42961e-102	NA	Ppp1r14b	Down
	Gabarap	1.73461e-106	0.451939	0.924	0.816	2.68899e-102	NA	Gabarap	Up
	Leprotl1	7.23189e-106	0.474252	0.903	0.776	1.12109e-101	NA	Leprotl1	Up
	Pgk1	1.32412e-105	0.693857	0.873	0.739	2.05264e-101	NA	Pgk1	Up
	Gpi1	5.00558e-105	0.528695	0.917	0.822	7.75964e-101	NA	Gpi1	Up
	Prr13	5.11147e-105	0.514737	0.811	0.622	7.9238e-101	NA	Prr13	Up
	Aopep	7.11579e-105	0.531434	0.61	0.359	1.10309e-100	NA	Aopep	Up
	Dgat1	1.37423e-104	0.592257	0.495	0.247	2.13033e-100	NA	Dgat1	Up
	H2-T22	2.85777e-104	0.558549	0.795	0.591	4.43012e-100	NA	H2-T22	Up
	Gnl3	5.26381e-104	-0.584572	0.208	0.462	8.15996e-100	NA	Gnl3	Down
	Cd2	1.06263e-103	0.429468	0.981	0.949	1.64729e-99	NA	Cd2	Up
	Pkp3	2.40491e-103	0.592439	0.706	0.496	3.7281e-99	NA	Pkp3	Up
	Ppp1ca	2.92494e-103	0.448656	0.933	0.835	4.53424e-99	NA	Ppp1ca	Up
	Ldha	5.1728e-103	0.484969	0.979	0.921	8.01887e-99	NA	Ldha	Up
	Ttc39c	1.19244e-102	0.552064	0.503	0.258	1.84852e-98	NA	Ttc39c	Up
	Ncl	2.58002e-102	-0.482229	0.929	0.969	3.99955e-98	NA	Ncl	Down
	Fgl2	2.98637e-102	0.623364	0.492	0.246	4.62946e-98	NA	Fgl2	Up
	Tspo	3.06095e-102	0.405792	0.969	0.919	4.74508e-98	NA	Tspo	Up
	Map2k3	2.19326e-101	0.548621	0.533	0.285	3.39999e-97	NA	Map2k3	Up
	Ndufv3	1.45617e-100	0.486287	0.896	0.772	2.25736e-96	NA	Ndufv3	Up
	Ypel3	1.81626e-100	0.541127	0.762	0.544	2.81557e-96	NA	Ypel3	Up
	Cox7c	3.44096e-99	0.330556	0.993	0.975	5.33418e-95	NA	Cox7c	Up
	1700017B05Rik	1.64479e-98	0.369479	0.237	0.06	2.54976e-94	NA	1700017B05Rik	Up
	Sec61g	1.97187e-97	0.401455	0.981	0.945	3.05679e-93	NA	Sec61g	Up
	Ltb4r1	3.76412e-97	0.324669	0.173	0.028	5.83514e-93	NA	Ltb4r1	Up
	Csf1	3.94739e-95	0.366999	0.132	0.012	6.11924e-91	NA	Csf1	Up
	mt-Atp6	5.12667e-95	-0.389101	0.976	0.988	7.94736e-91	NA	mt-Atp6	Down
	Icos	9.13558e-95	0.525135	0.923	0.821	1.4162e-90	NA	Icos	Up
	Adam8	1.74861e-94	0.405821	0.259	0.077	2.7107e-90	NA	Adam8	Up
	Srp14	2.74658e-94	0.435686	0.836	0.67	4.25775e-90	NA	Srp14	Up
	Capzb	4.5077e-94	0.442634	0.907	0.779	6.98784e-90	NA	Capzb	Up
	Tpi1	2.05754e-93	0.693748	0.747	0.553	3.1896e-89	NA	Tpi1	Up
	Oaz1	4.05957e-93	0.294741	0.999	0.994	6.29314e-89	NA	Oaz1	Up
	Pdcd1	9.08155e-93	0.374845	0.203	0.045	1.40782e-88	NA	Pdcd1	Up
	Ptma	1.39707e-92	-0.33087	0.999	1	2.16574e-88	NA	Ptma	Down
	Csnk2b	2.30212e-92	0.480047	0.757	0.564	3.56875e-88	NA	Csnk2b	Up
	Aebp2	2.15175e-91	0.50721	0.759	0.562	3.33564e-87	NA	Aebp2	Up
	Gm12840	2.37902e-91	0.714829	0.722	0.52	3.68796e-87	NA	Gm12840	Up
	Mxd1	8.0705e-91	0.667322	0.762	0.583	1.25109e-86	NA	Mxd1	Up
	Itgb2	7.94866e-90	0.535692	0.734	0.554	1.2322e-85	NA	Itgb2	Up
	Ctsd	9.42615e-90	0.511997	0.758	0.569	1.46124e-85	NA	Ctsd	Up
	mt-Nd2	1.62562e-89	-0.512296	0.848	0.933	2.52004e-85	NA	mt-Nd2	Down
	Lamc1	3.80672e-89	0.266026	0.175	0.032	5.90118e-85	NA	Lamc1	Up
	Abracl	2.41161e-88	0.484278	0.857	0.735	3.73848e-84	NA	Abracl	Up
	Higd1a	1.93975e-87	0.545067	0.796	0.607	3.007e-83	NA	Higd1a	Up
	Rac1	4.08116e-87	0.418949	0.893	0.778	6.32662e-83	NA	Rac1	Up
	Rpl18	6.90567e-87	-0.182205	1	1	1.07052e-82	NA	Rpl18	Down
	Atox1	7.1382e-87	0.457831	0.784	0.598	1.10656e-82	NA	Atox1	Up
	Esm1	7.21886e-87	0.318793	0.119	0.01	1.11907e-82	NA	Esm1	Up
	Ptpn18	1.09481e-86	0.306892	0.998	0.994	1.69718e-82	NA	Ptpn18	Up
	Tnfrsf9	4.52171e-86	0.725671	0.616	0.387	7.00956e-82	NA	Tnfrsf9	Up
	Med10	1.73291e-85	0.50993	0.707	0.51	2.68635e-81	NA	Med10	Up
	Dok2	1.80327e-85	0.458105	0.547	0.323	2.79542e-81	NA	Dok2	Up
	Smim3	2.15199e-85	0.335891	0.244	0.072	3.33602e-81	NA	Smim3	Up
	Ly6c1	2.56731e-85	-0.397058	0.022	0.193	3.97984e-81	NA	Ly6c1	Down
	Klf3	6.33394e-85	-0.51278	0.101	0.314	9.81887e-81	NA	Klf3	Down
	Prkar1a	1.0084e-84	0.416366	0.914	0.835	1.56323e-80	NA	Prkar1a	Up
	Tsc22d4	2.43898e-84	0.502081	0.825	0.648	3.78091e-80	NA	Tsc22d4	Up
	Calm3	1.38822e-83	0.458641	0.71	0.502	2.15202e-79	NA	Calm3	Up
	Klf4	1.65753e-83	-0.621736	0.098	0.307	2.5695e-79	Klf4	Klf4	Down
	Actr3	2.02559e-83	0.412166	0.936	0.843	3.14007e-79	NA	Actr3	Up
	Tor1aip1	2.28548e-83	0.504405	0.624	0.405	3.54295e-79	NA	Tor1aip1	Up
	Tmbim6	2.41977e-83	0.417496	0.882	0.746	3.75113e-79	NA	Tmbim6	Up
	Cox4i1	2.43191e-83	0.30351	0.992	0.98	3.76995e-79	NA	Cox4i1	Up
	Tmem50a	2.93232e-83	0.429591	0.866	0.73	4.54568e-79	NA	Tmem50a	Up
	Malat1	3.9373e-83	0.38157	1	1	6.1036e-79	NA	Malat1	Up
	Serpinb6b	2.23992e-82	0.724828	0.542	0.324	3.47233e-78	NA	Serpinb6b	Up
	Ly6e	3.92608e-82	0.369497	0.989	0.969	6.08622e-78	NA	Ly6e	Up
	Nop10	6.25416e-82	-0.469969	0.567	0.736	9.6952e-78	NA	Nop10	Down
	Wdr89	6.67072e-82	-0.47555	0.405	0.605	1.0341e-77	NA	Wdr89	Down
	Mrpl23	7.26618e-82	-0.488764	0.424	0.619	1.1264e-77	NA	Mrpl23	Down
	Chmp4b	1.57467e-81	0.404906	0.882	0.765	2.44106e-77	NA	Chmp4b	Up
	Atp5l	1.70556e-81	0.314449	0.987	0.963	2.64396e-77	NA	Atp5l	Up
	Jun	3.22649e-81	-0.901506	0.357	0.566	5.0017e-77	Jun	Jun	Down
	Spn	1.72724e-80	0.485018	0.657	0.448	2.67757e-76	NA	Spn	Up
	Cd48	3.0507e-80	0.480746	0.685	0.501	4.72919e-76	NA	Cd48	Up
	Vcpkmt	3.18994e-80	0.420552	0.385	0.177	4.94504e-76	NA	Vcpkmt	Up
	Serpinb6a	3.52221e-80	0.430278	0.345	0.151	5.46014e-76	NA	Serpinb6a	Up
	Diaph1	2.15099e-79	0.446368	0.788	0.607	3.33447e-75	NA	Diaph1	Up
	Entpd1	2.29186e-79	0.32852	0.244	0.078	3.55284e-75	NA	Entpd1	Up
	Emp3	3.70062e-79	0.482642	0.887	0.751	5.7367e-75	NA	Emp3	Up
	Klrc1	3.76358e-79	0.587794	0.656	0.454	5.8343e-75	NA	Klrc1	Up
	Ehd1	4.55361e-79	0.407073	0.321	0.133	7.05901e-75	NA	Ehd1	Up
	Ptms	5.76355e-79	0.383383	0.298	0.114	8.93465e-75	NA	Ptms	Up
	Snx20	7.81811e-79	0.459959	0.497	0.279	1.21196e-74	NA	Snx20	Up
	Lck	1.04409e-77	0.383436	0.919	0.822	1.61854e-73	NA	Lck	Up
	Ifi27l2a	1.10783e-77	0.98686	0.892	0.922	1.71736e-73	NA	Ifi27l2a	Up
	Ahnak	1.21116e-77	0.478123	0.94	0.876	1.87754e-73	NA	Ahnak	Up
	Krtcap2	1.29355e-77	0.385481	0.955	0.884	2.00525e-73	NA	Krtcap2	Up
	Tesc	2.39731e-77	0.429103	0.399	0.194	3.71631e-73	NA	Tesc	Up
	Slc9a3r1	2.70041e-77	0.494495	0.649	0.451	4.18618e-73	NA	Slc9a3r1	Up
	Mknk2	3.07452e-77	0.45663	0.676	0.473	4.76612e-73	NA	Mknk2	Up
	Ppp1r18	5.47777e-77	0.431114	0.765	0.58	8.49164e-73	NA	Ppp1r18	Up
	Atp5k	1.01104e-76	0.388054	0.894	0.786	1.56732e-72	NA	Atp5k	Up
	Stk32c	1.39238e-76	0.242525	0.149	0.028	2.15846e-72	NA	Stk32c	Up
	Atp5d	2.85279e-76	0.369359	0.968	0.908	4.4224e-72	NA	Atp5d	Up
	Grina	2.93074e-76	0.444482	0.569	0.348	4.54324e-72	NA	Grina	Up
	Fos	9.89485e-76	-0.730197	0.33	0.541	1.5339e-71	Fos	Fos	Down
	Slfn2	1.44929e-75	0.446399	0.932	0.858	2.24669e-71	NA	Slfn2	Up
	Bnip3l	2.56667e-75	0.436843	0.742	0.55	3.97885e-71	NA	Bnip3l	Up
	Ech1	2.84479e-75	0.452878	0.646	0.45	4.41e-71	NA	Ech1	Up
	Gm26917	3.54131e-75	-0.579386	0.329	0.531	5.48974e-71	NA	Gm26917	Down
	1810037I17Rik	7.14045e-75	0.412621	0.857	0.697	1.10691e-70	NA	1810037I17Rik	Up
	Trp53i11	1.13921e-74	0.328633	0.264	0.095	1.766e-70	NA	Trp53i11	Up
	Ntan1	1.70534e-74	0.414165	0.592	0.375	2.64362e-70	NA	Ntan1	Up
	Morrbid	2.17997e-74	0.307698	0.212	0.063	3.37939e-70	NA	Morrbid	Up
	Rgs16	3.73895e-74	0.403803	0.17	0.039	5.79612e-70	NA	Rgs16	Up
	Ctsa	3.84979e-74	0.408568	0.461	0.252	5.96795e-70	NA	Ctsa	Up
	Ctla4	9.12659e-74	0.645715	0.608	0.412	1.4148e-69	NA	Ctla4	Up
	Rexo2	2.14653e-73	-0.49781	0.367	0.558	3.32756e-69	NA	Rexo2	Down
	Lax1	3.25954e-73	0.420931	0.41	0.206	5.05294e-69	NA	Lax1	Up
	Cox17	1.2532e-72	0.442978	0.888	0.803	1.94271e-68	NA	Cox17	Up
	Rpl37a	1.685e-72	-0.152696	1	1	2.61209e-68	NA	Rpl37a	Down
	Cox5a	1.88703e-72	0.364603	0.916	0.841	2.92528e-68	NA	Cox5a	Up
	Gng10	2.20347e-72	0.417534	0.614	0.408	3.41582e-68	NA	Gng10	Up
	Rilpl2	2.21071e-72	0.419711	0.408	0.204	3.42704e-68	NA	Rilpl2	Up
	Psmb8	2.40586e-72	0.311676	0.987	0.973	3.72957e-68	NA	Psmb8	Up
	Ube2b	3.15658e-72	0.410558	0.848	0.712	4.89333e-68	NA	Ube2b	Up
	Ifng	3.93081e-72	0.78674	0.611	0.397	6.09353e-68	NA	Ifng	Up
	Sumo2	5.06588e-72	0.33675	0.947	0.883	7.85313e-68	NA	Sumo2	Up
	Il2rb	8.2495e-72	0.433616	0.887	0.776	1.27884e-67	NA	Il2rb	Up
	Cdkn2d	1.30894e-71	0.398261	0.505	0.285	2.02912e-67	NA	Cdkn2d	Up
	Isg20	1.59836e-71	0.504858	0.615	0.42	2.47778e-67	NA	Isg20	Up
	Cbx3	2.08368e-71	0.416122	0.702	0.51	3.23013e-67	NA	Cbx3	Up
	Phlda1	4.5965e-71	0.524866	0.445	0.24	7.1255e-67	NA	Phlda1	Up
	Psmb9	6.29362e-71	0.403783	0.857	0.723	9.75637e-67	NA	Psmb9	Up
	Zbp1	2.10296e-70	0.532006	0.612	0.417	3.26e-66	NA	Zbp1	Up
	Casp3	5.06478e-70	0.399923	0.396	0.201	7.85142e-66	NA	Casp3	Up
	Txn1	5.59364e-70	0.374588	0.971	0.918	8.67126e-66	NA	Txn1	Up
	Selenow	5.99816e-70	0.364877	0.946	0.875	9.29835e-66	NA	Selenow	Up
	Eva1b	6.18661e-70	0.364526	0.352	0.163	9.59049e-66	NA	Eva1b	Up
	Cox6b1	2.50787e-69	0.310038	0.968	0.937	3.88769e-65	NA	Cox6b1	Up
	Crot	9.79616e-69	0.427959	0.425	0.226	1.5186e-64	NA	Crot	Up
	Sash3	1.20176e-68	0.400719	0.478	0.276	1.86298e-64	NA	Sash3	Up
	Ccr7	2.6638e-68	-0.41535	0.007	0.136	4.12943e-64	NA	Ccr7	Down
	Ppp1cc	3.73466e-68	0.44636	0.856	0.744	5.78947e-64	NA	Ppp1cc	Up
	Mbd2	4.44934e-68	0.351542	0.912	0.797	6.89737e-64	NA	Mbd2	Up
	Mif4gd	4.46855e-68	0.431035	0.561	0.353	6.92715e-64	NA	Mif4gd	Up
	Atp5md	4.73424e-68	0.351202	0.923	0.841	7.33901e-64	NA	Atp5md	Up
	Itgb3	6.13265e-68	0.392186	0.368	0.181	9.50683e-64	NA	Itgb3	Up
	Rpl7a	2.39233e-67	-0.204652	0.999	1	3.70859e-63	NA	Rpl7a	Down
	Cnn2	4.91831e-67	0.412329	0.819	0.678	7.62436e-63	NA	Cnn2	Up
	Ptprcap	1.34469e-66	0.407872	0.901	0.82	2.08453e-62	NA	Ptprcap	Up
	Tab2	8.13463e-66	0.421595	0.611	0.409	1.26103e-61	NA	Tab2	Up
	Cd6	9.55668e-66	0.521785	0.657	0.484	1.48148e-61	NA	Cd6	Up
	Ube2j1	2.15405e-65	0.413208	0.513	0.31	3.3392e-61	NA	Ube2j1	Up
	Mrpl33	2.19615e-65	0.364741	0.911	0.819	3.40447e-61	NA	Mrpl33	Up
	mt-Co3	3.08481e-65	-0.324972	0.969	0.985	4.78208e-61	NA	mt-Co3	Down
	Cd226	3.48714e-65	0.432597	0.406	0.222	5.40576e-61	NA	Cd226	Up
	Atxn1	4.16514e-65	0.377758	0.444	0.246	6.4568e-61	NA	Atxn1	Up
	Atp6v0e	7.04414e-65	0.357238	0.852	0.724	1.09198e-60	NA	Atp6v0e	Up
	Pld3	1.26867e-64	0.412496	0.636	0.45	1.96669e-60	NA	Pld3	Up
	Gpsm3	1.45632e-64	0.3908	0.761	0.604	2.25759e-60	NA	Gpsm3	Up
	Stk17b	3.42364e-64	0.350764	0.968	0.929	5.30733e-60	NA	Stk17b	Up
	Orai1	4.00944e-64	0.469609	0.756	0.616	6.21544e-60	NA	Orai1	Up
	Ltb	8.70383e-64	0.474547	0.936	0.883	1.34927e-59	NA	Ltb	Up
	Atp2b4	1.21034e-63	0.403011	0.515	0.313	1.87627e-59	NA	Atp2b4	Up
	Ccdc12	1.88198e-63	0.375007	0.744	0.576	2.91745e-59	NA	Ccdc12	Up
	Sh3bp5	2.70826e-63	-0.314005	0.054	0.213	4.19835e-59	NA	Sh3bp5	Down
	Rbpj	2.84005e-63	0.436918	0.568	0.368	4.40264e-59	NA	Rbpj	Up
	Crip1	4.59019e-63	0.482049	0.999	0.983	7.11571e-59	NA	Crip1	Up
	Serinc3	5.60238e-63	0.422709	0.679	0.496	8.68481e-59	NA	Serinc3	Up
	Sh2d1a	6.04375e-63	0.43637	0.531	0.342	9.36903e-59	NA	Sh2d1a	Up
	Cd82	8.49661e-63	0.393129	0.825	0.685	1.31714e-58	NA	Cd82	Up
	Edf1	1.02495e-62	0.325641	0.886	0.793	1.58887e-58	NA	Edf1	Up
	Itga1	1.75598e-62	0.39411	0.383	0.2	2.72212e-58	NA	Itga1	Up
	B4galnt4	2.35558e-62	0.256446	0.172	0.048	3.65162e-58	NA	B4galnt4	Up
	Sp100	3.14687e-62	0.433875	0.655	0.474	4.87828e-58	NA	Sp100	Up
	A430093F15Rik	3.67293e-62	0.268709	0.193	0.061	5.69377e-58	NA	A430093F15Rik	Up
	Map1lc3b	4.92037e-62	0.35779	0.909	0.829	7.62757e-58	NA	Map1lc3b	Up
	Mettl1	2.71671e-61	-0.276817	0.023	0.154	4.21145e-57	NA	Mettl1	Down
	Mybbp1a	2.86187e-61	-0.380813	0.159	0.343	4.43646e-57	NA	Mybbp1a	Down
	Mrps16	3.297e-61	0.37957	0.736	0.573	5.111e-57	NA	Mrps16	Up
	Gadd45b	3.39936e-61	0.595029	0.728	0.567	5.26969e-57	NA	Gadd45b	Up
	Cxcr3	3.72846e-61	0.458488	0.636	0.448	5.77985e-57	NA	Cxcr3	Up
	Hnrnpa1	7.90308e-61	-0.373932	0.77	0.855	1.22514e-56	NA	Hnrnpa1	Down
	AU020206	1.67491e-60	0.442259	0.608	0.429	2.59645e-56	NA	AU020206	Up
	Gabarapl2	1.67644e-60	0.371319	0.834	0.725	2.59882e-56	NA	Gabarapl2	Up
	Tle5	2.48681e-60	0.308459	0.958	0.91	3.85506e-56	NA	Tle5	Up
	Ndufa3	4.30982e-60	0.360168	0.873	0.754	6.68108e-56	NA	Ndufa3	Up
	Gdi2	7.85997e-60	0.441213	0.765	0.619	1.21845e-55	NA	Gdi2	Up
	Aprt	8.31768e-60	0.390208	0.846	0.732	1.28941e-55	NA	Aprt	Up
	Slamf7	1.29213e-59	0.412405	0.375	0.202	2.00306e-55	NA	Slamf7	Up
	mt-Nd4	1.73197e-59	-0.395738	0.888	0.939	2.68491e-55	NA	mt-Nd4	Down
	Lpxn	1.91082e-59	0.388913	0.516	0.32	2.96215e-55	NA	Lpxn	Up
	Ndfip2	3.68057e-59	0.350453	0.469	0.279	5.70563e-55	NA	Ndfip2	Up
	Hip1	5.1272e-59	0.282811	0.271	0.113	7.94818e-55	NA	Hip1	Up
	Il18rap	5.51202e-59	0.423875	0.497	0.304	8.54474e-55	NA	Il18rap	Up
	Lilrb4a	1.43586e-58	0.477384	0.604	0.421	2.22588e-54	NA	Lilrb4a	Up
	Rhog	1.96284e-58	0.381397	0.633	0.447	3.04279e-54	NA	Rhog	Up
	Tma7	2.01386e-58	0.287797	0.953	0.907	3.12188e-54	NA	Tma7	Up
	Fam102a	2.09491e-58	0.411369	0.688	0.523	3.24753e-54	NA	Fam102a	Up
	Capza1	2.6907e-58	0.365691	0.709	0.538	4.17112e-54	NA	Capza1	Up
	S1pr4	6.52716e-58	0.365572	0.429	0.243	1.01184e-53	NA	S1pr4	Up
	Stx11	2.0011e-57	0.282877	0.266	0.112	3.1021e-53	NA	Stx11	Up
	Lasp1	3.01745e-57	0.346083	0.397	0.218	4.67765e-53	NA	Lasp1	Up
	Gimap7	3.56343e-57	0.465534	0.729	0.581	5.52403e-53	NA	Gimap7	Up
	Adgre5	4.46849e-57	0.414205	0.59	0.399	6.92705e-53	NA	Adgre5	Up
	Themis	4.4778e-57	0.416265	0.619	0.444	6.94149e-53	NA	Themis	Up
	Lcp1	7.94456e-57	0.33836	0.955	0.897	1.23157e-52	NA	Lcp1	Up
	Plaat3	8.40145e-57	0.365792	0.697	0.524	1.30239e-52	NA	Plaat3	Up
	Rpl13a	9.18111e-57	-0.142047	1	1	1.42326e-52	NA	Rpl13a	Down
	Ctsw	1.96388e-56	0.410823	0.885	0.812	3.04441e-52	NA	Ctsw	Up
	Cript	3.45729e-56	0.370078	0.635	0.455	5.35949e-52	NA	Cript	Up
	Chsy1	3.55515e-56	0.313739	0.312	0.147	5.51119e-52	NA	Chsy1	Up
	Lat	4.07929e-56	0.325232	0.931	0.868	6.32372e-52	NA	Lat	Up
	Clta	4.4853e-56	0.32353	0.929	0.863	6.95311e-52	NA	Clta	Up
	Cd37	7.82004e-56	0.354034	0.789	0.641	1.21226e-51	NA	Cd37	Up
	Gm15518	9.8541e-56	0.19965	0.121	0.026	1.52758e-51	NA	Gm15518	Up
	Mxd4	1.23014e-55	0.359374	0.422	0.237	1.90696e-51	NA	Mxd4	Up
	Ddit4	4.63404e-55	0.30121	0.25	0.105	7.18369e-51	NA	Ddit4	Up
	Spata13	4.68869e-55	0.348196	0.448	0.268	7.2684e-51	NA	Spata13	Up
	Tespa1	7.8063e-55	-0.372814	0.177	0.354	1.21013e-50	NA	Tespa1	Down
	Arpc1b	9.19729e-55	0.297954	0.969	0.934	1.42576e-50	NA	Arpc1b	Up
	Ndufb7	2.6393e-54	0.320452	0.901	0.797	4.09145e-50	NA	Ndufb7	Up
	Crem	3.26373e-54	0.444547	0.711	0.553	5.05944e-50	NA	Crem	Up
	Atp5j2	3.40891e-54	0.275824	0.966	0.919	5.2845e-50	NA	Atp5j2	Up
	Gpr171	6.15078e-54	0.360371	0.48	0.293	9.53494e-50	NA	Gpr171	Up
	Fis1	9.35997e-54	0.343938	0.799	0.668	1.45098e-49	NA	Fis1	Up
	Lrp10	1.04445e-53	0.340431	0.542	0.349	1.61911e-49	NA	Lrp10	Up
	Lilr4b	2.35072e-53	0.441074	0.609	0.424	3.64409e-49	NA	Lilr4b	Up
	Slamf1	2.86808e-53	0.399374	0.502	0.323	4.4461e-49	NA	Slamf1	Up
	Eif4a1	4.25811e-53	-0.366101	0.732	0.819	6.60093e-49	NA	Eif4a1	Down
	Gpx4	5.11215e-53	0.338772	0.887	0.8	7.92486e-49	NA	Gpx4	Up
	Bnip3	6.13308e-53	0.33992	0.202	0.076	9.5075e-49	NA	Bnip3	Up
	Nolc1	1.00985e-52	-0.357574	0.166	0.336	1.56546e-48	NA	Nolc1	Down
	Pfkp	1.42181e-52	0.39431	0.632	0.456	2.20409e-48	NA	Pfkp	Up
	Tpm4	1.71276e-52	0.425631	0.723	0.574	2.65512e-48	NA	Tpm4	Up
	Mettl23	2.64948e-52	0.347054	0.748	0.593	4.10722e-48	NA	Mettl23	Up
	Gas5	3.83015e-52	-0.290596	0.966	0.982	5.9375e-48	NA	Gas5	Down
	Fosb	3.92646e-52	-0.553922	0.355	0.537	6.0868e-48	NA	Fosb	Down
	Rpl41	4.45253e-52	-0.134064	1	1	6.90232e-48	NA	Rpl41	Down
	Vamp8	4.56008e-52	0.336305	0.743	0.579	7.06904e-48	NA	Vamp8	Up
	Zdhhc18	4.80405e-52	0.356871	0.755	0.607	7.44723e-48	NA	Zdhhc18	Up
	Myl12b	8.31114e-52	0.270165	0.966	0.92	1.28839e-47	NA	Myl12b	Up
	B4galt1	8.51177e-52	0.377336	0.588	0.41	1.31949e-47	NA	B4galt1	Up
	Gbp7	1.45452e-51	0.38209	0.513	0.332	2.25479e-47	NA	Gbp7	Up
	Rnaset2a	1.66284e-51	0.361687	0.719	0.57	2.57774e-47	NA	Rnaset2a	Up
	Socs2	1.89228e-51	0.328095	0.28	0.133	2.93341e-47	NA	Socs2	Up
	Ucp2	2.46403e-51	0.377096	0.848	0.735	3.81975e-47	NA	Ucp2	Up
	Arsb	4.3968e-51	0.211257	0.164	0.052	6.81592e-47	NA	Arsb	Up
	Cdkn1a	6.71096e-51	0.409162	0.395	0.223	1.04033e-46	NA	Cdkn1a	Up
	Snrpf	8.59442e-51	-0.293557	0.902	0.931	1.33231e-46	NA	Snrpf	Down
	Pstpip1	1.08598e-50	0.351664	0.601	0.422	1.68348e-46	NA	Pstpip1	Up
	Bcl2l1	1.45835e-50	0.343014	0.491	0.31	2.26074e-46	NA	Bcl2l1	Up
	Tnfrsf18	1.46873e-50	0.373901	0.92	0.86	2.27683e-46	NA	Tnfrsf18	Up
	Ube2i	1.64122e-50	0.319565	0.892	0.805	2.54422e-46	NA	Ube2i	Up
	Slc16a3	4.91911e-50	0.246695	0.19	0.07	7.62561e-46	NA	Slc16a3	Up
	Ccl4	1.0215e-49	0.605066	0.131	0.035	1.58353e-45	NA	Ccl4	Up
	Calm2	1.46439e-49	0.321516	0.897	0.814	2.2701e-45	NA	Calm2	Up
	Gnb2	1.78164e-49	0.331639	0.837	0.736	2.7619e-45	NA	Gnb2	Up
	Osgin1	2.22249e-49	0.198746	0.121	0.029	3.4453e-45	NA	Osgin1	Up
	Nme1	3.08147e-49	-0.378473	0.693	0.774	4.77689e-45	NA	Nme1	Down
	Zyx	4.40792e-49	0.372356	0.569	0.395	6.83316e-45	NA	Zyx	Up
	Rhoq	4.83412e-49	0.261176	0.245	0.108	7.49386e-45	NA	Rhoq	Up
	Efhd2	5.85003e-49	0.345233	0.52	0.354	9.06871e-45	NA	Efhd2	Up
	Xaf1	7.64087e-49	0.346729	0.327	0.174	1.18449e-44	NA	Xaf1	Up
	Il12rb2	8.12476e-49	0.352587	0.47	0.302	1.2595e-44	NA	Il12rb2	Up
	Scand1	2.43842e-48	0.315246	0.878	0.785	3.78004e-44	NA	Scand1	Up
	Runx2	3.43167e-48	0.351935	0.484	0.311	5.31977e-44	NA	Runx2	Up
	Gm36723	5.6612e-48	0.194007	0.106	0.023	8.776e-44	NA	Gm36723	Up
	Apaf1	7.24567e-48	0.259153	0.233	0.101	1.12322e-43	NA	Apaf1	Up
	Gstp3	7.44333e-48	0.377533	0.602	0.444	1.15386e-43	NA	Gstp3	Up
	Ifit1	7.94522e-48	0.43346	0.182	0.068	1.23167e-43	NA	Ifit1	Up
	Zeb2	9.23257e-48	0.222833	0.152	0.047	1.43123e-43	NA	Zeb2	Up
	Tap1	1.46161e-47	0.350117	0.61	0.435	2.26578e-43	NA	Tap1	Up
	Ikbkb	2.4941e-47	-0.406857	0.299	0.455	3.86636e-43	NA	Ikbkb	Down
	Sirt2	3.63106e-47	0.30515	0.447	0.278	5.62887e-43	NA	Sirt2	Up
	C1qbp	3.72733e-47	-0.348193	0.242	0.401	5.77811e-43	NA	C1qbp	Down
	Cytip	5.04489e-47	0.311945	0.912	0.851	7.82059e-43	NA	Cytip	Up
	Cd53	6.30761e-47	0.311182	0.926	0.87	9.77806e-43	NA	Cd53	Up
	Ly6c2	6.96456e-47	0.379096	0.972	0.948	1.07965e-42	NA	Ly6c2	Up
	Bloc1s1	7.13985e-47	0.32779	0.467	0.297	1.10682e-42	NA	Bloc1s1	Up
	Sla2	7.59532e-47	0.300948	0.333	0.181	1.17743e-42	NA	Sla2	Up
	Dusp10	9.11057e-47	-0.422369	0.153	0.303	1.41232e-42	NA	Dusp10	Down
	Dusp1	1.13302e-46	-0.490978	0.525	0.664	1.75641e-42	NA	Dusp1	Down
	Tgfb1	1.75967e-46	0.408996	0.627	0.475	2.72784e-42	NA	Tgfb1	Up
	Rab11a	1.75995e-46	0.31154	0.441	0.272	2.72828e-42	NA	Rab11a	Up
	Anxa6	2.09608e-46	0.336115	0.766	0.644	3.24934e-42	NA	Anxa6	Up
	Mapkapk3	2.13715e-46	0.364382	0.597	0.429	3.31301e-42	NA	Mapkapk3	Up
	Hilpda	2.43797e-46	0.486868	0.467	0.31	3.77933e-42	NA	Hilpda	Up
	Wdr1	2.91668e-46	0.339564	0.553	0.384	4.52144e-42	NA	Wdr1	Up
	Sem1	3.824e-46	0.255906	0.951	0.918	5.92796e-42	NA	Sem1	Up
	Tnfrsf4	4.01528e-46	0.49863	0.87	0.793	6.22449e-42	NA	Tnfrsf4	Up
	Dusp5	5.94151e-46	0.367153	0.897	0.807	9.21052e-42	NA	Dusp5	Up
	Ppib	6.4466e-46	0.263169	0.955	0.911	9.99352e-42	NA	Ppib	Up
	Gimap1	6.69062e-46	0.339595	0.828	0.706	1.03718e-41	NA	Gimap1	Up
	Serpinb9	9.46626e-46	0.475018	0.592	0.432	1.46746e-41	NA	Serpinb9	Up
	Pet100	1.36212e-45	0.328331	0.625	0.46	2.11156e-41	NA	Pet100	Up
	Hmgn1	2.71981e-45	-0.32704	0.098	0.236	4.21626e-41	NA	Hmgn1	Down
	Fkbp1a	3.66496e-45	0.332927	0.751	0.614	5.68142e-41	NA	Fkbp1a	Up
	Capg	5.13156e-45	0.560988	0.513	0.379	7.95494e-41	NA	Capg	Up
	Pgam1	6.11741e-45	0.441936	0.635	0.497	9.48321e-41	NA	Pgam1	Up
	Isg15	9.28123e-45	0.629767	0.455	0.301	1.43878e-40	NA	Isg15	Up
	Crmp1	1.05327e-44	0.200036	0.151	0.05	1.63277e-40	NA	Crmp1	Up
	Gm10076	1.61789e-44	-0.238899	0.98	0.985	2.50805e-40	NA	Gm10076	Down
	Rps27	1.95312e-44	-0.143869	1	1	3.02773e-40	NA	Rps27	Down
	Gnb1	3.26269e-44	0.319849	0.748	0.608	5.05782e-40	NA	Gnb1	Up
	Cyth4	3.94145e-44	0.330937	0.538	0.367	6.11004e-40	NA	Cyth4	Up
	Eif3e	4.30473e-44	-0.287166	0.878	0.911	6.67319e-40	NA	Eif3e	Down
	Cxcl1	5.65146e-44	-0.192275	0.012	0.105	8.7609e-40	NA	Cxcl1	Down
	Sap18	7.23455e-44	0.301805	0.67	0.513	1.1215e-39	NA	Sap18	Up
	Gpatch4	1.26275e-43	-0.219565	0.025	0.126	1.95751e-39	NA	Gpatch4	Down
	Sema4d	1.38421e-43	0.327905	0.538	0.372	2.14581e-39	NA	Sema4d	Up
	Rnf13	1.67486e-43	0.251941	0.299	0.154	2.59636e-39	NA	Rnf13	Up
	Nfatc3	2.01463e-43	0.327644	0.453	0.29	3.12308e-39	NA	Nfatc3	Up
	Pik3ap1	2.92298e-43	0.31628	0.316	0.174	4.53121e-39	NA	Pik3ap1	Up
	Glmp	3.12744e-43	0.27676	0.401	0.241	4.84816e-39	NA	Glmp	Up
	Furin	4.53655e-43	0.486384	0.537	0.381	7.03255e-39	NA	Furin	Up
	Ms4a4c	5.04261e-43	-0.295255	0.229	0.399	7.81706e-39	NA	Ms4a4c	Down
	Degs1	5.715e-43	0.303621	0.422	0.262	8.8594e-39	NA	Degs1	Up
	Hcls1	6.56423e-43	0.320213	0.619	0.466	1.01759e-38	NA	Hcls1	Up
	Slc25a19	6.92008e-43	0.248187	0.245	0.114	1.07275e-38	NA	Slc25a19	Up
	Rer1	1.01932e-42	0.307319	0.688	0.542	1.58015e-38	NA	Rer1	Up
	Rrp15	1.07129e-42	-0.252695	0.068	0.191	1.66072e-38	NA	Rrp15	Down
	Mkrn1	1.10221e-42	0.326678	0.693	0.544	1.70864e-38	NA	Mkrn1	Up
	Ap2s1	1.15787e-42	0.296692	0.666	0.515	1.79493e-38	NA	Ap2s1	Up
	Rtf2	1.64432e-42	0.301942	0.447	0.283	2.54903e-38	NA	Rtf2	Up
	Hspa9	2.06473e-42	-0.329387	0.247	0.402	3.20075e-38	NA	Hspa9	Down
	Nab2	3.63611e-42	0.185906	0.149	0.051	5.6367e-38	NA	Nab2	Up
	Elk3	6.07312e-42	0.26416	0.255	0.125	9.41456e-38	NA	Elk3	Up
	Rpl10-ps3	6.10183e-42	-0.315318	0.286	0.442	9.45906e-38	NA	Rpl10-ps3	Down
	Ppp1r16b	6.80421e-42	0.354601	0.595	0.442	1.05479e-37	NA	Ppp1r16b	Up
	Ptpn22	7.81489e-42	0.324014	0.84	0.738	1.21146e-37	NA	Ptpn22	Up
	Hif1a	7.94241e-42	0.315269	0.948	0.906	1.23123e-37	NA	Hif1a	Up
	Rhoa	9.23462e-42	0.256381	0.945	0.889	1.43155e-37	NA	Rhoa	Up
	Eif4e2	1.01321e-41	0.303003	0.626	0.471	1.57068e-37	NA	Eif4e2	Up
	Syf2	1.36928e-41	0.322419	0.799	0.688	2.12265e-37	NA	Syf2	Up
	Gem	1.71293e-41	0.263475	0.125	0.037	2.65539e-37	NA	Gem	Up
	Lmna	1.75251e-41	0.538828	0.481	0.325	2.71673e-37	NA	Lmna	Up
	Lrrfip1	1.75686e-41	0.331413	0.768	0.643	2.72348e-37	NA	Lrrfip1	Up
	Eef1d	1.90342e-41	-0.246486	0.907	0.93	2.95068e-37	NA	Eef1d	Down
	Ppp1r3b	2.89417e-41	0.177721	0.129	0.04	4.48654e-37	NA	Ppp1r3b	Up
	Gramd1a	3.04658e-41	0.290356	0.467	0.3	4.72281e-37	NA	Gramd1a	Up
	Dph5	3.09009e-41	-0.270348	0.088	0.217	4.79026e-37	NA	Dph5	Down
	Chmp2a	3.36294e-41	0.326718	0.779	0.657	5.21323e-37	NA	Chmp2a	Up
	Nop58	4.9581e-41	-0.375155	0.301	0.451	7.68605e-37	NA	Nop58	Down
	Ywhaz	5.38334e-41	0.253721	0.941	0.895	8.34525e-37	NA	Ywhaz	Up
	Psmd8	5.46053e-41	0.28466	0.726	0.584	8.46492e-37	NA	Psmd8	Up
	Lamtor5	5.73461e-41	0.293287	0.51	0.358	8.88979e-37	NA	Lamtor5	Up
	Tomm6	6.60149e-41	0.294866	0.816	0.703	1.02336e-36	NA	Tomm6	Up
	Surf4	7.88902e-41	0.305025	0.528	0.37	1.22296e-36	NA	Surf4	Up
	D8Ertd738e	9.55884e-41	0.287044	0.902	0.815	1.48181e-36	NA	D8Ertd738e	Up
	Ppp2ca	9.63882e-41	0.297866	0.66	0.5	1.49421e-36	NA	Ppp2ca	Up
	Arf1	1.05261e-40	0.287788	0.785	0.679	1.63175e-36	NA	Arf1	Up
	Cdipt	1.10824e-40	0.299471	0.45	0.291	1.718e-36	NA	Cdipt	Up
	Sdcbp	1.1704e-40	0.296383	0.493	0.332	1.81435e-36	NA	Sdcbp	Up
	Apobec3	1.37567e-40	0.319898	0.5	0.34	2.13256e-36	NA	Apobec3	Up
	2024-09-01	4.10978e-40	0.273012	0.923	0.859	6.37099e-36	NA	2024-09-01	Up
	Zap70	4.38265e-40	0.331206	0.56	0.405	6.79399e-36	NA	Zap70	Up
	Tln1	4.66693e-40	0.304344	0.884	0.81	7.23468e-36	NA	Tln1	Up
	Polr1d	5.7055e-40	0.273314	0.92	0.856	8.84466e-36	NA	Polr1d	Up
	Rpl34	5.96883e-40	-0.10011	1	1	9.25288e-36	NA	Rpl34	Down
	Rps27rt	6.24438e-40	-0.309064	0.838	0.88	9.68004e-36	NA	Rps27rt	Down
	Cd2ap	7.47993e-40	-0.264542	0.099	0.229	1.15954e-35	NA	Cd2ap	Down
	Pdlim1	9.54577e-40	-0.273516	0.124	0.26	1.47979e-35	NA	Pdlim1	Down
	Sri	1.348e-39	0.286888	0.861	0.786	2.08967e-35	NA	Sri	Up
	Vasp	1.37613e-39	0.298078	0.812	0.685	2.13327e-35	NA	Vasp	Up
	Ar	1.45557e-39	-0.328936	0.123	0.257	2.25642e-35	NA	Ar	Down
	Ccl2	2.02129e-39	-0.176134	0.014	0.101	3.13341e-35	NA	Ccl2	Down
	Chic2	2.13685e-39	0.286602	0.545	0.382	3.31254e-35	NA	Chic2	Up
	Aph1a	2.17303e-39	0.281612	0.447	0.289	3.36863e-35	NA	Aph1a	Up
	Ndufa13	2.24256e-39	0.24079	0.949	0.902	3.47641e-35	NA	Ndufa13	Up
	Bsg	2.34321e-39	0.338653	0.723	0.603	3.63245e-35	NA	Bsg	Up
	Bag1	2.58141e-39	0.300026	0.745	0.611	4.0017e-35	NA	Bag1	Up
	Zfp36	2.9183e-39	-0.486165	0.411	0.554	4.52395e-35	NA	Zfp36	Down
	Ifi214	3.24608e-39	0.261062	0.214	0.098	5.03207e-35	NA	Ifi214	Up
	Fam204a	3.27748e-39	0.319393	0.625	0.481	5.08075e-35	NA	Fam204a	Up
	Kremen2	3.27792e-39	0.163849	0.115	0.033	5.08143e-35	NA	Kremen2	Up
	Runx1	4.4867e-39	0.267763	0.322	0.18	6.95528e-35	NA	Runx1	Up
	Rhof	5.27476e-39	0.298513	0.354	0.212	8.17693e-35	NA	Rhof	Up
	Sdcbp2	7.41661e-39	0.276165	0.351	0.205	1.14972e-34	NA	Sdcbp2	Up
	Rinl	8.31212e-39	0.338707	0.672	0.527	1.28854e-34	NA	Rinl	Up
	Rab5if	9.1174e-39	0.277836	0.562	0.404	1.41338e-34	NA	Rab5if	Up
	AI467606	9.96969e-39	0.222611	0.215	0.1	1.5455e-34	NA	AI467606	Up
	Sh3kbp1	1.66947e-38	0.300493	0.635	0.483	2.58801e-34	NA	Sh3kbp1	Up
	Wdfy1	1.84018e-38	0.254732	0.321	0.18	2.85264e-34	NA	Wdfy1	Up
	Mphosph10	3.02509e-38	-0.293239	0.194	0.34	4.68949e-34	NA	Mphosph10	Down
	Bscl2	3.8376e-38	0.258533	0.382	0.234	5.94904e-34	NA	Bscl2	Up
	Paip2	4.01899e-38	0.302186	0.78	0.639	6.23024e-34	NA	Paip2	Up
	Gnpda1	5.04201e-38	0.202845	0.204	0.092	7.81613e-34	NA	Gnpda1	Up
	Tap2	5.39808e-38	0.305744	0.585	0.434	8.3681e-34	NA	Tap2	Up
	Prdm1	6.08718e-38	0.237978	0.199	0.089	9.43635e-34	NA	Prdm1	Up
	Cox6c	6.35937e-38	0.229403	0.974	0.954	9.85829e-34	NA	Cox6c	Up
	Prdx5	6.4752e-38	0.280852	0.746	0.603	1.00379e-33	NA	Prdx5	Up
	Tpst2	6.96678e-38	0.27308	0.521	0.357	1.07999e-33	NA	Tpst2	Up
	Smap1	9.64485e-38	0.340912	0.697	0.553	1.49514e-33	NA	Smap1	Up
	Rnaset2b	9.70359e-38	0.299818	0.634	0.489	1.50425e-33	NA	Rnaset2b	Up
	Sipa1l1	1.30342e-37	0.32789	0.518	0.366	2.02056e-33	NA	Sipa1l1	Up
	Satb1	1.33791e-37	-0.33057	0.745	0.83	2.07403e-33	NA	Satb1	Down
	Wipf1	1.64992e-37	0.292711	0.6	0.447	2.5577e-33	NA	Wipf1	Up
	Trir	1.83367e-37	0.275905	0.759	0.63	2.84256e-33	NA	Trir	Up
	Tram1	2.0064e-37	0.300201	0.545	0.398	3.11032e-33	NA	Tram1	Up
	Tnfsf9	2.03778e-37	0.206781	0.155	0.059	3.15897e-33	NA	Tnfsf9	Up
	Svbp	2.08313e-37	0.283478	0.473	0.321	3.22926e-33	NA	Svbp	Up
	Tnrc18	2.2213e-37	0.239821	0.293	0.16	3.44346e-33	NA	Tnrc18	Up
	Ptpn7	2.35849e-37	0.263505	0.304	0.169	3.65614e-33	NA	Ptpn7	Up
	Apex1	3.4563e-37	-0.206641	0.058	0.166	5.35795e-33	NA	Apex1	Down
	Eif4e3	4.09143e-37	0.249669	0.316	0.181	6.34253e-33	NA	Eif4e3	Up
	Dynlrb1	5.89173e-37	0.297236	0.685	0.556	9.13336e-33	NA	Dynlrb1	Up
	Samhd1	7.38458e-37	0.344417	0.636	0.502	1.14476e-32	NA	Samhd1	Up
	Atp6v0c	7.7263e-37	0.295186	0.744	0.608	1.19773e-32	NA	Atp6v0c	Up
	Igflr1	9.62572e-37	0.310364	0.368	0.229	1.49218e-32	NA	Igflr1	Up
	Rara	1.03585e-36	0.346378	0.414	0.274	1.60577e-32	NA	Rara	Up
	Abhd17a	1.05731e-36	0.27591	0.507	0.355	1.63905e-32	NA	Abhd17a	Up
	Cd5	1.10522e-36	0.363956	0.645	0.514	1.71331e-32	NA	Cd5	Up
	Cdc42se1	1.39949e-36	0.304134	0.496	0.348	2.16949e-32	NA	Cdc42se1	Up
	Grk2	1.78239e-36	0.289827	0.64	0.49	2.76306e-32	NA	Grk2	Up
	Ndufb9	2.46289e-36	0.268296	0.816	0.707	3.81797e-32	NA	Ndufb9	Up
	Gm11110	2.95776e-36	0.178228	0.16	0.064	4.58512e-32	NA	Gm11110	Up
	Isca1	2.9731e-36	0.281814	0.4	0.256	4.60889e-32	NA	Isca1	Up
	Yipf3	3.78296e-36	0.255797	0.389	0.242	5.86434e-32	NA	Yipf3	Up
	H2afv	3.90545e-36	0.26795	0.66	0.506	6.05423e-32	NA	H2afv	Up
	Cd40lg	4.96259e-36	0.361818	0.51	0.362	7.693e-32	NA	Cd40lg	Up
	Elmsan1	6.08539e-36	-0.326647	0.253	0.399	9.43358e-32	NA	Elmsan1	Down
	Golga7	7.20288e-36	0.290142	0.45	0.303	1.11659e-31	NA	Golga7	Up
	Cd247	8.10526e-36	0.303684	0.669	0.536	1.25648e-31	NA	Cd247	Up
	Ramp3	1.01729e-35	-0.37581	0.115	0.24	1.577e-31	NA	Ramp3	Down
	Fli1	1.07646e-35	0.294124	0.57	0.412	1.66872e-31	NA	Fli1	Up
	Atic	1.13352e-35	-0.232346	0.09	0.207	1.75718e-31	NA	Atic	Down
	Glipr1	1.68759e-35	0.251026	0.333	0.198	2.6161e-31	NA	Glipr1	Up
	1500009L16Rik	1.88699e-35	0.193236	0.133	0.048	2.92521e-31	NA	1500009L16Rik	Up
	Sys1	1.91425e-35	0.287994	0.746	0.627	2.96747e-31	NA	Sys1	Up
	Jpt1	1.92365e-35	0.299661	0.78	0.674	2.98204e-31	NA	Jpt1	Up
	Cops9	2.02844e-35	0.282772	0.775	0.665	3.14449e-31	NA	Cops9	Up
	Prpf18	2.46259e-35	0.2235	0.255	0.134	3.8175e-31	NA	Prpf18	Up
	Rnh1	3.55243e-35	0.282647	0.473	0.325	5.50697e-31	NA	Rnh1	Up
	Dkc1	4.35631e-35	-0.274333	0.115	0.237	6.75315e-31	NA	Dkc1	Down
	Plek	4.66123e-35	0.211514	0.157	0.063	7.22584e-31	NA	Plek	Up
	Esd	5.0735e-35	0.286522	0.661	0.53	7.86494e-31	NA	Esd	Up
	Psenen	5.73776e-35	0.267782	0.82	0.717	8.89467e-31	NA	Psenen	Up
	Tnfsf11	8.20483e-35	-0.246171	0.034	0.126	1.27191e-30	NA	Tnfsf11	Down
	E330009J07Rik	8.23891e-35	0.161068	0.139	0.052	1.2772e-30	NA	E330009J07Rik	Up
	Dap	8.35562e-35	0.282214	0.464	0.318	1.29529e-30	NA	Dap	Up
	Mdn1	8.82042e-35	-0.208091	0.052	0.152	1.36734e-30	NA	Mdn1	Down
	Cmpk1	1.63966e-34	0.277374	0.6	0.454	2.5418e-30	NA	Cmpk1	Up
	Sra1	1.67916e-34	0.269153	0.527	0.377	2.60303e-30	NA	Sra1	Up
	Fasl	1.92738e-34	0.302548	0.533	0.384	2.98783e-30	NA	Fasl	Up
	Ifi206	2.08954e-34	0.325945	0.339	0.208	3.2392e-30	NA	Ifi206	Up
	Cdk2ap1	2.38705e-34	0.254295	0.403	0.258	3.70041e-30	NA	Cdk2ap1	Up
	Rbm38	2.55285e-34	0.247235	0.296	0.169	3.95743e-30	NA	Rbm38	Up
	Otulin	2.59447e-34	0.344549	0.577	0.448	4.02195e-30	NA	Otulin	Up
	Prex1	2.7274e-34	0.304658	0.559	0.422	4.22801e-30	NA	Prex1	Up
	Sh2b1	2.74663e-34	0.266287	0.401	0.256	4.25782e-30	NA	Sh2b1	Up
	Ddx21	2.87507e-34	-0.316324	0.496	0.623	4.45694e-30	NA	Ddx21	Down
	Sin3b	3.76291e-34	0.267784	0.735	0.604	5.83326e-30	NA	Sin3b	Up
	Tstd3	3.78939e-34	0.182086	0.159	0.067	5.87431e-30	NA	Tstd3	Up
	Bcap31	3.79838e-34	0.281181	0.601	0.463	5.88825e-30	NA	Bcap31	Up
	Agpat3	3.84694e-34	0.251811	0.382	0.243	5.96352e-30	NA	Agpat3	Up
	Uba52	3.91529e-34	0.152294	0.997	0.999	6.06948e-30	NA	Uba52	Up
	Aurkaip1	4.20145e-34	0.27724	0.676	0.541	6.51309e-30	NA	Aurkaip1	Up
	Tmem176b	4.28512e-34	-0.234304	0.029	0.116	6.64279e-30	NA	Tmem176b	Down
	Adap1	4.34799e-34	0.152332	0.132	0.048	6.74026e-30	NA	Adap1	Up
	AY036118	4.51409e-34	0.323037	0.894	0.823	6.99775e-30	NA	AY036118	Up
	Sh3glb1	5.81975e-34	0.270434	0.768	0.64	9.02177e-30	NA	Sh3glb1	Up
	Bcl3	7.21413e-34	0.241782	0.296	0.167	1.11833e-29	NA	Bcl3	Up
	Vps37b	8.80975e-34	-0.321338	0.936	0.956	1.36569e-29	NA	Vps37b	Down
	Cox5b	9.53625e-34	0.237611	0.923	0.882	1.47831e-29	NA	Cox5b	Up
	Rpl36a-ps1	1.14745e-33	-0.205134	0.075	0.184	1.77877e-29	NA	Rpl36a-ps1	Down
	Fam129a	1.30164e-33	0.251654	0.31	0.182	2.0178e-29	NA	Fam129a	Up
	Mapkapk2	1.45556e-33	0.264974	0.468	0.318	2.2564e-29	NA	Mapkapk2	Up
	Ptpre	1.45777e-33	0.231653	0.262	0.141	2.25983e-29	NA	Ptpre	Up
	Sec62	1.51378e-33	0.257124	0.835	0.732	2.34666e-29	NA	Sec62	Up
	Dync1i2	1.59842e-33	0.278926	0.556	0.413	2.47788e-29	NA	Dync1i2	Up
	Ostc	1.79137e-33	0.258762	0.64	0.497	2.77699e-29	NA	Ostc	Up
	Impdh2	1.80166e-33	-0.271445	0.234	0.368	2.79294e-29	NA	Impdh2	Down
	Fau	2.1487e-33	0.106899	1	1	3.33092e-29	NA	Fau	Up
	Cd4	2.20579e-33	0.3076	0.773	0.67	3.41942e-29	NA	Cd4	Up
	Unc119	2.66331e-33	0.246572	0.332	0.202	4.12867e-29	NA	Unc119	Up
	Selenom	3.16427e-33	0.153971	0.119	0.041	4.90525e-29	NA	Selenom	Up
	Sumo1	3.40447e-33	0.275316	0.775	0.655	5.27761e-29	NA	Sumo1	Up
	Epb41l4aos	3.49529e-33	-0.316934	0.372	0.501	5.41839e-29	NA	Epb41l4aos	Down
	Tmem167	3.67927e-33	0.273311	0.695	0.564	5.7036e-29	NA	Tmem167	Up
	Fnbp1	4.58408e-33	0.289591	0.657	0.52	7.10624e-29	NA	Fnbp1	Up
	Gar1	5.11725e-33	-0.236422	0.138	0.261	7.93275e-29	NA	Gar1	Down
	Nucb1	5.72405e-33	0.276079	0.513	0.37	8.87342e-29	NA	Nucb1	Up
	R3hdm4	5.78747e-33	0.243016	0.406	0.264	8.97173e-29	NA	R3hdm4	Up
	Cap1	5.96948e-33	0.282966	0.673	0.544	9.25389e-29	NA	Cap1	Up
	Ifi209	6.51603e-33	0.292274	0.366	0.23	1.01012e-28	NA	Ifi209	Up
	N4bp1	6.95546e-33	0.310244	0.454	0.32	1.07823e-28	NA	N4bp1	Up
	Ero1l	8.2963e-33	0.347417	0.373	0.241	1.28609e-28	NA	Ero1l	Up
	Ywhah	1.14887e-32	0.279696	0.589	0.452	1.78098e-28	NA	Ywhah	Up
	Prf1	1.39363e-32	0.170904	0.148	0.059	2.16041e-28	NA	Prf1	Up
	Tmem160	1.4891e-32	0.274407	0.725	0.616	2.3084e-28	NA	Tmem160	Up
	Mrpl43	1.63464e-32	0.251538	0.464	0.319	2.53403e-28	NA	Mrpl43	Up
	Pycard	1.68868e-32	0.340864	0.607	0.484	2.6178e-28	NA	Pycard	Up
	Nt5e	1.89759e-32	-0.205386	0.049	0.144	2.94164e-28	NA	Nt5e	Down
	Grb2	2.01171e-32	0.273405	0.653	0.527	3.11856e-28	NA	Grb2	Up
	Slc2a3	2.15533e-32	0.240515	0.234	0.122	3.34119e-28	NA	Slc2a3	Up
	Fam89b	2.47789e-32	0.215315	0.298	0.171	3.84123e-28	NA	Fam89b	Up
	Vamp3	2.48804e-32	0.239412	0.37	0.233	3.85696e-28	NA	Vamp3	Up
	Fam107b	2.68334e-32	0.299911	0.791	0.696	4.15972e-28	NA	Fam107b	Up
	Ndufa1	2.72425e-32	0.236137	0.844	0.761	4.22314e-28	NA	Ndufa1	Up
	H2afy	2.87633e-32	0.256215	0.866	0.791	4.45888e-28	NA	H2afy	Up
	Grap	3.06546e-32	0.300251	0.625	0.493	4.75207e-28	NA	Grap	Up
	Srp19	3.23639e-32	0.28475	0.562	0.423	5.01705e-28	NA	Srp19	Up
	Ptbp3	3.3065e-32	0.253577	0.806	0.698	5.12573e-28	NA	Ptbp3	Up
	Gimap5	4.31659e-32	0.32505	0.86	0.777	6.69158e-28	NA	Gimap5	Up
	Def6	5.42648e-32	0.260928	0.365	0.229	8.41213e-28	NA	Def6	Up
	Txk	5.68599e-32	-0.338966	0.304	0.437	8.81441e-28	NA	Txk	Down
	Dnaja1	5.90015e-32	0.313548	0.859	0.786	9.14641e-28	NA	Dnaja1	Up
	Egln1	5.96568e-32	0.33375	0.564	0.439	9.248e-28	NA	Egln1	Up
	Sh3bgrl	6.0099e-32	0.238331	0.325	0.195	9.31654e-28	NA	Sh3bgrl	Up
	Naca	6.30035e-32	-0.153603	0.997	0.998	9.7668e-28	NA	Naca	Down
	Bhlhe40	9.74294e-32	0.318205	0.903	0.841	1.51035e-27	NA	Bhlhe40	Up
	Tmem258	1.0734e-31	0.260252	0.808	0.708	1.66398e-27	NA	Tmem258	Up
	Ss18	1.10975e-31	0.267221	0.48	0.339	1.72033e-27	NA	Ss18	Up
	Ptp4a2	1.28955e-31	0.271408	0.903	0.844	1.99905e-27	NA	Ptp4a2	Up
	Metrnl	1.31687e-31	0.252178	0.23	0.121	2.04141e-27	NA	Metrnl	Up
	Plcg1	1.32122e-31	0.254958	0.407	0.268	2.04815e-27	NA	Plcg1	Up
	Itpr1	1.3258e-31	0.220158	0.279	0.158	2.05525e-27	NA	Itpr1	Up
	B4galnt1	1.40016e-31	0.273967	0.669	0.543	2.17052e-27	NA	B4galnt1	Up
	Arhgap45	1.44223e-31	0.273596	0.692	0.563	2.23575e-27	NA	Arhgap45	Up
	Tomm22	1.59152e-31	0.25428	0.682	0.554	2.46717e-27	NA	Tomm22	Up
	Gnptg	1.82632e-31	0.217235	0.357	0.22	2.83116e-27	NA	Gnptg	Up
	Arid3a	2.52902e-31	0.155165	0.113	0.039	3.92048e-27	NA	Arid3a	Up
	Stk16	2.78374e-31	0.226484	0.296	0.175	4.31535e-27	NA	Stk16	Up
	Cmc1	2.82223e-31	0.29138	0.658	0.534	4.37502e-27	NA	Cmc1	Up
	Prrc2b	3.60366e-31	0.264322	0.54	0.4	5.5864e-27	NA	Prrc2b	Up
	Dusp11	3.93771e-31	0.25103	0.751	0.626	6.10424e-27	NA	Dusp11	Up
	Rps6ka1	4.04082e-31	0.226942	0.292	0.17	6.26407e-27	NA	Rps6ka1	Up
	Cir1	4.20153e-31	0.309149	0.482	0.344	6.51321e-27	NA	Cir1	Up
	Kdm2b	4.3767e-31	0.273809	0.428	0.29	6.78476e-27	NA	Kdm2b	Up
	Rnf114	4.54472e-31	0.248631	0.39	0.252	7.04523e-27	NA	Rnf114	Up
	Ifi203	4.93383e-31	0.364572	0.704	0.609	7.64843e-27	NA	Ifi203	Up
	Ctsb	5.6395e-31	0.263577	0.532	0.393	8.74236e-27	NA	Ctsb	Up
	Ccng2	6.74818e-31	0.189675	0.186	0.088	1.0461e-26	NA	Ccng2	Up
	Rfxap	7.87029e-31	0.2414	0.394	0.256	1.22005e-26	NA	Rfxap	Up
	Nop56	9.09417e-31	-0.300877	0.327	0.456	1.40978e-26	NA	Nop56	Down
	Rap2a	9.73689e-31	0.171577	0.141	0.058	1.50941e-26	NA	Rap2a	Up
	Cib1	1.00943e-30	0.235704	0.373	0.239	1.56482e-26	NA	Cib1	Up
	H2-Q6	1.01234e-30	0.268169	0.879	0.801	1.56933e-26	NA	H2-Q6	Up
	Lgals3bp	1.03055e-30	0.299434	0.421	0.288	1.59756e-26	NA	Lgals3bp	Up
	Klf6	1.20083e-30	-0.312214	0.726	0.816	1.86153e-26	NA	Klf6	Down
	Hsp90aa1	1.21396e-30	-0.238784	0.846	0.897	1.88188e-26	NA	Hsp90aa1	Down
	Actr2	1.33227e-30	0.267743	0.798	0.69	2.06528e-26	NA	Actr2	Up
	Itk	1.47298e-30	0.28181	0.812	0.714	2.28342e-26	NA	Itk	Up
	Ost4	1.50542e-30	0.2532	0.787	0.696	2.33371e-26	NA	Ost4	Up
	Smpd1	1.70296e-30	0.168978	0.158	0.069	2.63993e-26	NA	Smpd1	Up
	Vkorc1	1.79573e-30	-0.184314	0.055	0.149	2.78375e-26	NA	Vkorc1	Down
	Frg1	1.81512e-30	0.244282	0.5	0.35	2.8138e-26	NA	Frg1	Up
	Alkbh1	2.02761e-30	-0.288516	0.223	0.348	3.1432e-26	NA	Alkbh1	Down
	Zcchc9	2.4366e-30	0.248993	0.385	0.25	3.77722e-26	NA	Zcchc9	Up
	Dazap2	2.80879e-30	0.251451	0.763	0.648	4.35419e-26	NA	Dazap2	Up
	Lockd	3.21842e-30	0.217354	0.206	0.105	4.9892e-26	NA	Lockd	Up
	Car5b	3.5676e-30	0.164812	0.153	0.066	5.53049e-26	NA	Car5b	Up
	Txndc17	3.73884e-30	0.256096	0.714	0.6	5.79596e-26	NA	Txndc17	Up
	S1pr1	3.97051e-30	-0.313526	0.436	0.575	6.15509e-26	NA	S1pr1	Down
	Ebp	4.75286e-30	0.213449	0.467	0.322	7.36788e-26	NA	Ebp	Up
	Akna	6.06708e-30	0.276475	0.565	0.425	9.40518e-26	NA	Akna	Up
	Hmgb1	6.3774e-30	0.197723	0.974	0.964	9.88624e-26	NA	Hmgb1	Up
	F2rl2	6.67695e-30	0.16372	0.153	0.066	1.03506e-25	NA	F2rl2	Up
	Armc7	6.79671e-30	0.204319	0.195	0.097	1.05363e-25	NA	Armc7	Up
	Snapc5	7.06268e-30	0.243399	0.414	0.277	1.09486e-25	NA	Snapc5	Up
	Brk1	7.9338e-30	0.237234	0.739	0.628	1.2299e-25	NA	Brk1	Up
	Tmem59	1.08675e-29	0.258541	0.698	0.584	1.68469e-25	NA	Tmem59	Up
	Rassf1	1.15239e-29	0.258223	0.36	0.233	1.78644e-25	NA	Rassf1	Up
	Ets1	1.25205e-29	0.227758	0.948	0.92	1.94092e-25	NA	Ets1	Up
	Ehbp1l1	1.47213e-29	0.172734	0.171	0.079	2.28209e-25	NA	Ehbp1l1	Up
	Atp6v0d1	1.47987e-29	0.231474	0.359	0.23	2.29409e-25	NA	Atp6v0d1	Up
	Arhgap5	1.52778e-29	-0.203185	0.049	0.137	2.36836e-25	NA	Arhgap5	Down
	Jak3	1.53503e-29	0.192419	0.224	0.118	2.37961e-25	NA	Jak3	Up
	Gramd3	1.66796e-29	0.240071	0.925	0.881	2.58567e-25	NA	Gramd3	Up
	Snrnp70	1.69053e-29	0.273792	0.796	0.698	2.62067e-25	NA	Snrnp70	Up
	Fkbp8	1.8992e-29	0.249116	0.61	0.472	2.94414e-25	NA	Fkbp8	Up
	Atp6v1e1	1.91238e-29	0.268251	0.553	0.419	2.96457e-25	NA	Atp6v1e1	Up
	Mvb12a	2.60913e-29	0.227557	0.423	0.285	4.04467e-25	NA	Mvb12a	Up
	Trafd1	3.12687e-29	0.227547	0.281	0.165	4.84727e-25	NA	Trafd1	Up
	Gbp6	3.20898e-29	0.253409	0.272	0.158	4.97456e-25	NA	Gbp6	Up
	Mthfs	3.89603e-29	0.215512	0.29	0.173	6.03962e-25	NA	Mthfs	Up
	Selenop	5.87973e-29	0.206713	0.224	0.119	9.11475e-25	NA	Selenop	Up
	Plekha2	6.07515e-29	0.251893	0.37	0.243	9.4177e-25	NA	Plekha2	Up
	Ssbp4	6.72046e-29	0.257297	0.586	0.453	1.04181e-24	NA	Ssbp4	Up
	Sqstm1	6.72255e-29	0.31783	0.699	0.592	1.04213e-24	NA	Sqstm1	Up
	Plp2	7.7744e-29	0.233922	0.421	0.287	1.20519e-24	NA	Plp2	Up
	Sema4a	9.27575e-29	0.235633	0.398	0.266	1.43793e-24	NA	Sema4a	Up
	Sdhb	1.00579e-28	0.256759	0.554	0.424	1.55918e-24	NA	Sdhb	Up
	Cnp	1.07355e-28	0.281161	0.476	0.348	1.66422e-24	NA	Cnp	Up
	Grcc10	1.20653e-28	-0.227962	0.834	0.882	1.87036e-24	NA	Grcc10	Down
	Tmem179b	1.20966e-28	0.236974	0.431	0.296	1.87521e-24	NA	Tmem179b	Up
	Fyb	1.49223e-28	0.222167	0.959	0.928	2.31326e-24	NA	Fyb	Up
	Nfatc1	1.60192e-28	0.261172	0.444	0.311	2.4833e-24	NA	Nfatc1	Up
	Mtch1	1.7327e-28	0.21415	0.337	0.213	2.68603e-24	NA	Mtch1	Up
	Psmd13	1.77146e-28	0.233862	0.457	0.321	2.74612e-24	NA	Psmd13	Up
	Atp2a3	1.7869e-28	0.22599	0.328	0.206	2.77005e-24	NA	Atp2a3	Up
	Icam1	1.84094e-28	0.385325	0.481	0.358	2.85383e-24	NA	Icam1	Up
	Dynll1	1.97551e-28	0.244144	0.843	0.753	3.06244e-24	NA	Dynll1	Up
	Atp5h	2.23592e-28	0.175077	0.986	0.98	3.46613e-24	NA	Atp5h	Up
	Podnl1	2.4229e-28	0.198216	0.222	0.119	3.75598e-24	NA	Podnl1	Up
	Rpa2	2.54416e-28	0.260203	0.406	0.276	3.94396e-24	NA	Rpa2	Up
	Fhl2	3.05814e-28	0.16332	0.13	0.053	4.74074e-24	NA	Fhl2	Up
	Tmem30a	3.07767e-28	0.253083	0.432	0.304	4.771e-24	NA	Tmem30a	Up
	Ramac	3.10064e-28	0.251136	0.658	0.536	4.80661e-24	NA	Ramac	Up
	Borcs8	3.19911e-28	0.247401	0.418	0.287	4.95925e-24	NA	Borcs8	Up
	Rab24	3.34184e-28	0.234111	0.399	0.271	5.18053e-24	NA	Rab24	Up
	2024-09-09	3.58726e-28	0.250664	0.613	0.482	5.56096e-24	NA	2024-09-09	Up
	2024-03-02	3.6407e-28	0.203414	0.338	0.213	5.64381e-24	NA	2024-03-02	Up
	Nr4a2	4.41147e-28	0.259181	0.241	0.134	6.83866e-24	NA	Nr4a2	Up
	Sytl2	4.69093e-28	0.231228	0.364	0.237	7.27187e-24	NA	Sytl2	Up
	Tprgl	5.33235e-28	0.253822	0.635	0.503	8.26621e-24	NA	Tprgl	Up
	Ubl3	5.35355e-28	0.263995	0.727	0.621	8.29907e-24	NA	Ubl3	Up
	Rpl38	5.88734e-28	-0.0896647	1	1	9.12656e-24	NA	Rpl38	Down
	Uqcc3	6.44929e-28	0.250422	0.521	0.384	9.99769e-24	NA	Uqcc3	Up
	Itgav	6.63617e-28	0.16624	0.156	0.071	1.02874e-23	NA	Itgav	Up
	Scamp3	8.54818e-28	0.24394	0.485	0.352	1.32514e-23	NA	Scamp3	Up
	Rab7	8.63359e-28	0.24332	0.607	0.474	1.33838e-23	NA	Rab7	Up
	Dstn	8.64204e-28	0.191621	0.238	0.132	1.33969e-23	NA	Dstn	Up
	F2r	8.66773e-28	0.214009	0.286	0.171	1.34367e-23	NA	F2r	Up
	Tbc1d10c	8.96534e-28	0.270483	0.519	0.395	1.38981e-23	NA	Tbc1d10c	Up
	Cd69	9.16718e-28	-0.243574	0.83	0.905	1.4211e-23	NA	Cd69	Down
	Lamtor4	9.32951e-28	0.252867	0.582	0.45	1.44626e-23	NA	Lamtor4	Up
	Atp6v1d	9.58696e-28	0.242275	0.436	0.309	1.48617e-23	NA	Atp6v1d	Up
	Crlf2	1.07311e-27	0.273459	0.542	0.412	1.66353e-23	NA	Crlf2	Up
	Psmb3	1.2172e-27	0.234562	0.873	0.791	1.88691e-23	NA	Psmb3	Up
	Arf6	1.53342e-27	0.27233	0.703	0.594	2.3771e-23	NA	Arf6	Up
	Ncf4	1.69458e-27	0.234867	0.438	0.31	2.62695e-23	NA	Ncf4	Up
	Dhrs1	2.17814e-27	0.156969	0.161	0.075	3.37655e-23	NA	Dhrs1	Up
	H13	2.34595e-27	0.248207	0.578	0.447	3.6367e-23	NA	H13	Up
	Ggh	2.3545e-27	0.195363	0.329	0.207	3.64994e-23	NA	Ggh	Up
	Vim	2.45067e-27	0.316947	0.974	0.942	3.79903e-23	NA	Vim	Up
	Nrip1	2.62908e-27	-0.342543	0.309	0.427	4.0756e-23	NA	Nrip1	Down
	Hnrnpll	2.75957e-27	0.211596	0.259	0.151	4.27789e-23	NA	Hnrnpll	Up
	Slc16a6	3.23e-27	0.274113	0.458	0.33	5.00715e-23	NA	Slc16a6	Up
	Ly6g5b	3.72809e-27	0.13665	0.107	0.04	5.77928e-23	NA	Ly6g5b	Up
	Lxn	3.79233e-27	0.15098	0.155	0.071	5.87887e-23	NA	Lxn	Up
	Nabp1	6.24365e-27	0.32905	0.615	0.503	9.6789e-23	NA	Nabp1	Up
	Cope	7.7428e-27	0.240616	0.635	0.523	1.20029e-22	NA	Cope	Up
	Impa1	8.00692e-27	0.211155	0.283	0.169	1.24123e-22	NA	Impa1	Up
	Fuca2	8.05091e-27	0.130557	0.122	0.049	1.24805e-22	NA	Fuca2	Up
	Tmem14c	8.06698e-27	0.238717	0.612	0.49	1.25054e-22	NA	Tmem14c	Up
	Mthfsl	8.14719e-27	0.227865	0.365	0.241	1.26298e-22	NA	Mthfsl	Up
	Il16	8.3788e-27	0.221948	0.394	0.267	1.29888e-22	NA	Il16	Up
	Sec61b	8.62316e-27	0.206839	0.957	0.917	1.33676e-22	NA	Sec61b	Up
	Capns1	9.59831e-27	0.238981	0.696	0.575	1.48793e-22	NA	Capns1	Up
	Prr7	9.95601e-27	0.22879	0.343	0.22	1.54338e-22	NA	Prr7	Up
	Abr	1.05903e-26	0.168761	0.232	0.128	1.64171e-22	NA	Abr	Up
	Ilk	1.08568e-26	0.22435	0.335	0.219	1.68301e-22	NA	Ilk	Up
	Uqcrq	1.11275e-26	0.221471	0.906	0.842	1.72498e-22	NA	Uqcrq	Up
	Arpc3	1.25105e-26	0.173819	0.98	0.946	1.93938e-22	NA	Arpc3	Up
	Il2ra	1.33798e-26	0.368355	0.381	0.266	2.07414e-22	NA	Il2ra	Up
	1810058I24Rik	1.73822e-26	0.25656	0.68	0.561	2.69459e-22	NA	1810058I24Rik	Up
	Osbpl3	1.75166e-26	0.149358	0.154	0.071	2.71542e-22	NA	Osbpl3	Up
	Dctpp1	1.9552e-26	0.226458	0.359	0.24	3.03096e-22	NA	Dctpp1	Up
	Qsox1	2.10025e-26	0.163556	0.174	0.086	3.25581e-22	NA	Qsox1	Up
	Dad1	3.21885e-26	0.208642	0.943	0.901	4.98986e-22	NA	Dad1	Up
	Atn1	3.45661e-26	-0.251545	0.203	0.315	5.35844e-22	NA	Atn1	Down
	Mgat2	3.56383e-26	0.199585	0.367	0.245	5.52465e-22	NA	Mgat2	Up
	Tbcb	3.96882e-26	0.229678	0.509	0.383	6.15246e-22	NA	Tbcb	Up
	Zfp706	4.10759e-26	0.239865	0.641	0.518	6.36759e-22	NA	Zfp706	Up
	Myo1f	4.15823e-26	0.183547	0.226	0.125	6.44609e-22	NA	Myo1f	Up
	Rtn3	4.22614e-26	0.221595	0.388	0.265	6.55136e-22	NA	Rtn3	Up
	Msrb1	4.75033e-26	0.182088	0.257	0.151	7.36395e-22	NA	Msrb1	Up
	Sorl1	5.60273e-26	0.23692	0.556	0.422	8.68535e-22	NA	Sorl1	Up
	Rbms1	6.0487e-26	0.258141	0.602	0.479	9.37669e-22	NA	Rbms1	Up
	Mycbp2	6.09923e-26	-0.271357	0.552	0.653	9.45502e-22	NA	Mycbp2	Down
	AI506816	6.4047e-26	-0.240269	0.213	0.329	9.92856e-22	NA	AI506816	Down
	Twf2	6.42039e-26	0.215035	0.377	0.254	9.95289e-22	NA	Twf2	Up
	Rtp4	6.50306e-26	0.267287	0.262	0.157	1.0081e-21	NA	Rtp4	Up
	Ing2	7.3925e-26	0.224791	0.393	0.267	1.14599e-21	NA	Ing2	Up
	Cct3	8.56268e-26	-0.256879	0.345	0.458	1.32739e-21	NA	Cct3	Down
	Trappc6a	1.1967e-25	0.240332	0.442	0.315	1.85512e-21	NA	Trappc6a	Up
	Arpp19	1.377e-25	0.204165	0.916	0.862	2.13463e-21	NA	Arpp19	Up
	Eif5a	1.39103e-25	-0.238927	0.938	0.939	2.15637e-21	NA	Eif5a	Down
	Spcs1	1.4069e-25	0.233829	0.608	0.486	2.18097e-21	NA	Spcs1	Up
	Cox20	1.67925e-25	0.249154	0.575	0.454	2.60317e-21	NA	Cox20	Up
	Aup1	1.76323e-25	0.232865	0.589	0.458	2.73335e-21	NA	Aup1	Up
	Rbl2	2.16115e-25	0.215474	0.334	0.215	3.35021e-21	NA	Rbl2	Up
	Nmt1	2.16967e-25	0.21086	0.475	0.346	3.36343e-21	NA	Nmt1	Up
	Acsbg1	2.27832e-25	0.176619	0.22	0.122	3.53185e-21	NA	Acsbg1	Up
	Acaa1a	2.3662e-25	0.194015	0.368	0.243	3.66808e-21	NA	Acaa1a	Up
	Rnf125	2.45609e-25	0.258034	0.688	0.577	3.80743e-21	NA	Rnf125	Up
	Edem1	2.68125e-25	0.239455	0.389	0.275	4.15647e-21	NA	Edem1	Up
	Dctn4	2.89482e-25	0.23564	0.466	0.339	4.48754e-21	NA	Dctn4	Up
	Abcb1a	2.92573e-25	0.252426	0.432	0.308	4.53546e-21	NA	Abcb1a	Up
	Trbc1	3.69981e-25	0.267647	0.934	0.871	5.73544e-21	NA	Trbc1	Up
	Lfng	3.73303e-25	0.20782	0.26	0.156	5.78694e-21	NA	Lfng	Up
	Vmp1	3.77048e-25	0.228894	0.459	0.333	5.845e-21	NA	Vmp1	Up
	Limd2	4.67492e-25	-0.221904	0.697	0.785	7.24705e-21	NA	Limd2	Down
	Nucks1	4.79133e-25	-0.253359	0.559	0.648	7.42752e-21	NA	Nucks1	Down
	Brd9	4.83699e-25	0.240325	0.448	0.321	7.49831e-21	NA	Brd9	Up
	Acadl	4.94271e-25	0.250767	0.481	0.356	7.66219e-21	NA	Acadl	Up
	Slfn1	5.09236e-25	0.304754	0.648	0.533	7.89417e-21	NA	Slfn1	Up
	Emb	5.09459e-25	-0.263443	0.826	0.899	7.89764e-21	NA	Emb	Down
	Prdx2	5.31189e-25	0.236369	0.66	0.554	8.23449e-21	NA	Prdx2	Up
	Bri3	6.22545e-25	0.250088	0.567	0.439	9.6507e-21	NA	Bri3	Up
	Dnajc15	6.92724e-25	0.218622	0.895	0.838	1.07386e-20	NA	Dnajc15	Up
	Tmem234	7.16592e-25	0.265318	0.809	0.729	1.11086e-20	NA	Tmem234	Up
	Ski	7.34464e-25	0.244452	0.516	0.392	1.13857e-20	NA	Ski	Up
	Capn2	7.97275e-25	0.215988	0.287	0.179	1.23594e-20	NA	Capn2	Up
	Elovl6	8.14319e-25	-0.172667	0.038	0.112	1.26236e-20	NA	Elovl6	Down
	Kcnn4	8.14772e-25	0.234388	0.393	0.272	1.26306e-20	NA	Kcnn4	Up
	Ccni	9.02312e-25	0.235587	0.481	0.356	1.39876e-20	NA	Ccni	Up
	Gm29243	9.15341e-25	0.224412	0.313	0.201	1.41896e-20	NA	Gm29243	Up
	Psma5	9.31981e-25	0.220333	0.629	0.502	1.44476e-20	NA	Psma5	Up
	Snrpg	9.59051e-25	-0.166249	0.981	0.987	1.48672e-20	NA	Snrpg	Down
	Itgb1bp1	1.03161e-24	0.18853	0.325	0.209	1.59921e-20	NA	Itgb1bp1	Up
	Atp6v1f	1.19897e-24	0.200326	0.877	0.819	1.85864e-20	NA	Atp6v1f	Up
	Pglyrp1	1.29671e-24	0.258009	0.413	0.291	2.01016e-20	NA	Pglyrp1	Up
	Yaf2	1.33342e-24	0.203868	0.329	0.213	2.06707e-20	NA	Yaf2	Up
	B4galt5	1.42709e-24	0.127199	0.125	0.054	2.21227e-20	NA	B4galt5	Up
	M6pr	1.44514e-24	0.233642	0.528	0.401	2.24026e-20	NA	M6pr	Up
	B9d2	1.47669e-24	0.216191	0.305	0.194	2.28917e-20	NA	B9d2	Up
	Mat2b	1.58454e-24	0.217141	0.538	0.405	2.45636e-20	NA	Mat2b	Up
	Nr3c1	1.61423e-24	0.266485	0.497	0.378	2.50239e-20	NA	Nr3c1	Up
	Nsmaf	1.61937e-24	0.203178	0.278	0.17	2.51035e-20	NA	Nsmaf	Up
	Lcp2	1.62216e-24	0.262672	0.631	0.519	2.51468e-20	NA	Lcp2	Up
	Ssna1	1.74151e-24	0.219445	0.379	0.261	2.69969e-20	NA	Ssna1	Up
	Fam32a	1.89577e-24	0.217227	0.433	0.312	2.93883e-20	NA	Fam32a	Up
	Mrpl4	1.90104e-24	0.217768	0.372	0.252	2.947e-20	NA	Mrpl4	Up
	Ocel1	1.97993e-24	0.15368	0.192	0.101	3.06929e-20	NA	Ocel1	Up
	Btg1	2.00042e-24	0.205096	1	0.999	3.10105e-20	NA	Btg1	Up
	Sdf4	2.02771e-24	0.294347	0.872	0.806	3.14335e-20	NA	Sdf4	Up
	Pofut2	2.02941e-24	0.231613	0.464	0.335	3.14599e-20	NA	Pofut2	Up
	Tmed2	2.13177e-24	0.213439	0.828	0.743	3.30467e-20	NA	Tmed2	Up
	Bach2	2.20888e-24	-0.155471	0.036	0.108	3.4242e-20	NA	Bach2	Down
	Ap3s1	2.43158e-24	0.212164	0.445	0.316	3.76944e-20	NA	Ap3s1	Up
	Irf9	2.45097e-24	0.243105	0.315	0.204	3.7995e-20	NA	Irf9	Up
	Zbtb1	2.51589e-24	0.211589	0.324	0.207	3.90014e-20	NA	Zbtb1	Up
	Fmnl1	2.61387e-24	0.222606	0.441	0.318	4.05202e-20	NA	Fmnl1	Up
	Ifi27	2.62466e-24	-0.237392	0.616	0.71	4.06874e-20	NA	Ifi27	Down
	A930005H10Rik	3.09036e-24	-0.241927	0.145	0.247	4.79068e-20	NA	A930005H10Rik	Down
	Ube2q1	3.2989e-24	0.220574	0.418	0.296	5.11396e-20	NA	Ube2q1	Up
	Sap30l	3.57341e-24	0.216379	0.398	0.277	5.5395e-20	NA	Sap30l	Up
	Cwc15	3.76509e-24	0.243691	0.718	0.611	5.83664e-20	NA	Cwc15	Up
	Rcbtb2	4.04944e-24	0.305227	0.441	0.323	6.27744e-20	NA	Rcbtb2	Up
	Ift20	4.22829e-24	0.241636	0.431	0.311	6.5547e-20	NA	Ift20	Up
	Fgfr1op2	4.35159e-24	0.247452	0.531	0.414	6.74584e-20	NA	Fgfr1op2	Up
	Fam177a	4.66022e-24	0.147496	0.163	0.081	7.22427e-20	NA	Fam177a	Up
	Dek	4.79237e-24	0.245437	0.787	0.693	7.42913e-20	NA	Dek	Up
	Tmem123	5.0008e-24	0.247718	0.539	0.419	7.75223e-20	NA	Tmem123	Up
	Yipf1	5.18674e-24	0.196606	0.335	0.22	8.04048e-20	NA	Yipf1	Up
	2310011J03Rik	5.20215e-24	0.193748	0.304	0.195	8.06438e-20	NA	2310011J03Rik	Up
	Cflar	5.66301e-24	0.227612	0.468	0.344	8.7788e-20	NA	Cflar	Up
	Oas1a	5.99858e-24	0.148495	0.156	0.077	9.29901e-20	NA	Oas1a	Up
	Clec2d	6.37284e-24	0.271152	0.487	0.363	9.87918e-20	NA	Clec2d	Up
	Rap1a	6.59575e-24	0.225481	0.631	0.521	1.02247e-19	NA	Rap1a	Up
	Tomm7	7.11511e-24	0.184513	0.955	0.925	1.10298e-19	NA	Tomm7	Up
	Ikzf3	7.41388e-24	0.183026	0.203	0.112	1.1493e-19	NA	Ikzf3	Up
	Gabpb1	7.86966e-24	0.248123	0.294	0.187	1.21995e-19	NA	Gabpb1	Up
	Rab8a	8.00594e-24	0.232141	0.722	0.629	1.24108e-19	NA	Rab8a	Up
	Grhpr	8.10748e-24	0.186263	0.276	0.172	1.25682e-19	NA	Grhpr	Up
	Sbno1	8.61521e-24	0.265435	0.476	0.355	1.33553e-19	NA	Sbno1	Up
	Ndufa4	9.70953e-24	-0.226211	0.741	0.798	1.50517e-19	NA	Ndufa4	Down
	Pqlc3	9.92398e-24	0.154116	0.201	0.11	1.53841e-19	NA	Pqlc3	Up
	Impa2	1.03299e-23	0.239524	0.291	0.188	1.60135e-19	NA	Impa2	Up
	H2-M3	1.16983e-23	0.211048	0.415	0.292	1.81347e-19	NA	H2-M3	Up
	Dtx3l	1.2464e-23	0.252961	0.325	0.217	1.93216e-19	NA	Dtx3l	Up
	Mpdu1	1.26268e-23	0.16839	0.238	0.139	1.9574e-19	NA	Mpdu1	Up
	Sirt7	1.26613e-23	0.210259	0.364	0.248	1.96276e-19	NA	Sirt7	Up
	Alkbh5	1.37208e-23	0.218906	0.42	0.298	2.127e-19	NA	Alkbh5	Up
	Klf13	1.37684e-23	0.239471	0.811	0.724	2.13438e-19	NA	Klf13	Up
	Nmb	1.40166e-23	0.187782	0.264	0.162	2.17286e-19	NA	Nmb	Up
	Phf11b	1.65649e-23	0.235756	0.328	0.218	2.56789e-19	NA	Phf11b	Up
	Ddx28	1.68376e-23	0.123864	0.111	0.046	2.61017e-19	NA	Ddx28	Up
	Crbn	1.69977e-23	0.279556	0.464	0.349	2.63499e-19	NA	Crbn	Up
	Sf3b3	1.77072e-23	-0.234848	0.364	0.478	2.74498e-19	NA	Sf3b3	Down
	Irf2bpl	1.99301e-23	0.233738	0.416	0.298	3.08956e-19	NA	Irf2bpl	Up
	Rab19	2.03833e-23	0.161864	0.175	0.091	3.15982e-19	NA	Rab19	Up
	Snhg15	2.21222e-23	-0.200691	0.112	0.207	3.42938e-19	NA	Snhg15	Down
	Pdlim2	2.39657e-23	0.182038	0.281	0.176	3.71516e-19	NA	Pdlim2	Up
	Rsrp1	2.78989e-23	0.250901	0.461	0.349	4.32489e-19	NA	Rsrp1	Up
	Naa20	2.79349e-23	0.180934	0.329	0.215	4.33046e-19	NA	Naa20	Up
	Ell2	2.85391e-23	0.187559	0.198	0.108	4.42413e-19	NA	Ell2	Up
	Ppp1r35	3.63904e-23	0.157101	0.206	0.114	5.64124e-19	NA	Ppp1r35	Up
	Tbca	3.6489e-23	-0.227325	0.708	0.76	5.65653e-19	NA	Tbca	Down
	Pcgf5	3.66255e-23	-0.220302	0.159	0.261	5.67769e-19	NA	Pcgf5	Down
	Oip5os1	3.95084e-23	0.211715	0.44	0.319	6.12459e-19	NA	Oip5os1	Up
	Ranbp1	3.99219e-23	-0.26299	0.556	0.631	6.18869e-19	NA	Ranbp1	Down
	Timm10b	4.19521e-23	0.235551	0.609	0.491	6.50342e-19	NA	Timm10b	Up
	Casp1	4.49273e-23	0.178744	0.275	0.17	6.96463e-19	NA	Casp1	Up
	Hnrnpab	4.4978e-23	-0.244468	0.67	0.726	6.97249e-19	NA	Hnrnpab	Down
	Ube2m	4.69993e-23	0.214216	0.603	0.482	7.28584e-19	NA	Ube2m	Up
	Ube2d3	4.72773e-23	0.18652	0.931	0.877	7.32893e-19	NA	Ube2d3	Up
	Adam19	4.98182e-23	0.257701	0.436	0.322	7.72282e-19	NA	Adam19	Up
	Ptprj	5.49559e-23	0.140592	0.158	0.079	8.51926e-19	NA	Ptprj	Up
	Rgs3	6.09374e-23	0.161292	0.212	0.119	9.44651e-19	NA	Rgs3	Up
	Arhgap9	6.88286e-23	0.231971	0.462	0.342	1.06698e-18	NA	Arhgap9	Up
	Rnf44	7.78525e-23	0.172615	0.267	0.164	1.20687e-18	NA	Rnf44	Up
	Tmem173	7.81677e-23	0.180619	0.287	0.181	1.21176e-18	NA	Tmem173	Up
	Adcy7	8.01573e-23	0.165514	0.255	0.152	1.2426e-18	NA	Adcy7	Up
	Ifit1bl1	9.94016e-23	0.205295	0.157	0.08	1.54092e-18	NA	Ifit1bl1	Up
	Baiap2	9.96062e-23	0.133765	0.143	0.068	1.54409e-18	NA	Baiap2	Up
	Pomp	1.06467e-22	0.228776	0.802	0.709	1.65046e-18	NA	Pomp	Up
	Akt2	1.10824e-22	0.17256	0.282	0.175	1.71799e-18	NA	Akt2	Up
	Mob1a	1.12071e-22	0.243513	0.533	0.418	1.73733e-18	NA	Mob1a	Up
	Cebpz	1.16216e-22	-0.255176	0.444	0.552	1.80158e-18	NA	Cebpz	Down
	Gbp3	1.20835e-22	0.181088	0.186	0.101	1.87318e-18	NA	Gbp3	Up
	Nedd9	1.22627e-22	0.226161	0.399	0.282	1.90096e-18	NA	Nedd9	Up
	Nfkbib	1.23301e-22	0.219363	0.444	0.323	1.91141e-18	NA	Nfkbib	Up
	Cstb	1.24983e-22	0.206477	0.473	0.354	1.93748e-18	NA	Cstb	Up
	Cox6a1	1.29045e-22	0.202785	0.84	0.754	2.00046e-18	NA	Cox6a1	Up
	Sla	1.485e-22	0.316019	0.507	0.399	2.30205e-18	NA	Sla	Up
	Cetn2	1.84666e-22	0.226981	0.418	0.304	2.8627e-18	NA	Cetn2	Up
	Gata3	1.8723e-22	0.299397	0.404	0.292	2.90244e-18	NA	Gata3	Up
	Tnfaip8	1.97611e-22	-0.229538	0.663	0.752	3.06336e-18	NA	Tnfaip8	Down
	Nedd8	1.99037e-22	0.207652	0.835	0.774	3.08547e-18	NA	Nedd8	Up
	Kdelr1	2.02447e-22	0.209206	0.398	0.282	3.13834e-18	NA	Kdelr1	Up
	Zfp672	2.08517e-22	0.216164	0.337	0.228	3.23243e-18	NA	Zfp672	Up
	Zbtb20	2.54256e-22	-0.238653	0.077	0.158	3.94148e-18	NA	Zbtb20	Down
	Mta3	2.61867e-22	0.184617	0.316	0.208	4.05946e-18	NA	Mta3	Up
	Lamp2	2.71849e-22	0.157172	0.227	0.134	4.2142e-18	NA	Lamp2	Up
	Sypl	2.98081e-22	0.132462	0.141	0.068	4.62085e-18	NA	Sypl	Up
	Sdf2	3.2751e-22	0.189311	0.324	0.215	5.07706e-18	NA	Sdf2	Up
	Arhgef1	3.36527e-22	0.21653	0.74	0.651	5.21683e-18	NA	Arhgef1	Up
	Bzw2	3.55666e-22	-0.214388	0.303	0.422	5.51354e-18	NA	Bzw2	Down
	Arl5a	3.65484e-22	0.205534	0.292	0.19	5.66573e-18	NA	Arl5a	Up
	Slc50a1	3.78799e-22	0.199824	0.51	0.382	5.87214e-18	NA	Slc50a1	Up
	Hras	3.81177e-22	0.181314	0.34	0.228	5.90901e-18	NA	Hras	Up
	Cab39	3.88373e-22	0.199299	0.5	0.378	6.02056e-18	NA	Cab39	Up
	Lrmp	3.94465e-22	0.160348	0.22	0.127	6.115e-18	NA	Lrmp	Up
	Evi2a	4.17031e-22	0.184853	0.304	0.198	6.46482e-18	NA	Evi2a	Up
	Cdc34	4.34505e-22	0.197425	0.393	0.276	6.7357e-18	NA	Cdc34	Up
	Epas1	4.41547e-22	0.195978	0.222	0.13	6.84487e-18	NA	Epas1	Up
	Srm	4.51583e-22	-0.138511	0.046	0.116	7.00044e-18	NA	Srm	Down
	mt-Co2	4.53333e-22	-0.159046	0.973	0.987	7.02757e-18	NA	mt-Co2	Down
	Spsb3	4.69224e-22	0.181453	0.242	0.147	7.27391e-18	NA	Spsb3	Up
	Celf2	4.79786e-22	0.228543	0.803	0.714	7.43764e-18	NA	Celf2	Up
	Pafah1b1	5.13527e-22	0.205402	0.814	0.725	7.96069e-18	NA	Pafah1b1	Up
	Chchd2	6.011e-22	0.150196	0.986	0.969	9.31825e-18	NA	Chchd2	Up
	Cbx4	6.72194e-22	0.167775	0.265	0.162	1.04203e-17	NA	Cbx4	Up
	Taldo1	6.73172e-22	0.213714	0.659	0.538	1.04355e-17	NA	Taldo1	Up
	Akap13	7.04616e-22	0.196129	0.964	0.947	1.0923e-17	NA	Akap13	Up
	Adipor1	7.77425e-22	0.20842	0.479	0.358	1.20516e-17	NA	Adipor1	Up
	Map1lc3a	8.1296e-22	0.152089	0.222	0.128	1.26025e-17	NA	Map1lc3a	Up
	Picalm	8.37927e-22	0.228282	0.503	0.389	1.29895e-17	NA	Picalm	Up
	Endod1	9.60919e-22	0.129145	0.139	0.067	1.48962e-17	NA	Endod1	Up
	Klf10	1.079e-21	0.233231	0.403	0.29	1.67266e-17	NA	Klf10	Up
	Kxd1	1.08332e-21	0.228769	0.54	0.424	1.67937e-17	NA	Kxd1	Up
	Arl6ip5	1.53107e-21	0.213212	0.789	0.689	2.37347e-17	NA	Arl6ip5	Up
	Ier5	1.57287e-21	0.239843	0.873	0.836	2.43826e-17	NA	Ier5	Up
	Ypel5	1.64172e-21	0.173544	0.283	0.18	2.545e-17	NA	Ypel5	Up
	Gpr174	1.75019e-21	0.196175	0.287	0.184	2.71314e-17	NA	Gpr174	Up
	Hopxos	1.79565e-21	0.123891	0.111	0.048	2.78361e-17	NA	Hopxos	Up
	mt-Nd5	1.8085e-21	-0.251127	0.653	0.725	2.80354e-17	NA	mt-Nd5	Down
	Vps28	1.86927e-21	0.21045	0.754	0.656	2.89775e-17	NA	Vps28	Up
	Polr3k	2.00507e-21	0.157504	0.268	0.168	3.10826e-17	NA	Polr3k	Up
	Foxp1	2.1466e-21	-0.238321	0.405	0.513	3.32767e-17	NA	Foxp1	Down
	Morf4l1	2.36893e-21	0.184651	0.923	0.868	3.67232e-17	NA	Morf4l1	Up
	Scamp2	2.42546e-21	0.171242	0.295	0.19	3.75994e-17	NA	Scamp2	Up
	Eef1e1	2.45034e-21	-0.201084	0.159	0.255	3.79852e-17	NA	Eef1e1	Down
	Zfand2b	2.45345e-21	0.168302	0.281	0.18	3.80334e-17	NA	Zfand2b	Up
	Vars	2.47616e-21	-0.206166	0.167	0.263	3.83854e-17	NA	Vars	Down
	Snrnp27	2.55625e-21	0.250772	0.467	0.359	3.9627e-17	NA	Snrnp27	Up
	Mob3a	2.56144e-21	0.181703	0.298	0.194	3.97074e-17	NA	Mob3a	Up
	Trim12c	2.63684e-21	0.173141	0.233	0.139	4.08763e-17	NA	Trim12c	Up
	Gm2000	2.69672e-21	-0.220402	0.255	0.36	4.18045e-17	NA	Gm2000	Down
	Elf1	2.74947e-21	0.234108	0.795	0.706	4.26223e-17	NA	Elf1	Up
	Cox7a2	3.74461e-21	0.173126	0.924	0.873	5.8049e-17	NA	Cox7a2	Up
	Lamtor1	3.83837e-21	0.205098	0.497	0.385	5.95024e-17	NA	Lamtor1	Up
	Lst1	3.85833e-21	0.126173	0.109	0.048	5.98118e-17	NA	Lst1	Up
	Fam173a	4.41092e-21	0.214177	0.536	0.423	6.83781e-17	NA	Fam173a	Up
	Set	4.47383e-21	-0.196018	0.827	0.866	6.93533e-17	NA	Set	Down
	Rab27a	4.64947e-21	0.16116	0.223	0.133	7.20762e-17	NA	Rab27a	Up
	Rmnd5b	4.73431e-21	0.168989	0.234	0.142	7.33912e-17	NA	Rmnd5b	Up
	Atp6v0b	4.79782e-21	0.218858	0.57	0.454	7.43758e-17	NA	Atp6v0b	Up
	Nhp2	5.43626e-21	-0.216014	0.301	0.406	8.42729e-17	NA	Nhp2	Down
	4921524J17Rik	5.97473e-21	0.204124	0.381	0.271	9.26202e-17	NA	4921524J17Rik	Up
	Tshz1	6.01062e-21	0.204295	0.275	0.178	9.31767e-17	NA	Tshz1	Up
	Nrarp	6.6931e-21	0.189389	0.172	0.094	1.03756e-16	NA	Nrarp	Up
	Mrps21	7.05615e-21	0.213315	0.595	0.485	1.09384e-16	NA	Mrps21	Up
	Mosmo	7.2679e-21	0.194759	0.278	0.179	1.12667e-16	NA	Mosmo	Up
	Espn	8.76833e-21	-0.146062	0.043	0.111	1.35927e-16	NA	Espn	Down
	Ftsj3	9.478e-21	-0.180195	0.098	0.183	1.46928e-16	NA	Ftsj3	Down
	Ssu72	9.89142e-21	0.238816	0.575	0.465	1.53337e-16	NA	Ssu72	Up
	Rpl24	1.00088e-20	0.103654	1	1	1.55156e-16	NA	Rpl24	Up
	Eif4ebp1	1.00802e-20	0.169569	0.2	0.116	1.56263e-16	NA	Eif4ebp1	Up
	Rab1b	1.02993e-20	0.193579	0.38	0.271	1.59659e-16	NA	Rab1b	Up
	Abcb1b	1.03511e-20	0.234112	0.33	0.228	1.60463e-16	NA	Abcb1b	Up
	Rbm22	1.12025e-20	0.210215	0.463	0.35	1.7366e-16	NA	Rbm22	Up
	Plekhb2	1.14917e-20	0.156393	0.23	0.138	1.78144e-16	NA	Plekhb2	Up
	Chmp5	1.25111e-20	0.207836	0.356	0.248	1.93947e-16	NA	Chmp5	Up
	Htatip2	1.27302e-20	0.165969	0.29	0.19	1.97343e-16	NA	Htatip2	Up
	Plekho2	1.27421e-20	0.13997	0.153	0.079	1.97527e-16	NA	Plekho2	Up
	Timm8a1	1.28585e-20	-0.163989	0.098	0.183	1.99333e-16	NA	Timm8a1	Down
	Cyfip1	1.32249e-20	0.1345	0.159	0.084	2.05013e-16	NA	Cyfip1	Up
	Gxylt1	1.36284e-20	0.176828	0.189	0.107	2.11267e-16	NA	Gxylt1	Up
	Jakmip1	1.38762e-20	0.181862	0.332	0.224	2.15109e-16	NA	Jakmip1	Up
	Iqgap1	1.39426e-20	0.21949	0.809	0.745	2.16138e-16	NA	Iqgap1	Up
	Pacs1	1.46863e-20	0.179086	0.326	0.22	2.27667e-16	NA	Pacs1	Up
	Pkp4	1.52829e-20	-0.16693	0.075	0.154	2.36915e-16	NA	Pkp4	Down
	Dctn3	1.54023e-20	0.203821	0.667	0.558	2.38767e-16	NA	Dctn3	Up
	Tmem71	1.74241e-20	0.22079	0.402	0.293	2.70109e-16	NA	Tmem71	Up
	Commd8	1.76772e-20	0.208836	0.522	0.402	2.74032e-16	NA	Commd8	Up
	Abcb9	1.8386e-20	0.18091	0.248	0.154	2.8502e-16	NA	Abcb9	Up
	Ppa1	1.97891e-20	-0.180286	0.154	0.249	3.06771e-16	NA	Ppa1	Down
	Eif3i	2.40141e-20	-0.198859	0.782	0.815	3.72267e-16	NA	Eif3i	Down
	Zbtb25	2.44051e-20	0.178626	0.259	0.165	3.78329e-16	NA	Zbtb25	Up
	Atp5e	2.63546e-20	0.127177	0.997	0.992	4.0855e-16	NA	Atp5e	Up
	Dctn6	2.84635e-20	0.206112	0.41	0.303	4.41241e-16	NA	Dctn6	Up
	Nabp2	2.87141e-20	0.17563	0.293	0.193	4.45126e-16	NA	Nabp2	Up
	Taf4b	2.96862e-20	-0.177374	0.081	0.16	4.60195e-16	NA	Taf4b	Down
	1700123O20Rik	3.08587e-20	0.159692	0.28	0.179	4.78371e-16	NA	1700123O20Rik	Up
	Rcc2	3.20492e-20	-0.211386	0.195	0.291	4.96827e-16	NA	Rcc2	Down
	Ghitm	3.23353e-20	0.199139	0.562	0.447	5.01262e-16	NA	Ghitm	Up
	Prkcz	3.60645e-20	0.164311	0.217	0.129	5.59072e-16	NA	Prkcz	Up
	Ube2j2	3.99198e-20	0.190543	0.459	0.348	6.18837e-16	NA	Ube2j2	Up
	Mlf2	4.09522e-20	0.178655	0.347	0.239	6.34841e-16	NA	Mlf2	Up
	Tsr1	4.21536e-20	-0.135285	0.045	0.111	6.53464e-16	NA	Tsr1	Down
	Hnrnpl	4.51137e-20	0.211068	0.562	0.44	6.99352e-16	NA	Hnrnpl	Up
	Alcam	4.75375e-20	0.105543	0.105	0.046	7.36926e-16	NA	Alcam	Up
	Rbm42	4.91077e-20	0.192831	0.49	0.376	7.61268e-16	NA	Rbm42	Up
	Helz2	5.05077e-20	0.134077	0.165	0.088	7.8297e-16	NA	Helz2	Up
	Soat1	5.07591e-20	0.151637	0.206	0.12	7.86868e-16	NA	Soat1	Up
	Maf1	5.40841e-20	0.186621	0.412	0.297	8.38412e-16	NA	Maf1	Up
	Atp5g1	5.92153e-20	-0.209609	0.783	0.813	9.17955e-16	NA	Atp5g1	Down
	Mlx	6.07528e-20	0.157984	0.237	0.146	9.41789e-16	NA	Mlx	Up
	Trmt112	6.56341e-20	-0.21987	0.599	0.668	1.01746e-15	NA	Trmt112	Down
	N4bp2l1	7.08921e-20	0.173975	0.244	0.151	1.09897e-15	NA	N4bp2l1	Up
	Ubxn1	7.47613e-20	0.195476	0.79	0.706	1.15895e-15	NA	Ubxn1	Up
	Lamb3	8.43299e-20	0.137673	0.152	0.08	1.30728e-15	NA	Lamb3	Up
	Plcxd2	9.21983e-20	-0.2147	0.174	0.271	1.42926e-15	NA	Plcxd2	Down
	BC031181	9.37994e-20	0.200585	0.605	0.488	1.45408e-15	NA	BC031181	Up
	Mical1	1.04482e-19	0.180411	0.318	0.216	1.61968e-15	NA	Mical1	Up
	Otub1	1.09062e-19	0.194925	0.36	0.253	1.69068e-15	NA	Otub1	Up
	Prdx6	1.10725e-19	-0.204916	0.897	0.915	1.71646e-15	NA	Prdx6	Down
	Bcor	1.23999e-19	0.178983	0.269	0.176	1.92223e-15	NA	Bcor	Up
	Ndufa8	1.33857e-19	0.195072	0.587	0.473	2.07506e-15	NA	Ndufa8	Up
	Unc119b	1.35096e-19	0.137922	0.17	0.093	2.09426e-15	NA	Unc119b	Up
	Psma1	1.49594e-19	0.21007	0.536	0.432	2.319e-15	NA	Psma1	Up
	Tma16	1.53187e-19	-0.142165	0.063	0.135	2.3747e-15	NA	Tma16	Down
	Ykt6	1.56089e-19	0.145356	0.237	0.147	2.4197e-15	NA	Ykt6	Up
	Tmed5	1.5887e-19	0.235913	0.64	0.542	2.46281e-15	NA	Tmed5	Up
	Emd	1.6366e-19	0.188955	0.537	0.416	2.53705e-15	NA	Emd	Up
	Actr1b	1.73902e-19	0.171792	0.228	0.14	2.69583e-15	NA	Actr1b	Up
	Glmn	1.77006e-19	0.161844	0.178	0.101	2.74394e-15	NA	Glmn	Up
	Actr10	1.79956e-19	0.18808	0.441	0.335	2.78967e-15	NA	Actr10	Up
	Stard10	1.89025e-19	0.125887	0.115	0.054	2.93026e-15	NA	Stard10	Up
	Aip	2.0909e-19	0.198869	0.371	0.268	3.24131e-15	NA	Aip	Up
	Higd2a	2.24546e-19	0.1996	0.604	0.488	3.48091e-15	NA	Higd2a	Up
	Hspd1	2.25969e-19	-0.242198	0.377	0.471	3.50296e-15	NA	Hspd1	Down
	Bak1	2.34631e-19	0.153776	0.235	0.147	3.63725e-15	NA	Bak1	Up
	Ccnd3	2.39875e-19	0.226495	0.589	0.484	3.71853e-15	NA	Ccnd3	Up
	Capza2	2.49301e-19	0.205166	0.725	0.628	3.86466e-15	NA	Capza2	Up
	Lnpep	2.60581e-19	0.215285	0.524	0.409	4.03953e-15	NA	Lnpep	Up
	AI413582	2.89226e-19	0.187574	0.343	0.241	4.48358e-15	NA	AI413582	Up
	Pdcd6	3.00551e-19	0.186864	0.627	0.51	4.65915e-15	NA	Pdcd6	Up
	Rsbn1l	3.05981e-19	0.199179	0.702	0.594	4.74331e-15	NA	Rsbn1l	Up
	Erp44	3.2692e-19	0.180008	0.424	0.312	5.06792e-15	NA	Erp44	Up
	Ostf1	3.37786e-19	0.162342	0.945	0.903	5.23635e-15	NA	Ostf1	Up
	Usp25	3.77246e-19	0.195665	0.447	0.335	5.84806e-15	NA	Usp25	Up
	Psmb1	3.85239e-19	0.166284	0.939	0.905	5.97198e-15	NA	Psmb1	Up
	Pde4d	4.0454e-19	0.227313	0.525	0.416	6.27118e-15	NA	Pde4d	Up
	Nras	4.33869e-19	0.18497	0.35	0.247	6.72584e-15	NA	Nras	Up
	Casp7	4.35195e-19	0.106735	0.106	0.048	6.74639e-15	NA	Casp7	Up
	Smdt1	4.35605e-19	0.216003	0.768	0.699	6.75275e-15	NA	Smdt1	Up
	Chp1	4.43226e-19	0.188515	0.319	0.22	6.87089e-15	NA	Chp1	Up
	Gna13	4.48858e-19	0.216295	0.884	0.824	6.95819e-15	NA	Gna13	Up
	Neurl3	4.52323e-19	-0.250385	0.764	0.844	7.01191e-15	NA	Neurl3	Down
	Cmip	4.63902e-19	0.186586	0.344	0.242	7.19142e-15	NA	Cmip	Up
	Snrpc	4.84864e-19	0.192945	0.593	0.48	7.51636e-15	NA	Snrpc	Up
	Tcea1	4.86534e-19	0.202334	0.546	0.442	7.54224e-15	NA	Tcea1	Up
	Carhsp1	5.04476e-19	0.160154	0.186	0.107	7.82039e-15	NA	Carhsp1	Up
	Nfyb	5.25123e-19	0.192567	0.303	0.205	8.14046e-15	NA	Nfyb	Up
	Snhg4	5.48971e-19	-0.168398	0.118	0.204	8.51015e-15	NA	Snhg4	Down
	Bnip2	5.99834e-19	0.18128	0.384	0.276	9.29862e-15	NA	Bnip2	Up
	Igf2r	6.3142e-19	0.173716	0.338	0.234	9.78828e-15	NA	Igf2r	Up
	Arhgap30	7.94019e-19	0.21707	0.546	0.434	1.23089e-14	NA	Arhgap30	Up
	Atp8b4	8.42268e-19	0.179502	0.343	0.237	1.30568e-14	NA	Atp8b4	Up
	Zcchc2	9.09249e-19	0.145814	0.198	0.116	1.40952e-14	NA	Zcchc2	Up
	Cenpa	9.46882e-19	0.173524	0.275	0.178	1.46786e-14	NA	Cenpa	Up
	Zgpat	9.56122e-19	0.130493	0.201	0.117	1.48218e-14	NA	Zgpat	Up
	Hspa14	9.78386e-19	0.177278	0.301	0.203	1.51669e-14	NA	Hspa14	Up
	Dbnl	9.90322e-19	0.189917	0.502	0.392	1.5352e-14	NA	Dbnl	Up
	Eprs	9.95731e-19	-0.234498	0.337	0.431	1.54358e-14	NA	Eprs	Down
	Socs3	1.0229e-18	-0.214619	0.557	0.655	1.5857e-14	NA	Socs3	Down
	Gtpbp4	1.02603e-18	-0.208751	0.261	0.358	1.59055e-14	NA	Gtpbp4	Down
	Ubn1	1.16628e-18	0.189889	0.485	0.37	1.80797e-14	NA	Ubn1	Up
	Abce1	1.2619e-18	-0.162026	0.118	0.201	1.9562e-14	NA	Abce1	Down
	Chmp1a	1.31922e-18	0.179515	0.397	0.289	2.04506e-14	NA	Chmp1a	Up
	Slc35e1	1.34108e-18	0.143661	0.18	0.103	2.07894e-14	NA	Slc35e1	Up
	Frmd8	1.36726e-18	0.156547	0.275	0.181	2.11953e-14	NA	Frmd8	Up
	Ndufaf4	1.40047e-18	-0.178833	0.115	0.198	2.171e-14	NA	Ndufaf4	Down
	Zfp524	1.40526e-18	0.153395	0.17	0.096	2.17843e-14	NA	Zfp524	Up
	Snx3	1.41594e-18	0.192741	0.66	0.551	2.195e-14	NA	Snx3	Up
	Mdp1	1.49623e-18	0.197935	0.46	0.355	2.31945e-14	NA	Mdp1	Up
	Isy1	1.58838e-18	0.249174	0.521	0.419	2.46231e-14	NA	Isy1	Up
	Fam162a	1.7812e-18	0.312123	0.446	0.357	2.76122e-14	NA	Fam162a	Up
	Pgls	2.02939e-18	0.19842	0.724	0.637	3.14596e-14	NA	Pgls	Up
	Tmco1	2.083e-18	0.198369	0.407	0.305	3.22907e-14	NA	Tmco1	Up
	Usf1	2.1396e-18	0.135696	0.189	0.11	3.31681e-14	NA	Usf1	Up
	Pmm1	2.16186e-18	0.12817	0.153	0.083	3.35132e-14	NA	Pmm1	Up
	Sdhaf1	2.20482e-18	-0.25347	0.281	0.375	3.41792e-14	NA	Sdhaf1	Down
	Arl8a	2.31531e-18	0.137887	0.182	0.106	3.58919e-14	NA	Arl8a	Up
	Tob1	2.5685e-18	-0.227794	0.215	0.31	3.98169e-14	NA	Tob1	Down
	Mrps24	2.6425e-18	0.191418	0.657	0.551	4.0964e-14	NA	Mrps24	Up
	E2f4	2.82154e-18	0.173805	0.301	0.204	4.37394e-14	NA	E2f4	Up
	Dcaf12	2.85541e-18	0.158717	0.259	0.168	4.42646e-14	NA	Dcaf12	Up
	Cct2	2.87937e-18	-0.205881	0.662	0.716	4.46361e-14	NA	Cct2	Down
	Trdc	2.88398e-18	0.44911	0.399	0.303	4.47075e-14	NA	Trdc	Up
	Rbx1	2.92435e-18	0.185136	0.811	0.717	4.53332e-14	NA	Rbx1	Up
	Hivep1	2.93206e-18	0.158892	0.257	0.166	4.54528e-14	NA	Hivep1	Up
	H2-Q4	3.08361e-18	0.185391	0.908	0.849	4.78021e-14	NA	H2-Q4	Up
	Leprot	3.2518e-18	0.15702	0.225	0.141	5.04095e-14	NA	Leprot	Up
	Mif	3.31449e-18	0.234219	0.919	0.889	5.13812e-14	NA	Mif	Up
	Peak1	3.43092e-18	0.192494	0.392	0.286	5.31862e-14	NA	Peak1	Up
	Sv2c	3.66966e-18	0.110724	0.112	0.053	5.68871e-14	NA	Sv2c	Up
	Frmd4b	3.69554e-18	0.19592	0.346	0.244	5.72883e-14	NA	Frmd4b	Up
	Rpl22l1	3.72354e-18	-0.166054	0.978	0.984	5.77223e-14	NA	Rpl22l1	Down
	Pfdn5	3.82556e-18	0.121833	0.994	0.992	5.93038e-14	NA	Pfdn5	Up
	Slc28a2	3.86229e-18	0.131871	0.181	0.104	5.98732e-14	NA	Slc28a2	Up
	Gpr68	3.93999e-18	0.188014	0.422	0.312	6.10778e-14	NA	Gpr68	Up
	Zdhhc20	4.07806e-18	0.174644	0.393	0.284	6.3218e-14	NA	Zdhhc20	Up
	Cd2bp2	4.09407e-18	0.171527	0.336	0.233	6.34663e-14	NA	Cd2bp2	Up
	Rwdd1	4.09595e-18	0.200855	0.797	0.714	6.34955e-14	NA	Rwdd1	Up
	Ppp3cc	4.11475e-18	0.202977	0.394	0.294	6.37868e-14	NA	Ppp3cc	Up
	Ddx17	4.13522e-18	0.186932	0.34	0.239	6.41042e-14	NA	Ddx17	Up
	Gpd2	4.14024e-18	0.0997488	0.103	0.047	6.4182e-14	NA	Gpd2	Up
	Wdr75	4.15891e-18	-0.150127	0.072	0.143	6.44715e-14	NA	Wdr75	Down
	Susd6	4.19739e-18	0.181566	0.374	0.269	6.5068e-14	NA	Susd6	Up
	Nmi	4.39854e-18	0.204985	0.461	0.357	6.81862e-14	NA	Nmi	Up
	Stx6	4.57945e-18	0.146383	0.236	0.147	7.09906e-14	NA	Stx6	Up
	Tbc1d10b	4.81132e-18	0.13778	0.181	0.104	7.45851e-14	NA	Tbc1d10b	Up
	Lsm1	5.01599e-18	0.169423	0.338	0.238	7.77579e-14	NA	Lsm1	Up
	Ppt1	5.11284e-18	0.149707	0.226	0.141	7.92593e-14	NA	Ppt1	Up
	Arhgdia	5.16352e-18	0.202281	0.794	0.715	8.00448e-14	NA	Arhgdia	Up
	Coro2a	5.52956e-18	0.152395	0.213	0.13	8.57192e-14	NA	Coro2a	Up
	Fam78a	5.56296e-18	0.147286	0.239	0.151	8.6237e-14	NA	Fam78a	Up
	Spg21	5.84105e-18	0.169186	0.332	0.234	9.0548e-14	NA	Spg21	Up
	Map7d1	6.09681e-18	0.150198	0.209	0.128	9.45128e-14	NA	Map7d1	Up
	Ndufb11	6.10094e-18	0.186483	0.862	0.815	9.45768e-14	NA	Ndufb11	Up
	Irgm1	6.1928e-18	0.15881	0.199	0.12	9.60009e-14	NA	Irgm1	Up
	Tet3	6.45314e-18	0.177796	0.299	0.206	1.00037e-13	NA	Tet3	Up
	Atxn2l	6.84807e-18	0.185771	0.487	0.378	1.06159e-13	NA	Atxn2l	Up
	Mvb12b	6.9798e-18	0.143033	0.204	0.125	1.08201e-13	NA	Mvb12b	Up
	Sec61a1	7.2357e-18	0.180788	0.398	0.291	1.12168e-13	NA	Sec61a1	Up
	Atp5mpl	7.26086e-18	0.174753	0.91	0.86	1.12558e-13	NA	Atp5mpl	Up
	Ciapin1	7.42368e-18	0.17272	0.261	0.173	1.15082e-13	NA	Ciapin1	Up
	Slc25a24	7.99472e-18	0.137059	0.19	0.112	1.23934e-13	NA	Slc25a24	Up
	Trmt1	8.14795e-18	-0.142592	0.077	0.149	1.2631e-13	NA	Trmt1	Down
	Ddx27	8.9105e-18	-0.180804	0.197	0.291	1.38131e-13	NA	Ddx27	Down
	Ndufaf3	9.05297e-18	0.146808	0.212	0.13	1.40339e-13	NA	Ndufaf3	Up
	Hspa5	9.17465e-18	-0.205768	0.874	0.91	1.42226e-13	NA	Hspa5	Down
	Pbxip1	9.2597e-18	0.182165	0.444	0.333	1.43544e-13	NA	Pbxip1	Up
	Vps29	9.86589e-18	0.178028	0.517	0.411	1.52941e-13	NA	Vps29	Up
	Madd	1.02725e-17	0.197934	0.386	0.283	1.59244e-13	NA	Madd	Up
	Rab2a	1.03594e-17	0.186704	0.753	0.657	1.60592e-13	NA	Rab2a	Up
	Ccdc88c	1.04181e-17	0.209651	0.509	0.404	1.61501e-13	NA	Ccdc88c	Up
	Fbxl8	1.05001e-17	0.108364	0.114	0.055	1.62772e-13	NA	Fbxl8	Up
	Ppdpf	1.05047e-17	0.203447	0.484	0.38	1.62843e-13	NA	Ppdpf	Up
	Tax1bp3	1.06654e-17	0.104191	0.109	0.052	1.65336e-13	NA	Tax1bp3	Up
	Gm30054	1.11567e-17	0.123731	0.122	0.061	1.72951e-13	NA	Gm30054	Up
	Slc25a11	1.14662e-17	0.160812	0.331	0.233	1.77749e-13	NA	Slc25a11	Up
	0610010K14Rik	1.20836e-17	0.187109	0.433	0.329	1.8732e-13	NA	0610010K14Rik	Up
	Mrpl18	1.27929e-17	0.198877	0.521	0.413	1.98316e-13	NA	Mrpl18	Up
	Fbxl14	1.30731e-17	0.125524	0.24	0.15	2.02659e-13	NA	Fbxl14	Up
	Snf8	1.33745e-17	0.187359	0.487	0.379	2.07331e-13	NA	Snf8	Up
	Fam110a	1.4014e-17	0.157742	0.304	0.208	2.17245e-13	NA	Fam110a	Up
	Sidt1	1.47551e-17	-0.184362	0.139	0.223	2.28733e-13	NA	Sidt1	Down
	Dynlt1f	1.47903e-17	0.114224	0.143	0.077	2.29279e-13	NA	Dynlt1f	Up
	Ino80b	1.61141e-17	0.189017	0.32	0.224	2.49801e-13	NA	Ino80b	Up
	Aldoc	1.61959e-17	0.141805	0.15	0.083	2.51069e-13	NA	Aldoc	Up
	Elof1	1.69665e-17	0.172897	0.361	0.261	2.63015e-13	NA	Elof1	Up
	Runx3	1.6978e-17	0.262506	0.756	0.684	2.63193e-13	NA	Runx3	Up
	Slc3a2	1.7218e-17	0.218223	0.87	0.81	2.66913e-13	NA	Slc3a2	Up
	Sh2d3c	1.75481e-17	0.126314	0.156	0.087	2.72031e-13	NA	Sh2d3c	Up
	Tmem189	1.82054e-17	0.142697	0.23	0.145	2.82219e-13	NA	Tmem189	Up
	Arrb2	1.85554e-17	0.188802	0.434	0.333	2.87646e-13	NA	Arrb2	Up
	Lbh	1.86726e-17	0.194773	0.401	0.3	2.89463e-13	NA	Lbh	Up
	Borcs6	2.07606e-17	0.117561	0.141	0.075	3.21831e-13	NA	Borcs6	Up
	Ier3ip1	2.22355e-17	0.197418	0.706	0.619	3.44695e-13	NA	Ier3ip1	Up
	Adprh	2.24819e-17	0.152369	0.315	0.218	3.48514e-13	NA	Adprh	Up
	Eapp	2.4584e-17	0.170055	0.499	0.388	3.81101e-13	NA	Eapp	Up
	Rnf34	2.49305e-17	0.122533	0.15	0.082	3.86472e-13	NA	Rnf34	Up
	Ccndbp1	2.51085e-17	0.15296	0.317	0.221	3.89231e-13	NA	Ccndbp1	Up
	Cdc42se2	2.6185e-17	0.207937	0.55	0.445	4.0592e-13	NA	Cdc42se2	Up
	Noc2l	2.7081e-17	-0.180198	0.193	0.284	4.1981e-13	NA	Noc2l	Down
	Tmem192	2.7324e-17	0.15242	0.281	0.189	4.23577e-13	NA	Tmem192	Up
	Fubp1	2.73746e-17	-0.21235	0.303	0.395	4.24362e-13	NA	Fubp1	Down
	Ube2a	2.79792e-17	0.165458	0.499	0.389	4.33734e-13	NA	Ube2a	Up
	Psme2	3.04479e-17	0.19803	0.882	0.815	4.72003e-13	NA	Psme2	Up
	Ppan	3.11459e-17	-0.152936	0.082	0.153	4.82824e-13	NA	Ppan	Down
	Trim30a	3.19647e-17	0.218481	0.377	0.281	4.95516e-13	NA	Trim30a	Up
	Dennd1c	3.25228e-17	0.179325	0.304	0.211	5.04169e-13	NA	Dennd1c	Up
	Ifngr1	3.32987e-17	0.129341	0.994	0.988	5.16196e-13	NA	Ifngr1	Up
	Pik3ip1	3.3495e-17	-0.136897	0.051	0.113	5.19239e-13	NA	Pik3ip1	Down
	Cpne1	3.35081e-17	0.133027	0.206	0.126	5.19443e-13	NA	Cpne1	Up
	Mgat1	3.47317e-17	0.0948877	0.112	0.055	5.3841e-13	NA	Mgat1	Up
	Npm3	3.48603e-17	-0.196788	0.499	0.588	5.40404e-13	NA	Npm3	Down
	Wtap	3.50145e-17	0.200116	0.451	0.345	5.42795e-13	NA	Wtap	Up
	Inpp5d	3.66616e-17	0.202967	0.427	0.322	5.68327e-13	NA	Inpp5d	Up
	Son	3.68064e-17	0.158041	0.951	0.926	5.70572e-13	NA	Son	Up
	Prkx	3.69476e-17	0.176912	0.307	0.214	5.72762e-13	NA	Prkx	Up
	Tnfrsf1b	3.76984e-17	0.195624	0.527	0.422	5.844e-13	NA	Tnfrsf1b	Up
	Tpgs1	3.9692e-17	0.132078	0.195	0.117	6.15306e-13	NA	Tpgs1	Up
	Ppp2r5c	4.02375e-17	0.19044	0.507	0.403	6.23762e-13	NA	Ppp2r5c	Up
	Il2rg	4.26587e-17	0.176227	0.888	0.848	6.61295e-13	NA	Il2rg	Up
	Susd3	4.46832e-17	0.156917	0.245	0.162	6.9268e-13	NA	Susd3	Up
	Cers2	4.77477e-17	0.158885	0.335	0.238	7.40185e-13	NA	Cers2	Up
	Coro7	5.20239e-17	0.148997	0.22	0.14	8.06474e-13	NA	Coro7	Up
	Ldlrad4	5.29474e-17	-0.20261	0.106	0.181	8.2079e-13	NA	Ldlrad4	Down
	Notch1	6.25051e-17	0.15968	0.286	0.194	9.68953e-13	NA	Notch1	Up
	Midn	6.79618e-17	0.138283	0.192	0.116	1.05354e-12	NA	Midn	Up
	Smap2	6.94518e-17	0.197604	0.562	0.455	1.07664e-12	NA	Smap2	Up
	Ssr3	7.2669e-17	0.193504	0.461	0.357	1.12652e-12	NA	Ssr3	Up
	Thoc7	7.85703e-17	0.204814	0.52	0.416	1.218e-12	NA	Thoc7	Up
	Fdx2	7.88319e-17	-0.167466	0.191	0.279	1.22205e-12	NA	Fdx2	Down
	Kmt2e	8.34985e-17	0.199692	0.748	0.673	1.29439e-12	NA	Kmt2e	Up
	Ap1s2	8.47144e-17	0.144634	0.183	0.11	1.31324e-12	NA	Ap1s2	Up
	Calm1	8.55039e-17	0.156606	0.994	0.984	1.32548e-12	NA	Calm1	Up
	Rhoc	8.64e-17	0.154801	0.238	0.155	1.33937e-12	NA	Rhoc	Up
	Tbx21	8.88191e-17	0.145787	0.229	0.145	1.37687e-12	Tbx21	Tbx21	Up
	Hint3	9.21851e-17	0.181707	0.366	0.266	1.42905e-12	NA	Hint3	Up
	Mef2d	9.79234e-17	0.173166	0.44	0.334	1.51801e-12	NA	Mef2d	Up
	Map2k1	1.00118e-16	0.142062	0.247	0.161	1.55203e-12	NA	Map2k1	Up
	Plk3	1.03064e-16	0.14036	0.227	0.145	1.59769e-12	NA	Plk3	Up
	B3gnt2	1.0838e-16	0.175387	0.484	0.374	1.6801e-12	NA	B3gnt2	Up
	Ddx18	1.12127e-16	-0.195887	0.315	0.41	1.73819e-12	NA	Ddx18	Down
	Raly	1.18906e-16	0.173906	0.704	0.608	1.84328e-12	NA	Raly	Up
	Hnrnpul1	1.19983e-16	0.17093	0.505	0.394	1.85998e-12	NA	Hnrnpul1	Up
	Eif1b	1.28369e-16	0.192566	0.4	0.303	1.98998e-12	NA	Eif1b	Up
	Impdh1	1.33624e-16	0.154255	0.271	0.183	2.07145e-12	NA	Impdh1	Up
	Rcl1	1.40238e-16	-0.119212	0.052	0.113	2.17397e-12	NA	Rcl1	Down
	Ncor1	1.46772e-16	0.205455	0.783	0.712	2.27526e-12	NA	Ncor1	Up
	Pigx	1.52164e-16	0.156047	0.35	0.252	2.35884e-12	NA	Pigx	Up
	Nsmce2	1.55813e-16	0.169589	0.274	0.188	2.41542e-12	NA	Nsmce2	Up
	Brms1	1.69518e-16	0.144373	0.3	0.207	2.62787e-12	NA	Brms1	Up
	Rb1	1.74441e-16	0.147048	0.211	0.133	2.70418e-12	NA	Rb1	Up
	Fosl2	1.84726e-16	-0.214565	0.404	0.503	2.86362e-12	NA	Fosl2	Down
	Sytl1	1.84961e-16	0.15219	0.195	0.121	2.86727e-12	NA	Sytl1	Up
	Pbrm1	1.90055e-16	0.186971	0.433	0.328	2.94623e-12	NA	Pbrm1	Up
	Ppme1	1.90768e-16	0.147158	0.203	0.127	2.95728e-12	NA	Ppme1	Up
	Inpp4b	1.99151e-16	-0.215666	0.349	0.442	3.08724e-12	NA	Inpp4b	Down
	Pop4	2.11365e-16	0.126807	0.203	0.126	3.27659e-12	NA	Pop4	Up
	Mier1	2.56869e-16	0.224923	0.728	0.639	3.98198e-12	NA	Mier1	Up
	Cdca4	2.73454e-16	0.107177	0.137	0.074	4.23909e-12	NA	Cdca4	Up
	Mad2l1bp	2.74301e-16	0.123066	0.175	0.103	4.25221e-12	NA	Mad2l1bp	Up
	Gpr107	2.8022e-16	0.127732	0.184	0.111	4.34398e-12	NA	Gpr107	Up
	Tm6sf1	2.83559e-16	0.166826	0.24	0.158	4.39574e-12	NA	Tm6sf1	Up
	Mien1	2.84276e-16	0.183704	0.596	0.493	4.40684e-12	NA	Mien1	Up
	Mcl1	3.19567e-16	0.146679	0.9	0.838	4.95393e-12	NA	Mcl1	Up
	Smim15	3.22352e-16	0.169058	0.316	0.225	4.99711e-12	NA	Smim15	Up
	Atp5c1	3.30222e-16	0.171922	0.881	0.831	5.1191e-12	NA	Atp5c1	Up
	Hdgfl3	3.38415e-16	-0.178804	0.11	0.184	5.24611e-12	NA	Hdgfl3	Down
	Plagl2	3.61289e-16	0.102415	0.128	0.068	5.60071e-12	NA	Plagl2	Up
	Gm2a	3.6682e-16	0.171911	0.381	0.282	5.68644e-12	NA	Gm2a	Up
	Rab4b	3.74487e-16	0.175356	0.461	0.36	5.8053e-12	NA	Rab4b	Up
	Ric8a	3.94255e-16	0.125927	0.211	0.132	6.11174e-12	NA	Ric8a	Up
	Mrpl30	4.25249e-16	0.199741	0.642	0.558	6.59221e-12	NA	Mrpl30	Up
	5830408C22Rik	4.27349e-16	0.127789	0.152	0.086	6.62477e-12	NA	5830408C22Rik	Up
	Ccdc71l	4.29742e-16	0.137228	0.209	0.132	6.66186e-12	NA	Ccdc71l	Up
	Cdc37	4.50636e-16	0.198544	0.771	0.688	6.98577e-12	NA	Cdc37	Up
	Egr1	4.64702e-16	0.144948	0.366	0.266	7.20381e-12	NA	Egr1	Up
	Ifit3	4.87564e-16	0.186777	0.121	0.064	7.55822e-12	NA	Ifit3	Up
	Atp5g3	4.89796e-16	0.172789	0.812	0.729	7.59282e-12	NA	Atp5g3	Up
	Dync1li1	5.03521e-16	0.149282	0.281	0.193	7.80558e-12	NA	Dync1li1	Up
	Phb	5.17381e-16	-0.167461	0.188	0.272	8.02044e-12	NA	Phb	Down
	Mob4	5.45483e-16	0.156557	0.392	0.289	8.45608e-12	NA	Mob4	Up
	Fut8	5.46178e-16	-0.13609	0.085	0.154	8.46685e-12	NA	Fut8	Down
	Cuta	5.96417e-16	0.205775	0.643	0.549	9.24566e-12	NA	Cuta	Up
	Wdr26	6.10641e-16	0.169252	0.435	0.332	9.46616e-12	NA	Wdr26	Up
	Gm47283	6.1093e-16	-0.231099	0.29	0.375	9.47064e-12	NA	Gm47283	Down
	Polr2l	6.37267e-16	0.139381	0.42	0.313	9.87891e-12	NA	Polr2l	Up
	Snx2	7.81637e-16	0.167109	0.258	0.175	1.21169e-11	NA	Snx2	Up
	Tmem64	7.83021e-16	-0.203077	0.192	0.279	1.21384e-11	NA	Tmem64	Down
	Thumpd1	8.95777e-16	-0.169168	0.168	0.248	1.38863e-11	NA	Thumpd1	Down
	Cdc42ep3	9.05474e-16	0.152205	0.224	0.145	1.40367e-11	NA	Cdc42ep3	Up
	Pdcd1lg2	9.1532e-16	0.153755	0.25	0.168	1.41893e-11	NA	Pdcd1lg2	Up
	Sbf1	9.64269e-16	0.15443	0.329	0.234	1.49481e-11	NA	Sbf1	Up
	Pum3	9.82305e-16	-0.157833	0.129	0.205	1.52277e-11	NA	Pum3	Down
	Uhrf2	9.86442e-16	0.250311	0.593	0.503	1.52918e-11	NA	Uhrf2	Up
	Panx1	9.96221e-16	0.122686	0.169	0.1	1.54434e-11	NA	Panx1	Up
	Zfp91	1.07306e-15	0.18076	0.624	0.521	1.66346e-11	NA	Zfp91	Up
	Ciao2b	1.0784e-15	0.16441	0.464	0.357	1.67173e-11	NA	Ciao2b	Up
	Lysmd3	1.14021e-15	0.140293	0.244	0.159	1.76755e-11	NA	Lysmd3	Up
	Slfn8	1.14301e-15	0.139443	0.181	0.11	1.7719e-11	NA	Slfn8	Up
	Gatad2a	1.17195e-15	0.173071	0.446	0.344	1.81675e-11	NA	Gatad2a	Up
	Dnajb11	1.17317e-15	0.157928	0.423	0.318	1.81865e-11	NA	Dnajb11	Up
	2410006H16Rik	1.17599e-15	0.242338	0.934	0.91	1.82303e-11	NA	2410006H16Rik	Up
	Tubb4b	1.18091e-15	0.1766	0.522	0.415	1.83065e-11	NA	Tubb4b	Up
	Vgll4	1.20014e-15	-0.222544	0.56	0.634	1.86046e-11	NA	Vgll4	Down
	Atp5j	1.20328e-15	0.161257	0.889	0.848	1.86532e-11	NA	Atp5j	Up
	Commd1	1.20861e-15	0.156422	0.344	0.249	1.87359e-11	NA	Commd1	Up
	Dnajc5	1.21788e-15	0.161013	0.397	0.296	1.88796e-11	NA	Dnajc5	Up
	Ssbp1	1.29363e-15	0.202014	0.423	0.333	2.00538e-11	NA	Ssbp1	Up
	Ptpn9	1.33909e-15	0.142732	0.226	0.147	2.07585e-11	NA	Ptpn9	Up
	Camk4	1.33924e-15	0.139593	0.244	0.161	2.07609e-11	NA	Camk4	Up
	Arl2bp	1.37526e-15	0.167181	0.443	0.341	2.13193e-11	NA	Arl2bp	Up
	Galnt2	1.37845e-15	0.127717	0.183	0.111	2.13687e-11	NA	Galnt2	Up
	Akirin1	1.39171e-15	0.160733	0.382	0.285	2.15743e-11	NA	Akirin1	Up
	Yipf4	1.40719e-15	0.145882	0.34	0.246	2.18143e-11	NA	Yipf4	Up
	Tinf2	1.43227e-15	0.11258	0.133	0.073	2.2203e-11	NA	Tinf2	Up
	Rab21	1.48035e-15	0.171674	0.491	0.384	2.29483e-11	NA	Rab21	Up
	Emc6	1.48237e-15	-0.187402	0.452	0.524	2.29796e-11	NA	Emc6	Down
	Pde2a	1.49922e-15	-0.15569	0.08	0.147	2.32409e-11	NA	Pde2a	Down
	Mea1	1.51901e-15	0.154873	0.372	0.275	2.35477e-11	NA	Mea1	Up
	Tnfaip3	1.53169e-15	-0.197195	0.923	0.951	2.37443e-11	NA	Tnfaip3	Down
	Parvg	1.55527e-15	0.151912	0.236	0.157	2.41099e-11	NA	Parvg	Up
	Eif3b	1.60283e-15	-0.17197	0.25	0.338	2.48471e-11	NA	Eif3b	Down
	St6galnac4	1.64338e-15	0.115446	0.16	0.094	2.54757e-11	NA	St6galnac4	Up
	Anxa11	1.65983e-15	0.136087	0.305	0.214	2.57308e-11	NA	Anxa11	Up
	Ube2n	1.66656e-15	0.157526	0.493	0.386	2.5835e-11	NA	Ube2n	Up
	1700097N02Rik	1.73402e-15	0.143934	0.178	0.109	2.68807e-11	NA	1700097N02Rik	Up
	Ndufa7	1.81243e-15	0.170562	0.87	0.814	2.80963e-11	NA	Ndufa7	Up
	Ptk2b	1.89035e-15	0.161379	0.378	0.28	2.93042e-11	NA	Ptk2b	Up
	Sidt2	1.92005e-15	0.171878	0.37	0.275	2.97646e-11	NA	Sidt2	Up
	Eci2	1.92436e-15	0.153474	0.268	0.185	2.98314e-11	NA	Eci2	Up
	Il12rb1	1.94695e-15	0.108085	0.135	0.075	3.01816e-11	NA	Il12rb1	Up
	Eif2ak3	2.05177e-15	0.132519	0.186	0.114	3.18065e-11	NA	Eif2ak3	Up
	Itgb7	2.17101e-15	0.209719	0.759	0.695	3.3655e-11	NA	Itgb7	Up
	Sars	2.18307e-15	0.186333	0.611	0.513	3.38419e-11	NA	Sars	Up
	2510039O18Rik	2.23967e-15	0.123921	0.233	0.152	3.47194e-11	NA	2510039O18Rik	Up
	Vps54	2.37645e-15	0.184339	0.386	0.293	3.68398e-11	NA	Vps54	Up
	Smim14	2.39659e-15	0.165985	0.394	0.298	3.71519e-11	NA	Smim14	Up
	Dpysl2	2.42636e-15	0.138516	0.258	0.174	3.76134e-11	NA	Dpysl2	Up
	Twistnb	2.44262e-15	-0.192248	0.284	0.369	3.78654e-11	NA	Twistnb	Down
	Acot7	2.56756e-15	0.170678	0.366	0.274	3.98023e-11	NA	Acot7	Up
	Hdac1	2.56969e-15	0.181515	0.385	0.291	3.98353e-11	NA	Hdac1	Up
	Tapbp	2.63654e-15	0.198554	0.615	0.522	4.08717e-11	NA	Tapbp	Up
	Lman2	2.657e-15	0.163969	0.542	0.442	4.11888e-11	NA	Lman2	Up
	Rab11fip4	2.91076e-15	0.106427	0.146	0.083	4.51226e-11	NA	Rab11fip4	Up
	Tmem127	2.95292e-15	0.124979	0.173	0.104	4.57761e-11	NA	Tmem127	Up
	Casp4	3.05625e-15	0.163904	0.296	0.207	4.73781e-11	NA	Casp4	Up
	Ufc1	3.1181e-15	0.180406	0.519	0.42	4.83369e-11	NA	Ufc1	Up
	Ormdl1	3.24899e-15	0.125571	0.168	0.101	5.03659e-11	NA	Ormdl1	Up
	Ccdc50	3.65189e-15	0.168386	0.362	0.268	5.66116e-11	NA	Ccdc50	Up
	Hexb	3.83159e-15	0.118201	0.15	0.087	5.93973e-11	NA	Hexb	Up
	Rnf166	3.83178e-15	0.189223	0.481	0.384	5.94003e-11	NA	Rnf166	Up
	Rap2c	3.85898e-15	0.143756	0.321	0.231	5.9822e-11	NA	Rap2c	Up
	Usp38	4.10652e-15	0.126835	0.206	0.131	6.36592e-11	NA	Usp38	Up
	Cers4	4.18427e-15	0.133204	0.233	0.154	6.48646e-11	NA	Cers4	Up
	Aamp	4.45597e-15	0.185316	0.506	0.405	6.90765e-11	NA	Aamp	Up
	Slc35b1	4.87102e-15	0.133266	0.227	0.148	7.55106e-11	NA	Slc35b1	Up
	Mast4	4.90551e-15	-0.126477	0.052	0.108	7.60452e-11	NA	Mast4	Down
	Smarcd2	4.98842e-15	0.136108	0.248	0.167	7.73305e-11	NA	Smarcd2	Up
	Smim19	5.18627e-15	0.13598	0.212	0.137	8.03976e-11	NA	Smim19	Up
	D16Ertd472e	5.32929e-15	0.198691	0.612	0.524	8.26147e-11	NA	D16Ertd472e	Up
	Trip4	5.43843e-15	0.121182	0.138	0.078	8.43065e-11	NA	Trip4	Up
	Irf2	5.44325e-15	0.175733	0.536	0.438	8.43813e-11	NA	Irf2	Up
	Sephs2	5.84265e-15	0.131307	0.169	0.102	9.05727e-11	NA	Sephs2	Up
	Ftl1	6.19244e-15	0.20305	0.979	0.96	9.59952e-11	NA	Ftl1	Up
	Il17ra	6.21863e-15	0.159702	0.371	0.274	9.64012e-11	NA	Il17ra	Up
	Bbip1	6.22129e-15	0.170345	0.371	0.28	9.64424e-11	NA	Bbip1	Up
	Derl1	6.92614e-15	0.152932	0.38	0.284	1.07369e-10	NA	Derl1	Not Sig
	Commd4	7.5624e-15	0.160158	0.384	0.291	1.17232e-10	NA	Commd4	Not Sig
	Srsf9	7.95711e-15	0.143314	0.332	0.241	1.23351e-10	NA	Srsf9	Not Sig
	Eif3f	8.35113e-15	0.132457	0.983	0.972	1.29459e-10	NA	Eif3f	Not Sig
	Nsun2	8.41823e-15	-0.150694	0.132	0.206	1.30499e-10	NA	Nsun2	Not Sig
	Wdr43	8.74085e-15	-0.193617	0.389	0.471	1.35501e-10	NA	Wdr43	Not Sig
	Ric1	9.47363e-15	0.126176	0.207	0.133	1.4686e-10	NA	Ric1	Not Sig
	Tor2a	9.73672e-15	0.148896	0.294	0.207	1.50939e-10	NA	Tor2a	Not Sig
	Fbxw2	1.04531e-14	0.167194	0.464	0.364	1.62044e-10	NA	Fbxw2	Not Sig
	Trappc4	1.06601e-14	0.148544	0.424	0.323	1.65253e-10	NA	Trappc4	Not Sig
	Stat3	1.07757e-14	0.190308	0.608	0.513	1.67045e-10	NA	Stat3	Not Sig
	Arrb1	1.0957e-14	0.108364	0.113	0.06	1.69855e-10	NA	Arrb1	Not Sig
	Cobll1	1.10884e-14	0.120241	0.161	0.096	1.71892e-10	NA	Cobll1	Not Sig
	Phf23	1.11208e-14	0.106677	0.149	0.086	1.72394e-10	NA	Phf23	Not Sig
	Nelfb	1.13133e-14	0.119073	0.24	0.16	1.75378e-10	NA	Nelfb	Not Sig
	Ppm1m	1.21173e-14	0.123623	0.192	0.121	1.87843e-10	NA	Ppm1m	Not Sig
	Nop14	1.34223e-14	-0.17009	0.176	0.257	2.08073e-10	NA	Nop14	Not Sig
	Mtmr14	1.37183e-14	0.103361	0.116	0.062	2.12661e-10	NA	Mtmr14	Not Sig
	Ccnl2	1.41538e-14	0.165714	0.433	0.334	2.19412e-10	NA	Ccnl2	Not Sig
	Slain1	1.41633e-14	0.122418	0.179	0.11	2.19559e-10	NA	Slain1	Not Sig
	Zmiz1	1.53061e-14	0.166377	0.311	0.224	2.37275e-10	NA	Zmiz1	Not Sig
	Utrn	1.53793e-14	-0.213016	0.375	0.448	2.3841e-10	NA	Utrn	Not Sig
	Kif21b	1.62689e-14	0.161615	0.315	0.226	2.522e-10	NA	Kif21b	Not Sig
	Tmem134	1.68483e-14	0.164757	0.684	0.589	2.61183e-10	NA	Tmem134	Not Sig
	Arl1	1.87776e-14	0.151369	0.45	0.351	2.9109e-10	NA	Arl1	Not Sig
	Serp1	1.90655e-14	0.168612	0.475	0.374	2.95553e-10	NA	Serp1	Not Sig
	Rasgrp1	1.92431e-14	0.185431	0.437	0.343	2.98306e-10	NA	Rasgrp1	Not Sig
	Dnttip1	2.11998e-14	0.120204	0.252	0.17	3.28639e-10	NA	Dnttip1	Not Sig
	Ubash3a	2.2517e-14	0.167708	0.454	0.358	3.49059e-10	NA	Ubash3a	Not Sig
	H3f3a	2.28141e-14	0.114269	0.991	0.987	3.53664e-10	NA	H3f3a	Not Sig
	Sike1	2.30814e-14	0.13343	0.262	0.18	3.57808e-10	NA	Sike1	Not Sig
	Il4ra	2.37012e-14	-0.202153	0.309	0.391	3.67416e-10	NA	Il4ra	Not Sig
	Tbc1d4	2.51376e-14	-0.163825	0.11	0.179	3.89683e-10	NA	Tbc1d4	Not Sig
	Zc3hav1	2.64788e-14	0.196227	0.702	0.623	4.10474e-10	NA	Zc3hav1	Not Sig
	Spata6	2.69592e-14	0.132858	0.192	0.122	4.17922e-10	NA	Spata6	Not Sig
	Nfe2l2	2.8132e-14	-0.168413	0.19	0.273	4.36103e-10	NA	Nfe2l2	Not Sig
	Gabarapl1	3.05825e-14	0.157918	0.244	0.167	4.74089e-10	NA	Gabarapl1	Not Sig
	Gde1	3.1265e-14	0.131521	0.284	0.199	4.8467e-10	NA	Gde1	Not Sig
	Ppp6r1	3.14461e-14	0.147542	0.417	0.317	4.87478e-10	NA	Ppp6r1	Not Sig
	Glrx2	3.25437e-14	0.143915	0.38	0.285	5.04493e-10	NA	Glrx2	Not Sig
	Ubald2	3.33714e-14	-0.176194	0.866	0.899	5.17323e-10	NA	Ubald2	Not Sig
	Snrk	3.45618e-14	0.118959	0.19	0.12	5.35778e-10	NA	Snrk	Not Sig
	Pdap1	3.60367e-14	0.179064	0.679	0.6	5.5864e-10	NA	Pdap1	Not Sig
	Rnf14	3.66868e-14	0.105268	0.174	0.107	5.68718e-10	NA	Rnf14	Not Sig
	Ankrd44	3.80479e-14	0.183707	0.604	0.512	5.89819e-10	NA	Ankrd44	Not Sig
	Dock2	3.9883e-14	0.181474	0.722	0.644	6.18266e-10	NA	Dock2	Not Sig
	Daxx	4.04797e-14	0.128602	0.18	0.113	6.27516e-10	NA	Daxx	Not Sig
	Eif1ad	4.09791e-14	0.148165	0.324	0.233	6.35258e-10	NA	Eif1ad	Not Sig
	Stk10	4.10773e-14	0.182498	0.436	0.343	6.3678e-10	NA	Stk10	Not Sig
	Prmt1	4.15152e-14	-0.170086	0.329	0.412	6.43569e-10	NA	Prmt1	Not Sig
	Gmnn	4.23751e-14	0.137302	0.232	0.157	6.56898e-10	NA	Gmnn	Not Sig
	Tra2a	4.37322e-14	-0.224224	0.585	0.644	6.77936e-10	NA	Tra2a	Not Sig
	Lypla2	4.41047e-14	0.171482	0.433	0.34	6.8371e-10	NA	Lypla2	Not Sig
	Baz1a	4.45212e-14	0.199951	0.523	0.427	6.90168e-10	NA	Baz1a	Not Sig
	Gm14029	4.48323e-14	0.111565	0.127	0.071	6.94991e-10	NA	Gm14029	Not Sig
	Auh	4.53544e-14	0.159879	0.264	0.186	7.03084e-10	NA	Auh	Not Sig
	Prkcd	4.87354e-14	0.10497	0.151	0.089	7.55497e-10	NA	Prkcd	Not Sig
	Cd9	4.94914e-14	-0.159931	0.183	0.262	7.67216e-10	NA	Cd9	Not Sig
	Lsm7	5.06474e-14	-0.176178	0.241	0.318	7.85137e-10	NA	Lsm7	Not Sig
	Map2k2	5.34233e-14	0.171946	0.592	0.496	8.28168e-10	NA	Map2k2	Not Sig
	Gpank1	6.06607e-14	0.110848	0.178	0.111	9.40362e-10	NA	Gpank1	Not Sig
	Vti1b	6.12741e-14	0.13182	0.345	0.255	9.49872e-10	NA	Vti1b	Not Sig
	Dubr	6.13133e-14	0.0950414	0.116	0.063	9.50479e-10	NA	Dubr	Not Sig
	Rin3	6.17624e-14	0.102679	0.169	0.104	9.5744e-10	NA	Rin3	Not Sig
	Rab14	6.27577e-14	0.177572	0.573	0.484	9.7287e-10	NA	Rab14	Not Sig
	Mindy3	7.07043e-14	0.125021	0.193	0.124	1.09606e-09	NA	Mindy3	Not Sig
	Stk40	7.21417e-14	0.145673	0.248	0.169	1.11834e-09	NA	Stk40	Not Sig
	Pafah1b2	7.33599e-14	0.128423	0.245	0.167	1.13723e-09	NA	Pafah1b2	Not Sig
	Trp53inp1	7.33926e-14	0.150256	0.226	0.153	1.13773e-09	NA	Trp53inp1	Not Sig
	Erp29	7.4003e-14	0.189215	0.615	0.532	1.14719e-09	NA	Erp29	Not Sig
	Llph	8.49952e-14	-0.174905	0.645	0.712	1.3176e-09	NA	Llph	Not Sig
	Pkn1	8.51735e-14	0.163068	0.526	0.43	1.32036e-09	NA	Pkn1	Not Sig
	St8sia4	8.74008e-14	0.143957	0.266	0.185	1.35489e-09	NA	St8sia4	Not Sig
	Exosc1	8.82763e-14	-0.149913	0.124	0.192	1.36846e-09	NA	Exosc1	Not Sig
	Mitd1	8.90548e-14	0.171528	0.277	0.197	1.38053e-09	NA	Mitd1	Not Sig
	Ifi35	8.9421e-14	0.154369	0.419	0.326	1.3862e-09	NA	Ifi35	Not Sig
	Tceal9	9.01292e-14	0.150365	0.254	0.177	1.39718e-09	NA	Tceal9	Not Sig
	Tle3	9.10192e-14	0.140067	0.326	0.235	1.41098e-09	NA	Tle3	Not Sig
	Slamf6	9.30632e-14	-0.15634	0.084	0.146	1.44266e-09	NA	Slamf6	Not Sig
	Snrpd2	9.78786e-14	-0.1669	0.787	0.81	1.51731e-09	NA	Snrpd2	Not Sig
	Rnf157	9.94723e-14	-0.184453	0.169	0.243	1.54202e-09	NA	Rnf157	Not Sig
	Trav14d-3-dv8	1.00351e-13	0.156233	0.416	0.321	1.55565e-09	NA	Trav14d-3-dv8	Not Sig
	Idh3b	1.00731e-13	0.162824	0.483	0.391	1.56154e-09	NA	Idh3b	Not Sig
	Dph3	1.06631e-13	0.161988	0.569	0.477	1.65299e-09	NA	Dph3	Not Sig
	Lsm12	1.09369e-13	0.173373	0.567	0.477	1.69544e-09	NA	Lsm12	Not Sig
	Map4k2	1.10541e-13	0.126565	0.213	0.141	1.7136e-09	NA	Map4k2	Not Sig
	Hnrnpu	1.12213e-13	-0.193942	0.68	0.719	1.73953e-09	NA	Hnrnpu	Not Sig
	Fyn	1.18748e-13	0.1654	0.718	0.644	1.84083e-09	NA	Fyn	Not Sig
	A430088P11Rik	1.19258e-13	0.0961085	0.112	0.06	1.84874e-09	NA	A430088P11Rik	Not Sig
	Tuba1c	1.2279e-13	0.151715	0.265	0.186	1.90348e-09	NA	Tuba1c	Not Sig
	Sar1a	1.30028e-13	0.170583	0.477	0.387	2.01569e-09	NA	Sar1a	Not Sig
	Atp8b2	1.35437e-13	0.0969903	0.124	0.07	2.09954e-09	NA	Atp8b2	Not Sig
	Cltc	1.36122e-13	0.167385	0.386	0.298	2.11017e-09	NA	Cltc	Not Sig
	Abtb1	1.3716e-13	0.0940976	0.123	0.068	2.12626e-09	NA	Abtb1	Not Sig
	Tapbpl	1.37546e-13	0.157309	0.265	0.188	2.13224e-09	NA	Tapbpl	Not Sig
	Btf3	1.45458e-13	0.106671	0.998	0.993	2.2549e-09	NA	Btf3	Not Sig
	L1cam	1.50459e-13	0.104974	0.151	0.091	2.33242e-09	NA	L1cam	Not Sig
	Itpk1	1.5058e-13	0.142238	0.226	0.152	2.33428e-09	NA	Itpk1	Not Sig
	Mirt1	1.55083e-13	0.0923476	0.125	0.07	2.40409e-09	NA	Mirt1	Not Sig
	Mmadhc	1.58091e-13	0.117796	0.204	0.134	2.45072e-09	NA	Mmadhc	Not Sig
	Agpat4	1.6359e-13	0.0935107	0.116	0.063	2.53597e-09	NA	Agpat4	Not Sig
	Myh9	1.65943e-13	0.17083	0.894	0.863	2.57245e-09	NA	Myh9	Not Sig
	Pdcl3	1.66524e-13	0.137033	0.321	0.237	2.58146e-09	NA	Pdcl3	Not Sig
	Gstt2	1.69103e-13	0.104427	0.151	0.091	2.62143e-09	NA	Gstt2	Not Sig
	Hsbp1	1.69737e-13	0.175097	0.465	0.376	2.63127e-09	NA	Hsbp1	Not Sig
	Txndc15	1.70071e-13	0.0977817	0.163	0.099	2.63644e-09	NA	Txndc15	Not Sig
	Hnrnpk	1.72003e-13	0.162094	0.874	0.812	2.66639e-09	NA	Hnrnpk	Not Sig
	Unkl	1.74143e-13	0.101123	0.119	0.066	2.69956e-09	NA	Unkl	Not Sig
	Riok3	1.76354e-13	0.15871	0.47	0.375	2.73384e-09	NA	Riok3	Not Sig
	Zfand3	1.80262e-13	0.120928	0.249	0.17	2.79442e-09	NA	Zfand3	Not Sig
	Med30	1.81605e-13	0.145017	0.393	0.3	2.81524e-09	NA	Med30	Not Sig
	Csnk1d	1.825e-13	0.154182	0.395	0.303	2.82911e-09	NA	Csnk1d	Not Sig
	Psmd4	1.85051e-13	0.160653	0.76	0.694	2.86866e-09	NA	Psmd4	Not Sig
	Nifk	1.99898e-13	-0.149114	0.14	0.211	3.09882e-09	NA	Nifk	Not Sig
	Acd	2.31664e-13	0.114354	0.194	0.125	3.59125e-09	NA	Acd	Not Sig
	Stx8	2.36678e-13	0.146488	0.341	0.254	3.66898e-09	NA	Stx8	Not Sig
	Polr2j	2.51485e-13	0.166577	0.51	0.417	3.89852e-09	NA	Polr2j	Not Sig
	Cct5	2.53716e-13	-0.182935	0.568	0.625	3.93311e-09	NA	Cct5	Not Sig
	Tmed9	2.57667e-13	0.141723	0.828	0.756	3.99435e-09	NA	Tmed9	Not Sig
	Znhit6	2.60643e-13	-0.127403	0.066	0.121	4.04049e-09	NA	Znhit6	Not Sig
	Tsr3	2.67096e-13	0.12546	0.22	0.148	4.14052e-09	NA	Tsr3	Not Sig
	Tmf1	2.78308e-13	0.156228	0.326	0.241	4.31434e-09	NA	Tmf1	Not Sig
	Ndufa11	2.82591e-13	0.162625	0.707	0.636	4.38073e-09	NA	Ndufa11	Not Sig
	Sec11c	2.88744e-13	0.170994	0.71	0.638	4.47611e-09	NA	Sec11c	Not Sig
	Afg3l2	2.91365e-13	0.138924	0.248	0.171	4.51674e-09	NA	Afg3l2	Not Sig
	Mctp2	2.95148e-13	0.128014	0.224	0.15	4.57538e-09	NA	Mctp2	Not Sig
	Cln3	3.0241e-13	0.117606	0.163	0.101	4.68795e-09	NA	Cln3	Not Sig
	Rnpep	3.13602e-13	0.0809276	0.1	0.052	4.86145e-09	NA	Rnpep	Not Sig
	Stk19	3.16e-13	0.140827	0.261	0.186	4.89864e-09	NA	Stk19	Not Sig
	Trpv2	3.17508e-13	0.112824	0.229	0.155	4.92201e-09	NA	Trpv2	Not Sig
	Lsm10	3.19971e-13	0.0994096	0.147	0.088	4.96018e-09	NA	Lsm10	Not Sig
	Crnkl1	3.25496e-13	0.129371	0.244	0.168	5.04585e-09	NA	Crnkl1	Not Sig
	Casp8	3.25821e-13	0.151723	0.372	0.285	5.05088e-09	NA	Casp8	Not Sig
	Ccng1	3.3784e-13	0.112488	0.207	0.137	5.2372e-09	NA	Ccng1	Not Sig
	Rabep2	3.41599e-13	0.109639	0.183	0.116	5.29547e-09	NA	Rabep2	Not Sig
	Ppp4c	3.42465e-13	0.151494	0.5	0.403	5.3089e-09	NA	Ppp4c	Not Sig
	Psd4	3.42868e-13	0.133451	0.287	0.206	5.31514e-09	NA	Psd4	Not Sig
	Ogfr	3.47042e-13	0.148617	0.315	0.23	5.37985e-09	NA	Ogfr	Not Sig
	Cdkn1b	3.55108e-13	0.161922	0.617	0.525	5.50489e-09	NA	Cdkn1b	Not Sig
	Klhl28	3.55199e-13	0.0875083	0.115	0.063	5.5063e-09	NA	Klhl28	Not Sig
	Brap	3.55334e-13	0.131196	0.284	0.201	5.50839e-09	NA	Brap	Not Sig
	Ubash3b	3.57223e-13	0.0948114	0.124	0.07	5.53767e-09	NA	Ubash3b	Not Sig
	Ehmt2	3.65277e-13	0.124738	0.201	0.133	5.66252e-09	NA	Ehmt2	Not Sig
	Atg4d	3.66183e-13	0.100857	0.165	0.102	5.67657e-09	NA	Atg4d	Not Sig
	Dok1	3.6623e-13	0.0857806	0.1	0.052	5.6773e-09	NA	Dok1	Not Sig
	Nop16	3.82515e-13	-0.112607	0.071	0.128	5.92975e-09	NA	Nop16	Not Sig
	Irf8	3.83476e-13	0.11662	0.13	0.075	5.94464e-09	NA	Irf8	Not Sig
	Upf3a	3.87956e-13	0.155261	0.269	0.192	6.0141e-09	NA	Upf3a	Not Sig
	Adam17	4.08797e-13	0.122322	0.164	0.103	6.33717e-09	NA	Adam17	Not Sig
	Itpa	4.17857e-13	0.104441	0.169	0.105	6.47761e-09	NA	Itpa	Not Sig
	Znhit2	4.18245e-13	0.114113	0.149	0.09	6.48363e-09	NA	Znhit2	Not Sig
	Gba	4.21012e-13	0.107879	0.17	0.106	6.52652e-09	NA	Gba	Not Sig
	Tbcc	4.67991e-13	0.09151	0.131	0.075	7.25479e-09	NA	Tbcc	Not Sig
	Lysmd2	4.875e-13	-0.125401	0.066	0.121	7.55722e-09	NA	Lysmd2	Not Sig
	Atp5f1	4.99532e-13	0.150018	0.838	0.795	7.74374e-09	NA	Atp5f1	Not Sig
	Gyg	5.30074e-13	0.119044	0.179	0.115	8.21721e-09	NA	Gyg	Not Sig
	Elovl1	5.55993e-13	0.118218	0.217	0.146	8.619e-09	NA	Elovl1	Not Sig
	Tecr	5.85447e-13	0.167919	0.59	0.5	9.0756e-09	NA	Tecr	Not Sig
	1600014C10Rik	5.94079e-13	0.12291	0.166	0.105	9.20941e-09	NA	1600014C10Rik	Not Sig
	Amdhd2	5.99065e-13	0.0872701	0.119	0.067	9.2867e-09	NA	Amdhd2	Not Sig
	Tut7	6.17702e-13	0.184363	0.601	0.51	9.57562e-09	NA	Tut7	Not Sig
	Zfp87	6.69002e-13	0.14445	0.189	0.124	1.03709e-08	NA	Zfp87	Not Sig
	Arhgef2	6.89563e-13	0.106674	0.168	0.106	1.06896e-08	NA	Arhgef2	Not Sig
	Arhgef6	6.92271e-13	0.141768	0.393	0.304	1.07316e-08	NA	Arhgef6	Not Sig
	Donson	7.26985e-13	0.103725	0.177	0.112	1.12697e-08	NA	Donson	Not Sig
	Tradd	7.30331e-13	0.111686	0.174	0.111	1.13216e-08	NA	Tradd	Not Sig
	Selenos	7.41319e-13	0.191318	0.579	0.492	1.14919e-08	NA	Selenos	Not Sig
	Ergic2	7.53447e-13	0.129637	0.288	0.208	1.16799e-08	NA	Ergic2	Not Sig
	Ankra2	7.88453e-13	0.131225	0.223	0.153	1.22226e-08	NA	Ankra2	Not Sig
	Nptn	7.97349e-13	0.152209	0.38	0.292	1.23605e-08	NA	Nptn	Not Sig
	Cbfb	8.41738e-13	0.129184	0.264	0.186	1.30486e-08	NA	Cbfb	Not Sig
	Ssh2	8.62163e-13	-0.204899	0.557	0.622	1.33652e-08	NA	Ssh2	Not Sig
	Commd10	8.66152e-13	0.0967198	0.129	0.076	1.34271e-08	NA	Commd10	Not Sig
	Gatad1	8.751e-13	0.132842	0.295	0.215	1.35658e-08	NA	Gatad1	Not Sig
	Pdcd10	9.72072e-13	0.155046	0.686	0.605	1.50691e-08	NA	Pdcd10	Not Sig
	Mapk1	9.7294e-13	0.141636	0.375	0.285	1.50825e-08	NA	Mapk1	Not Sig
	Pik3cg	9.92311e-13	0.122819	0.206	0.136	1.53828e-08	NA	Pik3cg	Not Sig
	Gm28935	1.05852e-12	0.185425	0.247	0.175	1.64092e-08	NA	Gm28935	Not Sig
	Nfatc2	1.11727e-12	0.142094	0.3	0.221	1.73199e-08	NA	Nfatc2	Not Sig
	4833407H14Rik	1.15008e-12	0.102266	0.114	0.064	1.78285e-08	NA	4833407H14Rik	Not Sig
	Adrb2	1.1639e-12	-0.144008	0.08	0.138	1.80428e-08	NA	Adrb2	Not Sig
	Pgm1	1.18118e-12	0.131208	0.195	0.13	1.83107e-08	NA	Pgm1	Not Sig
	H1f0	1.19861e-12	0.266977	0.315	0.242	1.85809e-08	NA	H1f0	Not Sig
	Elf4	1.27099e-12	0.114874	0.227	0.155	1.97029e-08	NA	Elf4	Not Sig
	Jund	1.27397e-12	0.163227	0.99	0.985	1.9749e-08	NA	Jund	Not Sig
	Foxj2	1.29229e-12	0.0978897	0.187	0.121	2.0033e-08	NA	Foxj2	Not Sig
	Rab43	1.30053e-12	0.12699	0.167	0.106	2.01608e-08	NA	Rab43	Not Sig
	Synj1	1.38595e-12	0.111133	0.163	0.103	2.1485e-08	NA	Synj1	Not Sig
	Taf10	1.43922e-12	0.15989	0.836	0.787	2.23108e-08	NA	Taf10	Not Sig
	Slc35d1	1.47985e-12	0.117522	0.153	0.095	2.29407e-08	NA	Slc35d1	Not Sig
	Tmem191c	1.525e-12	0.102135	0.132	0.078	2.36405e-08	NA	Tmem191c	Not Sig
	Nfil3	1.56714e-12	0.131827	0.205	0.138	2.42937e-08	NA	Nfil3	Not Sig
	Tnf	1.60378e-12	0.165455	0.293	0.214	2.48618e-08	NA	Tnf	Not Sig
	Raf1	1.68718e-12	0.128638	0.258	0.183	2.61547e-08	NA	Raf1	Not Sig
	Fermt3	1.74396e-12	0.162133	0.568	0.487	2.70349e-08	NA	Fermt3	Not Sig
	Irak2	1.82707e-12	0.128059	0.258	0.183	2.83233e-08	NA	Irak2	Not Sig
	Nsd2	1.84259e-12	0.116313	0.192	0.127	2.85639e-08	NA	Nsd2	Not Sig
	Psma4	1.85137e-12	0.159641	0.671	0.585	2.87e-08	NA	Psma4	Not Sig
	Rsu1	1.95177e-12	0.156792	0.306	0.229	3.02563e-08	NA	Rsu1	Not Sig
	Rpl9-ps6	1.99145e-12	-0.171966	0.418	0.488	3.08714e-08	NA	Rpl9-ps6	Not Sig
	Sipa1	2.01524e-12	0.146018	0.321	0.24	3.12403e-08	NA	Sipa1	Not Sig
	Clcn4	2.05253e-12	0.114699	0.254	0.177	3.18183e-08	NA	Clcn4	Not Sig
	Anapc11	2.06458e-12	0.139508	0.371	0.285	3.20052e-08	NA	Anapc11	Not Sig
	Exosc8	2.10362e-12	0.141963	0.402	0.316	3.26103e-08	NA	Exosc8	Not Sig
	Rnf167	2.16424e-12	0.134618	0.292	0.211	3.355e-08	NA	Rnf167	Not Sig
	Zbtb7b	2.20716e-12	0.101246	0.129	0.075	3.42153e-08	NA	Zbtb7b	Not Sig
	Exosc4	2.28344e-12	0.140162	0.324	0.243	3.53979e-08	NA	Exosc4	Not Sig
	Cdk5	2.33795e-12	0.0862179	0.127	0.075	3.62428e-08	NA	Cdk5	Not Sig
	Triobp	2.4876e-12	0.103023	0.149	0.091	3.85628e-08	NA	Triobp	Not Sig
	Igtp	2.51975e-12	0.210366	0.527	0.438	3.90612e-08	NA	Igtp	Not Sig
	Cnot11	2.61893e-12	0.11158	0.181	0.118	4.05987e-08	NA	Cnot11	Not Sig
	Ide	2.63955e-12	0.119961	0.189	0.125	4.09183e-08	NA	Ide	Not Sig
	Zbtb7a	2.7497e-12	0.149228	0.366	0.28	4.26258e-08	NA	Zbtb7a	Not Sig
	Atp6v1b2	2.75339e-12	0.0968222	0.164	0.103	4.2683e-08	NA	Atp6v1b2	Not Sig
	Churc1	2.87103e-12	0.157152	0.525	0.44	4.45067e-08	NA	Churc1	Not Sig
	Desi1	2.87224e-12	0.105279	0.209	0.14	4.45254e-08	NA	Desi1	Not Sig
	Snx5	2.91486e-12	0.1749	0.456	0.372	4.51861e-08	NA	Snx5	Not Sig
	Parp8	3.0873e-12	-0.118505	0.063	0.115	4.78594e-08	NA	Parp8	Not Sig
	Entr1	3.09405e-12	0.0955584	0.168	0.106	4.79639e-08	NA	Entr1	Not Sig
	Wbp1	3.15169e-12	0.107576	0.22	0.149	4.88575e-08	NA	Wbp1	Not Sig
	Pin4	3.17257e-12	0.156751	0.491	0.4	4.91812e-08	NA	Pin4	Not Sig
	Mvp	3.2182e-12	0.122681	0.221	0.151	4.98885e-08	NA	Mvp	Not Sig
	Dock8	3.25488e-12	0.138724	0.43	0.338	5.04572e-08	NA	Dock8	Not Sig
	Pa2g4	3.34697e-12	-0.182742	0.31	0.381	5.18848e-08	NA	Pa2g4	Not Sig
	1110038B12Rik	3.38729e-12	-0.15556	0.211	0.288	5.25097e-08	NA	1110038B12Rik	Not Sig
	Dctn2	3.54665e-12	0.147389	0.377	0.294	5.49802e-08	NA	Dctn2	Not Sig
	Rab5b	3.55916e-12	0.0858381	0.11	0.061	5.51742e-08	NA	Rab5b	Not Sig
	Gsk3a	3.58271e-12	0.151796	0.343	0.261	5.55392e-08	NA	Gsk3a	Not Sig
	Appl1	3.61403e-12	0.139687	0.325	0.243	5.60247e-08	NA	Appl1	Not Sig
	Card19	3.68938e-12	0.141304	0.358	0.275	5.71928e-08	NA	Card19	Not Sig
	Kdelr2	3.73919e-12	0.117782	0.307	0.226	5.7965e-08	NA	Kdelr2	Not Sig
	Lgals9	3.74311e-12	0.147118	0.446	0.357	5.80256e-08	NA	Lgals9	Not Sig
	Nckap1l	3.75856e-12	0.125461	0.265	0.191	5.82651e-08	NA	Nckap1l	Not Sig
	Taf12	3.78324e-12	0.124484	0.277	0.201	5.86477e-08	NA	Taf12	Not Sig
	Tm2d3	3.87542e-12	0.104552	0.165	0.105	6.00767e-08	NA	Tm2d3	Not Sig
	Esyt1	3.9004e-12	0.145353	0.571	0.476	6.0464e-08	NA	Esyt1	Not Sig
	Syt11	4.43549e-12	0.109554	0.149	0.091	6.87589e-08	NA	Syt11	Not Sig
	Tcp1	4.44872e-12	-0.167346	0.498	0.554	6.8964e-08	NA	Tcp1	Not Sig
	Ifitm1	4.46999e-12	0.416121	0.112	0.064	6.92937e-08	NA	Ifitm1	Not Sig
	Mtpn	4.51998e-12	0.160868	0.525	0.439	7.00687e-08	NA	Mtpn	Not Sig
	Cdca7l	4.55612e-12	-0.0871862	0.051	0.1	7.06289e-08	NA	Cdca7l	Not Sig
	Agap2	4.64183e-12	0.0957845	0.157	0.098	7.19577e-08	NA	Agap2	Not Sig
	Nlrc5	4.77789e-12	0.141619	0.313	0.235	7.40668e-08	NA	Nlrc5	Not Sig
	Cyb5a	5.05684e-12	0.17674	0.512	0.433	7.83911e-08	NA	Cyb5a	Not Sig
	Rab35	5.16037e-12	0.133348	0.321	0.241	7.99961e-08	NA	Rab35	Not Sig
	Vps4b	5.20405e-12	0.148837	0.358	0.276	8.06732e-08	NA	Vps4b	Not Sig
	Ppp3ca	5.30819e-12	0.172778	0.401	0.319	8.22875e-08	NA	Ppp3ca	Not Sig
	Blmh	5.36447e-12	0.124487	0.215	0.148	8.316e-08	NA	Blmh	Not Sig
	Smndc1	6.03666e-12	0.151439	0.471	0.383	9.35803e-08	NA	Smndc1	Not Sig
	Abca7	6.08505e-12	0.104711	0.158	0.099	9.43305e-08	NA	Abca7	Not Sig
	Ywhae	6.48306e-12	0.151888	0.674	0.591	1.005e-07	NA	Ywhae	Not Sig
	Eed	6.55027e-12	0.136487	0.294	0.217	1.01542e-07	NA	Eed	Not Sig
	Rnf19b	6.77044e-12	0.154918	0.441	0.355	1.04955e-07	NA	Rnf19b	Not Sig
	Bin3	6.94223e-12	0.103402	0.234	0.161	1.07618e-07	NA	Bin3	Not Sig
	Tbk1	6.96152e-12	0.10812	0.214	0.146	1.07917e-07	NA	Tbk1	Not Sig
	Pxn	6.96169e-12	0.111158	0.183	0.12	1.0792e-07	NA	Pxn	Not Sig
	Fez2	7.03069e-12	0.095075	0.102	0.056	1.0899e-07	NA	Fez2	Not Sig
	Rtn4	7.09267e-12	0.136242	0.453	0.361	1.09951e-07	NA	Rtn4	Not Sig
	Ids	7.11194e-12	0.0810525	0.117	0.067	1.10249e-07	NA	Ids	Not Sig
	Rheb	7.16867e-12	0.138496	0.513	0.418	1.11129e-07	NA	Rheb	Not Sig
	Fbxo6	7.40328e-12	0.0925957	0.167	0.107	1.14766e-07	NA	Fbxo6	Not Sig
	Cemip2	7.60873e-12	0.079645	0.105	0.058	1.17951e-07	NA	Cemip2	Not Sig
	Pglyrp2	7.61204e-12	0.131917	0.322	0.243	1.18002e-07	NA	Pglyrp2	Not Sig
	Dhrs7	7.75139e-12	0.136213	0.284	0.209	1.20162e-07	NA	Dhrs7	Not Sig
	Itm2c	8.02177e-12	0.139441	0.43	0.339	1.24354e-07	NA	Itm2c	Not Sig
	Cwc25	8.14542e-12	0.136578	0.292	0.214	1.2627e-07	NA	Cwc25	Not Sig
	Commd7	8.15064e-12	0.129602	0.408	0.318	1.26351e-07	NA	Commd7	Not Sig
	Tmem208	8.21602e-12	0.130413	0.35	0.268	1.27365e-07	NA	Tmem208	Not Sig
	Eno1b	8.58323e-12	0.0916728	0.121	0.071	1.33057e-07	NA	Eno1b	Not Sig
	Maml1	8.728e-12	0.0969993	0.144	0.089	1.35301e-07	NA	Maml1	Not Sig
	Apopt1	9.17915e-12	0.140027	0.276	0.205	1.42295e-07	NA	Apopt1	Not Sig
	Cd164	9.32336e-12	0.157816	0.626	0.538	1.44531e-07	NA	Cd164	Not Sig
	Hist1h4i	9.42362e-12	0.115214	0.124	0.074	1.46085e-07	NA	Hist1h4i	Not Sig
	Lrrc8c	9.43796e-12	0.121078	0.272	0.198	1.46307e-07	NA	Lrrc8c	Not Sig
	Cggbp1	9.5936e-12	0.140689	0.594	0.495	1.4872e-07	NA	Cggbp1	Not Sig
	Ebna1bp2	9.66244e-12	-0.161039	0.274	0.347	1.49787e-07	NA	Ebna1bp2	Not Sig
	Rrad	9.68513e-12	0.0890738	0.334	0.249	1.50139e-07	NA	Rrad	Not Sig
	Oas3	1.04792e-11	0.105008	0.165	0.106	1.62449e-07	NA	Oas3	Not Sig
	Bud31	1.05069e-11	0.130185	0.368	0.284	1.62878e-07	NA	Bud31	Not Sig
	Txnrd1	1.07772e-11	0.144858	0.341	0.263	1.67069e-07	NA	Txnrd1	Not Sig
	Aspscr1	1.07886e-11	0.10313	0.198	0.134	1.67245e-07	NA	Aspscr1	Not Sig
	Ppp2r2d	1.08425e-11	0.14619	0.401	0.315	1.68081e-07	NA	Ppp2r2d	Not Sig
	Grk6	1.1003e-11	0.152142	0.454	0.372	1.70568e-07	NA	Grk6	Not Sig
	Tex264	1.13262e-11	0.111174	0.223	0.154	1.75579e-07	NA	Tex264	Not Sig
	Sit1	1.1645e-11	0.14108	0.378	0.295	1.8052e-07	NA	Sit1	Not Sig
	Rab11fip1	1.16477e-11	0.11902	0.155	0.099	1.80563e-07	NA	Rab11fip1	Not Sig
	Supt20	1.17003e-11	0.132788	0.363	0.28	1.81378e-07	NA	Supt20	Not Sig
	Abi1	1.25899e-11	0.150103	0.469	0.379	1.95169e-07	NA	Abi1	Not Sig
	Gm45716	1.27706e-11	0.0830108	0.1	0.055	1.9797e-07	NA	Gm45716	Not Sig
	Dennd5a	1.27755e-11	0.113408	0.216	0.148	1.98045e-07	NA	Dennd5a	Not Sig
	Mrpl20	1.293e-11	0.13722	0.549	0.46	2.0044e-07	NA	Mrpl20	Not Sig
	Stk26	1.29633e-11	0.143278	0.339	0.26	2.00957e-07	NA	Stk26	Not Sig
	Zdhhc2	1.31083e-11	0.109687	0.167	0.109	2.03204e-07	NA	Zdhhc2	Not Sig
	Mphosph6	1.3138e-11	0.146424	0.292	0.219	2.03666e-07	NA	Mphosph6	Not Sig
	Ccdc86	1.3246e-11	-0.103662	0.062	0.112	2.05339e-07	NA	Ccdc86	Not Sig
	Tspan31	1.35995e-11	0.119881	0.265	0.193	2.1082e-07	NA	Tspan31	Not Sig
	Miip	1.38927e-11	0.0905651	0.129	0.078	2.15365e-07	NA	Miip	Not Sig
	Mtap	1.39789e-11	-0.12384	0.11	0.171	2.167e-07	NA	Mtap	Not Sig
	Cers5	1.41308e-11	0.100402	0.192	0.128	2.19055e-07	NA	Cers5	Not Sig
	Ccdc124	1.43687e-11	0.138286	0.418	0.33	2.22743e-07	NA	Ccdc124	Not Sig
	Pon2	1.4522e-11	0.124642	0.318	0.239	2.2512e-07	NA	Pon2	Not Sig
	Zxdb	1.45591e-11	0.0988897	0.132	0.079	2.25695e-07	NA	Zxdb	Not Sig
	Sh3gl1	1.46105e-11	0.138929	0.42	0.33	2.26492e-07	NA	Sh3gl1	Not Sig
	Trbv13-1	1.48046e-11	0.174444	0.612	0.541	2.29501e-07	NA	Trbv13-1	Not Sig
	Rassf5	1.50075e-11	0.153706	0.468	0.38	2.32646e-07	NA	Rassf5	Not Sig
	Gart	1.53232e-11	-0.0987649	0.071	0.124	2.37541e-07	NA	Gart	Not Sig
	Rhoh	1.58154e-11	0.162609	0.769	0.7	2.4517e-07	NA	Rhoh	Not Sig
	Apbb1ip	1.61175e-11	0.152167	0.511	0.425	2.49854e-07	NA	Apbb1ip	Not Sig
	Yy1	1.80499e-11	0.144967	0.58	0.486	2.7981e-07	NA	Yy1	Not Sig
	Gltp	1.81194e-11	0.133014	0.333	0.253	2.80886e-07	NA	Gltp	Not Sig
	Mapk3	1.83747e-11	0.118662	0.223	0.157	2.84844e-07	NA	Mapk3	Not Sig
	Necap2	1.84486e-11	0.143716	0.357	0.277	2.85991e-07	NA	Necap2	Not Sig
	Tmem243	1.84971e-11	0.13292	0.359	0.278	2.86742e-07	NA	Tmem243	Not Sig
	Dcun1d5	1.87092e-11	0.146982	0.551	0.462	2.9003e-07	NA	Dcun1d5	Not Sig
	Arfrp1	1.89572e-11	0.133508	0.363	0.281	2.93874e-07	NA	Arfrp1	Not Sig
	4930453N24Rik	1.98095e-11	0.120362	0.279	0.2	3.07086e-07	NA	4930453N24Rik	Not Sig
	Fbxl15	2.03986e-11	0.0827177	0.105	0.059	3.16219e-07	NA	Fbxl15	Not Sig
	Rabgef1	2.13368e-11	0.0913257	0.125	0.074	3.30763e-07	NA	Rabgef1	Not Sig
	P2ry10	2.17428e-11	0.190315	0.62	0.535	3.37057e-07	NA	P2ry10	Not Sig
	Sytl3	2.25097e-11	0.157875	0.421	0.337	3.48946e-07	NA	Sytl3	Not Sig
	Pnp	2.25446e-11	0.116091	0.269	0.196	3.49487e-07	NA	Pnp	Not Sig
	Pik3r5	2.26352e-11	0.143557	0.369	0.287	3.50891e-07	NA	Pik3r5	Not Sig
	Zfand5	2.3011e-11	0.139101	0.345	0.265	3.56716e-07	NA	Zfand5	Not Sig
	Ogt	2.37253e-11	0.14413	0.397	0.312	3.67789e-07	NA	Ogt	Not Sig
	Pdcd5	2.62331e-11	0.166225	0.668	0.589	4.06665e-07	NA	Pdcd5	Not Sig
	Psmc3	2.62504e-11	0.142756	0.536	0.451	4.06934e-07	NA	Psmc3	Not Sig
	Rnf187	2.686e-11	0.15493	0.445	0.366	4.16384e-07	NA	Rnf187	Not Sig
	Adora2a	2.71656e-11	0.133453	0.268	0.195	4.21122e-07	NA	Adora2a	Not Sig
	Rnpepl1	2.77502e-11	0.0856034	0.175	0.114	4.30184e-07	NA	Rnpepl1	Not Sig
	Pttg1	2.86411e-11	0.16203	0.452	0.369	4.43994e-07	NA	Pttg1	Not Sig
	Uqcr10	2.97195e-11	0.141312	0.853	0.802	4.60712e-07	NA	Uqcr10	Not Sig
	Amz2	3.01074e-11	0.150925	0.287	0.213	4.66725e-07	NA	Amz2	Not Sig
	Polr3d	3.02722e-11	-0.120184	0.1	0.158	4.69279e-07	NA	Polr3d	Not Sig
	9930111J21Rik2	3.03593e-11	0.181339	0.393	0.314	4.7063e-07	NA	9930111J21Rik2	Not Sig
	Zfp53	3.04759e-11	0.111579	0.175	0.116	4.72438e-07	NA	Zfp53	Not Sig
	Tmx3	3.08934e-11	0.126307	0.293	0.218	4.7891e-07	NA	Tmx3	Not Sig
	Gm14305	3.11483e-11	0.0827857	0.105	0.06	4.82861e-07	NA	Gm14305	Not Sig
	Hcfc1r1	3.1966e-11	0.126682	0.43	0.344	4.95538e-07	NA	Hcfc1r1	Not Sig
	Derl2	3.23941e-11	0.115242	0.262	0.191	5.02173e-07	NA	Derl2	Not Sig
	Fryl	3.3497e-11	0.162761	0.403	0.323	5.1927e-07	NA	Fryl	Not Sig
	Klrc2	3.4063e-11	0.105835	0.157	0.1	5.28045e-07	NA	Klrc2	Not Sig
	Skap1	3.47619e-11	0.140628	0.859	0.8	5.38879e-07	NA	Skap1	Not Sig
	Tmem256	3.49936e-11	0.159986	0.467	0.386	5.42471e-07	NA	Tmem256	Not Sig
	Gtf2b	3.52105e-11	0.126744	0.398	0.31	5.45833e-07	NA	Gtf2b	Not Sig
	Slc25a5	3.61456e-11	0.131227	0.894	0.852	5.60329e-07	NA	Slc25a5	Not Sig
	Trabd	3.63764e-11	0.122263	0.285	0.211	5.63906e-07	NA	Trabd	Not Sig
	Tbc1d20	3.66961e-11	0.13181	0.226	0.16	5.68863e-07	NA	Tbc1d20	Not Sig
	Rit1	3.84561e-11	0.0818975	0.14	0.087	5.96146e-07	NA	Rit1	Not Sig
	Nbeal2	3.88294e-11	0.106886	0.223	0.157	6.01933e-07	NA	Nbeal2	Not Sig
	BC004004	3.96003e-11	0.114681	0.277	0.202	6.13884e-07	NA	BC004004	Not Sig
	Ttc39b	4.02805e-11	0.172415	0.639	0.563	6.24428e-07	NA	Ttc39b	Not Sig
	Itpkb	4.05251e-11	-0.205357	0.504	0.563	6.2822e-07	NA	Itpkb	Not Sig
	Psma2	4.11449e-11	0.130885	0.865	0.828	6.37829e-07	NA	Psma2	Not Sig
	Tmem128	4.41104e-11	0.15404	0.478	0.392	6.838e-07	NA	Tmem128	Not Sig
	Zfp52	4.60266e-11	0.115657	0.216	0.151	7.13504e-07	NA	Zfp52	Not Sig
	Znhit1	4.65308e-11	0.144583	0.258	0.19	7.21321e-07	NA	Znhit1	Not Sig
	Rpia	4.77355e-11	0.0904505	0.174	0.115	7.39995e-07	NA	Rpia	Not Sig
	Esrra	4.82393e-11	0.0818445	0.105	0.06	7.47806e-07	NA	Esrra	Not Sig
	Atf1	4.86494e-11	0.126553	0.359	0.278	7.54163e-07	NA	Atf1	Not Sig
	Epn1	4.86731e-11	0.116188	0.314	0.237	7.5453e-07	NA	Epn1	Not Sig
	Ubxn2a	5.12736e-11	0.149982	0.352	0.277	7.94843e-07	NA	Ubxn2a	Not Sig
	Crk	5.23199e-11	0.10661	0.229	0.162	8.11063e-07	NA	Crk	Not Sig
	Chmp1b	5.24228e-11	0.122303	0.345	0.262	8.12658e-07	NA	Chmp1b	Not Sig
	Ube2d2a	5.39443e-11	0.132325	0.624	0.539	8.36245e-07	NA	Ube2d2a	Not Sig
	Cnppd1	5.47622e-11	0.117794	0.271	0.199	8.48923e-07	NA	Cnppd1	Not Sig
	Il10rb	5.57418e-11	0.125623	0.257	0.187	8.6411e-07	NA	Il10rb	Not Sig
	Parp14	6.02405e-11	0.138513	0.313	0.236	9.33849e-07	NA	Parp14	Not Sig
	3830406C13Rik	6.06829e-11	0.120064	0.249	0.18	9.40707e-07	NA	3830406C13Rik	Not Sig
	Gnai3	6.41794e-11	0.143353	0.443	0.36	9.94909e-07	NA	Gnai3	Not Sig
	Nudt4	6.79686e-11	0.120546	0.256	0.186	1.05365e-06	NA	Nudt4	Not Sig
	Unc50	6.87397e-11	0.110923	0.259	0.188	1.0656e-06	NA	Unc50	Not Sig
	Trib2	6.97282e-11	-0.165677	0.109	0.167	1.08093e-06	NA	Trib2	Not Sig
	Sharpin	7.04851e-11	0.117793	0.264	0.193	1.09266e-06	NA	Sharpin	Not Sig
	Becn1	7.07323e-11	0.120031	0.367	0.283	1.09649e-06	NA	Becn1	Not Sig
	Rnf181	7.10458e-11	0.100574	0.215	0.15	1.10135e-06	NA	Rnf181	Not Sig
	Hsd11b1	7.14755e-11	0.160695	0.441	0.361	1.10801e-06	NA	Hsd11b1	Not Sig
	Poldip3	7.16568e-11	0.140744	0.343	0.263	1.11082e-06	NA	Poldip3	Not Sig
	2410002F23Rik	7.31096e-11	-0.104374	0.068	0.117	1.13334e-06	NA	2410002F23Rik	Not Sig
	Cyhr1	7.31708e-11	0.111954	0.284	0.208	1.13429e-06	NA	Cyhr1	Not Sig
	Ifi47	7.38591e-11	0.189499	0.486	0.409	1.14496e-06	NA	Ifi47	Not Sig
	Tmem203	7.40986e-11	0.115282	0.186	0.127	1.14868e-06	NA	Tmem203	Not Sig
	Mfng	7.43601e-11	0.1242	0.287	0.215	1.15273e-06	NA	Mfng	Not Sig
	Sdhaf2	7.48168e-11	0.104588	0.213	0.149	1.15981e-06	NA	Sdhaf2	Not Sig
	Srpk1	7.4934e-11	-0.178664	0.527	0.583	1.16163e-06	NA	Srpk1	Not Sig
	Lars2	7.49987e-11	0.136997	0.887	0.85	1.16263e-06	NA	Lars2	Not Sig
	Pgp	7.68739e-11	0.118623	0.238	0.17	1.1917e-06	NA	Pgp	Not Sig
	Gosr2	7.76794e-11	0.103821	0.258	0.186	1.20419e-06	NA	Gosr2	Not Sig
	Eloc	7.81081e-11	0.128558	0.667	0.586	1.21083e-06	NA	Eloc	Not Sig
	Ube2h	7.91345e-11	0.140455	0.421	0.338	1.22674e-06	NA	Ube2h	Not Sig
	Ifnar2	8.13844e-11	-0.175006	0.311	0.378	1.26162e-06	NA	Ifnar2	Not Sig
	Uqcrfs1	8.56677e-11	0.152639	0.657	0.571	1.32802e-06	NA	Uqcrfs1	Not Sig
	Rab5c	8.83e-11	0.13853	0.564	0.483	1.36883e-06	NA	Rab5c	Not Sig
	Mrto4	9.09608e-11	-0.139265	0.195	0.26	1.41007e-06	NA	Mrto4	Not Sig
	Akr1a1	9.12885e-11	0.150089	0.653	0.571	1.41515e-06	NA	Akr1a1	Not Sig
	Atg101	9.6318e-11	0.114238	0.284	0.209	1.49312e-06	NA	Atg101	Not Sig
	Ldlrap1	9.7999e-11	-0.118461	0.089	0.142	1.51918e-06	NA	Ldlrap1	Not Sig
	Prkag1	9.96585e-11	0.119964	0.264	0.193	1.54491e-06	NA	Prkag1	Not Sig
	Tnfrsf25	9.98405e-11	-0.116348	0.11	0.169	1.54773e-06	NA	Tnfrsf25	Not Sig
	Fam160b1	1.00168e-10	0.119635	0.163	0.108	1.5528e-06	NA	Fam160b1	Not Sig
	Snrnp25	1.01568e-10	0.106923	0.212	0.15	1.5745e-06	NA	Snrnp25	Not Sig
	Tcf3	1.02344e-10	0.0995222	0.2	0.138	1.58653e-06	NA	Tcf3	Not Sig
	Calhm6	1.03979e-10	-0.0935566	0.075	0.127	1.61188e-06	NA	Calhm6	Not Sig
	Fam117b	1.04397e-10	0.131577	0.283	0.213	1.61837e-06	NA	Fam117b	Not Sig
	Ppp1r15a	1.04601e-10	-0.179678	0.501	0.565	1.62153e-06	NA	Ppp1r15a	Not Sig
	Adipor2	1.06302e-10	0.125385	0.298	0.224	1.6479e-06	NA	Adipor2	Not Sig
	Git2	1.0644e-10	0.146668	0.395	0.316	1.65004e-06	NA	Git2	Not Sig
	Ldb1	1.08429e-10	0.139106	0.387	0.307	1.68087e-06	NA	Ldb1	Not Sig
	Fam207a	1.11761e-10	0.102647	0.226	0.16	1.73252e-06	NA	Fam207a	Not Sig
	Abhd12	1.11882e-10	0.0852413	0.131	0.081	1.73439e-06	NA	Abhd12	Not Sig
	Msl1	1.12093e-10	0.122814	0.226	0.161	1.73767e-06	NA	Msl1	Not Sig
	Tmem120a	1.13634e-10	0.0744643	0.146	0.092	1.76155e-06	NA	Tmem120a	Not Sig
	Traf1	1.15165e-10	0.174217	0.808	0.757	1.78529e-06	NA	Traf1	Not Sig
	Ten1	1.158e-10	0.13497	0.299	0.225	1.79513e-06	NA	Ten1	Not Sig
	Nr1h2	1.1747e-10	0.113922	0.288	0.214	1.82103e-06	NA	Nr1h2	Not Sig
	Cct6a	1.21952e-10	-0.0389762	0.645	0.717	1.8905e-06	NA	Cct6a	Not Sig
	Slc25a20	1.24876e-10	0.0919199	0.129	0.079	1.93583e-06	NA	Slc25a20	Not Sig
	Rabac1	1.26832e-10	-0.119018	0.866	0.898	1.96615e-06	NA	Rabac1	Not Sig
	Tmem167b	1.27012e-10	0.0909285	0.141	0.089	1.96895e-06	NA	Tmem167b	Not Sig
	Wsb2	1.30803e-10	0.0831948	0.136	0.084	2.02772e-06	NA	Wsb2	Not Sig
	Ilf2	1.30978e-10	-0.149212	0.225	0.291	2.03042e-06	NA	Ilf2	Not Sig
	Cipc	1.32069e-10	0.0878808	0.139	0.087	2.04733e-06	NA	Cipc	Not Sig
	Zswim8	1.32286e-10	0.0871323	0.168	0.109	2.05069e-06	NA	Zswim8	Not Sig
	Rfc2	1.32806e-10	0.112125	0.25	0.182	2.05875e-06	NA	Rfc2	Not Sig
	Atp6ap2	1.32885e-10	0.100229	0.262	0.19	2.05998e-06	NA	Atp6ap2	Not Sig
	Cybc1	1.33549e-10	0.0951577	0.164	0.108	2.07027e-06	NA	Cybc1	Not Sig
	Ppp2cb	1.42385e-10	0.114048	0.269	0.199	2.20725e-06	NA	Ppp2cb	Not Sig
	Eif1a	1.44373e-10	-0.146052	0.185	0.25	2.23806e-06	NA	Eif1a	Not Sig
	Acp5	1.47931e-10	-0.148755	0.226	0.292	2.29322e-06	NA	Acp5	Not Sig
	Gpr132	1.52191e-10	0.16479	0.686	0.624	2.35927e-06	NA	Gpr132	Not Sig
	Gse1	1.5431e-10	0.102109	0.144	0.092	2.39212e-06	NA	Gse1	Not Sig
	Wdr36	1.54573e-10	-0.128034	0.115	0.172	2.39618e-06	NA	Wdr36	Not Sig
	Smox	1.55361e-10	0.151713	0.232	0.167	2.4084e-06	NA	Smox	Not Sig
	Tnrc6a	1.56079e-10	0.142783	0.525	0.433	2.41954e-06	NA	Tnrc6a	Not Sig
	Ube2l3	1.60038e-10	0.134499	0.773	0.694	2.48091e-06	NA	Ube2l3	Not Sig
	Nrbp1	1.61073e-10	0.136771	0.447	0.36	2.49696e-06	NA	Nrbp1	Not Sig
	Myo1g	1.64998e-10	0.138436	0.338	0.266	2.5578e-06	NA	Myo1g	Not Sig
	Eif4a2	1.65526e-10	-0.168211	0.591	0.64	2.56598e-06	NA	Eif4a2	Not Sig
	Nosip	1.72213e-10	0.122728	0.285	0.212	2.66965e-06	NA	Nosip	Not Sig
	Mrpl57	1.73538e-10	0.155258	0.59	0.519	2.69018e-06	NA	Mrpl57	Not Sig
	Stxbp2	1.79768e-10	0.105761	0.226	0.162	2.78676e-06	NA	Stxbp2	Not Sig
	Atp1b3	1.80073e-10	-0.168962	0.624	0.673	2.79149e-06	NA	Atp1b3	Not Sig
	Flot2	1.80462e-10	0.0900453	0.135	0.084	2.79752e-06	NA	Flot2	Not Sig
	Npat	1.81374e-10	0.0748052	0.101	0.058	2.81165e-06	NA	Npat	Not Sig
	Apobr	1.84965e-10	0.0872857	0.146	0.094	2.86733e-06	NA	Apobr	Not Sig
	Adamts10	1.88587e-10	0.0716888	0.117	0.07	2.92347e-06	NA	Adamts10	Not Sig
	Sar1b	1.89462e-10	0.121189	0.357	0.279	2.93705e-06	NA	Sar1b	Not Sig
	Hmg20b	1.90963e-10	0.125154	0.269	0.199	2.96031e-06	NA	Hmg20b	Not Sig
	Timm9	1.93351e-10	-0.102337	0.068	0.115	2.99732e-06	NA	Timm9	Not Sig
	Ndufb8	1.95873e-10	0.133016	0.698	0.633	3.03642e-06	NA	Ndufb8	Not Sig
	Was	1.99685e-10	0.127253	0.414	0.332	3.09551e-06	NA	Was	Not Sig
	Hmgcs1	2.07225e-10	0.0974917	0.166	0.111	3.2124e-06	NA	Hmgcs1	Not Sig
	Dedd	2.08998e-10	0.0757185	0.107	0.063	3.23989e-06	NA	Dedd	Not Sig
	Gpatch11	2.09324e-10	0.110645	0.198	0.137	3.24494e-06	NA	Gpatch11	Not Sig
	Terf2ip	2.16475e-10	0.0818989	0.122	0.075	3.3558e-06	NA	Terf2ip	Not Sig
	Ltv1	2.16597e-10	-0.122997	0.114	0.169	3.35768e-06	NA	Ltv1	Not Sig
	Slc31a1	2.18435e-10	0.0736611	0.105	0.061	3.38618e-06	NA	Slc31a1	Not Sig
	Nob1	2.23729e-10	-0.120248	0.107	0.161	3.46825e-06	NA	Nob1	Not Sig
	Pebp1	2.26585e-10	-0.158869	0.55	0.597	3.51252e-06	NA	Pebp1	Not Sig
	Gmppb	2.28641e-10	0.0818287	0.112	0.066	3.54439e-06	NA	Gmppb	Not Sig
	Mrpl27	2.28932e-10	0.102221	0.223	0.159	3.5489e-06	NA	Mrpl27	Not Sig
	Gps2	2.30865e-10	0.133189	0.485	0.396	3.57887e-06	NA	Gps2	Not Sig
	Ifi213	2.31544e-10	0.153552	0.229	0.165	3.5894e-06	NA	Ifi213	Not Sig
	Coa6	2.37764e-10	0.105736	0.205	0.143	3.68581e-06	NA	Coa6	Not Sig
	Ccnc	2.48484e-10	0.0929509	0.14	0.09	3.852e-06	NA	Ccnc	Not Sig
	Trappc5	2.53175e-10	0.117146	0.341	0.265	3.92472e-06	NA	Trappc5	Not Sig
	Cst3	2.61564e-10	0.161319	0.558	0.478	4.05476e-06	NA	Cst3	Not Sig
	Tomm20	2.64368e-10	0.120044	0.911	0.867	4.09823e-06	NA	Tomm20	Not Sig
	Selenof	2.68756e-10	0.136969	0.677	0.605	4.16626e-06	NA	Selenof	Not Sig
	Vps26b	2.74833e-10	0.0925198	0.162	0.107	4.26045e-06	NA	Vps26b	Not Sig
	Ubc	2.79433e-10	0.118008	0.98	0.963	4.33177e-06	NA	Ubc	Not Sig
	Polr3c	2.84058e-10	0.0908923	0.166	0.11	4.40346e-06	NA	Polr3c	Not Sig
	Tsg101	2.86649e-10	0.101896	0.213	0.15	4.44363e-06	NA	Tsg101	Not Sig
	Setd1b	2.94353e-10	0.117361	0.247	0.18	4.56306e-06	NA	Setd1b	Not Sig
	Snrpd1	2.946e-10	-0.148657	0.592	0.634	4.56689e-06	NA	Snrpd1	Not Sig
	Slc37a3	3.00352e-10	0.0746328	0.129	0.08	4.65606e-06	NA	Slc37a3	Not Sig
	Psen2	3.00382e-10	0.115362	0.322	0.246	4.65651e-06	NA	Psen2	Not Sig
	Asap1	3.00577e-10	-0.155408	0.145	0.204	4.65954e-06	NA	Asap1	Not Sig
	Timm17b	3.41771e-10	0.118177	0.336	0.262	5.29813e-06	NA	Timm17b	Not Sig
	Ythdc1	3.46862e-10	-0.171267	0.607	0.66	5.37705e-06	NA	Ythdc1	Not Sig
	Chfr	3.50818e-10	0.119001	0.288	0.216	5.43838e-06	NA	Chfr	Not Sig
	Wsb1	3.62379e-10	0.1304	0.402	0.324	5.6176e-06	NA	Wsb1	Not Sig
	Rrs1	3.77109e-10	-0.107947	0.094	0.146	5.84595e-06	NA	Rrs1	Not Sig
	Hprt	3.79819e-10	0.134779	0.599	0.516	5.88795e-06	NA	Hprt	Not Sig
	Eif4ebp2	3.82231e-10	0.14807	0.465	0.389	5.92535e-06	NA	Eif4ebp2	Not Sig
	Stat1	3.82933e-10	0.176383	0.628	0.567	5.93622e-06	NA	Stat1	Not Sig
	Pelo	3.85855e-10	0.100763	0.171	0.116	5.98152e-06	NA	Pelo	Not Sig
	Dcaf15	3.93322e-10	0.113653	0.213	0.152	6.09728e-06	NA	Dcaf15	Not Sig
	Gskip	3.95784e-10	0.125867	0.197	0.138	6.13544e-06	NA	Gskip	Not Sig
	Smu1	3.96471e-10	0.110871	0.266	0.198	6.14609e-06	NA	Smu1	Not Sig
	Fopnl	3.98919e-10	0.10734	0.235	0.17	6.18404e-06	NA	Fopnl	Not Sig
	Atp6v1a	3.99646e-10	0.0910657	0.192	0.133	6.19531e-06	NA	Atp6v1a	Not Sig
	Tasor2	4.03869e-10	-0.115145	0.109	0.165	6.26078e-06	NA	Tasor2	Not Sig
	Hist3h2ba	4.07588e-10	0.0982162	0.141	0.09	6.31843e-06	NA	Hist3h2ba	Not Sig
	Tgoln1	4.12378e-10	0.145897	0.587	0.504	6.39268e-06	NA	Tgoln1	Not Sig
	Pank2	4.20414e-10	0.121228	0.289	0.218	6.51726e-06	NA	Pank2	Not Sig
	Ppil3	4.33247e-10	0.106128	0.195	0.137	6.71619e-06	NA	Ppil3	Not Sig
	Lars	4.34123e-10	-0.133841	0.143	0.203	6.72977e-06	NA	Lars	Not Sig
	Lypla1	4.3624e-10	0.109419	0.234	0.169	6.7626e-06	NA	Lypla1	Not Sig
	Mrpl40	4.41054e-10	0.107148	0.258	0.191	6.83723e-06	NA	Mrpl40	Not Sig
	Atpif1	4.47668e-10	0.1413	0.499	0.419	6.93975e-06	NA	Atpif1	Not Sig
	Mrps28	4.54864e-10	-0.128798	0.135	0.19	7.05131e-06	NA	Mrps28	Not Sig
	Ccdc25	4.61306e-10	0.110747	0.254	0.186	7.15117e-06	NA	Ccdc25	Not Sig
	Batf	4.70381e-10	0.110611	0.423	0.335	7.29185e-06	NA	Batf	Not Sig
	Arntl	4.70958e-10	0.0786706	0.117	0.071	7.30079e-06	NA	Arntl	Not Sig
	Bclaf1	4.9475e-10	-0.153522	0.465	0.528	7.66962e-06	NA	Bclaf1	Not Sig
	Esf1	4.96358e-10	-0.147878	0.227	0.296	7.69454e-06	NA	Esf1	Not Sig
	Shkbp1	5.02768e-10	0.0938679	0.153	0.101	7.7939e-06	NA	Shkbp1	Not Sig
	Pak2	5.02972e-10	0.135654	0.787	0.716	7.79707e-06	NA	Pak2	Not Sig
	Tyk2	5.03185e-10	0.082682	0.141	0.091	7.80038e-06	NA	Tyk2	Not Sig
	Anapc16	5.11675e-10	0.113144	0.295	0.224	7.93199e-06	NA	Anapc16	Not Sig
	Mrps18b	5.16243e-10	-0.109517	0.091	0.142	8.0028e-06	NA	Mrps18b	Not Sig
	Slc7a1	5.18071e-10	-0.120342	0.145	0.205	8.03114e-06	NA	Slc7a1	Not Sig
	Srebf2	5.25303e-10	0.142112	0.426	0.348	8.14324e-06	NA	Srebf2	Not Sig
	Rbm26	5.33691e-10	-0.145947	0.215	0.279	8.27327e-06	NA	Rbm26	Not Sig
	P4hb	5.3412e-10	0.157519	0.471	0.399	8.27993e-06	NA	P4hb	Not Sig
	Man2a1	5.51728e-10	0.114801	0.27	0.202	8.55288e-06	NA	Man2a1	Not Sig
	Ilvbl	5.59952e-10	0.0775708	0.123	0.076	8.68037e-06	NA	Ilvbl	Not Sig
	Stam2	5.69699e-10	0.0868584	0.162	0.107	8.83147e-06	NA	Stam2	Not Sig
	Eif4a3	5.70148e-10	0.134276	0.47	0.389	8.83843e-06	NA	Eif4a3	Not Sig
	Tmem9b	5.72031e-10	0.116441	0.285	0.216	8.86763e-06	NA	Tmem9b	Not Sig
	Dut	5.73232e-10	0.12168	0.441	0.359	8.88624e-06	NA	Dut	Not Sig
	Ap2a2	5.75951e-10	0.130878	0.292	0.222	8.92839e-06	NA	Ap2a2	Not Sig
	Mrps10	5.76013e-10	-0.109201	0.095	0.147	8.92936e-06	NA	Mrps10	Not Sig
	Stk4	5.76709e-10	0.141112	0.633	0.557	8.94015e-06	NA	Stk4	Not Sig
	Ppp1r12c	5.82407e-10	0.126375	0.29	0.22	9.02847e-06	NA	Ppp1r12c	Not Sig
	Utp14a	6.01286e-10	-0.1284	0.16	0.221	9.32113e-06	NA	Utp14a	Not Sig
	Ppp1r11	6.0467e-10	0.149384	0.591	0.519	9.3736e-06	NA	Ppp1r11	Not Sig
	Txndc9	6.08704e-10	0.0973179	0.399	0.317	9.43614e-06	NA	Txndc9	Not Sig
	Lims1	6.15313e-10	0.0877313	0.181	0.123	9.53859e-06	NA	Lims1	Not Sig
	Zfp593	6.26724e-10	-0.135095	0.282	0.351	9.71547e-06	NA	Zfp593	Not Sig
	Arf3	6.27305e-10	0.103188	0.281	0.211	9.72448e-06	NA	Arf3	Not Sig
	Eif2d	6.2756e-10	0.07925	0.16	0.106	9.72844e-06	NA	Eif2d	Not Sig
	Lin7c	6.28139e-10	0.0988306	0.291	0.219	9.73741e-06	NA	Lin7c	Not Sig
	Tm9sf2	6.44031e-10	0.103933	0.302	0.228	9.98377e-06	NA	Tm9sf2	Not Sig
	Pnkp	6.52476e-10	0.0972639	0.197	0.137	1.01147e-05	NA	Pnkp	Not Sig
	Tmem126a	6.56625e-10	0.130247	0.288	0.22	1.0179e-05	NA	Tmem126a	Not Sig
	Coa5	6.63528e-10	0.109365	0.294	0.221	1.0286e-05	NA	Coa5	Not Sig
	Dtx3	6.67676e-10	0.0927539	0.215	0.153	1.03503e-05	NA	Dtx3	Not Sig
	Chmp3	6.80778e-10	0.133162	0.319	0.249	1.05534e-05	NA	Chmp3	Not Sig
	Macf1	6.84118e-10	-0.189121	0.504	0.553	1.06052e-05	NA	Macf1	Not Sig
	Gtpbp2	7.13514e-10	0.105149	0.251	0.185	1.10609e-05	NA	Gtpbp2	Not Sig
	Aplp2	7.28823e-10	0.135987	0.384	0.307	1.12982e-05	NA	Aplp2	Not Sig
	Adk	7.31135e-10	-0.110408	0.067	0.114	1.13341e-05	NA	Adk	Not Sig
	Micos10	7.54463e-10	0.122366	0.777	0.703	1.16957e-05	NA	Micos10	Not Sig
	Trim8	7.57897e-10	0.0978737	0.161	0.107	1.17489e-05	NA	Trim8	Not Sig
	Suds3	7.63593e-10	0.116936	0.327	0.254	1.18372e-05	NA	Suds3	Not Sig
	Pcif1	8.00272e-10	0.124558	0.507	0.423	1.24058e-05	NA	Pcif1	Not Sig
	Prr14	8.1672e-10	0.0770026	0.193	0.132	1.26608e-05	NA	Prr14	Not Sig
	Nit1	8.18264e-10	0.0987527	0.135	0.087	1.26847e-05	NA	Nit1	Not Sig
	Rora	8.22956e-10	0.193694	0.794	0.746	1.27575e-05	NA	Rora	Not Sig
	Lgals8	8.30245e-10	0.103596	0.199	0.14	1.28705e-05	NA	Lgals8	Not Sig
	Naa38	8.49616e-10	0.140796	0.397	0.325	1.31708e-05	NA	Naa38	Not Sig
	Sft2d1	8.66322e-10	0.118456	0.337	0.263	1.34297e-05	NA	Sft2d1	Not Sig
	Ppp1r2	8.70417e-10	0.11721	0.326	0.253	1.34932e-05	NA	Ppp1r2	Not Sig
	Surf1	8.75133e-10	0.121872	0.268	0.202	1.35663e-05	NA	Surf1	Not Sig
	Pno1	9.12791e-10	-0.0971407	0.093	0.146	1.41501e-05	NA	Pno1	Not Sig
	Stat2	9.19182e-10	0.0662802	0.101	0.059	1.42492e-05	NA	Stat2	Not Sig
	Ap1s1	9.59567e-10	0.106718	0.232	0.169	1.48752e-05	NA	Ap1s1	Not Sig
	Pold4	9.65944e-10	0.150118	0.459	0.386	1.49741e-05	NA	Pold4	Not Sig
	Rps27l	1.00221e-09	0.12635	0.594	0.518	1.55362e-05	NA	Rps27l	Not Sig
[truncated: 3,591 more rows]

## Sheet: Figure 4h
Figure 4h	TCF-1hi, T-betlo% in SM TBYS				TCF-1lo, T-bethi% in SM TBYS
	PBS	NDV-WT	NDV-GP		PBS	NDV-WT	NDV-GP
	91.7	96.6	34.8		6.47	2.18	62.6
	95.1	91.9	20.9		3.93	6.75	76.6
	94	83.5	12.1		5.42	7.9	86.5
	93.2	92.4	23.3		5.62	6.4	73.6
	90.6	87.7	43.7		5.42	7.79	47.7
		92.2				5.36

## Sheet: Figure 4j
Figure 4j	PBS	NDV-WT	NDV-GP (TCF-1hiT-betlo)	NDV-GP (TCF-1loT-bethi)
	3.92	4.64	6.74	31.2
	6.07	4.96	3.85	27.2
	5.62	3.61	4.55	30.9
	7.95	4.08	5.1	26.6
	4.12	5.44	10	38.6
	4.75	5.06	9.81	23.4

## Sheet: Figure 4k
Figure 4k	PBS	NDV-WT	NDV-GP (Ly108hiCD39lo)	NDV-GP (Ly108loCD39hii)
	24.9881	16.0159	24.56	47.2525
	19.3556	21.8839	21.56	50.885
	11.9418	20.6016	19.87	58.1783

## Sheet: Figure 4m
Figure 4m	Time (days)	PBS																										NDV-WT
		No cells									Ly108+ SM cells										CD39+ SM cells							No cells									Ly108+ SM cells										CD39+ SM cells
	7	202.4	59.27	37.49	32.33	151.27	62.63	86.37	59.28	27.37	42.15	52.09	50.8	44.42	47.35	119.51	86.71	51.52	48.6	33.31	48.03	33.79	43.43	102.52	70.14	70.13	56.29	123.18	53.37	44.76	25.59	148.63	115.98	57.45	51.18	34.03	18.96	42.24	33.36	45.58	37.29	158.06	95.8	68.17	47.82	38.95	57.81	37.97	43.24
	9	121.68	89.58	63.52	27.61	132.46	102.75	75.55	62.71	54.84	67.93	68.92	55.39	43.89	50.03	137.71	88.73	32.48	66.5	43.07	111.75	52.19	48.25	71.59	93.16	64.33	81.04	48.25	111.75	52.19	57.87	102.6	149.81	79.94	38.84	40.24	144.65	80.88	61.05	62.34	33.78	128.17	76.45	112.42	63.87	38.54	98.19	43.33	59.53
	11	118.53	108.49	98.21	54.73	126.56	227.93	139.48	79.03	38.99	61.69	49	73.12	27.67	43.37	223.14	136.89	58.89	52.03	25.71	78.29	25.96	55.19	75.82	223.18	44.45	39.06	237.21	30.73	73.72	30.84	120.97	220.95	77.05	46.35	32.41	27.34	61.16	67.84	85.93	39.8	182.31	109.05	108.25	63.19	27.17	88.59	48.79	79.99
	13	79.78	89.7	142.33	115.52	153	142.78	197.45	104.93	43.57	112.12	116.59	132.73	28.61	42.9	303.86	198.63	92.32	116.62	23.83	97.88	32.07	86.04	62.85	233	48.24	82.24	231.23	64.69	104.07	55.06	153.12	305.25	104.47	122.22	88.25	75.44	104.8	74.83	126.1	68.87	274.07	201.3	160.81	72.65	35.15	113.84	61.07	135.14
	15	130.6	177.37	178.62	76.69	198.9	182.62	261.24	203.68	32.46	92.53	114.05	146.82	22.08	94.56	306.77	199.06	99.3	58.47	34.82	167.45	36.58	111.27	60.59	328	62.15	105.22	325.86	52.94	67.63	37.72	260.31	261.68	112.06	61.71	58.51	66.91	123.47	86.69	55.8	81.39	341.33	261.68	112.06	61.71	58.51	92.7	90.83	161.25
	17	270.2	75.43	200.94	103.3	158.92	211.61	227.91	258.28	89.07	155	131.92	167.41	27.71	117.08	314.18	214.94	89.41	61.02	46.39	97.87	70.54	148.35	47.46	322.03	80.28	117.04	422.11	61.9	123.26	68.83	295.44	340.83	92.1	111.54	44.31	107.89	183.3	140.75	172.38	141.84	401.91	206.52	263.37	78.13	14.82	138.77	141.08	119.42
	19	320.89	103.13	256.04	99.32	295.62	255.05	357.14	386.49	107.06	150.46	164.79	378.98	51.48	175.05	345.31	242.69	205.34	132.64	79.87	103.68	153.29	185.97	110.1	358.85	95.39	158.2	608.85	90.68	178.58	102.28	287.34	472.28	124.17	155.03	26.73	114	320.37	175.28	195.78	173.53	495.92	353.49	325.1	125.87	20.69	185.18	245.67	147.3
[truncated: 32 more columns]

## Sheet: Figure 4o
Figure 4o	Time (days)	PBS																									NDV-WT
		No cells									WT CD4+ T cells								Gzmb KO CD4+ T cells								No cells									WT CD4+ T cells										Gzmb KO CD4+ T cells
	7	138.77	78.99	68.07	50.44	58	44.62	107.98	78.85	112.31	108.08	47.33	38.78	72.98	56.97	76.5	66.5	104.62	67.71	51.72	47.37	28.55	153.2	69.9	80	60.5	131.82	77.34	66.28	56.84	92.75	91.69	105.28	70.32	82.15	106.82	57.83	39.74	38.56	36.37	50.55	60.32	99.18	35.54	30.42	108.19	49.08	46.04	43.45
	9	134.84	179.71	102.78	66.09	128.07	72.97	111.1	49.58	91.56	196.48	101.5	63.94	163.51	87.64	141.58	116.75	145.93	109.01	98.81	52.27	110.67	108.02	121.78	117.27	94.24	196.77	175.2	91.74	176.55	135.23	91.1	89.12	130.87	141.58	106.82	57.83	39.74	38.56	36.37	98.75	90.12	75.1	62.09	42.79	131.48	54.23	74.68	72.74
	11	207.83	167.44	183.88	73.76	180.83	67.75	124.92	245.11	170.31	245.73	152.62	92.88	113.56	128.18	190.66	138.63	157.87	105.33	123.91	82.06	81.16	186.01	101.55	126.08	115.74	93.86	139.27	84.97	120.98	154.69	97.25	90.6	143.28	114.03	147.23	55.43	60.66	90.93	75.83	110.71	93.36	81.8	75.83	147.66	149.05	78.95	77.27	83.88
	13	149.39	200.27	221.6	152.98	182.1	191.6	264.29	224.29	184.57	160.75	146.66	73.04	218.56	145.82	132.18	207.13	147.98	131.94	152.95	83.48	97.38	134.86	191.44	226.97	93.48	110.72	200.55	95.81	153.37	155.79	146.03	159.78	229.4	214.42	219.4	72.05	66.95	98.56	74.54	133.08	82.62	106.95	135.35	126.18	147.91	89.47	104.44	105.56
	15	222.33	306.51	365.09	209.92	304.16	261.57	302.92	300.1	323.54	313.51	258.55	96.81	246.65	217.79	225.34	272.5	247.32	150.21	260.92	145.03	221.82	211.2	272.05	377.65	171.7	220.1	303.45	122.52	278.79	255.89	167.91	352.1	303.12	250.19	259.9	141.73	97.14	151.38	107.5	113.17	169.01	97.53	259.6	146.02	260.45	128.35	151.42	118.69
	17	576.56	885.12	586.92	485.48	304.16	261.57	627.77	512.24	531.76	660.76	428.18	352.4	490.2	396.24	524.96	347.78	351.92	331.92	363.69	422.9	434.08	272.94	426.38	387.94	273.25	355.66	556.16	172.49	622.56	399.47	331.72	488.03	407.42	411.84	440.32	410.21	207.34	185.34	280.62	276.12	158.42	211.56	474.08	290.62	419.28	448.25	372.96	307.41
[truncated: 33 more columns]
