# Supplementary material for: An oncolytic virus delivering tumor-irrelevant bystander T cell epitopes induces anti-tumor immunity and potentiates cancer immunotherapy
Source: Nat Cancer. 2024 Apr 12;5(7):1063–81. doi: 10.1038/s43018-024-00760-x (PMC11286533; doi:10.1038/s43018-024-00760-x)
Supplement: Supplementary file 6 — Statistical source data for Fig. 5. [file 43018_2024_760_MOESM6_ESM.xlsx]

## Sheet: Figure 5b
Figure 5b	Groups	Vehicle				FTY720
	PBS	383600	529000	444900	418300	111500	151900	192300	330200
	NDV-GP	561900	930500	707800	831700	163900	351000	173200	432700

## Sheet: Figure 5c
Figure 5c	Groups	Vehicle				FTY720
	PBS	319000	412100	253000	333000	9000	15300	14800	12100
	NDV-GP	546400	688800	313100	558100	14200	43400	17700	35500

## Sheet: Figure 5d
Figure 5d	Groups	Vehicle				FTY720
	PBS	6670	5860	9570	7490	3680	4000	3440	6300
	NDV-GP	11040	12540	6200	7140	4240	5930	4490	5200

## Sheet: Figure 5e
Figure 5e	Groups	Vehicle				FTY720
	PBS	200	610	810	570	70	80	70	70
	NDV-GP	1980	4710	2300	910	110	140	160	40

## Sheet: Figure 5f
Figure 5f	Groups	Vehicle				FTY720
	PBS	706731	376773	520353	1383302	92452	162864	140181	316791
	NDV-GP	496809	779107	465156	401027	387380	1773057	605078	329162

## Sheet: Figure 5g
Figure 5g	Groups	Vehicle				FTY720
	PBS	47704	94886	61007	88544	15592	29316	35215	18105
	NDV-GP	271281	613068	215539	328113	251797	216313	294850	164581

## Sheet: Figure 5h
Figure 5h	Groups	Vehicle				FTY720
	PBS	388702	153500	233262	313501	106675	52116	57789	105597
	NDV-GP	496809	600295	705236	382799	251797	2056746	719553	559575

## Sheet: Figure 5i
Figure 5i	Groups	Vehicle				FTY720
	PBS	148413	54423	84333	172260	51560	27687	40858	64532
	NDV-GP	280805	332078	180060	291656	213059	496456	376130	181039

## Sheet: Figure 5k
Figure 5k	Time (days)	PBS (naïve)					NDV-WT (naïve)					NDV-GP (naïve)							PBS (memory)								NDV-WT (memory)							NDV-GP (memory)
	4	207.38	418.36	152.47	145.11	98.74	230.81	200.65	363.53	151.65	124.17	329.17	297.99	243.13	181.96	163.03	160.08	105.19	247.14	174.82	168.55	166.46	144.9	138.2	133.47	122.46	236.16	186.9	168.55	163.61	151.17	136.91	132.34	231.96	181.95	170.6	139.6	131.37	105.06
	6	269.61	548.47	334.8	230.58	126.1	363.78	267.01	394.99	313	454.35	373.52	394.25	315.81	438.61	200.87	362.58	106.63	246.44	136.23	217.47	493.46	124.97	399.7	334.91	257.42	255.48	230.75	135.2	381.33	207.95	112.19	263.09	152.07	106.07	128.7	116.47	154.71	86.22
	8	296.38	839.18	470.1	412.81	132.65	445.35	436.37	598.1	364.46	644.76	419.69	559.07	565.03	565.03	416.75	589.67	268.88	338.57	168.25	317.38	733.52	203.35	765.51	375.46	359.08	583	505.35	230.21	413.02	431.81	199.61	321.32	160.64	164.07	169.27	229.14	286.94	97.43
	10	511.33	814.42	731.05	705.38	180.73	529.96	506.9	787.29	466.44	1009.89	520.12	1148.24	621.13	413.56	446.72	700.19	478.64	363.23	235.5	375.96	1540.37	219.81	961.68	434.79	527.4	847.05	575.76	283.78	428.25	729.98	284.62	434.56	120.77	114.88	126.8	115.42	369.06	81.94
	12	549.9	803.86	1040.26	821.63	278.03	615.05	716.35	858.78	736.15	1471.34	731.93	1623.92	738.12	393.78	628.82	1060.71	507.19	612.52	523.97	505.53	1374.07	222.65	1320.01	587.23	607.65	1102.92	575.76	285.43	1006.31	821.15	421.35	503.88	125.66	232.89	152.3	315.21	545.38	73.39
	14	632.59	1288.85	1678.87	1578.47	448.88	676.66	1317.97	1097.27	907.4	1888.01	799.04	1888.3	938.11	461.53	858.29	895.31	430.04	853.13	590.29	623.39	2200.17	351.42	1492.55	783.38	874.28	1163.07	1230.96	333.26	971.62	1306.21	532.32	518.15	96.92	353.41	279.55	348.57	937.57	104.02

## Sheet: Figure 5l
Figure 5l	Time (days)	PBS (naïve)	NDV-WT (naïve)	NDV-GP (naïve)	PBS (memory)	NDV-WT (memory)	NDV-GP (memory)
	14				1
	16	1	1	1	1	1
	20	1	1	1	1	1	1
	20	1	1		1	1
	20	1		1		1
	22			1	1		1
	22
	26	1		1	1	1
	26			1	1
	28		1	1		1
	30	1	1		1	1
	30	1	1
	32	1	1				1
	34						1
	36						1
	50						0
	50						0
