# Supplementary material for: An oncolytic virus delivering tumor-irrelevant bystander T cell epitopes induces anti-tumor immunity and potentiates cancer immunotherapy
Source: Nat Cancer. 2024 Apr 12;5(7):1063–81. doi: 10.1038/s43018-024-00760-x (PMC11286533; doi:10.1038/s43018-024-00760-x)
Supplement: Supplementary file 7 — Statistical source data for Fig. 6. [file 43018_2024_760_MOESM7_ESM.xlsx]

## Sheet: Figure 6b
Figure 6b		sample	celltype	Frequency
	PBS_AAACGGGGTGCAGTAG-1	PBS	Cd8+ Tex	1
	PBS_AAAGATGAGGGCACTA-1	PBS	Cd8+ Tex	1
	PBS_AAAGATGCATGCTAGT-1	PBS	Cd8+ Tex	47
	PBS_AAAGCAACACTCAGGC-1	PBS	Cd8+ Tex	47
	PBS_AAAGCAACAGATAATG-1	PBS	Cd8+ Tex	1
	PBS_AAATGCCTCACAATGC-1	PBS	Cd8+ Tex	1
	PBS_AACACGTAGCCCTAAT-1	PBS	Cd8+ Tex	1
	PBS_AACCATGCACAAGTAA-1	PBS	Cd8+ Tex	NA
	PBS_AACCATGTCGGCGCTA-1	PBS	Cd8+ Tex	2
	PBS_AACCGCGCATAGACTC-1	PBS	Cd8+ Tex	1
	PBS_AACCGCGTCTAAGCCA-1	PBS	Cd8+ Tex	NA
	PBS_AACTCAGGTGTCCTCT-1	PBS	Cd8+ Tex	NA
	PBS_AACTGGTAGGATTCGG-1	PBS	Cd8+ Tex	8
	PBS_AACTGGTTCCAACCAA-1	PBS	Cd8+ Tex	3
	PBS_AACTTTCAGGCAGGTT-1	PBS	Cd8+ Tex	47
	PBS_AACTTTCGTTTGGGCC-1	PBS	Cd8+ Tex	5
	PBS_AAGGTTCCATGTCGAT-1	PBS	Cd8+ Tex	2
	PBS_AAGGTTCTCCATGCTC-1	PBS	Cd8+ Tex	NA
	PBS_AATCCAGTCAGCTTAG-1	PBS	Cd8+ Tex	47
	PBS_AATCCAGTCGGCATCG-1	PBS	Cd8+ Tex	1
	PBS_ACACCAAGTGTGACGA-1	PBS	Cd8+ Tex	3
	PBS_ACACCAATCTGCGTAA-1	PBS	Cd8+ Tex	25
	PBS_ACACCCTTCTCCAGGG-1	PBS	Cd8+ Tex	11
	PBS_ACACCCTTCTGCAGTA-1	PBS	Cd8+ Tex	2
	PBS_ACACCGGGTCAAGCGA-1	PBS	Cd8+ Tex	5
	PBS_ACAGCCGGTTCGCGAC-1	PBS	Cd8+ Tex	NA
	PBS_ACAGCTAGTGCGCTTG-1	PBS	Cd8+ Tex	1
	PBS_ACATACGAGTGGAGTC-1	PBS	Cd8+ Tex	2
	PBS_ACATGGTGTAAATACG-1	PBS	Cd8+ Tex	5
	PBS_ACCGTAACACATCTTT-1	PBS	Cd8+ Tex	5
	PBS_ACCTTTATCCGATATG-1	PBS	Cd8+ Tex	2
	PBS_ACGAGCCTCTGTTGAG-1	PBS	Cd8+ Tex	NA
	PBS_ACGGAGACACCCATTC-1	PBS	Cd8+ Tex	1
	PBS_ACGGAGAGTAATCGTC-1	PBS	Cd8+ Tex	11
	PBS_ACGGAGATCACAGTAC-1	PBS	Cd8+ Tex	1
	PBS_ACGTCAAGTGTCCTCT-1	PBS	Cd8+ Tex	2
	PBS_ACTATCTAGATCGATA-1	PBS	Cd8+ Tex	8
	PBS_ACTATCTTCACGCATA-1	PBS	Cd8+ Tex	NA
	PBS_ACTATCTTCAGCAACT-1	PBS	Cd8+ Tex	NA
	PBS_ACTGAGTAGGTTCCTA-1	PBS	Cd8+ Tex	NA
	PBS_ACTGAGTGTCTTGTCC-1	PBS	Cd8+ Tex	NA
	PBS_ACTGCTCTCGCAGGCT-1	PBS	Cd8+ Tex	11
	PBS_ACTGTCCGTGATGCCC-1	PBS	Cd8+ Tex	NA
	PBS_ACTGTCCGTGATGTGG-1	PBS	Cd8+ Tex	47
	PBS_ACTTACTAGTTGCAGG-1	PBS	Cd8+ Tex	2
	PBS_ACTTTCAGTCGGCATC-1	PBS	Cd8+ Tex	1
	PBS_ACTTTCATCATATCGG-1	PBS	Cd8+ Tex	NA
	PBS_AGATCTGCAGTGGGAT-1	PBS	Cd8+ Tex	2
	PBS_AGCAGCCAGACGCTTT-1	PBS	Cd8+ Tex	47
	PBS_AGCAGCCTCTTTACGT-1	PBS	Cd8+ Tex	10
	PBS_AGCATACAGTCCAGGA-1	PBS	Cd8+ Tex	3
	PBS_AGCATACGTACAGTGG-1	PBS	Cd8+ Tex	11
	PBS_AGCATACTCCGTAGGC-1	PBS	Cd8+ Tex	5
	PBS_AGCCTAACAAGAAAGG-1	PBS	Cd8+ Tex	47
	PBS_AGCCTAACACCAACCG-1	PBS	Cd8+ Tex	11
	PBS_AGCGGTCTCTTATCTG-1	PBS	Cd8+ Tex	5
	PBS_AGCGTCGGTGGCAAAC-1	PBS	Cd8+ Tex	1
	PBS_AGCTTGAGTATCACCA-1	PBS	Cd8+ Tex	5
	PBS_AGCTTGAGTTTGACTG-1	PBS	Cd8+ Tex	1
	PBS_AGGCCACAGCGAAGGG-1	PBS	Cd8+ Tex	21
	PBS_AGGGAGTAGTGGAGAA-1	PBS	Cd8+ Tex	9
	PBS_AGGGATGAGCATGGCA-1	PBS	Cd8+ Tex	1
	PBS_AGGGTGAGTAGAGGAA-1	PBS	Cd8+ Tex	NA
	PBS_AGGTCATCATCGGAAG-1	PBS	Cd8+ Tex	1
	PBS_AGGTCCGCATGTCCTC-1	PBS	Cd8+ Tex	1
	PBS_AGTAGTCGTCCAGTAT-1	PBS	Cd8+ Tex	3
	PBS_AGTGAGGCACGCTTTC-1	PBS	Cd8+ Tex	11
	PBS_AGTGTCACAAGCGCTC-1	PBS	Cd8+ Tex	4
	PBS_AGTTGGTCACAGGAGT-1	PBS	Cd8+ Tex	1
	PBS_AGTTGGTCATGAGCGA-1	PBS	Cd8+ Tex	47
	PBS_AGTTGGTGTTGAACTC-1	PBS	Cd8+ Tex	11
	PBS_AGTTGGTGTTGCTCCT-1	PBS	Cd8+ Tex	3
	PBS_ATAAGAGGTTAAGGGC-1	PBS	Cd8+ Tex	8
	PBS_ATCACGAGTCAGCTAT-1	PBS	Cd8+ Tex	NA
	PBS_ATCATCTTCCTCAACC-1	PBS	Cd8+ Tex	47
	PBS_ATCATCTTCTTCTGGC-1	PBS	Cd8+ Tex	11
	PBS_ATCATGGTCTCAAGTG-1	PBS	Cd8+ Tex	1
	PBS_ATCCACCCAAGCTGAG-1	PBS	Cd8+ Tex	47
	PBS_ATCTACTAGTTAGCGG-1	PBS	Cd8+ Tex	16
	PBS_ATCTACTGTAGCGTCC-1	PBS	Cd8+ Tex	47
	PBS_ATGCGATAGGTGCTTT-1	PBS	Cd8+ Tex	1
	PBS_ATGGGAGCATTGGCGC-1	PBS	Cd8+ Tex	21
	PBS_ATGTGTGAGTGACTCT-1	PBS	Cd8+ Tex	1
	PBS_ATTACTCAGTGTGAAT-1	PBS	Cd8+ Tex	5
	PBS_ATTACTCCAACGATGG-1	PBS	Cd8+ Tex	6
	PBS_ATTACTCCAGCTATTG-1	PBS	Cd8+ Tex	2
	PBS_ATTGGACAGCGATAGC-1	PBS	Cd8+ Tex	NA
	PBS_ATTGGACAGTCCATAC-1	PBS	Cd8+ Tex	2
	PBS_ATTGGACGTTCTGAAC-1	PBS	Cd8+ Tex	5
	PBS_CAACCAACATCCAACA-1	PBS	Cd8+ Tex	3
	PBS_CAACCTCCACTTGGAT-1	PBS	Cd8+ Tex	NA
	PBS_CAACCTCGTTCTGGTA-1	PBS	Cd8+ Tex	9
	PBS_CAACTAGGTTCAACCA-1	PBS	Cd8+ Tex	47
	PBS_CAAGAAAAGTACGCCC-1	PBS	Cd8+ Tex	21
	PBS_CAAGAAAGTCTGCGGT-1	PBS	Cd8+ Tex	2
	PBS_CAAGATCCAGTTAACC-1	PBS	Cd8+ Tex	1
	PBS_CAAGATCGTCTCTTTA-1	PBS	Cd8+ Tex	3
	PBS_CAAGTTGCATCCTTGC-1	PBS	Cd8+ Tex	2
	PBS_CAAGTTGTCCGCAAGC-1	PBS	Cd8+ Tex	47
	PBS_CAAGTTGTCTAACGGT-1	PBS	Cd8+ Tex	1
	PBS_CACAGTAGTTAAGAAC-1	PBS	Cd8+ Tex	21
	PBS_CACATAGGTCAGATAA-1	PBS	Cd8+ Tex	47
	PBS_CACATTTAGATAGGAG-1	PBS	Cd8+ Tex	1
	PBS_CACATTTAGCTCTCGG-1	PBS	Cd8+ Tex	NA
	PBS_CACATTTCATTATCTC-1	PBS	Cd8+ Tex	1
	PBS_CACATTTGTAGCCTCG-1	PBS	Cd8+ Tex	2
	PBS_CACCAGGGTATATGAG-1	PBS	Cd8+ Tex	2
	PBS_CAGAATCGTTTGGCGC-1	PBS	Cd8+ Tex	3
	PBS_CAGATCACATCAGTCA-1	PBS	Cd8+ Tex	10
	PBS_CAGCCGATCAATACCG-1	PBS	Cd8+ Tex	NA
	PBS_CAGCCGATCACATAGC-1	PBS	Cd8+ Tex	4
	PBS_CAGCGACAGAGGGCTT-1	PBS	Cd8+ Tex	2
	PBS_CAGCTAAAGCTGAACG-1	PBS	Cd8+ Tex	7
	PBS_CAGCTGGCACACCGAC-1	PBS	Cd8+ Tex	2
	PBS_CAGGTGCGTCCGTGAC-1	PBS	Cd8+ Tex	9
	PBS_CAGTAACAGACACTAA-1	PBS	Cd8+ Tex	NA
	PBS_CAGTCCTTCGCATGGC-1	PBS	Cd8+ Tex	11
	PBS_CAGTCCTTCTCAACTT-1	PBS	Cd8+ Tex	1
	PBS_CATATGGAGCTGAAAT-1	PBS	Cd8+ Tex	3
	PBS_CATATGGGTTGGACCC-1	PBS	Cd8+ Tex	1
	PBS_CATATTCCAAAGGAAG-1	PBS	Cd8+ Tex	47
	PBS_CATCAGAGTCCGAAGA-1	PBS	Cd8+ Tex	1
	PBS_CATCCACGTACTCGCG-1	PBS	Cd8+ Tex	4
	PBS_CATCGAATCTTGACGA-1	PBS	Cd8+ Tex	1
	PBS_CATCGGGAGGCTATCT-1	PBS	Cd8+ Tex	1
	PBS_CATCGGGCATCCGCGA-1	PBS	Cd8+ Tex	1
	PBS_CATCGGGGTGATGCCC-1	PBS	Cd8+ Tex	1
	PBS_CATCGGGTCTAGCACA-1	PBS	Cd8+ Tex	NA
	PBS_CATGACATCCTACAGA-1	PBS	Cd8+ Tex	2
	PBS_CATGCCTTCCATGAGT-1	PBS	Cd8+ Tex	5
	PBS_CATGGCGGTTACCAGT-1	PBS	Cd8+ Tex	10
	PBS_CATTATCTCTGTCTAT-1	PBS	Cd8+ Tex	2
	PBS_CCACCTAAGTGAAGTT-1	PBS	Cd8+ Tex	3
	PBS_CCACCTACACAGGTTT-1	PBS	Cd8+ Tex	3
	PBS_CCACGGACATTCACTT-1	PBS	Cd8+ Tex	NA
	PBS_CCAGCGACAGGTCCAC-1	PBS	Cd8+ Tex	47
	PBS_CCAGCGATCCTAGTGA-1	PBS	Cd8+ Tex	6
	PBS_CCATGTCAGCTGCAAG-1	PBS	Cd8+ Tex	6
	PBS_CCCAGTTTCCCAACGG-1	PBS	Cd8+ Tex	47
	PBS_CCCTCCTGTTGCGCAC-1	PBS	Cd8+ Tex	3
	PBS_CCGGTAGGTCAACATC-1	PBS	Cd8+ Tex	2
	PBS_CCGTGGATCCACGTTC-1	PBS	Cd8+ Tex	NA
	PBS_CCGTTCAAGGATGGTC-1	PBS	Cd8+ Tex	47
	PBS_CCTAAAGGTCCGAACC-1	PBS	Cd8+ Tex	2
	PBS_CCTAAAGTCACATAGC-1	PBS	Cd8+ Tex	NA
	PBS_CCTAAAGTCCACGTTC-1	PBS	Cd8+ Tex	2
	PBS_CCTACACGTACCCAAT-1	PBS	Cd8+ Tex	1
	PBS_CCTACACGTCGAGTTT-1	PBS	Cd8+ Tex	2
	PBS_CCTTCGAAGAAGAAGC-1	PBS	Cd8+ Tex	2
	PBS_CCTTCGAAGTCGATAA-1	PBS	Cd8+ Tex	9
	PBS_CCTTCGACAAGGTTCT-1	PBS	Cd8+ Tex	1
	PBS_CGAACATAGAGTACAT-1	PBS	Cd8+ Tex	NA
	PBS_CGAACATGTAGGGTAC-1	PBS	Cd8+ Tex	2
	PBS_CGAGCACCATCACAAC-1	PBS	Cd8+ Tex	47
	PBS_CGAGCACCATCCTTGC-1	PBS	Cd8+ Tex	3
	PBS_CGAGCACTCGTACGGC-1	PBS	Cd8+ Tex	5
	PBS_CGATCGGCAGCGTTCG-1	PBS	Cd8+ Tex	47
	PBS_CGATTGAAGTTGAGTA-1	PBS	Cd8+ Tex	1
	PBS_CGCCAAGCACCAGCAC-1	PBS	Cd8+ Tex	5
	PBS_CGCCAAGGTGCAGTAG-1	PBS	Cd8+ Tex	NA
	PBS_CGCGTTTAGGCTATCT-1	PBS	Cd8+ Tex	11
	PBS_CGCGTTTGTGAGGCTA-1	PBS	Cd8+ Tex	47
	PBS_CGCTGGATCTAGAGTC-1	PBS	Cd8+ Tex	47
	PBS_CGCTTCACATGAAGTA-1	PBS	Cd8+ Tex	5
	PBS_CGCTTCATCTAACTCT-1	PBS	Cd8+ Tex	2
	PBS_CGGACGTAGCGAAGGG-1	PBS	Cd8+ Tex	NA
	PBS_CGGACGTTCCGAAGAG-1	PBS	Cd8+ Tex	11
	PBS_CGGAGCTAGAAGAAGC-1	PBS	Cd8+ Tex	NA
	PBS_CGGAGCTCAGTATCTG-1	PBS	Cd8+ Tex	1
	PBS_CGGAGCTGTGCCTTGG-1	PBS	Cd8+ Tex	2
	PBS_CGGAGCTGTTATTCTC-1	PBS	Cd8+ Tex	7
	PBS_CGGAGTCAGCAGGTCA-1	PBS	Cd8+ Tex	1
	PBS_CGGAGTCAGGGCTCTC-1	PBS	Cd8+ Tex	2
	PBS_CGGAGTCAGGGTGTGT-1	PBS	Cd8+ Tex	47
	PBS_CGGAGTCCACTGTTAG-1	PBS	Cd8+ Tex	16
	PBS_CGGCTAGAGCCTTGAT-1	PBS	Cd8+ Tex	6
	PBS_CGGCTAGTCGATCCCT-1	PBS	Cd8+ Tex	47
	PBS_CGGCTAGTCGGACAAG-1	PBS	Cd8+ Tex	1
	PBS_CGTAGCGAGCCAGGAT-1	PBS	Cd8+ Tex	3
	PBS_CGTAGGCGTTCCCTTG-1	PBS	Cd8+ Tex	1
	PBS_CGTAGGCTCAACGGGA-1	PBS	Cd8+ Tex	1
	PBS_CGTCAGGCACCCTATC-1	PBS	Cd8+ Tex	47
	PBS_CGTCAGGGTTGTGGAG-1	PBS	Cd8+ Tex	8
	PBS_CGTCCATGTGCCTGTG-1	PBS	Cd8+ Tex	1
	PBS_CGTCTACAGGTACTCT-1	PBS	Cd8+ Tex	13
	PBS_CGTGAGCGTTACCGAT-1	PBS	Cd8+ Tex	21
	PBS_CGTGAGCTCTCCAGGG-1	PBS	Cd8+ Tex	9
	PBS_CGTGTAAAGATAGGAG-1	PBS	Cd8+ Tex	NA
	PBS_CGTGTAACAGATCCAT-1	PBS	Cd8+ Tex	1
	PBS_CGTGTCTTCCCATTTA-1	PBS	Cd8+ Tex	47
	PBS_CTAACTTAGCGTGTCC-1	PBS	Cd8+ Tex	1
	PBS_CTAAGACTCACCGTAA-1	PBS	Cd8+ Tex	2
	PBS_CTACACCAGAGTAATC-1	PBS	Cd8+ Tex	1
	PBS_CTACATTAGGTGCTAG-1	PBS	Cd8+ Tex	4
	PBS_CTACATTTCTTAGCCC-1	PBS	Cd8+ Tex	NA
	PBS_CTACCCAGTAGCTCCG-1	PBS	Cd8+ Tex	47
	PBS_CTACGTCGTCTTGTCC-1	PBS	Cd8+ Tex	3
	PBS_CTAGAGTGTATTCGTG-1	PBS	Cd8+ Tex	1
	PBS_CTAGCCTAGCTAGTTC-1	PBS	Cd8+ Tex	2
	PBS_CTAGCCTTCTAACTGG-1	PBS	Cd8+ Tex	NA
	PBS_CTAGTGACAATCGAAA-1	PBS	Cd8+ Tex	3
	PBS_CTAGTGAGTAGGCATG-1	PBS	Cd8+ Tex	NA
	PBS_CTCACACCAATGGTCT-1	PBS	Cd8+ Tex	NA
	PBS_CTCACACGTTCAGCGC-1	PBS	Cd8+ Tex	NA
	PBS_CTCACACTCGCCAAAT-1	PBS	Cd8+ Tex	2
	PBS_CTCAGAACAATTGCTG-1	PBS	Cd8+ Tex	47
	PBS_CTCATTAAGCGTTTAC-1	PBS	Cd8+ Tex	2
	PBS_CTCCTAGAGCCAACAG-1	PBS	Cd8+ Tex	NA
	PBS_CTCGAGGCAAAGGCGT-1	PBS	Cd8+ Tex	NA
	PBS_CTCGGAGGTCACCCAG-1	PBS	Cd8+ Tex	8
	PBS_CTCGTCAAGGACAGCT-1	PBS	Cd8+ Tex	3
	PBS_CTCGTCACAGCTGTTA-1	PBS	Cd8+ Tex	2
	PBS_CTCGTCATCTGTACGA-1	PBS	Cd8+ Tex	47
	PBS_CTCTAATCACCCATGG-1	PBS	Cd8+ Tex	NA
	PBS_CTCTACGCACATCCAA-1	PBS	Cd8+ Tex	5
	PBS_CTGAAACCAGTCTTCC-1	PBS	Cd8+ Tex	NA
	PBS_CTGAAACGTCAAAGCG-1	PBS	Cd8+ Tex	1
	PBS_CTGAAACTCGTTTGCC-1	PBS	Cd8+ Tex	NA
	PBS_CTGATAGTCAACGGCC-1	PBS	Cd8+ Tex	NA
	PBS_CTGATCCAGCTAGCCC-1	PBS	Cd8+ Tex	5
	PBS_CTGATCCGTTCCCGAG-1	PBS	Cd8+ Tex	1
	PBS_CTGCGGATCAGAGGTG-1	PBS	Cd8+ Tex	3
	PBS_CTGCTGTCACGGCTAC-1	PBS	Cd8+ Tex	21
	PBS_CTGTGCTCAGGTGGAT-1	PBS	Cd8+ Tex	4
	PBS_CTGTGCTTCAGGCAAG-1	PBS	Cd8+ Tex	2
	PBS_CTGTGCTTCCGTTGTC-1	PBS	Cd8+ Tex	NA
	PBS_CTGTTTAAGGCACATG-1	PBS	Cd8+ Tex	2
	PBS_CTTACCGTCACGCATA-1	PBS	Cd8+ Tex	2
	PBS_CTTCTCTAGCATCATC-1	PBS	Cd8+ Tex	2
	PBS_CTTGGCTCACCAACCG-1	PBS	Cd8+ Tex	1
	PBS_GAAACTCCATCTATGG-1	PBS	Cd8+ Tex	8
	PBS_GAAACTCTCACCGTAA-1	PBS	Cd8+ Tex	1
	PBS_GAAATGACAAGTTAAG-1	PBS	Cd8+ Tex	2
	PBS_GAAATGACACCATCCT-1	PBS	Cd8+ Tex	1
	PBS_GAACATCAGGTAGCCA-1	PBS	Cd8+ Tex	NA
	PBS_GAACATCAGTGGGCTA-1	PBS	Cd8+ Tex	6
	PBS_GAACCTATCAGCATGT-1	PBS	Cd8+ Tex	8
	PBS_GAAGCAGGTCGGGTCT-1	PBS	Cd8+ Tex	2
	PBS_GAATAAGAGGCTATCT-1	PBS	Cd8+ Tex	NA
	PBS_GAATAAGCATCATCCC-1	PBS	Cd8+ Tex	NA
	PBS_GAATAAGTCAGAGGTG-1	PBS	Cd8+ Tex	21
	PBS_GACACGCTCTTTAGGG-1	PBS	Cd8+ Tex	3
	PBS_GACCAATGTTTGGCGC-1	PBS	Cd8+ Tex	1
	PBS_GACGCGTCAATCGAAA-1	PBS	Cd8+ Tex	4
	PBS_GACGTTAGTCCCTACT-1	PBS	Cd8+ Tex	1
	PBS_GACGTTAGTCCTCTTG-1	PBS	Cd8+ Tex	1
	PBS_GACTACACAGACGCTC-1	PBS	Cd8+ Tex	21
	PBS_GACTACAGTAGCGTCC-1	PBS	Cd8+ Tex	5
	PBS_GACTACAGTAGGCATG-1	PBS	Cd8+ Tex	3
	PBS_GAGCAGAGTATTCTCT-1	PBS	Cd8+ Tex	1
	PBS_GAGCAGATCTACTCAT-1	PBS	Cd8+ Tex	NA
	PBS_GAGTCCGTCACTTCAT-1	PBS	Cd8+ Tex	11
	PBS_GATCGCGCAAAGGCGT-1	PBS	Cd8+ Tex	9
	PBS_GATGAAATCGGCTACG-1	PBS	Cd8+ Tex	9
	PBS_GATGAGGCATGGGACA-1	PBS	Cd8+ Tex	1
	PBS_GATGCTATCACAACGT-1	PBS	Cd8+ Tex	1
	PBS_GCAAACTCATGGTTGT-1	PBS	Cd8+ Tex	NA
	PBS_GCAAACTTCGCTGATA-1	PBS	Cd8+ Tex	9
	PBS_GCACATATCCTTGCCA-1	PBS	Cd8+ Tex	1
	PBS_GCAGCCAAGAGACTAT-1	PBS	Cd8+ Tex	1
	PBS_GCAGTTAAGCACACAG-1	PBS	Cd8+ Tex	4
	PBS_GCAGTTACAGTCCTTC-1	PBS	Cd8+ Tex	2
	PBS_GCAGTTAGTGGGTCAA-1	PBS	Cd8+ Tex	1
	PBS_GCATACATCGCAAACT-1	PBS	Cd8+ Tex	5
	PBS_GCCTCTACAAGCCCAC-1	PBS	Cd8+ Tex	5
	PBS_GCGACCAGTCTTGCGG-1	PBS	Cd8+ Tex	3
	PBS_GCGAGAAAGATCCCGC-1	PBS	Cd8+ Tex	1
	PBS_GCGAGAAGTGCATCTA-1	PBS	Cd8+ Tex	3
	PBS_GCGCAACAGCAGCGTA-1	PBS	Cd8+ Tex	6
	PBS_GCGCAACGTTGAACTC-1	PBS	Cd8+ Tex	1
	PBS_GCGCAGTAGTGCCAGA-1	PBS	Cd8+ Tex	3
	PBS_GCGCAGTCAACTTGAC-1	PBS	Cd8+ Tex	NA
	PBS_GCGCAGTCAAGTACCT-1	PBS	Cd8+ Tex	6
	PBS_GCGCAGTGTACAGCAG-1	PBS	Cd8+ Tex	21
	PBS_GCGCAGTGTGGCCCTA-1	PBS	Cd8+ Tex	1
	PBS_GCGCCAACACGACTCG-1	PBS	Cd8+ Tex	2
	PBS_GCGCGATCAATGAAAC-1	PBS	Cd8+ Tex	NA
	PBS_GCTTCCAAGGCTATCT-1	PBS	Cd8+ Tex	5
	PBS_GCTTGAAGTAAGGGCT-1	PBS	Cd8+ Tex	NA
	PBS_GGAAAGCGTTTACTCT-1	PBS	Cd8+ Tex	5
	PBS_GGAATAACAGTCTTCC-1	PBS	Cd8+ Tex	4
	PBS_GGAATAATCGTAGATC-1	PBS	Cd8+ Tex	1
	PBS_GGACAAGGTCGTCTTC-1	PBS	Cd8+ Tex	1
	PBS_GGACAGACAAATACAG-1	PBS	Cd8+ Tex	1
	PBS_GGAGCAATCAACGGGA-1	PBS	Cd8+ Tex	1
	PBS_GGATGTTCAGATCTGT-1	PBS	Cd8+ Tex	NA
	PBS_GGATGTTGTAAGTAGT-1	PBS	Cd8+ Tex	NA
	PBS_GGATGTTGTGGAAAGA-1	PBS	Cd8+ Tex	1
	PBS_GGCAATTTCGTTTAGG-1	PBS	Cd8+ Tex	47
	PBS_GGCCGATTCCTCATTA-1	PBS	Cd8+ Tex	NA
	PBS_GGCGTGTAGGCGATAC-1	PBS	Cd8+ Tex	1
	PBS_GGCGTGTCAGCCAATT-1	PBS	Cd8+ Tex	1
	PBS_GGCTCGACATGTAGTC-1	PBS	Cd8+ Tex	1
	PBS_GGCTCGACATTGCGGC-1	PBS	Cd8+ Tex	1
	PBS_GGCTCGAGTGAGGGTT-1	PBS	Cd8+ Tex	2
	PBS_GGGAATGCAAGAGTCG-1	PBS	Cd8+ Tex	1
	PBS_GGGACCTTCAGGATCT-1	PBS	Cd8+ Tex	NA
	PBS_GGGAGATCAGCTGCTG-1	PBS	Cd8+ Tex	21
	PBS_GGGAGATTCGCTTAGA-1	PBS	Cd8+ Tex	6
	PBS_GGGATGAGTCAACATC-1	PBS	Cd8+ Tex	2
	PBS_GGGCACTGTTGTGGCC-1	PBS	Cd8+ Tex	5
	PBS_GGGTCTGCAAGTTCTG-1	PBS	Cd8+ Tex	9
	PBS_GGGTTGCCATGCCCGA-1	PBS	Cd8+ Tex	NA
	PBS_GGTGCGTGTAAGTAGT-1	PBS	Cd8+ Tex	47
	PBS_GTAACGTCAGGGAGAG-1	PBS	Cd8+ Tex	1
	PBS_GTAACGTCATACAGCT-1	PBS	Cd8+ Tex	5
	PBS_GTACGTATCACTATTC-1	PBS	Cd8+ Tex	2
	PBS_GTACTCCCAATGAAAC-1	PBS	Cd8+ Tex	2
	PBS_GTACTCCTCTATCGCC-1	PBS	Cd8+ Tex	NA
	PBS_GTACTTTTCGTCACGG-1	PBS	Cd8+ Tex	2
	PBS_GTAGGCCTCCAACCAA-1	PBS	Cd8+ Tex	1
	PBS_GTCAAGTAGCAGGCTA-1	PBS	Cd8+ Tex	47
	PBS_GTCAAGTGTCTCTCTG-1	PBS	Cd8+ Tex	3
	PBS_GTCGGGTTCATTGCGA-1	PBS	Cd8+ Tex	NA
	PBS_GTCTCGTAGACAGAGA-1	PBS	Cd8+ Tex	NA
	PBS_GTCTTCGAGGATGGTC-1	PBS	Cd8+ Tex	4
	PBS_GTCTTCGCATCACGAT-1	PBS	Cd8+ Tex	3
	PBS_GTGAAGGTCTCCAGGG-1	PBS	Cd8+ Tex	1
	PBS_GTGCATATCTGTCTAT-1	PBS	Cd8+ Tex	47
	PBS_GTGCTTCCATATACCG-1	PBS	Cd8+ Tex	NA
	PBS_GTGCTTCTCAGCTCTC-1	PBS	Cd8+ Tex	3
	PBS_GTGGGTCAGTAACCCT-1	PBS	Cd8+ Tex	NA
	PBS_GTGGGTCAGTGAACAT-1	PBS	Cd8+ Tex	10
	PBS_GTGTTAGCATCTACGA-1	PBS	Cd8+ Tex	3
	PBS_GTGTTAGTCCAAACTG-1	PBS	Cd8+ Tex	1
	PBS_GTTAAGCCAGTATCTG-1	PBS	Cd8+ Tex	21
	PBS_GTTAAGCTCGGCGCAT-1	PBS	Cd8+ Tex	1
	PBS_GTTACAGGTTCGGCAC-1	PBS	Cd8+ Tex	5
	PBS_GTTCATTCAAGCGAGT-1	PBS	Cd8+ Tex	2
	PBS_GTTCGGGAGTTGTCGT-1	PBS	Cd8+ Tex	9
	PBS_GTTCGGGGTTTGACTG-1	PBS	Cd8+ Tex	1
	PBS_GTTCTCGAGTTGCAGG-1	PBS	Cd8+ Tex	4
	PBS_GTTTCTAGTCCGAAGA-1	PBS	Cd8+ Tex	9
	PBS_TAAACCGTCCCAACGG-1	PBS	Cd8+ Tex	9
	PBS_TAAGCGTGTCAACTGT-1	PBS	Cd8+ Tex	4
	PBS_TACACGAGTGGTAACG-1	PBS	Cd8+ Tex	2
	PBS_TACGGATAGCTCCTCT-1	PBS	Cd8+ Tex	3
	PBS_TACGGATCACCAGGTC-1	PBS	Cd8+ Tex	1
	PBS_TACGGGCAGGTAAACT-1	PBS	Cd8+ Tex	2
	PBS_TACGGGCCACAGGTTT-1	PBS	Cd8+ Tex	1
	PBS_TACGGTAAGTGGAGAA-1	PBS	Cd8+ Tex	47
	PBS_TACGGTATCCTACAGA-1	PBS	Cd8+ Tex	3
	PBS_TACTTACCATCGGAAG-1	PBS	Cd8+ Tex	3
	PBS_TACTTGTGTAAACCTC-1	PBS	Cd8+ Tex	3
	PBS_TACTTGTTCCGCGTTT-1	PBS	Cd8+ Tex	5
	PBS_TAGACCAAGCGACGTA-1	PBS	Cd8+ Tex	1
	PBS_TAGACCATCGTCCAGG-1	PBS	Cd8+ Tex	3
	PBS_TAGCCGGTCCTCGCAT-1	PBS	Cd8+ Tex	NA
	PBS_TAGGCATCAACAACCT-1	PBS	Cd8+ Tex	1
	PBS_TAGTGGTCACGTCAGC-1	PBS	Cd8+ Tex	NA
	PBS_TATCAGGCAAGAGTCG-1	PBS	Cd8+ Tex	5
	PBS_TATCTCACAGGAACGT-1	PBS	Cd8+ Tex	2
	PBS_TCAACGACAGCTGCTG-1	PBS	Cd8+ Tex	2
	PBS_TCAATCTAGCATGGCA-1	PBS	Cd8+ Tex	10
	PBS_TCAATCTTCCTAGTGA-1	PBS	Cd8+ Tex	9
	PBS_TCACAAGTCAGTTGAC-1	PBS	Cd8+ Tex	2
	PBS_TCAGCAACATACCATG-1	PBS	Cd8+ Tex	NA
	PBS_TCAGCTCGTCTGGAGA-1	PBS	Cd8+ Tex	1
	PBS_TCAGGATCAAGCCTAT-1	PBS	Cd8+ Tex	1
	PBS_TCAGGTACAGTATGCT-1	PBS	Cd8+ Tex	2
	PBS_TCAGGTAGTCAACTGT-1	PBS	Cd8+ Tex	1
	PBS_TCAGGTATCACCCGAG-1	PBS	Cd8+ Tex	1
	PBS_TCATTACGTGGCCCTA-1	PBS	Cd8+ Tex	3
	PBS_TCATTTGAGACACTAA-1	PBS	Cd8+ Tex	47
	PBS_TCCCGATCAGTTCATG-1	PBS	Cd8+ Tex	1
	PBS_TCGAGGCAGCTAGTGG-1	PBS	Cd8+ Tex	10
	PBS_TCGAGGCTCGGCTTGG-1	PBS	Cd8+ Tex	NA
	PBS_TCGCGAGTCCCGGATG-1	PBS	Cd8+ Tex	1
	PBS_TCGGTAATCGTACGGC-1	PBS	Cd8+ Tex	4
	PBS_TCGTACCCATTACGAC-1	PBS	Cd8+ Tex	3
	PBS_TCGTACCGTAGCACGA-1	PBS	Cd8+ Tex	47
	PBS_TCTATTGGTCAAGCGA-1	PBS	Cd8+ Tex	2
	PBS_TCTGAGAGTACTCAAC-1	PBS	Cd8+ Tex	5
	PBS_TCTGGAAAGCACGCCT-1	PBS	Cd8+ Tex	9
	PBS_TCTGGAATCAGTTCGA-1	PBS	Cd8+ Tex	1
	PBS_TGACAACAGGTGATAT-1	PBS	Cd8+ Tex	47
	PBS_TGAGCATGTTGACGTT-1	PBS	Cd8+ Tex	1
	PBS_TGAGCCGTCGTGGGAA-1	PBS	Cd8+ Tex	NA
	PBS_TGAGGGAAGCTAGTGG-1	PBS	Cd8+ Tex	1
	PBS_TGAGGGACACATCCAA-1	PBS	Cd8+ Tex	NA
	PBS_TGATTTCAGCCCAATT-1	PBS	Cd8+ Tex	8
	PBS_TGATTTCTCGCCAAAT-1	PBS	Cd8+ Tex	3
	PBS_TGCACCTAGTTCGATC-1	PBS	Cd8+ Tex	1
	PBS_TGCCAAAGTGATGCCC-1	PBS	Cd8+ Tex	NA
	PBS_TGCCCATAGTGAATTG-1	PBS	Cd8+ Tex	1
	PBS_TGCCCTAGTACATGTC-1	PBS	Cd8+ Tex	4
	PBS_TGCCCTAGTGTGCGTC-1	PBS	Cd8+ Tex	6
	PBS_TGCGGGTAGCCAGGAT-1	PBS	Cd8+ Tex	10
	PBS_TGCGGGTGTAGCTGCC-1	PBS	Cd8+ Tex	3
	PBS_TGCGTGGCAAGCCCAC-1	PBS	Cd8+ Tex	21
	PBS_TGCGTGGTCACTTACT-1	PBS	Cd8+ Tex	21
	PBS_TGCTACCAGGTAGCCA-1	PBS	Cd8+ Tex	1
	PBS_TGCTACCCATGGTCAT-1	PBS	Cd8+ Tex	2
	PBS_TGCTGCTCAAGGACTG-1	PBS	Cd8+ Tex	1
	PBS_TGGCGCAGTCCGACGT-1	PBS	Cd8+ Tex	1
	PBS_TGGGAAGGTAAACCTC-1	PBS	Cd8+ Tex	1
	PBS_TGGGCGTCAGGTGCCT-1	PBS	Cd8+ Tex	NA
	PBS_TGGGCGTGTGACTACT-1	PBS	Cd8+ Tex	1
	PBS_TGGTTAGAGACACGAC-1	PBS	Cd8+ Tex	1
	PBS_TGGTTAGCAGCTATTG-1	PBS	Cd8+ Tex	47
	PBS_TGGTTAGTCGTCTGAA-1	PBS	Cd8+ Tex	47
	PBS_TGGTTCCTCAAGATCC-1	PBS	Cd8+ Tex	7
	PBS_TGTATTCCAGGATTGG-1	PBS	Cd8+ Tex	1
	PBS_TGTGGTACAACCGCCA-1	PBS	Cd8+ Tex	2
	PBS_TGTGGTATCAGAGGTG-1	PBS	Cd8+ Tex	2
	PBS_TGTTCCGAGCCCAGCT-1	PBS	Cd8+ Tex	NA
	PBS_TTAACTCAGGAATCGC-1	PBS	Cd8+ Tex	5
	PBS_TTAACTCCACATAACC-1	PBS	Cd8+ Tex	21
	PBS_TTAGGACCAGCTGTGC-1	PBS	Cd8+ Tex	10
	PBS_TTAGGACTCGGCGCAT-1	PBS	Cd8+ Tex	6
	PBS_TTAGGACTCTTATCTG-1	PBS	Cd8+ Tex	3
	PBS_TTAGTTCAGGCTCATT-1	PBS	Cd8+ Tex	2
	PBS_TTAGTTCTCTGCTTGC-1	PBS	Cd8+ Tex	5
	PBS_TTATGCTAGAGCTGCA-1	PBS	Cd8+ Tex	1
	PBS_TTCCCAGCACACATGT-1	PBS	Cd8+ Tex	5
	PBS_TTCGGTCCAGGACCCT-1	PBS	Cd8+ Tex	2
	PBS_TTCTACAAGGCCCTCA-1	PBS	Cd8+ Tex	1
	PBS_TTCTACATCTAACGGT-1	PBS	Cd8+ Tex	NA
	PBS_TTGCCGTCACAAGACG-1	PBS	Cd8+ Tex	1
	PBS_TTGCCGTCAGGTTTCA-1	PBS	Cd8+ Tex	2
	PBS_TTGCGTCTCCTCGCAT-1	PBS	Cd8+ Tex	2
	PBS_TTGGAACTCGTATCAG-1	PBS	Cd8+ Tex	3
	PBS_TTGGCAACATCCCATC-1	PBS	Cd8+ Tex	5
	PBS_TTTCCTCGTTCCACTC-1	PBS	Cd8+ Tex	NA
	PBS_TTTCCTCTCGTCCGTT-1	PBS	Cd8+ Tex	1
	PBS_TTTGCGCAGGACATTA-1	PBS	Cd8+ Tex	1
	PBS_TTTGCGCCATGGAATA-1	PBS	Cd8+ Tex	1
	PBS_TTTGTCATCCGCATCT-1	PBS	Cd8+ Tex	1
	NDV_AAACCTGTCCAAGCCG-1	NDV	Cd8+ Tex	3
	NDV_AAATGCCGTCCAGTAT-1	NDV	Cd8+ Tex	2
	NDV_AACACGTCATACTCTT-1	NDV	Cd8+ Tex	NA
	NDV_AACCATGAGATGGCGT-1	NDV	Cd8+ Tex	1
	NDV_AACCATGAGGTGATAT-1	NDV	Cd8+ Tex	8
	NDV_AACTTTCCAAGCTGAG-1	NDV	Cd8+ Tex	3
	NDV_AAGACCTAGAAGGCCT-1	NDV	Cd8+ Tex	1
	NDV_AAGACCTCAATAGCAA-1	NDV	Cd8+ Tex	5
	NDV_AAGACCTCATCATCCC-1	NDV	Cd8+ Tex	6
	NDV_AAGCCGCAGTACGCGA-1	NDV	Cd8+ Tex	8
	NDV_AAGCCGCCAGGTCCAC-1	NDV	Cd8+ Tex	1
	NDV_AAGCCGCTCCTTAATC-1	NDV	Cd8+ Tex	13
	NDV_AAGCCGCTCGTCACGG-1	NDV	Cd8+ Tex	1
	NDV_AAGGAGCGTTGCGCAC-1	NDV	Cd8+ Tex	NA
	NDV_ACACCGGAGCAGCGTA-1	NDV	Cd8+ Tex	3
	NDV_ACAGCCGGTCTTCTCG-1	NDV	Cd8+ Tex	3
	NDV_ACATACGTCACGACTA-1	NDV	Cd8+ Tex	NA
	NDV_ACATCAGGTATTACCG-1	NDV	Cd8+ Tex	1
	NDV_ACCAGTACAGCTGGCT-1	NDV	Cd8+ Tex	1
	NDV_ACCGTAATCCAAAGTC-1	NDV	Cd8+ Tex	2
	NDV_ACGAGCCGTCTCTTTA-1	NDV	Cd8+ Tex	1
	NDV_ACGAGCCGTTGCGTTA-1	NDV	Cd8+ Tex	NA
	NDV_ACGAGGAAGCTGCCCA-1	NDV	Cd8+ Tex	7
	NDV_ACGAGGATCGTGGGAA-1	NDV	Cd8+ Tex	2
	NDV_ACGATACAGATGGGTC-1	NDV	Cd8+ Tex	2
	NDV_ACGATACAGCTATGCT-1	NDV	Cd8+ Tex	2
	NDV_ACGATACTCACGCATA-1	NDV	Cd8+ Tex	NA
	NDV_ACGATGTGTTCGGGCT-1	NDV	Cd8+ Tex	NA
	NDV_ACGGGCTGTCTCACCT-1	NDV	Cd8+ Tex	7
	NDV_ACTGCTCTCGGAATCT-1	NDV	Cd8+ Tex	1
	NDV_ACTTACTCAATCGGTT-1	NDV	Cd8+ Tex	5
	NDV_AGAATAGTCAGTTTGG-1	NDV	Cd8+ Tex	1
	NDV_AGAATAGTCGTCCGTT-1	NDV	Cd8+ Tex	1
	NDV_AGACGTTGTGGCTCCA-1	NDV	Cd8+ Tex	NA
	NDV_AGAGTGGTCCAGTATG-1	NDV	Cd8+ Tex	6
	NDV_AGATCTGTCAGTTAGC-1	NDV	Cd8+ Tex	1
	NDV_AGCGTATTCGGTCCGA-1	NDV	Cd8+ Tex	11
	NDV_AGCGTCGCAATAAGCA-1	NDV	Cd8+ Tex	1
	NDV_AGCGTCGCACGGACAA-1	NDV	Cd8+ Tex	5
	NDV_AGCTTGAAGAAGGACA-1	NDV	Cd8+ Tex	1
	NDV_AGCTTGATCAACACAC-1	NDV	Cd8+ Tex	2
	NDV_AGGCCACGTCTGGTCG-1	NDV	Cd8+ Tex	NA
	NDV_AGGGATGCAAGTAGTA-1	NDV	Cd8+ Tex	13
	NDV_AGGGATGGTAACGTTC-1	NDV	Cd8+ Tex	3
	NDV_AGGGATGGTCCGTTAA-1	NDV	Cd8+ Tex	2
	NDV_AGGGTGAAGATGCCAG-1	NDV	Cd8+ Tex	1
	NDV_AGGTCATTCTTCGGTC-1	NDV	Cd8+ Tex	2
	NDV_AGTCTTTCAATTCCTT-1	NDV	Cd8+ Tex	4
	NDV_AGTGAGGCAAGCCGCT-1	NDV	Cd8+ Tex	1
	NDV_AGTGAGGGTTCCGGCA-1	NDV	Cd8+ Tex	NA
	NDV_AGTGGGAGTGTGAATA-1	NDV	Cd8+ Tex	2
	NDV_ATAACGCGTGGTACAG-1	NDV	Cd8+ Tex	2
	NDV_ATCACGAAGAGAACAG-1	NDV	Cd8+ Tex	3
	NDV_ATCCGAACAAAGGCGT-1	NDV	Cd8+ Tex	3
	NDV_ATGCGATAGGCGACAT-1	NDV	Cd8+ Tex	3
	NDV_ATGTGTGAGCCCAACC-1	NDV	Cd8+ Tex	1
	NDV_ATTACTCGTTTGTTTC-1	NDV	Cd8+ Tex	2
	NDV_ATTATCCAGGTGACCA-1	NDV	Cd8+ Tex	3
	NDV_ATTATCCGTACACCGC-1	NDV	Cd8+ Tex	1
	NDV_ATTTCTGGTCTCCACT-1	NDV	Cd8+ Tex	2
	NDV_CAACCAAAGGTAGCCA-1	NDV	Cd8+ Tex	8
	NDV_CAACCAAGTCACTTCC-1	NDV	Cd8+ Tex	8
	NDV_CAACCTCTCGGAAATA-1	NDV	Cd8+ Tex	2
	NDV_CAACTAGCACGGCCAT-1	NDV	Cd8+ Tex	7
	NDV_CAAGATCCAAATTGCC-1	NDV	Cd8+ Tex	NA
	NDV_CAAGATCGTCATACTG-1	NDV	Cd8+ Tex	2
	NDV_CAAGTTGGTTCCACAA-1	NDV	Cd8+ Tex	1
	NDV_CACACCTGTTTGTTTC-1	NDV	Cd8+ Tex	NA
	NDV_CACACTCGTTAGAACA-1	NDV	Cd8+ Tex	1
	NDV_CACAGGCCACGTAAGG-1	NDV	Cd8+ Tex	NA
	NDV_CACATAGCATGGATGG-1	NDV	Cd8+ Tex	1
	NDV_CACATAGTCGCACTCT-1	NDV	Cd8+ Tex	8
	NDV_CACCAGGCATGCCTTC-1	NDV	Cd8+ Tex	3
	NDV_CACCAGGGTCAGAATA-1	NDV	Cd8+ Tex	1
	NDV_CACCAGGTCTTGACGA-1	NDV	Cd8+ Tex	2
	NDV_CACCTTGGTCGACTAT-1	NDV	Cd8+ Tex	1
	NDV_CACTCCACATCCGCGA-1	NDV	Cd8+ Tex	8
	NDV_CAGAATCGTCAACATC-1	NDV	Cd8+ Tex	3
	NDV_CAGATCAAGCCAGAAC-1	NDV	Cd8+ Tex	2
	NDV_CAGCAGCGTCCGTTAA-1	NDV	Cd8+ Tex	NA
	NDV_CAGCATAAGTCGTACT-1	NDV	Cd8+ Tex	1
	NDV_CAGCCGAAGACAGAGA-1	NDV	Cd8+ Tex	3
	NDV_CAGCCGACAGCCAATT-1	NDV	Cd8+ Tex	8
	NDV_CAGCGACAGTGCCATT-1	NDV	Cd8+ Tex	1
	NDV_CAGCTAAAGCACGCCT-1	NDV	Cd8+ Tex	1
	NDV_CAGGTGCGTAAGTAGT-1	NDV	Cd8+ Tex	3
	NDV_CAGTAACAGCTGGAAC-1	NDV	Cd8+ Tex	1
	NDV_CAGTAACCACGCATCG-1	NDV	Cd8+ Tex	3
	NDV_CAGTAACGTATTACCG-1	NDV	Cd8+ Tex	3
	NDV_CAGTAACGTTCCACTC-1	NDV	Cd8+ Tex	1
	NDV_CATATGGAGGCAGGTT-1	NDV	Cd8+ Tex	1
	NDV_CATATTCGTTCCACAA-1	NDV	Cd8+ Tex	1
	NDV_CATCAAGTCGTCACGG-1	NDV	Cd8+ Tex	1
	NDV_CATCAGATCGCGTAGC-1	NDV	Cd8+ Tex	2
	NDV_CATCCACTCTTGGGTA-1	NDV	Cd8+ Tex	5
	NDV_CATCGAACACTGTGTA-1	NDV	Cd8+ Tex	1
	NDV_CATGACATCATCATTC-1	NDV	Cd8+ Tex	12
	NDV_CATGCCTAGTACGCGA-1	NDV	Cd8+ Tex	1
	NDV_CATGCCTTCTACCTGC-1	NDV	Cd8+ Tex	1
	NDV_CATTCGCCAATGTAAG-1	NDV	Cd8+ Tex	7
	NDV_CATTCGCTCACTTCAT-1	NDV	Cd8+ Tex	1
	NDV_CCAATCCCATCATCCC-1	NDV	Cd8+ Tex	1
	NDV_CCACCTAGTCTCGTTC-1	NDV	Cd8+ Tex	8
	NDV_CCACGGAAGACAATAC-1	NDV	Cd8+ Tex	1
	NDV_CCACTACGTATCTGCA-1	NDV	Cd8+ Tex	3
	NDV_CCATGTCGTTACTGAC-1	NDV	Cd8+ Tex	1
	NDV_CCATTCGTCCATGAGT-1	NDV	Cd8+ Tex	2
	NDV_CCCTCCTAGAATGTGT-1	NDV	Cd8+ Tex	23
	NDV_CCCTCCTGTGCGAAAC-1	NDV	Cd8+ Tex	2
	NDV_CCCTCCTGTTAAGACA-1	NDV	Cd8+ Tex	NA
	NDV_CCTAAAGAGCATGGCA-1	NDV	Cd8+ Tex	NA
	NDV_CCTAGCTTCCAGTATG-1	NDV	Cd8+ Tex	3
	NDV_CCTCTGAAGTGCGATG-1	NDV	Cd8+ Tex	NA
	NDV_CCTCTGAGTGTGACGA-1	NDV	Cd8+ Tex	1
	NDV_CCTTCCCCACGGACAA-1	NDV	Cd8+ Tex	3
	NDV_CGAGCACCAGTTTACG-1	NDV	Cd8+ Tex	11
	NDV_CGATTGACATTGGTAC-1	NDV	Cd8+ Tex	NA
	NDV_CGCGGTAAGATGCCTT-1	NDV	Cd8+ Tex	3
	NDV_CGCGGTAAGGACCACA-1	NDV	Cd8+ Tex	47
	NDV_CGCGTTTAGCCCGAAA-1	NDV	Cd8+ Tex	2
	NDV_CGCTGGAAGAGGTTAT-1	NDV	Cd8+ Tex	2
	NDV_CGCTTCACATTCCTCG-1	NDV	Cd8+ Tex	NA
	NDV_CGCTTCACATTGGCGC-1	NDV	Cd8+ Tex	NA
	NDV_CGGACACTCGTCTGAA-1	NDV	Cd8+ Tex	1
	NDV_CGGACGTGTTGGGACA-1	NDV	Cd8+ Tex	11
	NDV_CGGACTGTCCGAAGAG-1	NDV	Cd8+ Tex	NA
	NDV_CGGAGCTAGAGCTTCT-1	NDV	Cd8+ Tex	9
	NDV_CGGAGCTGTCAGTGGA-1	NDV	Cd8+ Tex	1
	NDV_CGGAGCTGTCGCATCG-1	NDV	Cd8+ Tex	NA
	NDV_CGGAGCTGTTTGGCGC-1	NDV	Cd8+ Tex	1
	NDV_CGGAGTCGTAGATTAG-1	NDV	Cd8+ Tex	1
	NDV_CGGCTAGAGCTAGGCA-1	NDV	Cd8+ Tex	1
	NDV_CGGTTAATCACGGTTA-1	NDV	Cd8+ Tex	2
	NDV_CGTAGCGAGGAATTAC-1	NDV	Cd8+ Tex	4
	NDV_CGTCACTCAGCTGTGC-1	NDV	Cd8+ Tex	5
	NDV_CGTCACTTCGGCGCTA-1	NDV	Cd8+ Tex	1
	NDV_CGTCCATGTCCAGTGC-1	NDV	Cd8+ Tex	2
	NDV_CGTCCATGTTTAGCTG-1	NDV	Cd8+ Tex	6
	NDV_CGTGTAACAATGGAAT-1	NDV	Cd8+ Tex	1
	NDV_CGTTAGAGTGACGCCT-1	NDV	Cd8+ Tex	NA
	NDV_CGTTAGATCAGGCAAG-1	NDV	Cd8+ Tex	6
	NDV_CGTTCTGGTTGGTTTG-1	NDV	Cd8+ Tex	23
	NDV_CTACACCTCATATCGG-1	NDV	Cd8+ Tex	1
	NDV_CTCACACCACCATCCT-1	NDV	Cd8+ Tex	2
	NDV_CTCAGAATCGACGGAA-1	NDV	Cd8+ Tex	3
	NDV_CTCCTAGTCGCGGATC-1	NDV	Cd8+ Tex	1
	NDV_CTCGAAAGTACCGGCT-1	NDV	Cd8+ Tex	7
	NDV_CTCGGGAAGAGTACCG-1	NDV	Cd8+ Tex	3
	NDV_CTCTAATGTTACGACT-1	NDV	Cd8+ Tex	3
	NDV_CTCTACGTCTACCAGA-1	NDV	Cd8+ Tex	NA
	NDV_CTGATCCCACGAAATA-1	NDV	Cd8+ Tex	NA
	NDV_CTGATCCTCAGCCTAA-1	NDV	Cd8+ Tex	1
	NDV_CTGCGGACAAAGTCAA-1	NDV	Cd8+ Tex	2
	NDV_CTGTGCTTCGCCTGAG-1	NDV	Cd8+ Tex	3
	NDV_CTGTTTATCCGGGTGT-1	NDV	Cd8+ Tex	1
	NDV_CTTAACTGTCTACCTC-1	NDV	Cd8+ Tex	2
	NDV_CTTAACTTCCTTAATC-1	NDV	Cd8+ Tex	2
	NDV_CTTAACTTCGTTACAG-1	NDV	Cd8+ Tex	1
	NDV_CTTACCGCATCTCGCT-1	NDV	Cd8+ Tex	1
	NDV_CTTCTCTGTTCGGGCT-1	NDV	Cd8+ Tex	1
	NDV_CTTGGCTTCCGTCAAA-1	NDV	Cd8+ Tex	6
	NDV_CTTTGCGCATCCCATC-1	NDV	Cd8+ Tex	2
	NDV_GAAATGAAGAATCTCC-1	NDV	Cd8+ Tex	23
	NDV_GAAATGAAGCTGAACG-1	NDV	Cd8+ Tex	6
	NDV_GAAATGACAGGCAGTA-1	NDV	Cd8+ Tex	1
	NDV_GAACATCCACTGTCGG-1	NDV	Cd8+ Tex	1
	NDV_GAACATCGTACCGTTA-1	NDV	Cd8+ Tex	1
	NDV_GAACCTATCCCAACGG-1	NDV	Cd8+ Tex	1
	NDV_GAACGGAGTTCGAATC-1	NDV	Cd8+ Tex	7
	NDV_GAAGCAGTCAGAAATG-1	NDV	Cd8+ Tex	6
	NDV_GAATAAGCACCTGGTG-1	NDV	Cd8+ Tex	5
	NDV_GAATAAGTCAGCAACT-1	NDV	Cd8+ Tex	2
	NDV_GAATAAGTCGGCGGTT-1	NDV	Cd8+ Tex	NA
	NDV_GACACGCGTTGTACAC-1	NDV	Cd8+ Tex	6
	NDV_GACAGAGCAAGTACCT-1	NDV	Cd8+ Tex	2
	NDV_GACAGAGCATGGTCAT-1	NDV	Cd8+ Tex	1
	NDV_GACAGAGGTAACGACG-1	NDV	Cd8+ Tex	3
	NDV_GACGCGTCAGCTATTG-1	NDV	Cd8+ Tex	2
	NDV_GACGTTATCAGGCCCA-1	NDV	Cd8+ Tex	6
	NDV_GACTACACAGTACACT-1	NDV	Cd8+ Tex	8
	NDV_GACTGCGCACATCTTT-1	NDV	Cd8+ Tex	1
	NDV_GACTGCGCATAAGACA-1	NDV	Cd8+ Tex	1
	NDV_GAGCAGAGTTATGTGC-1	NDV	Cd8+ Tex	1
	NDV_GATCGCGTCGTCTGAA-1	NDV	Cd8+ Tex	NA
	NDV_GATCTAGTCAACACTG-1	NDV	Cd8+ Tex	2
	NDV_GATGAGGGTAAGTGTA-1	NDV	Cd8+ Tex	1
	NDV_GATTCAGTCGCTGATA-1	NDV	Cd8+ Tex	2
	NDV_GCAATCAAGCTATGCT-1	NDV	Cd8+ Tex	2
	NDV_GCAATCAAGTCAATAG-1	NDV	Cd8+ Tex	1
	NDV_GCAATCATCGGCCGAT-1	NDV	Cd8+ Tex	NA
	NDV_GCAGCCACAAGCGTAG-1	NDV	Cd8+ Tex	4
	NDV_GCAGCCATCTTACCTA-1	NDV	Cd8+ Tex	8
	NDV_GCAGTTATCCCGACTT-1	NDV	Cd8+ Tex	2
	NDV_GCAGTTATCCTTGGTC-1	NDV	Cd8+ Tex	11
	NDV_GCATACAGTCTCGTTC-1	NDV	Cd8+ Tex	NA
	NDV_GCATGTAGTTGAGGTG-1	NDV	Cd8+ Tex	1
	NDV_GCCTCTACACCGGAAA-1	NDV	Cd8+ Tex	NA
	NDV_GCGAGAAAGGGCTCTC-1	NDV	Cd8+ Tex	NA
	NDV_GCGCAACGTTACGACT-1	NDV	Cd8+ Tex	NA
	NDV_GCGCAGTAGTCTCGGC-1	NDV	Cd8+ Tex	3
	NDV_GCGCAGTCACATTCGA-1	NDV	Cd8+ Tex	1
	NDV_GCGCGATAGATGTCGG-1	NDV	Cd8+ Tex	NA
	NDV_GCGGGTTTCGTACCGG-1	NDV	Cd8+ Tex	1
	NDV_GCTCCTACATGGTTGT-1	NDV	Cd8+ Tex	9
	NDV_GCTCTGTAGATCACGG-1	NDV	Cd8+ Tex	3
	NDV_GCTGCGAAGTAGGTGC-1	NDV	Cd8+ Tex	1
	NDV_GCTGGGTCAGCAGTTT-1	NDV	Cd8+ Tex	3
	NDV_GCTTCCAAGAAGATTC-1	NDV	Cd8+ Tex	2
	NDV_GCTTGAATCACGGTTA-1	NDV	Cd8+ Tex	10
	NDV_GGAAAGCTCAGGCCCA-1	NDV	Cd8+ Tex	NA
	NDV_GGAAAGCTCCTTGCCA-1	NDV	Cd8+ Tex	1
	NDV_GGAACTTTCAATACCG-1	NDV	Cd8+ Tex	1
	NDV_GGAACTTTCCCTAATT-1	NDV	Cd8+ Tex	NA
	NDV_GGAATAAGTCAGATAA-1	NDV	Cd8+ Tex	2
	NDV_GGAATAATCCATGAAC-1	NDV	Cd8+ Tex	1
	NDV_GGACATTGTCTTCTCG-1	NDV	Cd8+ Tex	1
	NDV_GGAGCAAAGCTAAGAT-1	NDV	Cd8+ Tex	2
	NDV_GGAGCAAGTTATTCTC-1	NDV	Cd8+ Tex	NA
	NDV_GGATGTTCAAACTGTC-1	NDV	Cd8+ Tex	NA
	NDV_GGCAATTAGCGCTTAT-1	NDV	Cd8+ Tex	1
	NDV_GGCCGATCATACCATG-1	NDV	Cd8+ Tex	2
	NDV_GGCGTGTTCCAGATCA-1	NDV	Cd8+ Tex	5
	NDV_GGCTCGACAGATCTGT-1	NDV	Cd8+ Tex	NA
	NDV_GGCTCGATCCTTGCCA-1	NDV	Cd8+ Tex	2
	NDV_GGGACCTAGAGCAATT-1	NDV	Cd8+ Tex	3
	NDV_GGGACCTAGTTGAGAT-1	NDV	Cd8+ Tex	5
	NDV_GGGTCTGAGCGCTTAT-1	NDV	Cd8+ Tex	NA
	NDV_GGGTCTGTCCAAGTAC-1	NDV	Cd8+ Tex	2
	NDV_GGGTCTGTCTAACTTC-1	NDV	Cd8+ Tex	6
	NDV_GGGTTGCTCCAAATGC-1	NDV	Cd8+ Tex	3
	NDV_GGTGCGTTCATGCATG-1	NDV	Cd8+ Tex	6
	NDV_GGTGCGTTCTGTACGA-1	NDV	Cd8+ Tex	1
	NDV_GTAACGTTCAGTACGT-1	NDV	Cd8+ Tex	2
	NDV_GTCACAACACCATGTA-1	NDV	Cd8+ Tex	6
	NDV_GTCATTTTCCAAATGC-1	NDV	Cd8+ Tex	1
	NDV_GTCTCGTTCAGTTCGA-1	NDV	Cd8+ Tex	NA
	NDV_GTCTTCGAGGGTCTCC-1	NDV	Cd8+ Tex	2
	NDV_GTCTTCGAGGTAGCTG-1	NDV	Cd8+ Tex	1
	NDV_GTCTTCGCATCCTTGC-1	NDV	Cd8+ Tex	NA
	NDV_GTCTTCGGTAAGGGCT-1	NDV	Cd8+ Tex	23
	NDV_GTGAAGGTCAAACAAG-1	NDV	Cd8+ Tex	4
	NDV_GTGCAGCGTGGGTATG-1	NDV	Cd8+ Tex	1
	NDV_GTGCATAAGGACTGGT-1	NDV	Cd8+ Tex	1
	NDV_GTGCGGTAGAATCTCC-1	NDV	Cd8+ Tex	2
	NDV_GTTAAGCAGAGCTTCT-1	NDV	Cd8+ Tex	1
	NDV_GTTAAGCAGTCTCGGC-1	NDV	Cd8+ Tex	1
	NDV_GTTCATTTCACTTACT-1	NDV	Cd8+ Tex	5
	NDV_GTTCGGGGTGAAGGCT-1	NDV	Cd8+ Tex	NA
	NDV_GTTCTCGAGTTGTAGA-1	NDV	Cd8+ Tex	4
	NDV_GTTCTCGTCTATCCTA-1	NDV	Cd8+ Tex	1
	NDV_TAAGTGCCAGGTGGAT-1	NDV	Cd8+ Tex	NA
	NDV_TAAGTGCCATCGTCGG-1	NDV	Cd8+ Tex	2
	NDV_TAAGTGCGTGAAAGAG-1	NDV	Cd8+ Tex	1
	NDV_TACCTATTCACGCATA-1	NDV	Cd8+ Tex	NA
	NDV_TACCTTACAAGTAATG-1	NDV	Cd8+ Tex	1
	NDV_TACCTTAGTACTCAAC-1	NDV	Cd8+ Tex	1
	NDV_TACGGATGTCTGCCAG-1	NDV	Cd8+ Tex	2
	NDV_TACGGATGTGCTCTTC-1	NDV	Cd8+ Tex	NA
	NDV_TACGGGCGTCACCCAG-1	NDV	Cd8+ Tex	11
	NDV_TACGGTATCGGATGGA-1	NDV	Cd8+ Tex	2
	NDV_TACTCGCCATCCGCGA-1	NDV	Cd8+ Tex	NA
	NDV_TACTCGCGTATGGTTC-1	NDV	Cd8+ Tex	1
	NDV_TACTTACAGGACATTA-1	NDV	Cd8+ Tex	2
	NDV_TAGCCGGCAGACGTAG-1	NDV	Cd8+ Tex	1
	NDV_TAGCCGGGTAGCCTCG-1	NDV	Cd8+ Tex	2
	NDV_TAGGCATGTACAGACG-1	NDV	Cd8+ Tex	1
	NDV_TAGTTGGCAGGATCGA-1	NDV	Cd8+ Tex	3
	NDV_TATGCCCAGAGGGCTT-1	NDV	Cd8+ Tex	3
	NDV_TATGCCCTCTTATCTG-1	NDV	Cd8+ Tex	1
	NDV_TCAATCTAGTGGAGTC-1	NDV	Cd8+ Tex	47
	NDV_TCAATCTCATATACGC-1	NDV	Cd8+ Tex	2
	NDV_TCAATCTTCAACTCTT-1	NDV	Cd8+ Tex	2
	NDV_TCACGAACAAACCCAT-1	NDV	Cd8+ Tex	13
	NDV_TCAGCAAGTGCAACTT-1	NDV	Cd8+ Tex	NA
	NDV_TCAGCTCCAATGAATG-1	NDV	Cd8+ Tex	1
	NDV_TCAGGATCAGTATGCT-1	NDV	Cd8+ Tex	2
	NDV_TCCCGATCAGCTTAAC-1	NDV	Cd8+ Tex	2
	NDV_TCGAGGCGTGACGCCT-1	NDV	Cd8+ Tex	1
	NDV_TCGTACCCAAAGTGCG-1	NDV	Cd8+ Tex	1
	NDV_TCGTACCCACGGTAAG-1	NDV	Cd8+ Tex	2
	NDV_TCGTACCCATAAAGGT-1	NDV	Cd8+ Tex	7
	NDV_TCTATTGAGGATTCGG-1	NDV	Cd8+ Tex	2
	NDV_TCTCTAATCTTGACGA-1	NDV	Cd8+ Tex	3
	NDV_TCTGAGAGTCGCATAT-1	NDV	Cd8+ Tex	6
	NDV_TCTGAGAGTTCGTCTC-1	NDV	Cd8+ Tex	6
	NDV_TCTGGAACAGCATGAG-1	NDV	Cd8+ Tex	2
	NDV_TCTTTCCCACTCGACG-1	NDV	Cd8+ Tex	NA
	NDV_TCTTTCCTCAGCAACT-1	NDV	Cd8+ Tex	2
	NDV_TGAAAGATCGTTACGA-1	NDV	Cd8+ Tex	1
	NDV_TGACAACGTCAATACC-1	NDV	Cd8+ Tex	2
	NDV_TGACGGCAGTAGCGGT-1	NDV	Cd8+ Tex	3
	NDV_TGACGGCCACGGCCAT-1	NDV	Cd8+ Tex	NA
	NDV_TGACTAGCATTCGACA-1	NDV	Cd8+ Tex	2
	NDV_TGAGCCGTCAATCTCT-1	NDV	Cd8+ Tex	1
	NDV_TGAGGGACACCACCAG-1	NDV	Cd8+ Tex	2
	NDV_TGAGGGAGTCTCTCTG-1	NDV	Cd8+ Tex	7
	NDV_TGCACCTTCATCGATG-1	NDV	Cd8+ Tex	1
	NDV_TGCCCATGTGCTTCTC-1	NDV	Cd8+ Tex	3
	NDV_TGCCCTACAAATTGCC-1	NDV	Cd8+ Tex	1
	NDV_TGCGCAGTCAGTCAGT-1	NDV	Cd8+ Tex	1
	NDV_TGCTACCTCCTCCTAG-1	NDV	Cd8+ Tex	1
	NDV_TGCTGCTTCCCAAGAT-1	NDV	Cd8+ Tex	NA
	NDV_TGGCCAGCAAACTGTC-1	NDV	Cd8+ Tex	1
	NDV_TGGCCAGTCAGCGATT-1	NDV	Cd8+ Tex	1
	NDV_TGGCGCATCCGTACAA-1	NDV	Cd8+ Tex	NA
	NDV_TGGCGCATCCTTGGTC-1	NDV	Cd8+ Tex	NA
	NDV_TGGGAAGCACCAGGTC-1	NDV	Cd8+ Tex	NA
	NDV_TGGTTAGGTGGTGTAG-1	NDV	Cd8+ Tex	3
	NDV_TGTATTCAGCGTTTAC-1	NDV	Cd8+ Tex	13
	NDV_TGTATTCCAGGTGGAT-1	NDV	Cd8+ Tex	1
	NDV_TGTCCCACAAAGTCAA-1	NDV	Cd8+ Tex	1
	NDV_TGTCCCATCGAATGCT-1	NDV	Cd8+ Tex	1
	NDV_TGTGGTATCTTGCCGT-1	NDV	Cd8+ Tex	6
	NDV_TGTGTTTAGTATGACA-1	NDV	Cd8+ Tex	3
	NDV_TGTTCCGTCTTATCTG-1	NDV	Cd8+ Tex	1
	NDV_TTAACTCCAAGGACTG-1	NDV	Cd8+ Tex	1
	NDV_TTAACTCGTTACAGAA-1	NDV	Cd8+ Tex	3
	NDV_TTAGGACAGCTTTGGT-1	NDV	Cd8+ Tex	NA
	NDV_TTCGGTCCATACTCTT-1	NDV	Cd8+ Tex	NA
	NDV_TTCTACACACAGACAG-1	NDV	Cd8+ Tex	NA
	NDV_TTCTACATCCCACTTG-1	NDV	Cd8+ Tex	3
	NDV_TTGAACGAGCGATGAC-1	NDV	Cd8+ Tex	NA
	NDV_TTGCGTCGTCGGCACT-1	NDV	Cd8+ Tex	1
	NDV_TTGCGTCTCACCATAG-1	NDV	Cd8+ Tex	3
	NDV_TTGGAACTCACCTTAT-1	NDV	Cd8+ Tex	NA
	NDV_TTTACTGTCTCCCTGA-1	NDV	Cd8+ Tex	1
	NDV_TTTATGCAGATCCCAT-1	NDV	Cd8+ Tex	1
	NDV_TTTGTCACAAGGACTG-1	NDV	Cd8+ Tex	NA
	NDV_TTTGTCATCTGTCAAG-1	NDV	Cd8+ Tex	NA
	NDV-GP_AAACGGGAGCTCCCAG-1	NDV-GP	Cd8+ Tex	NA
	NDV-GP_AAACGGGCAAGGCTCC-1	NDV-GP	Cd8+ Tex	1
	NDV-GP_AAACGGGCAGTACACT-1	NDV-GP	Cd8+ Tex	NA
	NDV-GP_AAAGATGAGGGTTCCC-1	NDV-GP	Cd8+ Tex	1
	NDV-GP_AAAGATGCACGGCTAC-1	NDV-GP	Cd8+ Tex	3
	NDV-GP_AAAGTAGAGGGCACTA-1	NDV-GP	Cd8+ Tex	1
	NDV-GP_AAAGTAGTCGCGATCG-1	NDV-GP	Cd8+ Tex	NA
	NDV-GP_AAAGTAGTCTCTTATG-1	NDV-GP	Cd8+ Tex	1
	NDV-GP_AACACGTGTAGCGCAA-1	NDV-GP	Cd8+ Tex	NA
	NDV-GP_AACCATGCAATCGGTT-1	NDV-GP	Cd8+ Tex	9
	NDV-GP_AACGTTGAGAATTCCC-1	NDV-GP	Cd8+ Tex	1
	NDV-GP_AACGTTGAGCCCGAAA-1	NDV-GP	Cd8+ Tex	2
	NDV-GP_AACGTTGGTAGCGCAA-1	NDV-GP	Cd8+ Tex	6
	NDV-GP_AACTCTTTCCCACTTG-1	NDV-GP	Cd8+ Tex	2
	NDV-GP_AACTGGTAGGAGTACC-1	NDV-GP	Cd8+ Tex	4
	NDV-GP_AACTGGTGTGTGACCC-1	NDV-GP	Cd8+ Tex	5
	NDV-GP_AAGCCGCCATGACGGA-1	NDV-GP	Cd8+ Tex	3
	NDV-GP_AAGCCGCTCGGAGCAA-1	NDV-GP	Cd8+ Tex	NA
	NDV-GP_AAGGAGCCATGCTAGT-1	NDV-GP	Cd8+ Tex	NA
	NDV-GP_AAGGAGCGTTGGAGGT-1	NDV-GP	Cd8+ Tex	3
	NDV-GP_AAGGCAGTCATCATTC-1	NDV-GP	Cd8+ Tex	1
	NDV-GP_AAGGTTCGTGAGGGTT-1	NDV-GP	Cd8+ Tex	2
	NDV-GP_ACACTGAAGGGTTCCC-1	NDV-GP	Cd8+ Tex	9
	NDV-GP_ACACTGAGTCTCCCTA-1	NDV-GP	Cd8+ Tex	NA
	NDV-GP_ACACTGAGTCTGCAAT-1	NDV-GP	Cd8+ Tex	NA
	NDV-GP_ACAGCCGAGAGCTGGT-1	NDV-GP	Cd8+ Tex	5
	NDV-GP_ACAGCTAAGTAACCCT-1	NDV-GP	Cd8+ Tex	1
	NDV-GP_ACATACGTCATGTCCC-1	NDV-GP	Cd8+ Tex	5
	NDV-GP_ACCAGTACAGACACTT-1	NDV-GP	Cd8+ Tex	9
	NDV-GP_ACCAGTAGTCACCTAA-1	NDV-GP	Cd8+ Tex	8
	NDV-GP_ACCCACTGTCACCCAG-1	NDV-GP	Cd8+ Tex	3
	NDV-GP_ACCGTAACACCAGGTC-1	NDV-GP	Cd8+ Tex	5
	NDV-GP_ACGAGCCGTTTACTCT-1	NDV-GP	Cd8+ Tex	2
	NDV-GP_ACGCAGCAGTTTAGGA-1	NDV-GP	Cd8+ Tex	1
	NDV-GP_ACGCCGAAGTCGTACT-1	NDV-GP	Cd8+ Tex	NA
	NDV-GP_ACGGCCAGTAGGACAC-1	NDV-GP	Cd8+ Tex	NA
	NDV-GP_ACGGCCAGTTATTCTC-1	NDV-GP	Cd8+ Tex	7
	NDV-GP_ACGTCAAAGCTAAACA-1	NDV-GP	Cd8+ Tex	1
	NDV-GP_ACTATCTCAGCGTTCG-1	NDV-GP	Cd8+ Tex	34
	NDV-GP_ACTGAACAGTAACCCT-1	NDV-GP	Cd8+ Tex	4
	NDV-GP_ACTGAACGTTGGTGGA-1	NDV-GP	Cd8+ Tex	34
	NDV-GP_ACTGAGTGTATATGGA-1	NDV-GP	Cd8+ Tex	1
	NDV-GP_ACTGCTCAGCGCCTCA-1	NDV-GP	Cd8+ Tex	NA
	NDV-GP_ACTTACTAGGAGCGAG-1	NDV-GP	Cd8+ Tex	22
	NDV-GP_ACTTACTCAAAGCAAT-1	NDV-GP	Cd8+ Tex	12
	NDV-GP_ACTTACTTCTCGGACG-1	NDV-GP	Cd8+ Tex	34
	NDV-GP_ACTTGTTTCCAAACTG-1	NDV-GP	Cd8+ Tex	14
	NDV-GP_AGACGTTAGCGATTCT-1	NDV-GP	Cd8+ Tex	NA
	NDV-GP_AGAGCGAAGGCTCTTA-1	NDV-GP	Cd8+ Tex	1
	NDV-GP_AGAGCGACAAAGCAAT-1	NDV-GP	Cd8+ Tex	22
	NDV-GP_AGAGCTTCAGCTGGCT-1	NDV-GP	Cd8+ Tex	3
	NDV-GP_AGATCTGTCCAGATCA-1	NDV-GP	Cd8+ Tex	1
	NDV-GP_AGCATACTCGTGACAT-1	NDV-GP	Cd8+ Tex	1
	NDV-GP_AGCCTAACACCTTGTC-1	NDV-GP	Cd8+ Tex	2
	NDV-GP_AGCGTATCAATGTAAG-1	NDV-GP	Cd8+ Tex	NA
	NDV-GP_AGCTCTCTCTCTGTCG-1	NDV-GP	Cd8+ Tex	1
	NDV-GP_AGCTTGAAGCGAAGGG-1	NDV-GP	Cd8+ Tex	NA
	NDV-GP_AGGCCACAGCGGCTTC-1	NDV-GP	Cd8+ Tex	1
	NDV-GP_AGGCCGTTCCGATATG-1	NDV-GP	Cd8+ Tex	10
	NDV-GP_AGGGTGAGTAAGTGGC-1	NDV-GP	Cd8+ Tex	3
	NDV-GP_AGGTCATCAATAGCGG-1	NDV-GP	Cd8+ Tex	1
	NDV-GP_AGTAGTCCATTCGACA-1	NDV-GP	Cd8+ Tex	6
	NDV-GP_AGTGAGGAGTGGCACA-1	NDV-GP	Cd8+ Tex	NA
	NDV-GP_AGTGAGGTCGGTGTTA-1	NDV-GP	Cd8+ Tex	5
	NDV-GP_AGTTGGTAGCTGGAAC-1	NDV-GP	Cd8+ Tex	NA
	NDV-GP_ATAAGAGTCGGATGGA-1	NDV-GP	Cd8+ Tex	NA
	NDV-GP_ATCCACCAGAAGGGTA-1	NDV-GP	Cd8+ Tex	7
	NDV-GP_ATCCGAAGTCGGCACT-1	NDV-GP	Cd8+ Tex	1
	NDV-GP_ATCTACTCAAACCTAC-1	NDV-GP	Cd8+ Tex	NA
	NDV-GP_ATGCGATAGTCCAGGA-1	NDV-GP	Cd8+ Tex	9
	NDV-GP_ATGGGAGTCAATCACG-1	NDV-GP	Cd8+ Tex	1
	NDV-GP_ATGGGAGTCTGTCTAT-1	NDV-GP	Cd8+ Tex	2
	NDV-GP_ATGTGTGCATATGCTG-1	NDV-GP	Cd8+ Tex	1
	NDV-GP_ATGTGTGGTAGGGACT-1	NDV-GP	Cd8+ Tex	8
	NDV-GP_ATTACTCGTATCAGTC-1	NDV-GP	Cd8+ Tex	1
	NDV-GP_ATTGGACGTGGTTTCA-1	NDV-GP	Cd8+ Tex	1
	NDV-GP_ATTTCTGAGTGCGATG-1	NDV-GP	Cd8+ Tex	34
	NDV-GP_CAACCTCTCGTTACGA-1	NDV-GP	Cd8+ Tex	7
	NDV-GP_CAAGAAACATCACGTA-1	NDV-GP	Cd8+ Tex	NA
	NDV-GP_CAAGATCTCGAGGTAG-1	NDV-GP	Cd8+ Tex	NA
	NDV-GP_CACAAACTCGGGAGTA-1	NDV-GP	Cd8+ Tex	12
	NDV-GP_CACACAACATGTCCTC-1	NDV-GP	Cd8+ Tex	34
	NDV-GP_CACACAATCGGTTAAC-1	NDV-GP	Cd8+ Tex	1
	NDV-GP_CACAGGCGTTCATGGT-1	NDV-GP	Cd8+ Tex	1
	NDV-GP_CACAGTAGTCCCTTGT-1	NDV-GP	Cd8+ Tex	2
	NDV-GP_CACATAGAGCAATATG-1	NDV-GP	Cd8+ Tex	NA
	NDV-GP_CACTCCAAGGGAAACA-1	NDV-GP	Cd8+ Tex	34
	NDV-GP_CAGAATCAGTGCGATG-1	NDV-GP	Cd8+ Tex	1
	NDV-GP_CAGATCAAGTGTTTGC-1	NDV-GP	Cd8+ Tex	6
	NDV-GP_CAGCGACCACAGTCGC-1	NDV-GP	Cd8+ Tex	4
	NDV-GP_CAGCTAAAGGCGACAT-1	NDV-GP	Cd8+ Tex	NA
	NDV-GP_CAGCTAAGTGAAGGCT-1	NDV-GP	Cd8+ Tex	4
	NDV-GP_CAGGTGCAGCTAGTGG-1	NDV-GP	Cd8+ Tex	1
	NDV-GP_CATCCACGTACCGGCT-1	NDV-GP	Cd8+ Tex	2
	NDV-GP_CATCGAACAGCTCGCA-1	NDV-GP	Cd8+ Tex	3
	NDV-GP_CATCGGGTCTGATTCT-1	NDV-GP	Cd8+ Tex	6
	NDV-GP_CATGACAAGCGTCTAT-1	NDV-GP	Cd8+ Tex	1
	NDV-GP_CATGACACACTGCCAG-1	NDV-GP	Cd8+ Tex	1
	NDV-GP_CATGACAGTTTGTGTG-1	NDV-GP	Cd8+ Tex	NA
	NDV-GP_CATTCGCTCCACTCCA-1	NDV-GP	Cd8+ Tex	NA
	NDV-GP_CATTCGCTCGCTTGTC-1	NDV-GP	Cd8+ Tex	2
	NDV-GP_CATTCGCTCTTCAACT-1	NDV-GP	Cd8+ Tex	12
	NDV-GP_CCACCTATCCGAAGAG-1	NDV-GP	Cd8+ Tex	6
	NDV-GP_CCACGGACAAGAGTCG-1	NDV-GP	Cd8+ Tex	1
	NDV-GP_CCACGGAGTAGCCTAT-1	NDV-GP	Cd8+ Tex	NA
	NDV-GP_CCACTACCAATGGATA-1	NDV-GP	Cd8+ Tex	1
	NDV-GP_CCAGCGAAGACAAAGG-1	NDV-GP	Cd8+ Tex	1
	NDV-GP_CCAGCGAAGTTAGCGG-1	NDV-GP	Cd8+ Tex	1
	NDV-GP_CCAGCGAGTGACGCCT-1	NDV-GP	Cd8+ Tex	1
	NDV-GP_CCATTCGAGAGCTGGT-1	NDV-GP	Cd8+ Tex	9
	NDV-GP_CCATTCGCAGGAACGT-1	NDV-GP	Cd8+ Tex	7
	NDV-GP_CCCAGTTAGGGTTCCC-1	NDV-GP	Cd8+ Tex	1
	NDV-GP_CCCAGTTTCCGTTGTC-1	NDV-GP	Cd8+ Tex	1
	NDV-GP_CCCAGTTTCCTTGGTC-1	NDV-GP	Cd8+ Tex	NA
	NDV-GP_CCCAGTTTCTGCCAGG-1	NDV-GP	Cd8+ Tex	NA
	NDV-GP_CCCATACTCACGCGGT-1	NDV-GP	Cd8+ Tex	1
	NDV-GP_CCGGGATAGCCTTGAT-1	NDV-GP	Cd8+ Tex	1
	NDV-GP_CCGTACTAGGAGTCTG-1	NDV-GP	Cd8+ Tex	3
	NDV-GP_CCGTACTGTTGCGTTA-1	NDV-GP	Cd8+ Tex	2
	NDV-GP_CCGTGGACAGATGGGT-1	NDV-GP	Cd8+ Tex	4
	NDV-GP_CCTACCACATGTCGAT-1	NDV-GP	Cd8+ Tex	12
	NDV-GP_CCTCTGATCAAAGTAG-1	NDV-GP	Cd8+ Tex	1
	NDV-GP_CCTTACGCACCAGGCT-1	NDV-GP	Cd8+ Tex	5
	NDV-GP_CCTTACGCAGGATCGA-1	NDV-GP	Cd8+ Tex	1
	NDV-GP_CCTTCGACAAGACGTG-1	NDV-GP	Cd8+ Tex	6
	NDV-GP_CCTTTCTCATTGAGCT-1	NDV-GP	Cd8+ Tex	7
	NDV-GP_CGAACATTCTGAAAGA-1	NDV-GP	Cd8+ Tex	1
	NDV-GP_CGAATGTAGGGTTCCC-1	NDV-GP	Cd8+ Tex	12
	NDV-GP_CGAATGTGTCTCAACA-1	NDV-GP	Cd8+ Tex	NA
	NDV-GP_CGAGCCATCTCATTCA-1	NDV-GP	Cd8+ Tex	NA
	NDV-GP_CGATCGGAGACTAGGC-1	NDV-GP	Cd8+ Tex	3
	NDV-GP_CGATGGCAGCACCGCT-1	NDV-GP	Cd8+ Tex	4
	NDV-GP_CGATGTACAGCTCCGA-1	NDV-GP	Cd8+ Tex	1
	NDV-GP_CGATTGAAGTTATCGC-1	NDV-GP	Cd8+ Tex	1
	NDV-GP_CGCCAAGCAGAGCCAA-1	NDV-GP	Cd8+ Tex	7
	NDV-GP_CGCCAAGCAGGAATCG-1	NDV-GP	Cd8+ Tex	4
	NDV-GP_CGCGGTAAGACGCACA-1	NDV-GP	Cd8+ Tex	9
	NDV-GP_CGCTATCGTATTCTCT-1	NDV-GP	Cd8+ Tex	10
	NDV-GP_CGCTGGACATTGCGGC-1	NDV-GP	Cd8+ Tex	1
	NDV-GP_CGGAGCTGTGCAGACA-1	NDV-GP	Cd8+ Tex	2
	NDV-GP_CGGAGCTTCGTTTAGG-1	NDV-GP	Cd8+ Tex	1
	NDV-GP_CGGGTCAAGTGGGATC-1	NDV-GP	Cd8+ Tex	2
	NDV-GP_CGGGTCACACAGGAGT-1	NDV-GP	Cd8+ Tex	1
	NDV-GP_CGGTTAATCATGGTCA-1	NDV-GP	Cd8+ Tex	1
	NDV-GP_CGTAGCGTCCAGTATG-1	NDV-GP	Cd8+ Tex	1
	NDV-GP_CGTAGCGTCGATGAGG-1	NDV-GP	Cd8+ Tex	NA
	NDV-GP_CGTAGGCCACATTAGC-1	NDV-GP	Cd8+ Tex	NA
	NDV-GP_CGTAGGCTCAGGTTCA-1	NDV-GP	Cd8+ Tex	1
	NDV-GP_CGTCCATCACCGATAT-1	NDV-GP	Cd8+ Tex	NA
	NDV-GP_CGTGTCTTCGTGTAGT-1	NDV-GP	Cd8+ Tex	NA
	NDV-GP_CGTTCTGGTCAAAGCG-1	NDV-GP	Cd8+ Tex	1
	NDV-GP_CTAAGACAGTACCGGA-1	NDV-GP	Cd8+ Tex	9
	NDV-GP_CTAAGACAGTGCCATT-1	NDV-GP	Cd8+ Tex	1
	NDV-GP_CTAAGACGTCCAAGTT-1	NDV-GP	Cd8+ Tex	NA
	NDV-GP_CTAATGGGTGATGTCT-1	NDV-GP	Cd8+ Tex	34
	NDV-GP_CTACACCCACTGTGTA-1	NDV-GP	Cd8+ Tex	3
	NDV-GP_CTACATTTCGCAAGCC-1	NDV-GP	Cd8+ Tex	1
	NDV-GP_CTAGAGTCATATGGTC-1	NDV-GP	Cd8+ Tex	6
	NDV-GP_CTAGCCTGTACATCCA-1	NDV-GP	Cd8+ Tex	1
	NDV-GP_CTAGTGAAGCTACCTA-1	NDV-GP	Cd8+ Tex	NA
	NDV-GP_CTAGTGAAGTTGCAGG-1	NDV-GP	Cd8+ Tex	7
	NDV-GP_CTAGTGAGTCGTGGCT-1	NDV-GP	Cd8+ Tex	NA
	NDV-GP_CTCAGAATCAGATAAG-1	NDV-GP	Cd8+ Tex	2
	NDV-GP_CTCATTACACTATCTT-1	NDV-GP	Cd8+ Tex	NA
	NDV-GP_CTCCTAGGTCTCTTTA-1	NDV-GP	Cd8+ Tex	NA
	NDV-GP_CTCCTAGTCCAGGGCT-1	NDV-GP	Cd8+ Tex	4
	NDV-GP_CTCGGAGGTGAGTGAC-1	NDV-GP	Cd8+ Tex	1
	NDV-GP_CTCGTACTCACTTATC-1	NDV-GP	Cd8+ Tex	10
	NDV-GP_CTCTGGTCAATGAATG-1	NDV-GP	Cd8+ Tex	9
	NDV-GP_CTGATAGAGCGATTCT-1	NDV-GP	Cd8+ Tex	NA
	NDV-GP_CTGATAGTCGAACTGT-1	NDV-GP	Cd8+ Tex	4
	NDV-GP_CTGATCCAGCTCCTTC-1	NDV-GP	Cd8+ Tex	34
	NDV-GP_CTGATCCCAATACGCT-1	NDV-GP	Cd8+ Tex	12
	NDV-GP_CTGATCCTCTAACCGA-1	NDV-GP	Cd8+ Tex	2
	NDV-GP_CTGCGGAAGCGATTCT-1	NDV-GP	Cd8+ Tex	6
	NDV-GP_CTGCTGTTCAGTGCAT-1	NDV-GP	Cd8+ Tex	1
	NDV-GP_CTGTTTAAGTACGTTC-1	NDV-GP	Cd8+ Tex	10
	NDV-GP_CTTACCGAGGGAAACA-1	NDV-GP	Cd8+ Tex	10
	NDV-GP_CTTAGGAAGTTCCACA-1	NDV-GP	Cd8+ Tex	NA
	NDV-GP_CTTGGCTCATACGCCG-1	NDV-GP	Cd8+ Tex	4
	NDV-GP_GAACCTAAGTAGATGT-1	NDV-GP	Cd8+ Tex	2
	NDV-GP_GAACGGATCGTCTGAA-1	NDV-GP	Cd8+ Tex	3
	NDV-GP_GAAGCAGCAACACCTA-1	NDV-GP	Cd8+ Tex	NA
	NDV-GP_GAATGAAGTCACACGC-1	NDV-GP	Cd8+ Tex	3
	NDV-GP_GAATGAATCATCGATG-1	NDV-GP	Cd8+ Tex	4
	NDV-GP_GACGGCTGTACCGCTG-1	NDV-GP	Cd8+ Tex	1
	NDV-GP_GACGTGCAGATGCCAG-1	NDV-GP	Cd8+ Tex	2
	NDV-GP_GACGTGCGTGTTGAGG-1	NDV-GP	Cd8+ Tex	4
	NDV-GP_GACGTGCGTTATTCTC-1	NDV-GP	Cd8+ Tex	NA
	NDV-GP_GAGCAGAAGCAGCGTA-1	NDV-GP	Cd8+ Tex	1
	NDV-GP_GAGTCCGCATGTCTCC-1	NDV-GP	Cd8+ Tex	7
	NDV-GP_GATCAGTAGCCTATGT-1	NDV-GP	Cd8+ Tex	NA
	NDV-GP_GATCGCGAGCTAACAA-1	NDV-GP	Cd8+ Tex	11
	NDV-GP_GATCGCGGTATTCGTG-1	NDV-GP	Cd8+ Tex	3
	NDV-GP_GATGAGGTCGGCGCAT-1	NDV-GP	Cd8+ Tex	1
	NDV-GP_GCACATACATTAGGCT-1	NDV-GP	Cd8+ Tex	1
	NDV-GP_GCACATACATTCCTGC-1	NDV-GP	Cd8+ Tex	2
	NDV-GP_GCACATAGTTCAGACT-1	NDV-GP	Cd8+ Tex	12
	NDV-GP_GCACTCTAGCCCAATT-1	NDV-GP	Cd8+ Tex	1
	NDV-GP_GCACTCTAGTCACGCC-1	NDV-GP	Cd8+ Tex	1
	NDV-GP_GCAGCCAGTACCGGCT-1	NDV-GP	Cd8+ Tex	12
	NDV-GP_GCATGATTCAGTCAGT-1	NDV-GP	Cd8+ Tex	3
	NDV-GP_GCATGCGGTTGGTAAA-1	NDV-GP	Cd8+ Tex	2
	NDV-GP_GCCTCTAAGAAAGTGG-1	NDV-GP	Cd8+ Tex	11
	NDV-GP_GCGCAGTCAAGACGTG-1	NDV-GP	Cd8+ Tex	2
	NDV-GP_GCGCAGTCATTTCAGG-1	NDV-GP	Cd8+ Tex	NA
	NDV-GP_GCGCCAATCTTCCTTC-1	NDV-GP	Cd8+ Tex	1
	NDV-GP_GCGCGATAGTCCCACG-1	NDV-GP	Cd8+ Tex	4
	NDV-GP_GCGCGATAGTTGAGTA-1	NDV-GP	Cd8+ Tex	NA
	NDV-GP_GCTCCTACATGCTGGC-1	NDV-GP	Cd8+ Tex	NA
	NDV-GP_GCTCTGTAGTGGCACA-1	NDV-GP	Cd8+ Tex	NA
	NDV-GP_GCTCTGTGTTGTCTTT-1	NDV-GP	Cd8+ Tex	1
	NDV-GP_GCTCTGTTCGCGTAGC-1	NDV-GP	Cd8+ Tex	4
	NDV-GP_GCTGCGAGTTATTCTC-1	NDV-GP	Cd8+ Tex	1
	NDV-GP_GGAACTTGTTGGTGGA-1	NDV-GP	Cd8+ Tex	NA
	NDV-GP_GGACAAGTCATGTAGC-1	NDV-GP	Cd8+ Tex	NA
	NDV-GP_GGACATTGTCGGGTCT-1	NDV-GP	Cd8+ Tex	22
	NDV-GP_GGACGTCGTATATCCG-1	NDV-GP	Cd8+ Tex	22
	NDV-GP_GGACGTCGTCTAACGT-1	NDV-GP	Cd8+ Tex	NA
	NDV-GP_GGATTACAGGACGAAA-1	NDV-GP	Cd8+ Tex	NA
	NDV-GP_GGATTACCATAGACTC-1	NDV-GP	Cd8+ Tex	1
	NDV-GP_GGATTACGTCTAGAGG-1	NDV-GP	Cd8+ Tex	3
	NDV-GP_GGCAATTCACATTAGC-1	NDV-GP	Cd8+ Tex	NA
	NDV-GP_GGCGACTAGACCTTTG-1	NDV-GP	Cd8+ Tex	2
	NDV-GP_GGCGACTTCTGCTTGC-1	NDV-GP	Cd8+ Tex	2
	NDV-GP_GGCTCGAGTAGGACAC-1	NDV-GP	Cd8+ Tex	3
	NDV-GP_GGCTGGTCACGAAATA-1	NDV-GP	Cd8+ Tex	2
	NDV-GP_GGGAATGAGAAGGTTT-1	NDV-GP	Cd8+ Tex	1
	NDV-GP_GGGACCTCAGTAAGAT-1	NDV-GP	Cd8+ Tex	9
	NDV-GP_GGGAGATGTTGCCTCT-1	NDV-GP	Cd8+ Tex	1
	NDV-GP_GGGAGATTCAGAGCTT-1	NDV-GP	Cd8+ Tex	3
	NDV-GP_GGGATGATCCCGGATG-1	NDV-GP	Cd8+ Tex	2
	NDV-GP_GGGTCTGTCACTTACT-1	NDV-GP	Cd8+ Tex	4
	NDV-GP_GGGTTGCCAAGTTAAG-1	NDV-GP	Cd8+ Tex	1
	NDV-GP_GGGTTGCTCCCATTAT-1	NDV-GP	Cd8+ Tex	NA
	NDV-GP_GGTGTTATCAGAGCTT-1	NDV-GP	Cd8+ Tex	1
	NDV-GP_GTACGTAAGAGCTTCT-1	NDV-GP	Cd8+ Tex	NA
	NDV-GP_GTACGTATCCATGCTC-1	NDV-GP	Cd8+ Tex	1
	NDV-GP_GTACTTTGTGAACCTT-1	NDV-GP	Cd8+ Tex	1
	NDV-GP_GTACTTTTCGGGAGTA-1	NDV-GP	Cd8+ Tex	1
	NDV-GP_GTAGGCCTCCAGAGGA-1	NDV-GP	Cd8+ Tex	2
	NDV-GP_GTAGTCAAGTAGCGGT-1	NDV-GP	Cd8+ Tex	1
	NDV-GP_GTAGTCAGTTCGCGAC-1	NDV-GP	Cd8+ Tex	22
	NDV-GP_GTATCTTAGGGTGTTG-1	NDV-GP	Cd8+ Tex	1
	NDV-GP_GTATCTTCAGATGAGC-1	NDV-GP	Cd8+ Tex	2
	NDV-GP_GTATCTTTCTTTCCTC-1	NDV-GP	Cd8+ Tex	NA
	NDV-GP_GTCAAGTGTACAGACG-1	NDV-GP	Cd8+ Tex	2
	NDV-GP_GTCAAGTTCAGAAATG-1	NDV-GP	Cd8+ Tex	2
	NDV-GP_GTCACGGAGCTAGTTC-1	NDV-GP	Cd8+ Tex	1
	NDV-GP_GTCACGGAGGTGCACA-1	NDV-GP	Cd8+ Tex	NA
	NDV-GP_GTCATTTAGACTTTCG-1	NDV-GP	Cd8+ Tex	1
	NDV-GP_GTCATTTAGTGGAGAA-1	NDV-GP	Cd8+ Tex	2
	NDV-GP_GTCATTTCAAGGTTTC-1	NDV-GP	Cd8+ Tex	2
	NDV-GP_GTCATTTGTAGGACAC-1	NDV-GP	Cd8+ Tex	1
	NDV-GP_GTCATTTTCCGTCAAA-1	NDV-GP	Cd8+ Tex	3
	NDV-GP_GTCTCGTCAGATAATG-1	NDV-GP	Cd8+ Tex	1
	NDV-GP_GTCTTCGCAGCTGCAC-1	NDV-GP	Cd8+ Tex	22
	NDV-GP_GTGAAGGAGGATCGCA-1	NDV-GP	Cd8+ Tex	1
	NDV-GP_GTGAAGGTCTCCGGTT-1	NDV-GP	Cd8+ Tex	3
	NDV-GP_GTGCAGCAGACCGGAT-1	NDV-GP	Cd8+ Tex	34
	NDV-GP_GTGCAGCTCACTTCAT-1	NDV-GP	Cd8+ Tex	1
	NDV-GP_GTGCAGCTCAGGTTCA-1	NDV-GP	Cd8+ Tex	10
	NDV-GP_GTGCGGTCAGTAAGCG-1	NDV-GP	Cd8+ Tex	10
	NDV-GP_GTGCTTCTCACTTATC-1	NDV-GP	Cd8+ Tex	3
	NDV-GP_GTGGGTCAGGGCTTGA-1	NDV-GP	Cd8+ Tex	10
	NDV-GP_GTGTGCGAGAGTCGGT-1	NDV-GP	Cd8+ Tex	NA
	NDV-GP_GTTAAGCGTGCAGACA-1	NDV-GP	Cd8+ Tex	1
	NDV-GP_GTTACAGAGTCCTCCT-1	NDV-GP	Cd8+ Tex	9
	NDV-GP_GTTCATTTCGTGGTCG-1	NDV-GP	Cd8+ Tex	1
	NDV-GP_GTTCGGGCAGACGTAG-1	NDV-GP	Cd8+ Tex	1
	NDV-GP_GTTCGGGGTAATAGCA-1	NDV-GP	Cd8+ Tex	7
	NDV-GP_GTTCTCGCAATAGAGT-1	NDV-GP	Cd8+ Tex	2
	NDV-GP_GTTCTCGGTGATGCCC-1	NDV-GP	Cd8+ Tex	1
	NDV-GP_TAAGCGTAGCCAGAAC-1	NDV-GP	Cd8+ Tex	34
	NDV-GP_TAAGCGTGTCAGATAA-1	NDV-GP	Cd8+ Tex	1
	NDV-GP_TAAGTGCAGATGCCTT-1	NDV-GP	Cd8+ Tex	12
	NDV-GP_TACCTATGTCTTCTCG-1	NDV-GP	Cd8+ Tex	NA
	NDV-GP_TACCTTAAGTTATCGC-1	NDV-GP	Cd8+ Tex	34
	NDV-GP_TACCTTAGTCTCCATC-1	NDV-GP	Cd8+ Tex	4
	NDV-GP_TACGGATCAAACGCGA-1	NDV-GP	Cd8+ Tex	11
	NDV-GP_TACGGGCAGAGCCTAG-1	NDV-GP	Cd8+ Tex	5
	NDV-GP_TACGGGCCATCCTTGC-1	NDV-GP	Cd8+ Tex	3
	NDV-GP_TACTCATGTGCCTGCA-1	NDV-GP	Cd8+ Tex	2
	NDV-GP_TACTCGCAGAATTGTG-1	NDV-GP	Cd8+ Tex	1
	NDV-GP_TACTCGCCACCGAAAG-1	NDV-GP	Cd8+ Tex	1
	NDV-GP_TAGACCATCCCTTGTG-1	NDV-GP	Cd8+ Tex	34
	NDV-GP_TAGACCATCCGTAGTA-1	NDV-GP	Cd8+ Tex	34
	NDV-GP_TAGGCATAGGAATCGC-1	NDV-GP	Cd8+ Tex	1
	NDV-GP_TAGTGGTAGCTGCCCA-1	NDV-GP	Cd8+ Tex	NA
	NDV-GP_TATCAGGAGATCTGAA-1	NDV-GP	Cd8+ Tex	1
	NDV-GP_TATCAGGGTGTTCGAT-1	NDV-GP	Cd8+ Tex	4
	NDV-GP_TATCTCAAGAATAGGG-1	NDV-GP	Cd8+ Tex	12
	NDV-GP_TATCTCACAGCTCGCA-1	NDV-GP	Cd8+ Tex	1
	NDV-GP_TATTACCCAGCTTAAC-1	NDV-GP	Cd8+ Tex	1
	NDV-GP_TCAACGATCAAACCAC-1	NDV-GP	Cd8+ Tex	1
	NDV-GP_TCAATCTAGAACTGTA-1	NDV-GP	Cd8+ Tex	1
	NDV-GP_TCACAAGAGAATCTCC-1	NDV-GP	Cd8+ Tex	6
	NDV-GP_TCACGAACATAACCTG-1	NDV-GP	Cd8+ Tex	NA
	NDV-GP_TCAGATGCAGACAAGC-1	NDV-GP	Cd8+ Tex	10
	NDV-GP_TCAGATGGTCCTCTTG-1	NDV-GP	Cd8+ Tex	1
	NDV-GP_TCAGGTAAGACAATAC-1	NDV-GP	Cd8+ Tex	1
	NDV-GP_TCAGGTACAGATCGGA-1	NDV-GP	Cd8+ Tex	7
	NDV-GP_TCAGGTAGTCTAGTCA-1	NDV-GP	Cd8+ Tex	1
	NDV-GP_TCATTACTCATATCGG-1	NDV-GP	Cd8+ Tex	12
	NDV-GP_TCCCGATGTGGCAAAC-1	NDV-GP	Cd8+ Tex	NA
	NDV-GP_TCGAGGCAGGATGTAT-1	NDV-GP	Cd8+ Tex	34
	NDV-GP_TCGCGAGCACGGTAGA-1	NDV-GP	Cd8+ Tex	1
	NDV-GP_TCGCGAGCATTGTGCA-1	NDV-GP	Cd8+ Tex	NA
	NDV-GP_TCGTAGATCACATAGC-1	NDV-GP	Cd8+ Tex	1
	NDV-GP_TCTATTGTCAAGAAGT-1	NDV-GP	Cd8+ Tex	3
	NDV-GP_TCTCATAAGGATTCGG-1	NDV-GP	Cd8+ Tex	2
	NDV-GP_TGAAAGACACGAAAGC-1	NDV-GP	Cd8+ Tex	9
	NDV-GP_TGACAACGTTATCGGT-1	NDV-GP	Cd8+ Tex	7
	NDV-GP_TGACGGCAGCTAGGCA-1	NDV-GP	Cd8+ Tex	1
	NDV-GP_TGAGGGACAAAGTCAA-1	NDV-GP	Cd8+ Tex	NA
	NDV-GP_TGAGGGACAGACGCCT-1	NDV-GP	Cd8+ Tex	1
	NDV-GP_TGCCAAAGTCAGGACA-1	NDV-GP	Cd8+ Tex	3
	NDV-GP_TGCGGGTGTGTGGTTT-1	NDV-GP	Cd8+ Tex	2
	NDV-GP_TGCGGGTTCGCGATCG-1	NDV-GP	Cd8+ Tex	2
	NDV-GP_TGCTACCCACCGAATT-1	NDV-GP	Cd8+ Tex	4
	NDV-GP_TGCTGCTCATCTACGA-1	NDV-GP	Cd8+ Tex	1
	NDV-GP_TGGACGCGTTGGAGGT-1	NDV-GP	Cd8+ Tex	1
	NDV-GP_TGGCCAGGTACCTACA-1	NDV-GP	Cd8+ Tex	5
	NDV-GP_TGGCGCAAGCCCAATT-1	NDV-GP	Cd8+ Tex	1
	NDV-GP_TGGCGCATCAGCTCTC-1	NDV-GP	Cd8+ Tex	7
	NDV-GP_TGGCTGGCACGGTGTC-1	NDV-GP	Cd8+ Tex	2
	NDV-GP_TGGGAAGGTTACGTCA-1	NDV-GP	Cd8+ Tex	5
	NDV-GP_TGGTTAGAGGTGCAAC-1	NDV-GP	Cd8+ Tex	3
	NDV-GP_TGGTTAGGTGAAATCA-1	NDV-GP	Cd8+ Tex	7
	NDV-GP_TGGTTAGTCATAGCAC-1	NDV-GP	Cd8+ Tex	3
	NDV-GP_TGGTTCCAGTCCAGGA-1	NDV-GP	Cd8+ Tex	1
	NDV-GP_TGGTTCCCACCGCTAG-1	NDV-GP	Cd8+ Tex	1
	NDV-GP_TGTATTCCACATTTCT-1	NDV-GP	Cd8+ Tex	1
	NDV-GP_TGTCCCAGTATTCTCT-1	NDV-GP	Cd8+ Tex	NA
	NDV-GP_TGTCCCATCATCGATG-1	NDV-GP	Cd8+ Tex	1
	NDV-GP_TGTGGTAAGGACAGCT-1	NDV-GP	Cd8+ Tex	NA
	NDV-GP_TGTTCCGGTTCCACTC-1	NDV-GP	Cd8+ Tex	2
	NDV-GP_TTAGGACTCCATGAGT-1	NDV-GP	Cd8+ Tex	NA
	NDV-GP_TTAGGCAAGAAGGTGA-1	NDV-GP	Cd8+ Tex	1
	NDV-GP_TTAGGCAAGGTGCTTT-1	NDV-GP	Cd8+ Tex	9
	NDV-GP_TTAGTTCGTAGGGACT-1	NDV-GP	Cd8+ Tex	4
	NDV-GP_TTATGCTGTGCAACTT-1	NDV-GP	Cd8+ Tex	1
	NDV-GP_TTATGCTTCCACGTGG-1	NDV-GP	Cd8+ Tex	2
	NDV-GP_TTCCCAGGTATAGGTA-1	NDV-GP	Cd8+ Tex	1
	NDV-GP_TTCCCAGGTTAGGGTG-1	NDV-GP	Cd8+ Tex	1
	NDV-GP_TTCGGTCAGTGGTAAT-1	NDV-GP	Cd8+ Tex	2
	NDV-GP_TTCTACACAGTTCCCT-1	NDV-GP	Cd8+ Tex	NA
	NDV-GP_TTCTACATCTCGTTTA-1	NDV-GP	Cd8+ Tex	4
	NDV-GP_TTCTTAGAGCACCGTC-1	NDV-GP	Cd8+ Tex	1
	NDV-GP_TTCTTAGGTCACCTAA-1	NDV-GP	Cd8+ Tex	NA
	NDV-GP_TTGAACGTCTATCCTA-1	NDV-GP	Cd8+ Tex	7
	NDV-GP_TTGCCGTCACATGGGA-1	NDV-GP	Cd8+ Tex	1
	NDV-GP_TTTACTGAGGACCACA-1	NDV-GP	Cd8+ Tex	1
	NDV-GP_TTTATGCCAGTATGCT-1	NDV-GP	Cd8+ Tex	2
	NDV-GP_TTTATGCGTTGGTAAA-1	NDV-GP	Cd8+ Tex	NA
	NDV-GP_TTTGTCACAACGCACC-1	NDV-GP	Cd8+ Tex	22

## Sheet: Figure 6d
Figure 6d	p15E tetramer+ CD8+ T cells (%)				p15E tetramer+ CD8+ T cells (#)
	PBS	NDV-WT	NDV-GP		PBS	NDV-WT	NDV-GP
	3.04	4.44	8.7		154397	84337	332366
	1.18	2.19	6.79		64529	115751	911050
	1.54	5.88	5.61		76673	218348	484770
	4.74	3.51	10.3		42400	178302	702704
	2.29	4.91	5.13		43323	143833	259249
	1.52				28017

## Sheet: Figure 6f
Figure 6f	CD107+IFNg+CD8+ T cells (%)				CD107+IFNg+CD8+ T cells (#)
	PBS	NDV-WT	NDV-GP		PBS	NDV-WT	NDV-GP
	2.85	3.89	7.85		147775	93596	305443
	2.58	1.05	4.46		63955	41560	122733
	3.59	5.03	7.77		57965	149133	405631
	3.21	3.26	5.01		85513	63927	294518
	4.65	5.67	6.28		72356	69581	134564
		1.25				38295

## Sheet: Figure 6g
Figure 6g	Clone.ID	Clone.Count	Clone.Fraction	V.Segment	D.Segment	J.Segment	C.Segment	CDR3.Gene.Sequence
	1	3804908	0.184844	TRBV12-2	TRBD1	TRBJ2-5	TRBC2	TGTGCCAGCTCCCGGGACAGCCAAGACACCCAGTACTTT
	2	866334	0.0420868	TRBV23	TRBD2	TRBJ2-7	TRBC2	TGCTCCAGCAGCCCGACTGGGGGGAGGTCCTATGAACAGTACTTC
	3	736135	0.0357617	TRBV15		TRBJ2-7	TRBC2	TGTGCCAGCAGCTCGAGCTCCTATGAACAGTACTTC
	4	558385	0.0271265	TRBV13-1	TRBD1	TRBJ1-1	TRBC2	TGTGCCAGCAGTGAATACAGGGCTGAAGTCTTCTTT
	5	454016	0.0220563	TRBV15	TRBD1	TRBJ2-3	TRBC2	TGTGCCAGCAGTTTAAAGGCGACAGGGGGCACAGAAACGCTGTATTTT
	6	452600	0.0219875	TRBV1	TRBD1	TRBJ1-1	TRBC2	TGCACCTGCAGTCCCGGGACAACAAACACAGAAGTCTTCTTT
	7	450762	0.0218982	TRBV14		TRBJ1-1	TRBC2	TGTGCCAGCAGTTTGGGGAAAAACACAGAAGTCTTCTTT
	8	420837	0.0204444	TRBV15		TRBJ1-5	TRBC2	TGTGCCAGCAGCCGGACAGACCAGGCTCCGCTTTTT
	9	389703	0.0189319	TRBV3		TRBJ2-1	TRBC2	TGTGCCAGCAAAGGGTATGCTGAGCAGTTCTTC
	10	214984	0.010444	TRBV12-2	TRBD1	TRBJ2-5	TRBC2	TGTGCCAGCTCTCTCGACAGCCAAGACACCCAGTACTTT
	11	207127	0.0100623	TRBV3	TRBD1	TRBJ1-1	TRBC2	TGTGCCAGCAGCTTATCAGGGAAAGTCTTCTTT
	12	197632	0.00960103	TRBV20	TRBD2	TRBJ2-5	TRBC2	TGTGGTAGCGGACTGCACAAAGACACCCAGTACTTT
	13	190720	0.00926525	TRBV31	TRBD1	TRBJ2-3	TRBC2	TGTGCCTGGAGTCTAGCGCGGGGGACAGGGTCTAGTGCAGAAACGCTGTATTTT
	14	190444	0.00925184	TRBV20		TRBJ1-4	TRBC2	TGTGGTGCTGGGAAGGGAGACGAAAGATTATTTTTC
	15	187765	0.00912169	TRBV4	TRBD1	TRBJ1-1	TRBC2	TGTGCCAGCAGCCCGTGGACAGGGGCCGGAGTCTTCTTT
	16	187752	0.00912106	TRBV12-2	TRBD2	TRBJ2-5	TRBC2	TGTGCCAGCTCTCTCGGCCCAGGCGACCAAGACACCCAGTACTTT
	17	185608	0.0090169	TRBV29	TRBD1	TRBJ2-4	TRBC2	TGTGCTAGCAGTATACAGGGGGCGCGAAGTCAAAACACCTTGTACTTT
	18	180470	0.0087673	TRBV5	TRBD1	TRBJ2-3	TRBC2	TGTGCCAGCAGCCAAGTACAGGGTAGTGCAGAAACGCTGTATTTT
	19	179951	0.00874208	TRBV13-1	TRBD1	TRBJ1-2	TRBC2	TGTGCCAGCAGTGATGGGACAGGGAACTCCGACTACACCTTC
	20	174686	0.00848631	TRBV5		TRBJ1-5	TRBC2	TGTGCCAGCAGCCAAGACAGCCAGGCTCCGCTTTTT
	21	162988	0.00791802	TRBV19		TRBJ1-2	TRBC2	TGTGCCAGCAGTATAAGGGTAAACTCCGACTACACCTTC
	22	158847	0.00771684	TRBV29	TRBD2	TRBJ2-7	TRBC2	TGTGCTAGCAGTCCGGGGACTGGGGGTTATGAACAGTACTTC
	23	156388	0.00759739	TRBV13-3	TRBD2	TRBJ2-7	TRBC2	TGTGCCAGCAGTGACTGGGGGGGCGCTGGTGAACAGTACTTC
	24	152446	0.00740588	TRBV13-1	TRBD1	TRBJ2-7	TRBC2	TGTGCCAGCAGTCCGGGGTCCTATGAACAGTACTTC
	25	148671	0.00722249	TRBV1		TRBJ2-7	TRBC2	TGCACCTGCAGTGCAGGAGTCTCCTATGAACAGTACTTC
	26	142460	0.00692076	TRBV4	TRBD1	TRBJ1-1	TRBC2	TGTGCCAGCAGCTCCCCGGGGGCAAACACAGAAGTCTTCTTT
	27	141035	0.00685153	TRBV19		TRBJ1-2	TRBC2	TGTGCCAGCAGTACAGGGCCAAACTCCGACTACACCTTC
	28	130305	0.00633026	TRBV15	TRBD1	TRBJ2-1	TRBC2	TGTGCCAGCAGTCTCCCGGGACATAAAGCTGAGCAGTTCTTC
	29	126530	0.00614687	TRBV12-2		TRBJ2-5	TRBC2	TGTGCCAGCTCTCTCGATAGCCAAGACACCCAGTACTTT
	30	123568	0.00600298	TRBV12-1	TRBD2	TRBJ2-1	TRBC2	TGTGCCAGCTCTCGTGACTGGGGGGTTAACTATGCTGAGCAGTTCTTC
	31	113684	0.00552281	TRBV5	TRBD2	TRBJ2-7	TRBC2	TGTGCCAGCAGCCCCTGGACTGGGGGTTATGAACAGTACTTC
	32	106666	0.00518187	TRBV19	TRBD1	TRBJ2-1	TRBC2	TGTGCCAGCCGGACAGGGGATAACTATGCTGAGCAGTTCTTC
	33	105819	0.00514073	TRBV4	TRBD2	TRBJ2-1	TRBC2	TGTGCCAGCAGTCTACTGGGGGGGCGTAACTATGCTGAGCAGTTCTTC
	34	102792	0.00499367	TRBV13-3		TRBJ1-2	TRBC2	TGTGCCAGCAGTGACAATGCAAACTCCGACTACACCTTC
	35	97707	0.00474664	TRBV5	TRBD1	TRBJ1-4	TRBC2	TGTGCCAGCAGCCAAGCCCAGGGGGCCAACGAAAGATTATTTTTC
	36	96825	0.00470379	TRBV5		TRBJ1-4	TRBC2	TGTGCCAGCAGCCAAGAAAGCGAAAGATTATTTTTC
	37	93494	0.00454197	TRBV5		TRBJ1-5	TRBC2	TGTGCCAGCAGCCAAGATAGCCAGGCTCCGCTTTTT
	38	88368	0.00429295	TRBV13-2	TRBD1	TRBJ2-3	TRBC2	TGTGCCAGCGGTGATAGGGCGGGAGCTAGTGCAGAAACGCTGTATTTT
	39	84490	0.00410455	TRBV13-2	TRBD2	TRBJ2-3	TRBC2	TGTGCCAGCGGTGATGAGGACTGGGGGGGCGACGTAGAAACGCTGTATTTT
	40	81255	0.0039474	TRBV12-2	TRBD2	TRBJ2-7	TRBC2	TGTGCCAGCTCTCCTCGACTGGGGGGAATGGATGAACAGTACTTC
	41	80751	0.00392291	TRBV13-2	TRBD1	TRBJ2-7	TRBC2	TGTGCCAGCGGTGCCCGGGCTCCCTCCTATGAACAGTACTTC
	42	78441	0.00381069	TRBV19	TRBD1	TRBJ2-7	TRBC2	TGTGCCAGCAGTACGACAGGGGGCGATGAACAGTACTTC
	43	77162	0.00374856	TRBV14	TRBD1	TRBJ1-4	TRBC2	TGTGCCAGCAGTCGGGACAGGGGCTGGGACGAAAGATTATTTTTC
	44	76483	0.00371557	TRBV26	TRBD1	TRBJ1-4	TRBC2	TGTGCCAGCAGTCTGTCGAGGGGGACAGGCAACGAAAGATTATTTTTC
	45	70913	0.00344498	TRBV13-3		TRBJ2-7	TRBC2	TGTGCCAGCAGGGTTTATGAACAGTACTTC
	46	70788	0.00343891	TRBV5	TRBD1	TRBJ1-1	TRBC2	TGTGCCAGCAGCCTGGGACAGGGGGAAGAAGTCTTCTTT
	47	65209	0.00316788	TRBV15		TRBJ1-3	TRBC2	TGTGCCAGCAGTTTCGGAGGGACTGGAAATACGCTCTATTTT
	48	64045	0.00311133	TRBV12-1	TRBD1	TRBJ2-7	TRBC2	TGTGCCAGCTCTCCCGACAGGGGGCATCGGGAACAGTACTTC
	49	63709	0.00309501	TRBV15		TRBJ2-7	TRBC2	TGTGCCAGCAGTCAGAGCTCCTATGAACAGTACTTC
	50	59844	0.00290724	TRBV13-1	TRBD1	TRBJ1-5	TRBC2	TGTGCCAGCAGTGATCGGGACAGGGACAACCAGGCTCCGCTTTTT
	51	58109	0.00282296	TRBV13-1		TRBJ1-1	TRBC2	TGTGCCAGCAGTGATGTCAGAGAAGTCTTCTTT
	52	55643	0.00270316	TRBV29	TRBD1	TRBJ1-1	TRBC2	TGTGCTAGCAGCCCGGGACAGGGTGCAAACACAGAAGTCTTCTTT
	53	54679	0.00265633	TRBV13-2	TRBD1	TRBJ1-1	TRBC2	TGTGCCAGCGGTGGGCGACAGAAAGCAAACACAGAAGTCTTCTTT
	54	53952	0.00262101	TRBV17	TRBD2	TRBJ2-2	TRBC2	TGTGCTAGCAGTGATCCGGGACTGGGGAACACCGGGCAGCTCTACTTT
	55	53530	0.00260051	TRBV12-1	TRBD1	TRBJ1-2	TRBC2	TGTGCCAGCTCTCCCCGGGACTCCGACTACACCTTC
	56	52263	0.00253896	TRBV13-2	TRBD1	TRBJ2-7	TRBC2	TGTGCCAGCGGTGGAGGGGCAGGGATGTATGAACAGTACTTC
	57	51010	0.00247808	TRBV15	TRBD2	TRBJ2-2	TRBC2	TGTGCCAGCAGTCCCTGGGGGTCAAACACCGGGCAGCTCTACTTT
	58	50990	0.00247711	TRBV14	TRBD2	TRBJ2-5	TRBC2	TGTGCCAGCAGTGGACTGGGGGGAAGGCAAGACACCCAGTACTTT
	59	49540	0.00240667	TRBV5	TRBD1	TRBJ2-2	TRBC2	TGTGCCAGCAGCCTCGACAGGGGGATCGGCGGGCAGCTCTACTTT
	60	48636	0.00236275	TRBV13-3		TRBJ1-3	TRBC2	TGTGCCAGCAGTGATCGGAATTCTGGAAATACGCTCTATTTT
	61	48010	0.00233234	TRBV20		TRBJ2-1	TRBC2	TGTGGTGCTGGGACTTTTTATAACTATGCTGAGCAGTTCTTC
	62	47420	0.00230368	TRBV13-1	TRBD2	TRBJ2-4	TRBC2	TGTGCCAGCAGTCGGACTGGGGCTAGTCAAAACACCTTGTACTTT
	63	46892	0.00227803	TRBV13-1		TRBJ2-1	TRBC2	TGTGCCAGCAGTGATGCCCCGATCTATGCTGAGCAGTTCTTC
	64	46471	0.00225758	TRBV13-1	TRBD1	TRBJ1-2	TRBC2	TGTGCCAGCAGTGATGGGACAGGGCACTCCGACTACACCTTC
	65	46400	0.00225413	TRBV14	TRBD1	TRBJ1-6	TRBC2	TGTGCCAGCAGTTTCTCCAGGGGGCTTAATTCGCCCCTCTACTTT
	66	46058	0.00223751	TRBV13-1	TRBD1	TRBJ1-3	TRBC2	TGTGCCAGCAGTCCCGACAGGGGCCTTTCTGGAAATACGCTCTATTTT
	67	44942	0.0021833	TRBV5		TRBJ1-1	TRBC2	TGTGCCAGCAGCCAAGACAGTACAGAAGTCTTCTTT
	68	44858	0.00217922	TRBV14		TRBJ2-2	TRBC2	TGTGCCAGCAGTTTCCTACAAAACACCGGGCAGCTCTACTTT
	69	43886	0.002132	TRBV14	TRBD1	TRBJ2-3	TRBC2	TGTGCCAGCAGCCGACAGGGGTGGGCAGAAACGCTGTATTTT
	70	43743	0.00212505	TRBV12-1	TRBD1	TRBJ1-2	TRBC2	TGTGCCAGCTCTCTCGGGACAGGAGCAAACTCCGACTACACCTTC
	71	43204	0.00209887	TRBV3	TRBD1	TRBJ1-2	TRBC2	TGTGCCAGCAGCTTAGAGAACAGGGAGGGCTCCGACTACACCTTC
	72	42226	0.00205135	TRBV3		TRBJ1-3	TRBC2	TGTGCCAGCAGCTTAGTAGGGACTGGAAATACGCTCTATTTT
	73	41476	0.00201492	TRBV12-2	TRBD1	TRBJ2-5	TRBC2	TGTGCCAGCTCTCTCGACAGTCAAGACACCCAGTACTTT
	74	40546	0.00196974	TRBV2	TRBD1	TRBJ2-7	TRBC2	TGTGCCAGCAGCCAAGAAGGGGACAACTATGAACAGTACTTC
	75	40422	0.00196372	TRBV16	TRBD2	TRBJ2-7	TRBC2	TGTGCAAGCAGCTTAGAACTGGGGGGGCGGGAACAGTACTTC
	76	40250	0.00195536	TRBV20		TRBJ2-5	TRBC2	TGTGGTGCTAGGCCCGAACAAGACACCCAGTACTTT
	77	39749	0.00193102	TRBV15		TRBJ1-3	TRBC2	TGTGCCAGCAGACAGGATTCTGGAAATACGCTCTATTTT
	78	39483	0.0019181	TRBV23		TRBJ2-7	TRBC2	TGCTCCGGCCAGTACTTC
	79	38848	0.00188725	TRBV17	TRBD2	TRBJ2-4	TRBC2	TGTGCTAGCAGTATTCGACTGGGGGATAGTCAAAACACCTTGTACTTT
	80	38650	0.00187763	TRBV5		TRBJ2-4	TRBC2	TGTGCCAGCAGCCAAGAAAACAGTCAAAACACCTTGTACTTT
	81	38562	0.00187336	TRBV3	TRBD2	TRBJ2-5	TRBC2	TGTGCCAGCAGCTCGGGACTGGGGGGGCTAGACACCCAGTACTTT
	82	38450	0.00186791	TRBV12-2		TRBJ2-7	TRBC2	TGTGCCAGCTCTTTCTCCTATGAACAGTACTTC
	83	37006	0.00179776	TRBV16	TRBD1	TRBJ1-2	TRBC2	TGTGCAAGCAGCTTAGGGACACTTGCAAACTCCGACTACACCTTC
	84	36782	0.00178688	TRBV5	TRBD1	TRBJ1-3	TRBC2	TGTGCCAGCAGCTCCGGGACAGCTTCTGGAAATACGCTCTATTTT
	85	36540	0.00177513	TRBV13-2		TRBJ1-6	TRBC2	TGTGCCAGCGGTGATAGGAAAGGCTATAATTCGCCCCTCTACTTT
	86	35176	0.00170886	TRBV29		TRBJ1-4	TRBC2	TGTGCTAGCAGCCTACAAATTTCCAACGAAAGATTATTTTTC
	87	34886	0.00169477	TRBV1	TRBD2	TRBJ1-1	TRBC2	TGCACCTGCAGTGCGGGGGGGGGCGGATACACAGAAGTCTTCTTT
	88	34880	0.00169448	TRBV13-3	TRBD1	TRBJ2-7	TRBC2	TGTGCCAGCAGTCAGGGGGATGAACAGTACTTC
	89	34731	0.00168724	TRBV13-2	TRBD1	TRBJ2-3	TRBC2	TGTGCCAGCGGTGATCGGGACAAATCTAGTGCAGAAACGCTGTATTTT
	90	34496	0.00167583	TRBV5	TRBD1	TRBJ2-1	TRBC2	TGTGCCAGCAGCCCCCGGGAAAACTATGCTGAGCAGTTCTTC
	91	34431	0.00167267	TRBV14	TRBD2	TRBJ2-7	TRBC2	TGTGCCAGCAGTCGGACTGGGGGCCAGTACTTC
	92	34320	0.00166728	TRBV19	TRBD2	TRBJ2-4	TRBC2	TGTGCCAGCAGTCTGGGACTGGGGGGGCGCGTTAACACCTTGTACTTT
	93	34253	0.00166402	TRBV1	TRBD1	TRBJ2-1	TRBC2	TGCACCTGCAGTGCAGATAGCAGGGGGCCCGCTGAGCAGTTCTTC
	94	33465	0.00162574	TRBV13-2	TRBD1	TRBJ2-1	TRBC2	TGTGCCAGCGGGACCCGGGACAATGAGCAGTTCTTC
	95	33454	0.00162521	TRBV13-1	TRBD2	TRBJ2-4	TRBC2	TGTGCCAGCAGTGATGCATCCTGGGGGTCTAGTCAAAACACCTTGTACTTT
	96	33189	0.00161233	TRBV13-3		TRBJ1-1	TRBC2	TGTGCCAGCAGGGCATACACAGAAGTCTTCTTT
	97	33119	0.00160893	TRBV12-2		TRBJ2-7	TRBC2	TGTGCCAGCTCTCTCGGGGTTGAACAGTACTTC
	98	32081	0.00155851	TRBV23	TRBD1	TRBJ2-1	TRBC2	TGCTCCAGCACAACCGGGACAGTGAACTATGCTGAGCAGTTCTTC
	99	31709	0.00154043	TRBV29	TRBD1	TRBJ1-6	TRBC2	TGTGCTAGCAGTCCCCGACAGGGGAATAATTCGCCCCTCTACTTT
	100	31326	0.00152183	TRBV26	TRBD1	TRBJ2-1	TRBC2	TGTGCCAGCAGTCCGGGACAGTATGCTGAGCAGTTCTTC
	101	31090	0.00151036	TRBV19	TRBD2	TRBJ2-1	TRBC2	TGTGCCAGCAGCGACTGGGGGGTAAACTATGCTGAGCAGTTCTTC
	102	30671	0.00149001	TRBV12-2	TRBD1	TRBJ2-7	TRBC2	TGTGCCAGCTCCCCGGGACAGCGATATGAACAGTACTTC
	103	29983	0.00145658	TRBV29	TRBD1	TRBJ1-1	TRBC2	TGTGCTAGCAGTTCCGGGACAAACACAGAAGTCTTCTTT
	104	29838	0.00144954	TRBV13-3		TRBJ1-1	TRBC2	TGTGCCAGCAGTGATGGGAATGCAAACACAGAAGTCTTCTTT
	105	29835	0.0014494	TRBV13-2	TRBD1	TRBJ1-6	TRBC2	TGTGCCAGCGGTGATCAGGGGTATAATTCGCCCCTCTACTTT
	106	28739	0.00139615	TRBV3	TRBD2	TRBJ2-1	TRBC2	TGTGCCAGCAGCTTAGACCGGGGGGGCGCGGATGCTGAGCAGTTCTTC
	107	28424	0.00138085	TRBV17	TRBD2	TRBJ2-3	TRBC2	TGTGCTAGCAGTAGAGCTGGGGATAGTGCAGAAACGCTGTATTTT
	108	28418	0.00138056	TRBV14		TRBJ1-4	TRBC2	TGTGCCAGCAGAAGGGACATTTCCAACGAAAGATTATTTTTC
	109	28358	0.00137764	TRBV14	TRBD2	TRBJ2-5	TRBC2	TGTGCCAGCAGTCGACTGGGGGGGCGCAGAGACACCCAGTACTTT
	110	27567	0.00133921	TRBV17	TRBD2	TRBJ2-5	TRBC2	TGTGCTAGCAGTAGAAGCACTGGGGTCCAAGACACCCAGTACTTT
	111	26761	0.00130006	TRBV17	TRBD2	TRBJ2-1	TRBC2	TGTGCTAGCAGTAGTGGGGGGGACTATGCTGAGCAGTTCTTC
	112	26728	0.00129846	TRBV13-2	TRBD1	TRBJ1-2	TRBC2	TGTGCCAGCGGGGGGGACAATGCAAACTCCGACTACACCTTC
	113	26315	0.00127839	TRBV20	TRBD1	TRBJ1-2	TRBC2	TGTGGTGCTTTAAACCGGGACAGGGGAAACTCCGACTACACCTTC
	114	25569	0.00124215	TRBV13-2	TRBD2	TRBJ2-7	TRBC2	TGTGCCAGCGGTGATGCTGGGAGAAAGTACTTC
	115	25369	0.00123244	TRBV29	TRBD1	TRBJ2-3	TRBC2	TGTGCTAGCAGTTTATCGGTAGGGGACAGGGCTAGTGCAGAAACGCTGTATTTT
	116	24445	0.00118755	TRBV17	TRBD1	TRBJ2-1	TRBC2	TGTGCTAGCAGTAGAGCCGGGAACTATGCTGAGCAGTTCTTC
	117	24309	0.00118094	TRBV2	TRBD1	TRBJ2-7	TRBC2	TGTGCCAGCAGCCAAGAGGGGGACAACTATGAACAGTACTTC
	118	24259	0.00117851	TRBV29	TRBD1	TRBJ2-7	TRBC2	TGTGCTAGCAGTCCCGGGACAGGGGGGTATGAACAGTACTTC
	119	24204	0.00117584	TRBV17	TRBD2	TRBJ2-7	TRBC2	TGTGCTAGCAGTTCTGGGGGGGCGCGTGAACAGTACTTC
	120	24023	0.00116705	TRBV1		TRBJ1-4	TRBC2	TGCACCTGCAGTGCCGGTTCCAACGAAAGATTATTTTTC
	121	23444	0.00113892	TRBV13-1	TRBD2	TRBJ2-1	TRBC2	TGTGCCAGCAGTACTGGGGGGGGCTATGCTGAGCAGTTCTTC
	122	23368	0.00113523	TRBV5	TRBD1	TRBJ1-1	TRBC2	TGTGCCAGCAGCCAAGAGAGGACAGGGGGCGAAGTCTTCTTT
	123	23284	0.00113115	TRBV13-2	TRBD1	TRBJ1-2	TRBC2	TGTGCCAGCGGTGATCGTGCCAGGGGAAACTCCGACTACACCTTC
	124	22940	0.00111443	TRBV14	TRBD1	TRBJ2-2	TRBC2	TGTGCCAGCATACAGGGGAACACCGGGCAGCTCTACTTT
	125	22042	0.00107081	TRBV29	TRBD1	TRBJ1-1	TRBC2	TGTGCTAGCAGTACGTACAGGGACAACACAGAAGTCTTCTTT
	126	21966	0.00106712	TRBV13-1	TRBD1	TRBJ1-2	TRBC2	TGTGCCAGCAGTGAAGGGACAGGGGACTCCGACTACACCTTC
	127	21916	0.00106469	TRBV13-2		TRBJ2-4	TRBC2	TGTGCCAGCGGGGACACCTTGTACTTT
	128	21575	0.00104812	TRBV5	TRBD1	TRBJ1-1	TRBC2	TGTGCCAGCAGCCAAGAGCAGGGGGCAAACACAGAAGTCTTCTTT
	129	21453	0.00104219	TRBV13-1	TRBD1	TRBJ1-2	TRBC2	TGTGCCAGCAGTGAGGGGACAGGGGACTCCGACTACACCTTC
	130	21438	0.00104147	TRBV15	TRBD1	TRBJ1-4	TRBC2	TGTGCCAGCACCACAGGGGGCGAAAGATTATTTTTC
	131	20882	0.00101446	TRBV13-2	TRBD1	TRBJ1-1	TRBC2	TGTGCCAGCGGTGGGCGGACAGGGGCAAACACAGAAGTCTTCTTT
	132	20838	0.00101232	TRBV15	TRBD1	TRBJ1-2	TRBC2	TGTGCCAGCTCTTGCAGGGTCTCCGACTACACCTTC
	133	20766	0.00100882	TRBV26	TRBD1	TRBJ2-1	TRBC2	TGTGCCAGCAGTCTACAGGGATGGGCTGAGCAGTTCTTC
	134	20711	0.00100615	TRBV17	TRBD1	TRBJ1-1	TRBC2	TGTGCTAGCAGTTGGGACAGGGGAAACACAGAAGTCTTCTTT
	135	20495	0.000995654	TRBV15		TRBJ2-1	TRBC2	TGTGCCAGCAGGGACAACTATGCTGAGCAGTTCTTC
	136	20068	0.000974911	TRBV5	TRBD1	TRBJ1-1	TRBC2	TGTGCCAGCAGCCAAGATCCAGGGGTCAACACAGAAGTCTTCTTT
	137	19935	0.000968449	TRBV16	TRBD2	TRBJ2-1	TRBC2	TGTGCAAGCAGCACACTGGGGGTCTATGCTGAGCAGTTCTTC
	138	19888	0.000966166	TRBV12-2	TRBD2	TRBJ2-7	TRBC2	TGTGCCAGCTCCCCTTCGCGACTGGGGGGGCGCGATGAACAGTACTTC
	139	19828	0.000963251	TRBV31	TRBD2	TRBJ2-3	TRBC2	TGTGCCTGGAGTCTAGAAGACTGGGGGGGCGCAGAAACGCTGTATTTT
	140	19809	0.000962328	TRBV5	TRBD1	TRBJ2-3	TRBC2	TGTGCCAGCAGCCCCCCGGGGGGATCAGAAACGCTGTATTTT
	141	19693	0.000956693	TRBV13-3	TRBD1	TRBJ1-2	TRBC2	TGTGCCAGCAGAACCGGGACAAACTACACCTTC
	142	19692	0.000956644	TRBV17	TRBD2	TRBJ2-7	TRBC2	TGTGCTAGCAGTAGACCCCAGACAGGGGGCTCCTATGAACAGTACTTC
	143	19078	0.000926816	TRBV13-1	TRBD1	TRBJ1-5	TRBC2	TGTGCCAGCAGTGAGGACATTAACAACCAGGCTCCGCTTTTT
	144	18565	0.000901894	TRBV2	TRBD2	TRBJ1-1	TRBC2	TGTGCCAGCAGCCAAGAGGGGGGGGGCACAGAAGTCTTCTTT
	145	18541	0.000900728	TRBV31	TRBD2	TRBJ2-5	TRBC2	TGTGCCTGGAGTCTACGGGACTGGGGGAACCAAGACACCCAGTACTTT
	146	18539	0.000900631	TRBV31	TRBD2	TRBJ2-4	TRBC2	TGTGCCTGGAGTCTGAGGACTGGGGAGGGTCAAAACACCTTGTACTTT
	147	18486	0.000898057	TRBV13-1	TRBD2	TRBJ2-7	TRBC2	TGTGCCAGCAGTGGTCCTGGGGTTGAACAGTACTTC
	148	18452	0.000896405	TRBV13-2		TRBJ2-4	TRBC2	TGTGCCAGCGGTGATGGGCAAAGTCAAAACACCTTGTACTTT
	149	18442	0.000895919	TRBV31	TRBD1	TRBJ2-2	TRBC2	TGTGCCTGGAGTCTGACAGTACAAAACACCGGGCAGCTCTACTTT
	150	18386	0.000893199	TRBV13-2	TRBD1	TRBJ1-5	TRBC2	TGTGCCAGCGGTGGCGTCCCGGGACAGGGGGCGAACAACCAGGCTCCGCTTTTT
	151	18324	0.000890187	TRBV19	TRBD1	TRBJ1-3	TRBC2	TGTGCCAGCAGTACCCTACAGGGACCTGGAAATACGCTCTATTTT
	152	18275	0.000887806	TRBV2		TRBJ2-5	TRBC2	TGTGCCAGCAGCCAAGACGAAGACACCCAGTACTTT
	153	17759	0.000862739	TRBV15	TRBD1	TRBJ2-4	TRBC2	TGTGCCAGCAGCGTGACAGGGGGCGTAAACACCTTGTACTTT
	154	17690	0.000859387	TRBV17	TRBD1	TRBJ1-1	TRBC2	TGTGCTAGCAGTCGACAGGGGACCCCCACAGAAGTCTTCTTT
	155	17533	0.000851759	TRBV23	TRBD1	TRBJ1-4	TRBC2	TGCTCCAGCAGTCAACGGGACAGGGCGGACGAAAGATTATTTTTC
	156	17481	0.000849233	TRBV13-2		TRBJ2-4	TRBC2	TGTGCCAGCGGTGATGCCGGCACCTTGTACTTT
	157	17465	0.000848456	TRBV12-1	TRBD2	TRBJ2-3	TRBC2	TGTGCCAGCTCTCCCGACTGGAAAACGCTGTATTTT
	158	17414	0.000845978	TRBV5	TRBD2	TRBJ2-1	TRBC2	TGTGCCAGCAGCCAAGATGTGGACTGGGGAAACTATGCTGAGCAGTTCTTC
	159	17374	0.000844035	TRBV17		TRBJ2-3	TRBC2	TGTGCTAGCAGTAGAGATAAAGGAGAAACGCTGTATTTT
	160	17289	0.000839906	TRBV13-3	TRBD1	TRBJ1-2	TRBC2	TGTGCCAGCAGATCAGGGAACTCCGACTACACCTTC
	161	17234	0.000837234	TRBV16	TRBD1	TRBJ1-3	TRBC2	TGTGCAAGCAGCTCGGGACATCTTTCTGGAAATACGCTCTATTTT
	162	17207	0.000835922	TRBV12-2	TRBD1	TRBJ2-3	TRBC2	TGTGCCAGCTCTTCAGGGGACCCGCTGTATTTT
	163	17097	0.000830578	TRBV13-2		TRBJ2-1	TRBC2	TGTGCCAGCGGTGATAAAAGCCAGGCTAACTATGCTGAGCAGTTCTTC
	164	17086	0.000830044	TRBV5	TRBD1	TRBJ2-7	TRBC2	TGTGCCAGCAGCCAGGGCGGGGAACAGTACTTC
	165	16840	0.000818093	TRBV13-1	TRBD1	TRBJ1-3	TRBC2	TGTGCCAGCAAACAGGGGGATGGAAATACGCTCTATTTT
	166	16820	0.000817122	TRBV14		TRBJ1-6	TRBC2	TGTGCCAGCAGTGAGGGAAACTATAATTCGCCCCTCTACTTT
	167	16436	0.000798467	TRBV14	TRBD2	TRBJ2-7	TRBC2	TGTGCCAGCAGCCGGACTGGGGAACAGTACTTC
	168	16426	0.000797981	TRBV13-2	TRBD2	TRBJ2-5	TRBC2	TGTGCCAGCGGTGATAGGGCTGGGGGGAACCAAGACACCCAGTACTTT
	169	16208	0.00078739	TRBV16	TRBD1	TRBJ2-1	TRBC2	TGTGCAAGCAGCTTGCCGGGACAGGGCTATGCTGAGCAGTTCTTC
	170	16184	0.000786225	TRBV13-3		TRBJ2-4	TRBC2	TGTGCCAGCAGTGGCCTCAACACCTTGTACTTT
	171	16089	0.000781609	TRBV16	TRBD2	TRBJ2-7	TRBC2	TGTGCAAGCAGCTTAGACTGGGGGAGCTCCTATGAACAGTACTTC
	172	16072	0.000780784	TRBV13-1	TRBD2	TRBJ2-1	TRBC2	TGTGCCAGCAGTGGCACTGGGGGGAACTATGCTGAGCAGTTCTTC
	173	16011	0.00077782	TRBV29	TRBD1	TRBJ2-1	TRBC2	TGTGCTAGCAGTTCCCGGGACAAAAATAACTATGCTGAGCAGTTCTTC
	174	15960	0.000775343	TRBV23	TRBD2	TRBJ2-7	TRBC2	TGCTCCAGCAGCCCGACTGGGGCACAAGTACAGTACTTC
	175	15502	0.000753093	TRBV31	TRBD1	TRBJ2-5	TRBC2	TGTGCCTGGAGTCTCCACAGGGGAGAGGGCCAAGACACCCAGTACTTT
	176	15470	0.000751538	TRBV3	TRBD2	TRBJ2-1	TRBC2	TGTGCCAGCAGCTTAGGCCGGACTGGGGGCTATGCTGAGCAGTTCTTC
	177	15377	0.00074702	TRBV15		TRBJ1-3	TRBC2	TGTGCCAGCAGGCAGGATTCTGGAAATACGCTCTATTTT
	178	15244	0.000740559	TRBV14	TRBD1	TRBJ1-1	TRBC2	TGTGCCAGCAGTTTACGACAGCAAAACACAGAAGTCTTCTTT
	179	15059	0.000731572	TRBV5		TRBJ2-7	TRBC2	TGTGCCAGCAGCCAAGATGACAACTATGAACAGTACTTC
	180	14944	0.000725985	TRBV29	TRBD1	TRBJ2-1	TRBC2	TGTGCTAGCAGTCCGGGACAGTATGCTGAGCAGTTCTTC
	181	14887	0.000723216	TRBV26	TRBD1	TRBJ1-1	TRBC2	TGTGCCAGCAGCCCCGGCAGTGCAAACACAGAAGTCTTCTTT
	182	14737	0.000715929	TRBV12-2	TRBD2	TRBJ2-4	TRBC2	TGTGCCAGCTCTCTCACCCTGGGGGGAAGTCAAAACACCTTGTACTTT
	183	14717	0.000714957	TRBV23	TRBD2	TRBJ2-7	TRBC2	TGCTCCAGCAGTCAATCGACTGGGGGGTTTGAACAGTACTTC
	184	14583	0.000708447	TRBV29	TRBD1	TRBJ2-3	TRBC2	TGTGCTAGCAGTCTCAGGGGGCGCGGAGAAACGCTGTATTTT
	185	14578	0.000708204	TRBV5	TRBD2	TRBJ2-1	TRBC2	TGTGCCAGCAGCCAAGACTGGGGGGTCTATGCTGAGCAGTTCTTC
	186	14575	0.000708059	TRBV13-3		TRBJ2-2	TRBC2	TGTGCCAGCAGTGCATTAAACACCGGGCAGCTCTACTTT
	187	14567	0.00070767	TRBV14		TRBJ2-5	TRBC2	TGTGCCAGCAGTCTTCAAGACACCCAGTACTTT
	188	14419	0.00070048	TRBV30	TRBD1	TRBJ2-7	TRBC2	TGTAGTTCTAGCCCCGGGACAAACTATGAACAGTACTTC
	189	14364	0.000697808	TRBV12-1	TRBD2	TRBJ2-4	TRBC2	TGTGCCGGCGGGGGGCGCGTTCAAAACACCTTGTACTTT
	190	14327	0.000696011	TRBV3	TRBD2	TRBJ2-2	TRBC2	TGTGCCAGCAGCTGGACTGTGAACACCGGGCAGCTCTACTTT
	191	13863	0.00067347	TRBV29	TRBD1	TRBJ2-1	TRBC2	TGTGCTAGCGCTCCGGGACAAAACTATGCTGAGCAGTTCTTC
	192	13844	0.000672547	TRBV17	TRBD2	TRBJ2-1	TRBC2	TGTGCTAGCAGCGCTGGGGGGGACTATGCTGAGCAGTTCTTC
	193	13764	0.00066866	TRBV13-3		TRBJ1-4	TRBC2	TGTGCCAGCAGTGGGACCATTTCCAACGAAAGATTATTTTTC
	194	13685	0.000664822	TRBV12-2		TRBJ2-1	TRBC2	TGTGCCAGCTCTCTTTTTGCTGAGCAGTTCTTC
	195	13675	0.000664336	TRBV5	TRBD2	TRBJ2-7	TRBC2	TGTGCCAGCAGCCCCCAGCAGGACCACTATGAACAGTACTTC
	196	13670	0.000664094	TRBV17	TRBD1	TRBJ2-7	TRBC2	TGTGCTAGCAGTAGACAGGGGGCCTATGAACAGTACTTC
	197	13604	0.000660887	TRBV13-2	TRBD2	TRBJ2-5	TRBC2	TGTGCCAGCGGTGTCACTGGGGGGCAAGACACCCAGTACTTT
	198	13587	0.000660061	TRBV12-2		TRBJ1-5	TRBC2	TGTGCCAGCTCTCTGTTTCAGGCTCCGCTTTTT
	199	13575	0.000659478	TRBV29	TRBD1	TRBJ1-1	TRBC2	TGTGCTAGCAGTTCCGGGAACACAGAAGTCTTCTTT
	200	13561	0.000658798	TRBV26		TRBJ1-3	TRBC2	TGTGCCAGCAGGCCGGACAATTCTGGAAATACGCTCTATTTT
	201	13492	0.000655446	TRBV26	TRBD2	TRBJ2-2	TRBC2	TGTGCCAGCTCGGACTGGGGAGCAAACACCGGGCAGCTCTACTTT
	202	13441	0.000652969	TRBV29	TRBD2	TRBJ2-5	TRBC2	TGTGCTAGCAGTTGGGGGGGTCTCCAAGACACCCAGTACTTT
	203	13346	0.000648353	TRBV13-1	TRBD1	TRBJ2-5	TRBC2	TGTGCCAGCAGTGATGACGGGGGCGCGGGAGACACCCAGTACTTT
	204	13277	0.000645001	TRBV13-2	TRBD2	TRBJ2-4	TRBC2	TGTGCCAGCGGTGATGGATGGGGGGGAAACACCTTGTACTTT
	205	13207	0.000641601	TRBV16	TRBD1	TRBJ2-1	TRBC2	TGTGCAAGCAGCTGGGCAGGGGGCTATGCTGAGCAGTTCTTC
	206	13183	0.000640435	TRBV14	TRBD1	TRBJ2-7	TRBC2	TGTGCCAGCAGTCCGACAGGGGGTGAACAGTACTTC
	207	13146	0.000638637	TRBV20	TRBD1	TRBJ1-4	TRBC2	TGTGGTGCTAGGGATCAGGGACAGACCAACGAAAGATTATTTTTC
	208	13127	0.000637714	TRBV13-1	TRBD2	TRBJ2-4	TRBC2	TGTGCCAGCAGTCGACTGGGGGGTGGTCAAAACACCTTGTACTTT
	209	12879	0.000625666	TRBV17		TRBJ2-4	TRBC2	TGTGCCGCCGGTCAAAACACCTTGTACTTT
	210	12799	0.00062178	TRBV20	TRBD1	TRBJ1-2	TRBC2	TGTGGTGCTGGGGACAGGGTAGGCTCCGACTACACCTTC
	211	12542	0.000609295	TRBV4	TRBD2	TRBJ2-3	TRBC2	TGTGCCAGCTCCGGGACTGGGTCTGTTGCAGAAACGCTGTATTTT
	212	12519	0.000608178	TRBV19		TRBJ2-1	TRBC2	TGTGCCAGCAGTATAAAGGCAAACTATGCTGAGCAGTTCTTC
	213	12451	0.000604874	TRBV3	TRBD1	TRBJ2-7	TRBC2	TGTGCCAGCAGCAGACAGTATGAACAGTACTTC
	214	12425	0.000603611	TRBV13-2		TRBJ2-7	TRBC2	TGTGCCAGCGGTGATGCAGGCGAACAGTACTTC
	215	12349	0.000599919	TRBV13-2		TRBJ2-4	TRBC2	TGTGCCAGCGGTGATAGTCAAAACACCTTGTACTTT
	216	12330	0.000598996	TRBV20	TRBD1	TRBJ2-5	TRBC2	TGTGGTGCTAGGACAGGAGAGGACACCCAGTACTTT
	217	12129	0.000589231	TRBV14		TRBJ2-2	TRBC2	TGTGCCAGCATCAGAGGAAACACCGGGCAGCTCTACTTT
	218	11998	0.000582867	TRBV29		TRBJ1-5	TRBC2	TGTGCTAGCAGTTCCCAGTTTAACAACCAGGCTCCGCTTTTT
	219	11965	0.000581264	TRBV13-2	TRBD1	TRBJ1-6	TRBC2	TGTGCCAGCGGTGGGCGCCGGGACACCCATAATTCGCCCCTCTACTTT
	220	11939	0.000580001	TRBV29	TRBD1	TRBJ1-3	TRBC2	TGTGCTAGCAGTTTACTCGACAGTTCTGGAAATACGCTCTATTTT
	221	11910	0.000578592	TRBV12-2	TRBD1	TRBJ2-7	TRBC2	TGTGCCAGCTCTCTGGACACATATGAACAGTACTTC
	222	11905	0.000578349	TRBV4	TRBD2	TRBJ2-5	TRBC2	TGTGCCAGCAGCTTCTGGGGGGCCCAAGACACCCAGTACTTT
	223	11880	0.000577135	TRBV20	TRBD1	TRBJ1-2	TRBC2	TGTGGTGCAGAAGACAGGGAAAATGCAAACTCCGACTACACCTTC
	224	11863	0.000576309	TRBV13-2	TRBD2	TRBJ2-5	TRBC2	TGTGCCAGCGGTGTGGACTGGGAAGACACCCAGTACTTT
	225	11856	0.000575969	TRBV5	TRBD1	TRBJ2-1	TRBC2	TGTGCCAGCAGCCAAACTCAGGGGGCCGGTGCTGAGCAGTTCTTC
	226	11841	0.00057524	TRBV17	TRBD1	TRBJ2-1	TRBC2	TGTGCTAGCAGGGGACAGGGGGCTGAGCAGTTCTTC
	227	11713	0.000569022	TRBV13-1	TRBD1	TRBJ2-1	TRBC2	TGTGCCAGCAGATCGGGGGCGTGGGCTGAGCAGTTCTTC
	228	11634	0.000565184	TRBV13-2	TRBD1	TRBJ1-3	TRBC2	TGTGCCAGCGGTGAGCCCGGGGTCCTGGGAAATACGCTCTATTTT
	229	11436	0.000555565	TRBV16	TRBD2	TRBJ2-3	TRBC2	TGTGCAAGCAGCCCAGACTGGGGCACTAGTGCAGAAACGCTGTATTTT
	230	11372	0.000552456	TRBV13-1	TRBD1	TRBJ2-2	TRBC2	TGTGCCAGCAGTGACCCGGGACAGGGGGCCGGCACCGGGCAGCTCTACTTT
	231	11360	0.000551873	TRBV3	TRBD1	TRBJ1-2	TRBC2	TGTGCCAGCATGGGACAGGGAGGGGACTCCGACTACACCTTC
	232	11324	0.000550124	TRBV29	TRBD1	TRBJ2-3	TRBC2	TGTGCTAGCAGTTCGACAGGGTTTAGTGCAGAAACGCTGTATTTT
	233	11252	0.000546626	TRBV13-3	TRBD1	TRBJ2-3	TRBC2	TGTGCCAGCAGTGCCGGGACAGGGGGAGGTGCAGAAACGCTGTATTTT
	234	11235	0.0005458	TRBV4		TRBJ1-1	TRBC2	TGTGCCAGCAGCTATGCAGGAGCAAACACAGAAGTCTTCTTT
	235	11163	0.000542303	TRBV26	TRBD1	TRBJ2-1	TRBC2	TGTGCCAGCAGTCCGGGACAATATGCTGAGCAGTTCTTC
	236	11050	0.000536813	TRBV13-2	TRBD2	TRBJ2-1	TRBC2	TGTGCCAGCGGTGCCGACTGGGGGGGCGGGTATGCTGAGCAGTTCTTC
	237	10967	0.000532781	TRBV13-3	TRBD2	TRBJ2-3	TRBC2	TGTGCCAGCAGTGATGTGGGGGTAGGAGCAGAAACGCTGTATTTT
	238	10962	0.000532538	TRBV4	TRBD2	TRBJ2-5	TRBC2	TGTGCCAGCAGCTCCCGACTGGGGGGGCGAGACACCCAGTACTTT
	239	10911	0.00053006	TRBV24	TRBD2	TRBJ2-4	TRBC2	TGTGCCAGCAGTCTGTATGGGGGAAGCCAAAACACCTTGTACTTT
	240	10882	0.000528651	TRBV14	TRBD1	TRBJ1-4	TRBC2	TGTGCCAGCAGTTTCAGGGGAGGGGGAAACGAAAGATTATTTTTC
	241	10834	0.00052632	TRBV5	TRBD2	TRBJ2-1	TRBC2	TGTGCCAGCAGCCAAGTAGGGGGGCGCTATGCTGAGCAGTTCTTC
	242	10814	0.000525348	TRBV15	TRBD1	TRBJ2-4	TRBC2	TGTGCCAGCAGTTGGGACAGCAGTCAAAACACCTTGTACTTT
	243	10792	0.000524279	TRBV13-2	TRBD1	TRBJ1-1	TRBC2	TGTGCCAGCGGTGAGAGGGGGCGCGTCTTCTTT
	244	10787	0.000524036	TRBV12-1	TRBD1	TRBJ2-1	TRBC2	TGTGCCAGCTCTCCCCAACAGGGGTACTATGCTGAGCAGTTCTTC
	245	10701	0.000519858	TRBV15	TRBD2	TRBJ2-7	TRBC2	TGTGCCAGCAGTTCCCTACTGGGGGGATATGAACAGTACTTC
	246	10683	0.000518984	TRBV12-2	TRBD1	TRBJ2-5	TRBC2	TGTGCCAGCTCTCGGGACAGTCAAGACACCCAGTACTTT
	247	10658	0.000517769	TRBV4	TRBD2	TRBJ2-2	TRBC2	TGTGCCAGCAGGGACTGGGGGAACACCGGGCAGCTCTACTTT
	248	10597	0.000514806	TRBV26	TRBD1	TRBJ1-1	TRBC2	TGTGCCAGCAGTCTGCGGAGGGGGCGGGAAGTCTTCTTT
	249	10583	0.000514126	TRBV13-2	TRBD2	TRBJ2-4	TRBC2	TGTGCCAGCGGTGTCGGGACTGGGGGGGCGAACACCTTGTACTTT
	250	10541	0.000512086	TRBV13-3	TRBD2	TRBJ2-1	TRBC2	TGTGCCAGCTGGGGGGGAGACGCTGAGCAGTTCTTC
	251	10537	0.000511891	TRBV3	TRBD1	TRBJ2-7	TRBC2	TGTGCCAGCAGCTCGACAGTCTCCTATGAACAGTACTTC
	252	10493	0.000509754	TRBV16	TRBD2	TRBJ2-7	TRBC2	TGTGCAAGCAGCATGGACTGGGGGGACTCCTATGAACAGTACTTC
	253	10443	0.000507325	TRBV13-1	TRBD2	TRBJ2-5	TRBC2	TGTGCCAGCAGTGTCGACTGGGGGCAAGACACCCAGTACTTT
	254	10398	0.000505139	TRBV12-2	TRBD1	TRBJ1-1	TRBC2	TGTGCCAGCTCTGAGGGGTCAGAAGTCTTCTTT
	255	10364	0.000503487	TRBV13-1	TRBD1	TRBJ1-2	TRBC2	TGTGCCAGCAAGACAGGGGCAAACTCCGACTACACCTTC
	256	10364	0.000503487	TRBV17	TRBD1	TRBJ2-1	TRBC2	TGTGCTAGCAGTAGAGAACAGGGCTATGCTGAGCAGTTCTTC
	257	10240	0.000497463	TRBV14	TRBD2	TRBJ2-1	TRBC2	TGTGCCAGCAGCCCCTGGGGCGGGGCTGAGCAGTTCTTC
	258	10234	0.000497171	TRBV4	TRBD1	TRBJ1-5	TRBC2	TGTGCCAGCAGGTCCGGGACAAACCAGGCTCCGCTTTTT
	259	10202	0.000495617	TRBV12-1	TRBD1	TRBJ2-1	TRBC2	TGTGCCAGCTCTCCGGGACAGTATGCTGAGCAGTTCTTC
	260	10200	0.00049552	TRBV23	TRBD1	TRBJ2-7	TRBC2	TGCTCCAGCAGTCAATCGGACAGGGTTTATGAACAGTACTTC
	261	10161	0.000493625	TRBV1		TRBJ1-2	TRBC2	TGCACCTGCAGTGCAGCACAGTCCGACTACACCTTC
	262	10158	0.000493479	TRBV15	TRBD2	TRBJ1-1	TRBC2	TGTGCCAGCAGCCGGGCCTCAAACACAGAAGTCTTCTTT
	263	10110	0.000491147	TRBV26		TRBJ2-1	TRBC2	TGTGCCAGCAGTCTGGGAAACTATGCTGAGCAGTTCTTC
	264	10082	0.000489787	TRBV16	TRBD2	TRBJ2-4	TRBC2	TGTGCAAGCAGCTTAGATTGGACTGGGGGTCAAAACACCTTGTACTTT
	265	10027	0.000487115	TRBV29	TRBD1	TRBJ2-5	TRBC2	TGTGCTAGCAGTTCAGGGGGGGGCCAAGACACCCAGTACTTT
	266	9885	0.000480217	TRBV26	TRBD2	TRBJ2-2	TRBC2	TGTGCCAGCAGTGACTGGGGAGCAAACACCGGGCAGCTCTACTTT
	267	9864	0.000479197	TRBV17		TRBJ2-1	TRBC2	TGTGCTAGCAGTAGACCTAAGCAGTTCTTC
	268	9854	0.000478711	TRBV20		TRBJ1-2	TRBC2	TGTGGTGCTAGGGAGGGCAACTCCGACTACACCTTC
	269	9839	0.000477982	TRBV16	TRBD1	TRBJ1-2	TRBC2	TGTGCAAGCAGCCTCGGGACACTTGCAAACTCCGACTACACCTTC
	270	9824	0.000477253	TRBV5	TRBD1	TRBJ1-4	TRBC2	TGTGCCAGCAGCCAAGATAGTCAGGGGGTTTCCAACGAAAGATTATTTTTC
	271	9808	0.000476476	TRBV12-1	TRBD1	TRBJ1-1	TRBC2	TGTGCCAGCTCTCCCGGGACAGGGGTTAACACAGAAGTCTTCTTT
	272	9753	0.000473804	TRBV1	TRBD2	TRBJ2-5	TRBC2	TGCACCTGCAGTGTTCCCCTGGGGGGAGAAGACACCCAGTACTTT
	273	9630	0.000467829	TRBV13-2		TRBJ1-4	TRBC2	TGTGCCAGCGGTGATACAGTTTCCAACGAAAGATTATTTTTC
	274	9606	0.000466663	TRBV12-1	TRBD1	TRBJ2-7	TRBC2	TGTGCCAGCTCTCCGTACAGGGAGAGCTCCTATGAACAGTACTTC
	275	9581	0.000465448	TRBV3	TRBD1	TRBJ2-7	TRBC2	TGTGCCAGCAGCGTGACAGGGGTTGAACAGTACTTC
	276	9557	0.000464283	TRBV19	TRBD2	TRBJ2-5	TRBC2	TGTGCCAGCAGTATAACTGGGGGGCCAGACACCCAGTACTTT
	277	9503	0.000461659	TRBV4	TRBD1	TRBJ1-1	TRBC2	TGTGCCAGCAGCTCGACAGGGAAAAACACAGAAGTCTTCTTT
	278	9396	0.000456461	TRBV13-1	TRBD2	TRBJ2-5	TRBC2	TGTGCCAGCAGTGTGACTGGGGGGGCGCAAGACACCCAGTACTTT
	279	9327	0.000453109	TRBV26		TRBJ2-1	TRBC2	TGTGCCAGCAGTCTTGGCTCCTATGCTGAGCAGTTCTTC
	280	9326	0.00045306	TRBV13-2	TRBD1	TRBJ1-1	TRBC2	TGTGCCAGCGGAGGGACAGGGGACACAGAAGTCTTCTTT
	281	9319	0.00045272	TRBV15	TRBD1	TRBJ2-3	TRBC2	TGTGCCAGCAGACAGGATTCTAGTGCAGAAACGCTGTATTTT
	282	9296	0.000451603	TRBV17		TRBJ2-7	TRBC2	TGTGCTAGCAGTAGTGCGGGGTCCTATGAACAGTACTTC
	283	9289	0.000451263	TRBV16		TRBJ1-3	TRBC2	TGTGCAAGCAGCTTAGCAGGAAATACGCTCTATTTT
	284	9244	0.000449077	TRBV1	TRBD1	TRBJ2-1	TRBC2	TGCACCTGCAGTGCCGGGACAGTCTATGCTGAGCAGTTCTTC
	285	9149	0.000444462	TRBV29	TRBD1	TRBJ1-4	TRBC2	TGTGCTAGCAGTTTATGGGACAGGGGGGGGAGCGAAAGATTATTTTTC
	286	9141	0.000444073	TRBV13-1		TRBJ1-4	TRBC2	TGTGCCAGCAGTGATAGGGGAATTTCCAACGAAAGATTATTTTTC
	287	9102	0.000442178	TRBV13-3	TRBD1	TRBJ1-6	TRBC2	TGTGCCAGCAGTGATAACAGGGGGCTCCGGTCGCCCCTCTACTTT
	288	9054	0.000439847	TRBV13-3	TRBD1	TRBJ2-1	TRBC2	TGTGCCAGCAGTGAAGGGACACTTAACTATGCTGAGCAGTTCTTC
	289	9020	0.000438195	TRBV12-2		TRBJ1-2	TRBC2	TGTGCCAGCTCTCTCGGGCAGACAAACTCCGACTACACCTTC
	290	9020	0.000438195	TRBV29	TRBD1	TRBJ2-3	TRBC2	TGTGCTAGCAGTGGAGGGGGCGCAGAAACGCTGTATTTT
	291	9008	0.000437612	TRBV5	TRBD1	TRBJ1-4	TRBC2	TGTGCCAGCAGCCAAGAACAGGGGGCTAACGAAAGATTATTTTTC
	292	8939	0.00043426	TRBV13-1	TRBD2	TRBJ2-4	TRBC2	TGTGCCAGCAGTGACTGGGGGGGCGAAAGTCAAAACACCTTGTACTTT
	293	8926	0.000433628	TRBV29		TRBJ1-2	TRBC2	TGTGCTAGCAGTTTATCGTCAAACTCCGACTACACCTTC
	294	8926	0.000433628	TRBV16		TRBJ2-2	TRBC2	TGTGCAAGCAGCTCCCGACACTCAAACACCGGGCAGCTCTACTTT
	295	8920	0.000433337	TRBV16	TRBD2	TRBJ2-3	TRBC2	TGTGCAAGCAGCTTCGTGGGGGGGCGTGCAGAAACGCTGTATTTT
	296	8903	0.000432511	TRBV26	TRBD2	TRBJ2-1	TRBC2	TGTGCCAGCAGCCGGGACTGGGGGGCGAACTATGCTGAGCAGTTCTTC
	297	8842	0.000429548	TRBV3		TRBJ2-1	TRBC2	TGTGCCAGCAGCCCGGACAATTATGCTGAGCAGTTCTTC
	298	8750	0.000425078	TRBV29		TRBJ2-2	TRBC2	TGTGCTAGCATGGGTGCAAACACCGGGCAGCTCTACTTT
	299	8748	0.000424981	TRBV13-1	TRBD1	TRBJ1-1	TRBC2	TGTGCCAGCAGTGAAGGGACAGGGGAAGAAGTCTTCTTT
	300	8658	0.000420609	TRBV13-1	TRBD1	TRBJ2-7	TRBC2	TGTGCCAGCAGTGAGGGACGGGGACAGGAACAGTACTTC
	301	8523	0.00041405	TRBV29	TRBD1	TRBJ1-3	TRBC2	TGTGCTAGCAGTTGGGACAGTTCTGGAAATACGCTCTATTTT
	302	8515	0.000413662	TRBV3	TRBD2	TRBJ2-1	TRBC2	TGTGCCAGCAGCTCCGACTGGGGGGGGAACTATGCTGAGCAGTTCTTC
	303	8437	0.000409873	TRBV15	TRBD1	TRBJ1-4	TRBC2	TGTGCCAGCAGTTTATGGGACAGGGGCGTTTCCAACGAAAGATTATTTTTC
	304	8407	0.000408415	TRBV13-2	TRBD2	TRBJ2-1	TRBC2	TGTGCCAGCGGTGATCGGACTGGGGCTAACTATGCTGAGCAGTTCTTC
	305	8399	0.000408026	TRBV13-3		TRBJ1-3	TRBC2	TGTGCCAGCAGGGACAGGCATTCTGGAAATACGCTCTATTTT
	306	8341	0.000405209	TRBV5		TRBJ2-5	TRBC2	TGTGCCAGCAGCCAAGACAGATACCAAGACACCCAGTACTTT
	307	8195	0.000398116	TRBV17		TRBJ2-1	TRBC2	TGTGCTAGCAGTGGACAGAACTATGCTGAGCAGTTCTTC
	308	8161	0.000396464	TRBV16		TRBJ1-2	TRBC2	TGTGCAAGCAGCTCCGCAAACTCCGACTACACCTTC
	309	8159	0.000396367	TRBV13-1	TRBD1	TRBJ2-7	TRBC2	TGTGCCAGCAGTGAACAGGGGAGGGAACAGTACTTC
	310	8111	0.000394035	TRBV12-1	TRBD2	TRBJ2-4	TRBC2	TGTGCCAGCTCTCGGACTGGGGAAAACACCTTGTACTTT
	311	8109	0.000393938	TRBV31	TRBD2	TRBJ2-3	TRBC2	TGTGCCTGGAGTCTAGAGGACTGGGGGGGCGCAGAAACGCTGTATTTT
	312	7987	0.000388011	TRBV31	TRBD1	TRBJ2-2	TRBC2	TGTGCCTGGAGTCAGACTGTCGCAAACACCGGGCAGCTCTACTTT
	313	7943	0.000385874	TRBV1	TRBD1	TRBJ2-5	TRBC2	TGCACCTGCAGGCCGGGACAGGGGCCAGACACCCAGTACTTT
	314	7879	0.000382765	TRBV14	TRBD1	TRBJ1-6	TRBC2	TGTGCCAGCAGCCCGACAGGGGGGACCTATAATTCGCCCCTCTACTTT
	315	7878	0.000382716	TRBV16		TRBJ2-5	TRBC2	TGTGCAAGCAGCCACGGAGTACTTAACCAAGACACCCAGTACTTT
	316	7835	0.000380627	TRBV13-2	TRBD2	TRBJ2-1	TRBC2	TGTGCCAGCGGTGATGCTTGGGGGGGCGCAGATAACTATGCTGAGCAGTTCTTC
	317	7819	0.00037985	TRBV13-3		TRBJ2-7	TRBC2	TGTGCCAGCAGTGAGGGGGGCCCCTATGAACAGTACTTC
	318	7804	0.000379121	TRBV29		TRBJ1-4	TRBC2	TGTGCTAGCAGTTTCAACGAAAGATTATTTTTC
	319	7793	0.000378587	TRBV5	TRBD2	TRBJ2-7	TRBC2	TGTGCCAGCAGCCAAGAGGACTGGGGGGGGGAACAGTACTTC
	320	7767	0.000377324	TRBV13-2	TRBD2	TRBJ2-3	TRBC2	TGTGCCAGCGGTGATAGGGCTGGGTCTAGTGCAGAAACGCTGTATTTT
	321	7760	0.000376984	TRBV13-1		TRBJ2-7	TRBC2	TGTGCCAGCAGTGAGAGTTATGAACAGTACTTC
	322	7756	0.000376789	TRBV13-2	TRBD2	TRBJ2-5	TRBC2	TGTGCCAGCGGTGATCAGACTGGGGACCAAGACACCCAGTACTTT
	323	7648	0.000371543	TRBV4	TRBD2	TRBJ2-1	TRBC2	TGTGCCAGCAGCTTGGGGAACTATGCTGAGCAGTTCTTC
	324	7647	0.000371494	TRBV4	TRBD1	TRBJ1-1	TRBC2	TGTGCCAGCAGCGAGACAGGGACAAACACAGAAGTCTTCTTT
	325	7647	0.000371494	TRBV4	TRBD1	TRBJ1-2	TRBC2	TGTGCCAGCAGCTTCGGACACTTTGCAAACTCCGACTACACCTTC
	326	7643	0.0003713	TRBV13-3	TRBD2	TRBJ2-7	TRBC2	TGTGCCAGCAGTGGGACTGGGGGGGTCTCCTATGAACAGTACTTC
	327	7638	0.000371057	TRBV5		TRBJ1-1	TRBC2	TGTGCCAGCAGCCAAGATAGCAGAGAAGTCTTCTTT
	328	7630	0.000370668	TRBV13-1	TRBD1	TRBJ2-7	TRBC2	TGTGCCAGCAGTGAGGGGACAGGGGATGAACAGTACTTC
	329	7522	0.000365421	TRBV15	TRBD2	TRBJ2-7	TRBC2	TGTGCCAGCAGTTCGAACTGGGGGAGCTCCTATGAACAGTACTTC
	330	7518	0.000365227	TRBV13-2		TRBJ2-5	TRBC2	TGTGCCAGCGGAGGAGGCCAAGACACCCAGTACTTT
	331	7507	0.000364693	TRBV13-2	TRBD2	TRBJ2-5	TRBC2	TGTGCCAGCGGTGATGCACTGGGGGTGGACACCCAGTACTTT
	332	7480	0.000363381	TRBV26		TRBJ1-3	TRBC2	TGTGCCAGCAGCCTGGGACAGTATTCTGGAAATACGCTCTATTTT
	333	7469	0.000362847	TRBV20	TRBD1	TRBJ1-3	TRBC2	TGTGGTGCTAGCAGGGCCGATTCTGGAAATACGCTCTATTTT
	334	7443	0.000361584	TRBV29	TRBD1	TRBJ1-1	TRBC2	TGTGCTAGCAGTTTATCGGGACAGGGTTACACAGAAGTCTTCTTT
	335	7438	0.000361341	TRBV13-2		TRBJ1-1	TRBC2	TGTGCCAGCGGTGATATCGACGCAAACACAGAAGTCTTCTTT
	336	7388	0.000358912	TRBV13-1	TRBD1	TRBJ1-1	TRBC2	TGTGCCAGCAGTCCCGACAGGGCCGAAGTCTTCTTT
	337	7375	0.00035828	TRBV13-3	TRBD1	TRBJ1-2	TRBC2	TGTGCCAGCAGTGATAACGGGGGAGGGAGATCCGACTACACCTTC
	338	7369	0.000357989	TRBV17	TRBD1	TRBJ1-1	TRBC2	TGTGCTAGGGACAGCCCCCAACAAGCAAACACAGAAGTCTTCTTT
	339	7336	0.000356386	TRBV4	TRBD2	TRBJ2-4	TRBC2	TGTGCCAGCAGCTACTGGGTTCAAAACACCTTGTACTTT
	340	7227	0.00035109	TRBV13-1	TRBD1	TRBJ2-7	TRBC2	TGTGCCAGCAGTGGGGGGTGGGACATTACCTATGAACAGTACTTC
	341	7202	0.000349876	TRBV17	TRBD1	TRBJ2-2	TRBC2	TGTGCTAGCAGGCGGGACAAAAACACCGGGCAGCTCTACTTT
	342	7192	0.00034939	TRBV1	TRBD1	TRBJ2-4	TRBC2	TGCACCTGCAGTGCAGCGGGGCGGGGGAGTCAAAACACCTTGTACTTT
	343	7187	0.000349147	TRBV14	TRBD1	TRBJ1-1	TRBC2	TGTGCCAGCAGTTTAGGGACAACAGAAGTCTTCTTT
	344	7145	0.000347107	TRBV13-2	TRBD1	TRBJ2-5	TRBC2	TGTGCCAGCGGTGATGTAGGGGGCCTTAACCAAGACACCCAGTACTTT
	345	7140	0.000346864	TRBV16	TRBD2	TRBJ2-2	TRBC2	TGTGCAAGCAGCTGGGGGGGGGGAGACACCGGGCAGCTCTACTTT
	346	7134	0.000346572	TRBV14	TRBD2	TRBJ2-7	TRBC2	TGTGCCAGCAGCCACTGGGAGGGGTATGAACAGTACTTC
	347	7131	0.000346427	TRBV13-3	TRBD1	TRBJ1-1	TRBC2	TGTGCCAGCAGTGTGGGACAATCAAACACAGAAGTCTTCTTT
	348	7111	0.000345455	TRBV29		TRBJ2-1	TRBC2	TGTGCTAGCAGTTTCGGGGTTGCTGAGCAGTTCTTC
	349	7079	0.0003439	TRBV29	TRBD1	TRBJ2-1	TRBC2	TGTGCTAGCAGTTCCGGGACAGACTATGCTGAGCAGTTCTTC
	350	7078	0.000343852	TRBV29	TRBD1	TRBJ2-7	TRBC2	TGTGCTAGCACAGGGATGAATGAACAGTACTTC
	351	7049	0.000342443	TRBV3	TRBD2	TRBJ2-3	TRBC2	TGTGCCAGCAGCCCGACTGGGGGGGCAAGTGCAGAAACGCTGTATTTT
	352	7023	0.00034118	TRBV26	TRBD1	TRBJ1-3	TRBC2	TGTGCCAGCAGTCGGACAGGAAATTCTGGAAATACGCTCTATTTT
	353	7009	0.0003405	TRBV13-1	TRBD1	TRBJ2-1	TRBC2	TGTGCCAGCAGTGCCGGGACAAATGCTGAGCAGTTCTTC
	354	7004	0.000340257	TRBV13-2	TRBD1	TRBJ1-1	TRBC2	TGTGCCAGCGGTGATAGGAGGGGGTCAAACACAGAAGTCTTCTTT
	355	6998	0.000339965	TRBV1		TRBJ2-2	TRBC2	TGCACCTGCAGTGCAGATCGAACAAATGCAAACACCGGGCAGCTCTACTTT
	356	6991	0.000339625	TRBV2	TRBD2	TRBJ2-4	TRBC2	TGTGCCAGCAGCCAAGAATCTTCTGGGGGGGCAAGTCAAAACACCTTGTACTTT
	357	6927	0.000336516	TRBV19	TRBD2	TRBJ2-4	TRBC2	TGTGCCAGCAGTCCTGGGGGTAGTCAAAACACCTTGTACTTT
	358	6872	0.000333844	TRBV14		TRBJ2-5	TRBC2	TGTGCCAGCAGTTTCTTTGGTAACCAAGACACCCAGTACTTT
	359	6841	0.000332338	TRBV19	TRBD2	TRBJ2-1	TRBC2	TGTGCCAGCAGTATAAGGGGGGGCGCCTATGCTGAGCAGTTCTTC
	360	6741	0.00032748	TRBV16		TRBJ2-2	TRBC2	TGTGCAAGCAGCTTCCAGGCAAACACCGGGCAGCTCTACTTT
	361	6739	0.000327383	TRBV20		TRBJ1-1	TRBC2	TGTGGTGCTAGGGATCCTCAGTACACAGAAGTCTTCTTT
	362	6724	0.000326654	TRBV13-3	TRBD1	TRBJ1-2	TRBC2	TGTGCCAGCAGTTTGACAGGGGGCGACTCCGACTACACCTTC
	363	6720	0.00032646	TRBV5		TRBJ1-3	TRBC2	TGTGCCAGCAGCCAAGATTGGGCTTCTGGAAATACGCTCTATTTT
	364	6708	0.000325877	TRBV4	TRBD2	TRBJ2-1	TRBC2	TGTGCCAGCAGCGGGGGACTGGGGCGGGCTGAGCAGTTCTTC
	365	6679	0.000324468	TRBV15	TRBD1	TRBJ2-7	TRBC2	TGTGCCAGCAGAGGACAGGGGGATTATGAACAGTACTTC
	366	6676	0.000324322	TRBV20	TRBD1	TRBJ1-3	TRBC2	TGTGGTGCTAGGGACCGGACAGGGGGCTCTGGAAATACGCTCTATTTT
	367	6655	0.000323302	TRBV3	TRBD1	TRBJ1-1	TRBC2	TGTGCCAGCAGCCGGACAGCAAACACAGAAGTCTTCTTT
	368	6618	0.000321505	TRBV13-3	TRBD1	TRBJ1-6	TRBC2	TGTGCCAGCAGTGACGGAGGGGGTAATTCGCCCCTCTACTTT
	369	6585	0.000319902	TRBV4	TRBD2	TRBJ2-4	TRBC2	TGTGCCAGCAGCTCGGGACTGAACACCTTGTACTTT
	370	6548	0.000318104	TRBV14		TRBJ2-5	TRBC2	TGTGCCAGCAGTTCACGACCAGACACCCAGTACTTT
	371	6532	0.000317327	TRBV13-2	TRBD1	TRBJ2-5	TRBC2	TGTGCCAGCGGTGAGGGACAACAAGACACCCAGTACTTT
	372	6518	0.000316647	TRBV19	TRBD1	TRBJ2-4	TRBC2	TGTGCCAGCAGTATTGCTCAGGGGGCCCAAAACACCTTGTACTTT
	373	6511	0.000316307	TRBV31	TRBD1	TRBJ2-3	TRBC2	TGTGCCTGGAGTTCCCGGGACTGGAGTAGTGCAGAAACGCTGTATTTT
	374	6489	0.000315238	TRBV4	TRBD2	TRBJ2-4	TRBC2	TGTGCCAGAGACTGGGGTACTAGTCAAAACACCTTGTACTTT
	375	6464	0.000314023	TRBV19	TRBD1	TRBJ1-3	TRBC2	TGTGCCAGCAGACCGGGACAGGGGTCTTCTGGAAATACGCTCTATTTT
	376	6431	0.00031242	TRBV3	TRBD2	TRBJ2-7	TRBC2	TGTGCCAGCAGCTTAGGCTGGGGGGCCTATGAACAGTACTTC
	377	6429	0.000312323	TRBV13-2	TRBD1	TRBJ1-5	TRBC2	TGTGCCAGCGGTGGCAGGGGAGACAACCAGGCTCCGCTTTTT
	378	6415	0.000311643	TRBV12-1	TRBD2	TRBJ2-4	TRBC2	TGTGCCAGCTCTCTCGACTGGGGTGGTCAAAACACCTTGTACTTT
	379	6410	0.0003114	TRBV5	TRBD1	TRBJ1-5	TRBC2	TGTGCCAGCAGCCGGGACAGTCAGGCTCCGCTTTTT
	380	6404	0.000311109	TRBV14	TRBD1	TRBJ1-6	TRBC2	TGTGCCAGCAGCGCCGGGAACTATAATTCGCCCCTCTACTTT
	381	6400	0.000310914	TRBV14	TRBD1	TRBJ2-7	TRBC2	TGTGCCAGCAGTCGGGACAGGGCTTATGAACAGTACTTC
	382	6395	0.000310671	TRBV19	TRBD2	TRBJ2-5	TRBC2	TGTGCCAGCAGCCCTGGGGGGGTCCAAGACACCCAGTACTTT
	383	6369	0.000309408	TRBV29		TRBJ2-7	TRBC2	TGTGCTAGCAAAGAACAGTACTTC
	384	6346	0.000308291	TRBV20		TRBJ2-4	TRBC2	TGTGGTGCTAGGGAAACTCAAAACACCTTGTACTTT
	385	6321	0.000307076	TRBV3	TRBD1	TRBJ2-4	TRBC2	TGTGCCAGCAGCCCAGACAGGGCCGGTCAAAACACCTTGTACTTT
	386	6297	0.000305911	TRBV13-2		TRBJ1-1	TRBC2	TGTGCCAGCGGTGGAAGACATATCTCAAACACAGAAGTCTTCTTT
	387	6295	0.000305813	TRBV15		TRBJ2-1	TRBC2	TGTGCCAGCAGAGACACCCTAGCTGAGCAGTTCTTC
	388	6290	0.00030557	TRBV15	TRBD1	TRBJ1-3	TRBC2	TGTGCCAGCAGGACCGACAGTTCTGGAAATACGCTCTATTTT
	389	6286	0.000305376	TRBV13-2		TRBJ2-4	TRBC2	TGTGCCAGCGGTGATAGAACAGAAAACACCTTGTACTTT
	390	6279	0.000305036	TRBV19	TRBD2	TRBJ1-6	TRBC2	TGTGCCAGCAGTATTGGGGGGCGGAATTCGCCCCTCTACTTT
	391	6264	0.000304307	TRBV29	TRBD1	TRBJ2-7	TRBC2	TGTGCTAGCAGTCCCCCGGGGTGGGAACAGTACTTC
	392	6193	0.000300858	TRBV13-2		TRBJ2-1	TRBC2	TGTGCCAGCGGTGATGTACAGAACTATGCTGAGCAGTTCTTC
	393	6176	0.000300032	TRBV19	TRBD1	TRBJ2-1	TRBC2	TGTGCCAGCAGTAGACAGGTTAACTATGCTGAGCAGTTCTTC
	394	6175	0.000299984	TRBV13-1	TRBD1	TRBJ2-5	TRBC2	TGTGCCAGCAGTGATGACAGGGGCCAAGACACCCAGTACTTT
	395	6107	0.00029668	TRBV15	TRBD1	TRBJ2-7	TRBC2	TGTGCCAGCAGTTTAGACCCTGGGTATGAACAGTACTTC
	396	6049	0.000293863	TRBV13-3		TRBJ1-2	TRBC2	TGTGCCAGCAGTGATGCTCATGCAAACTCCGACTACACCTTC
	397	6035	0.000293182	TRBV4	TRBD2	TRBJ2-7	TRBC2	TGTGCCAGCAGCGCCGACGGGACTGGGCTCTATGAACAGTACTTC
	398	6025	0.000292697	TRBV12-1	TRBD1	TRBJ2-3	TRBC2	TGTGCCAGCTCTCTCGCGGCCGGGACAGCTAGTGCAGAAACGCTGTATTTT
	399	5975	0.000290268	TRBV12-1	TRBD2	TRBJ2-1	TRBC2	TGTGCCAGCTCACCGACTGGTAACTATGCTGAGCAGTTCTTC
	400	5894	0.000286333	TRBV13-2		TRBJ2-3	TRBC2	TGTGCCAGCGGTGATCGGCAAACACTTAGTGCAGAAACGCTGTATTTT
	401	5875	0.00028541	TRBV17	TRBD2	TRBJ2-1	TRBC2	TGTGCTAGCAGTAGTGGAGGGGACTATGCTGAGCAGTTCTTC
	402	5875	0.00028541	TRBV12-1	TRBD2	TRBJ2-3	TRBC2	TGTGCCAGCTCTTCCGACTGGGGTTCTAGTGCAGAAACGCTGTATTTT
	403	5864	0.000284875	TRBV14		TRBJ1-1	TRBC2	TGTGCCAGCAGCTCGACATATGCAAACACAGAAGTCTTCTTT
	404	5863	0.000284827	TRBV1	TRBD2	TRBJ1-1	TRBC2	TGCACCTGCAGTGCAGCGATCGTGGGGGGCGACACAGAAGTCTTCTTT
	405	5859	0.000284632	TRBV2	TRBD2	TRBJ2-3	TRBC2	TGTGCCAGCAGCCAAGATCTGGGGGTTAGTGCAGAAACGCTGTATTTT
	406	5806	0.000282058	TRBV5	TRBD1	TRBJ1-4	TRBC2	TGTGCCAGCAGCCCGGGACAGGGGGAAAGATTATTTTTC
	407	5794	0.000281475	TRBV13-2	TRBD1	TRBJ1-1	TRBC2	TGTGCCAGCCGGGAGTTTGCAAACACAGAAGTCTTCTTT
	408	5772	0.000280406	TRBV5	TRBD1	TRBJ2-4	TRBC2	TGTGCCAGCAGCCAGGGACAAAGTCAAAACACCTTGTACTTT
	409	5763	0.000279969	TRBV3		TRBJ2-3	TRBC2	TGTGCCAGCAGCTTACCCTTCTCTAGTGCAGAAACGCTGTATTTT
	410	5731	0.000278414	TRBV1	TRBD1	TRBJ2-1	TRBC2	TGCACCTGCAGTGCAGATCGGAGGGACAGAAACTATGCTGAGCAGTTCTTC
	411	5729	0.000278317	TRBV5	TRBD2	TRBJ2-7	TRBC2	TGTGCCAGCAGCCAAGAAGATTGGGGAGGGGAACAGTACTTC
	412	5727	0.00027822	TRBV19		TRBJ2-1	TRBC2	TGTGCCAGCAGTACCACCAATTATAACTATGCTGAGCAGTTCTTC
	413	5706	0.0002772	TRBV13-3	TRBD1	TRBJ1-1	TRBC2	TGTGCCGGGACAGGGGGCCCAAACACAGAAGTCTTCTTT
	414	5680	0.000275936	TRBV13-3	TRBD2	TRBJ2-7	TRBC2	TGTGCCAGCAGTGGAACTGGGGGGGTTTCCTATGAACAGTACTTC
	415	5679	0.000275888	TRBV15		TRBJ1-4	TRBC2	TGTGCCAGCACCCGGGACATTTCCAACGAAAGATTATTTTTC
	416	5628	0.00027341	TRBV14	TRBD1	TRBJ2-3	TRBC2	TGTGCCAGCAGTTCAGGGGGCAGAGCAGAAACGCTGTATTTT
	417	5626	0.000273313	TRBV13-2	TRBD2	TRBJ2-4	TRBC2	TGTGCCAGCGGAGGACTGGGGGTAAACACCTTGTACTTT
	418	5548	0.000269524	TRBV19	TRBD1	TRBJ2-1	TRBC2	TGTGCCAGCAGTATGAGGGACAGGGGTCGGGCTGAGCAGTTCTTC
	419	5544	0.00026933	TRBV13-2	TRBD2	TRBJ2-1	TRBC2	TGTGCCAGCGCCCTGGGGGTCTATGCTGAGCAGTTCTTC
	420	5536	0.000268941	TRBV1	TRBD1	TRBJ1-1	TRBC2	TGCACCTGCAGTGCCTCAGGGTACACAGAAGTCTTCTTT
	421	5525	0.000268406	TRBV30		TRBJ2-1	TRBC2	TGTAGTTCTAGAGGACAAAACTATGCTGAGCAGTTCTTC
	422	5505	0.000267435	TRBV12-2	TRBD2	TRBJ2-5	TRBC2	TGTGCCAGCTCTGGGGACTCTCAAGACACCCAGTACTTT
	423	5494	0.000266901	TRBV20		TRBJ2-1	TRBC2	TGTGGCGCTGGGACTTTTTATAACTATGCTGAGCAGTTCTTC
	424	5489	0.000266658	TRBV5		TRBJ2-7	TRBC2	TGTGCCAGCAGCCAAGATACGAATTATGAACAGTACTTC
	425	5480	0.00026622	TRBV13-3		TRBJ1-1	TRBC2	TGTGCCAGCAGTGATCATGCAAACACAGAAGTCTTCTTT
	426	5459	0.0002652	TRBV15	TRBD2	TRBJ2-4	TRBC2	TGTGCCAGCAGTATACTGGGAGCTCAAAACACCTTGTACTTT
	427	5416	0.000263111	TRBV13-2	TRBD1	TRBJ2-5	TRBC2	TGTGCCAGCGGTGACAGGGGCGGCACCCAGTACTTT
	428	5416	0.000263111	TRBV14	TRBD1	TRBJ2-4	TRBC2	TGTGCCAGCAGTCCCGGGAATAGTCAAAACACCTTGTACTTT
	429	5413	0.000262965	TRBV29		TRBJ1-3	TRBC2	TGTGCTAGCAGTTTACATTCTGGAAATACGCTCTATTTT
	430	5394	0.000262042	TRBV17		TRBJ2-2	TRBC2	TGTGCTAGCAGGTCAAACACAGCAAACACCGGGCAGCTCTACTTT
	431	5352	0.000260002	TRBV12-1		TRBJ1-2	TRBC2	TGTGCCAGCTCTGCTCGACAAACCGACTACACCTTC
	432	5338	0.000259322	TRBV29	TRBD1	TRBJ1-1	TRBC2	TGTGCTGGCAGCCCGGGACAGGGTGCAAACACAGAAGTCTTCTTT
	433	5332	0.00025903	TRBV13-2	TRBD1	TRBJ2-3	TRBC2	TGTGCCAGCGGTGATCGGGACAGGGGCAGTGCAGAAACGCTGTATTTT
	434	5283	0.00025665	TRBV12-2	TRBD1	TRBJ2-7	TRBC2	TGTGCCAGCTCTCTCGACAGCTATGAACAGTACTTC
	435	5262	0.00025563	TRBV12-2	TRBD2	TRBJ2-5	TRBC2	TGTGCCAGCTCTCTTTGGGGGGGCGCTGACACCCAGTACTTT
	436	5240	0.000254561	TRBV3	TRBD2	TRBJ2-5	TRBC2	TGTGCCAGCAGCTTGACTGGGGGACAAGACACCCAGTACTTT
	437	5240	0.000254561	TRBV17	TRBD1	TRBJ1-1	TRBC2	TGTGCTAGCAGTCGGGACAGGGGGAGTACAGAAGTCTTCTTT
	438	5223	0.000253735	TRBV5	TRBD2	TRBJ2-7	TRBC2	TGTGCCAGCAGCCAAGATCTGGGGGATGAACAGTACTTC
	439	5219	0.000253541	TRBV4	TRBD2	TRBJ2-1	TRBC2	TGTGCCAGCAGCTTGGGGGGGAACTATGCTGAGCAGTTCTTC
	440	5212	0.000253201	TRBV19	TRBD2	TRBJ2-4	TRBC2	TGTGCCAGCAGTAGGACTGGGGGGTCTCAAAACACCTTGTACTTT
	441	5212	0.000253201	TRBV31	TRBD2	TRBJ2-4	TRBC2	TGTGCCTGGAGTTGGGGGGGCGGGAGTCAAAACACCTTGTACTTT
	442	5203	0.000252764	TRBV19	TRBD2	TRBJ2-5	TRBC2	TGTGCCAGCAGTATTGGGGGGGCACGAGACACCCAGTACTTT
	443	5199	0.000252569	TRBV1	TRBD2	TRBJ1-5	TRBC2	TGCACCTGCAGTGACGGGGGGAACCAGGCTCCGCTTTTT
	444	5192	0.000252229	TRBV4	TRBD2	TRBJ2-3	TRBC2	TGTGCCAGCAGTTGGGACTGGGAGAAAAAAACGCTGTATTTT
	445	5185	0.000251889	TRBV3	TRBD1	TRBJ1-4	TRBC2	TGTGCCAGCAGCTTAGACAGGGCCGAAAGATTATTTTTC
	446	5156	0.00025048	TRBV29		TRBJ2-4	TRBC2	TGTGCTAGCAGTATACAG
	447	5090	0.000247274	TRBV3	TRBD2	TRBJ2-1	TRBC2	TGTGCCAGCAGCCTGGGACTGGGTCCCTATGCTGAGCAGTTCTTC
	448	5087	0.000247128	TRBV5	TRBD1	TRBJ1-4	TRBC2	TGTGCCAGCAGCCAAGCCCAGGGAGGCAACGAAAGATTATTTTTC
	449	5086	0.00024708	TRBV1		TRBJ1-1	TRBC2	TGCACCTGCAGTGCAGATAGGCCGGCAAGGACAGAAGTCTTCTTT
	450	5084	0.000246983	TRBV12-2		TRBJ2-4	TRBC2	TGTGCCAGCTCTCTCCCGCTCAGTCAAAACACCTTGTACTTT
	451	5074	0.000246497	TRBV15	TRBD2	TRBJ2-7	TRBC2	TGTGCCAGCAGTCTCGGGGGGGAACAGTACTTC
	452	5070	0.000246302	TRBV13-1		TRBJ2-5	TRBC2	TGTGCCAGCAGTGATGCACAAGACACCCAGTACTTT
	453	5067	0.000246157	TRBV4	TRBD2	TRBJ2-3	TRBC2	TGTGCCAGCAGTGGGACTGGGTCTGTTGCAGAAACGCTGTATTTT
	454	5067	0.000246157	TRBV13-3	TRBD1	TRBJ1-2	TRBC2	TGTGCCAGCAAACAGGGGACCGACTACACCTTC
	455	5063	0.000245962	TRBV17	TRBD2	TRBJ2-1	TRBC2	TGTGCTAGCAGTACCCCCCGGACTGGGGAGAGGTATGCTGAGCAGTTCTTC
	456	5054	0.000245525	TRBV3	TRBD1	TRBJ1-2	TRBC2	TGTGCCAGCAGCTTGTGGGGGCCCGGCTCCGACTACACCTTC
	457	5046	0.000245136	TRBV13-1		TRBJ2-5	TRBC2	TGTGCCAGCAGTGAAACAAAAGACACCCAGTACTTT
	458	5045	0.000245088	TRBV29	TRBD1	TRBJ1-6	TRBC2	GGTGCTAGCAGTCCCCGACAGGGGAATAATTCGCCCCTCTACTTT
	459	5033	0.000244505	TRBV13-3	TRBD1	TRBJ1-2	TRBC2	TGTGCCAGCAGTGATGGGGGCGCAAACTCCGACTACACCTTC
	460	5002	0.000242999	TRBV29	TRBD2	TRBJ2-7	TRBC2	TGTGCTAGCAGTTTCCGGGACTCGAGCTCCTATGAACAGTACTTC
	461	5001	0.00024295	TRBV29	TRBD1	TRBJ1-3	TRBC2	TGTGCTAGCAGCCTCGACAGGCAAGAGTGGAATACGCTCTATTTT
	462	5001	0.00024295	TRBV31	TRBD2	TRBJ2-5	TRBC2	TGTGCCTGGAGTCTGGGGGGGATCCAAGACACCCAGTACTTT
	463	4999	0.000242853	TRBV15		TRBJ1-3	TRBC2	TGTGCCAGCAGAACAGATTCTGGAAATACGCTCTATTTT
	464	4971	0.000241493	TRBV12-1	TRBD2	TRBJ2-5	TRBC2	TGTGCCAGCTCTCCACTGGGGGGGCTGGGTGACACCCAGTACTTT
	465	4948	0.000240376	TRBV13-1	TRBD1	TRBJ2-4	TRBC2	TGTGCCAGCAATCAGGGGGAAAACACCTTGTACTTT
	466	4924	0.00023921	TRBV3	TRBD1	TRBJ2-1	TRBC2	TGTGCCAGCAGCTTCCAGGGGTTGGGGGCTGAGCAGTTCTTC
	467	4907	0.000238384	TRBV15	TRBD1	TRBJ1-4	TRBC2	TGTGCCAGCAGTTTCGACAGTTCCAACGAAAGATTATTTTTC
	468	4904	0.000238238	TRBV3	TRBD2	TRBJ2-5	TRBC2	TGTGCCAGCAGCTTAGGACTGGGGGGGAGAGACACCCAGTACTTT
	469	4886	0.000237364	TRBV3	TRBD1	TRBJ2-2	TRBC2	TGTGCCAGCAGCCCCAGGGTGGGCACCGGGCAGCTCTACTTT
	470	4862	0.000236198	TRBV17	TRBD2	TRBJ2-5	TRBC2	TGTGCTAGCAGTAAGGACTGGGGCCAAGACACCCAGTACTTT
	471	4852	0.000235712	TRBV12-2	TRBD1	TRBJ2-7	TRBC2	TGTGCCAGCTCCCTGACAGGTTATGAACAGTACTTC
	472	4804	0.00023338	TRBV3	TRBD1	TRBJ1-4	TRBC2	TGTGCCAGCAGCCTCGACAGTTCCAACGAAAGATTATTTTTC
	473	4791	0.000232749	TRBV3	TRBD1	TRBJ1-2	TRBC2	TGTGCCAGCAGCCTCCGGGACAGGGTAAACTCCGACTACACCTTC
	474	4771	0.000231777	TRBV16	TRBD2	TRBJ2-2	TRBC2	TGTGCAAGCAGCTTCCCTGGGGGGGCAAACACCGGGCAGCTCTACTTT
	475	4754	0.000230951	TRBV14	TRBD1	TRBJ2-5	TRBC2	TGTGCCAGCAGTCCGGGACAGCAAGACACCCAGTACTTT
	476	4747	0.000230611	TRBV5	TRBD1	TRBJ1-4	TRBC2	TGTGCCAGCAGCCCTCCAGGGAACGAAAGATTATTTTTC
	477	4732	0.000229882	TRBV3	TRBD2	TRBJ2-1	TRBC2	TGTGCCAGCAGCCGCGAGGGGGGGCACTGGGGGAACTATGCTGAGCAGTTCTTC
	478	4724	0.000229494	TRBV1		TRBJ1-4	TRBC2	TGCACCTGCAGTGCAGGGGTTTCCAACGAAAGATTATTTTTC
	479	4721	0.000229348	TRBV3		TRBJ2-5	TRBC2	TGTGCCAGCAGCTCCACGAGGGAAGACACCCAGTACTTT
	480	4667	0.000226725	TRBV17	TRBD2	TRBJ2-7	TRBC2	TGTGCTAGCAGTAGGACCAACTGGGGGGTTGAACAGTACTTC
	481	4656	0.00022619	TRBV26	TRBD1	TRBJ1-3	TRBC2	TGTGCCAGCAGTCTGTCGGGACAAAAATTTTCTGGAAATACGCTCTATTTT
	482	4656	0.00022619	TRBV29		TRBJ2-4	TRBC2	TGTGCTAGCAGTATCAGTCAAAACACCTTGTACTTT
	483	4633	0.000225073	TRBV17	TRBD1	TRBJ2-3	TRBC2	TGTGCTAGCAGTAGACTCCGGGACAGTAGTGCAGAAACGCTGTATTTT
	484	4628	0.00022483	TRBV3		TRBJ1-3	TRBC2	TGTGCCAGCAGCTTAGGGGCATATTCTGGAAATACGCTCTATTTT
	485	4613	0.000224101	TRBV3	TRBD2	TRBJ2-7	TRBC2	TGTGCCAGCAGCTCGACTGGGGGGGCAGATGAACAGTACTTC
	486	4585	0.000222741	TRBV20	TRBD1	TRBJ2-7	TRBC2	TGTGGTGCTAGGGACAGGGGCGAACAGTACTTC
	487	4504	0.000218806	TRBV14		TRBJ1-6	TRBC2	TGTGCCAGCAGTTCGGGCAACTATAATTCGCCCCTCTACTTT
	488	4485	0.000217883	TRBV20		TRBJ1-1	TRBC2	TGTGGTGCTAGCCCTAACACAGAAGTCTTCTTT
	489	4469	0.000217106	TRBV5	TRBD2	TRBJ2-7	TRBC2	TGTGCCAGCAGCCAAGGGACTGGCTCCTATGAACAGTACTTC
	490	4450	0.000216183	TRBV31	TRBD2	TRBJ2-5	TRBC2	TGTGCCTGGAGTCAGGGGGGGCTCCAAGACACCCAGTACTTT
	491	4437	0.000215551	TRBV16	TRBD2	TRBJ2-7	TRBC2	TGTGCAAGCAGCTTAGACTGGGGGGACTCCTATGAACAGTACTTC
	492	4427	0.000215065	TRBV20		TRBJ1-2	TRBC2	TGTGGTGCTAGGGAGGGAAACTCCGACTACACCTTC
	493	4426	0.000215017	TRBV16	TRBD1	TRBJ2-5	TRBC2	TGTGCAAGCAGCTCTCGACAGGGCCGGCAAGACACCCAGTACTTT
	494	4422	0.000214822	TRBV14	TRBD2	TRBJ2-7	TRBC2	TGTGCCAGCAGTTCCGACTGGGGGGTAAGCTCCTATGAACAGTACTTC
	495	4417	0.000214579	TRBV19	TRBD1	TRBJ2-1	TRBC2	TGTGCCAGCACACCGGGACAGGGTAACTATGCTGAGCAGTTCTTC
	496	4413	0.000214385	TRBV13-2	TRBD2	TRBJ2-7	TRBC2	TGTGCCAGCGGAGACTGGGGGGGCGTTGAACAGTACTTC
	497	4412	0.000214337	TRBV5	TRBD1	TRBJ1-1	TRBC2	TGTGCCAGCAGCCCTCCGGGACAAAACACAGAAGTCTTCTTT
	498	4407	0.000214094	TRBV19	TRBD2	TRBJ1-3	TRBC2	TGTGCCAGCAGTATGGGACTGAATTCTGGAAATACGCTCTATTTT
	499	4383	0.000212928	TRBV1	TRBD1	TRBJ1-1	TRBC2	TGCACCTGCAGTGCCGGGACCGCAAACACAGAAGTCTTCTTT
	500	4380	0.000212782	TRBV17	TRBD1	TRBJ2-3	TRBC2	TGTGCTAGCAGTTGGACAAGGGGGGAAACGCTGTATTTT
	501	4376	0.000212588	TRBV13-1		TRBJ1-4	TRBC2	TGTGCCAGCAGTGGGGGTGGCAACGAAAGATTATTTTTC
	502	4371	0.000212345	TRBV3	TRBD2	TRBJ2-5	TRBC2	TGTGCCAGCAGCACCACTCCGGAGACTGGGGGTAACCAAGACACCCAGTACTTT
	503	4368	0.000212199	TRBV14	TRBD1	TRBJ2-7	TRBC2	TGTGCCAGCAGCCCCGGACAGTATGAACAGTACTTC
	504	4364	0.000212005	TRBV4	TRBD2	TRBJ2-5	TRBC2	TGTGCCAGCAGCTACTGGGGGGGTCAAGACACCCAGTACTTT
	505	4349	0.000211276	TRBV2	TRBD2	TRBJ2-7	TRBC2	TGTGCCAGCAGCCAAGATCTGGGGGGGCGCGAACAGTACTTC
	506	4341	0.000210887	TRBV14	TRBD1	TRBJ1-4	TRBC2	TGTGCCAGCAAACAGGGGGCAGGCGAAAGATTATTTTTC
	507	4285	0.000208167	TRBV13-3	TRBD1	TRBJ1-2	TRBC2	TGTGCCAGCAGTGAGGGACAGAACTCCGACTACACCTTC
	508	4276	0.00020773	TRBV13-3		TRBJ2-2	TRBC2	TGTGCCAGCAGGGGTGCCGGGCAGCTCTACTTT
	509	4265	0.000207195	TRBV4	TRBD2	TRBJ2-1	TRBC2	TGTGCCAGCAGCTTGGGGGGGCGCTATGCTGAGCAGTTCTTC
	510	4245	0.000206224	TRBV16		TRBJ2-7	TRBC2	TGTGCAAGCAGCTTGGACACTGGGAGCTCCTATGAACAGTACTTC
	511	4242	0.000206078	TRBV19	TRBD1	TRBJ1-5	TRBC2	TGTGCCAGCATAGGGGGACAACCGAACCAGGCTCCGCTTTTT
	512	4238	0.000205884	TRBV29	TRBD1	TRBJ2-7	TRBC2	TGTGCTAGCAGTTCGGGACAGGGGGCGCAGTACTTC
	513	4228	0.000205398	TRBV13-1	TRBD1	TRBJ1-5	TRBC2	TGTGCCAGCAGAGGGGGAATCAACCAGGCTCCGCTTTTT
	514	4178	0.000202969	TRBV14	TRBD1	TRBJ1-1	TRBC2	TGTGCCAGCAGTTTAAGGACAGCAAACACAGAAGTCTTCTTT
	515	4159	0.000202046	TRBV19		TRBJ2-7	TRBC2	TGTGCCAGCAGTATAAACTCCTATGAACAGTACTTC
	516	4153	0.000201754	TRBV29	TRBD1	TRBJ2-1	TRBC2	TGTGCTAGCAGAGGGACGAAGGCTGAGCAGTTCTTC
	517	4146	0.000201414	TRBV14	TRBD1	TRBJ2-2	TRBC2	TGTGCCAGCAGTTCGACAGGGCCCGGGCAGCTCTACTTT
	518	4131	0.000200685	TRBV16	TRBD2	TRBJ2-5	TRBC2	TGTGCAAGCAGCTTGGGACTGGGGGGGCGGGAGGACACCCAGTACTTT
	519	4115	0.000199908	TRBV13-1		TRBJ1-1	TRBC2	TGTGCCAGCAGTTTAGAAGTCTTCTTT
	520	4104	0.000199374	TRBV13-3	TRBD2	TRBJ2-1	TRBC2	TGTGCCAGCTTGGGGGGTCATGCTGAGCAGTTCTTC
	521	4097	0.000199034	TRBV26		TRBJ2-1	TRBC2	TGTGCCAGCAGTCTGGGGTCCTATGCTGAGCAGTTCTTC
	522	4082	0.000198305	TRBV13-2	TRBD1	TRBJ1-6	TRBC2	TGTGCCAGCGGTGATGACAGGGGGTCCTATAATTCGCCCCTCTACTTT
	523	4054	0.000196945	TRBV13-3	TRBD1	TRBJ1-4	TRBC2	TGTGCCAGCAGTAACAGGGGGCGCAACGAAAGATTATTTTTC
	524	4028	0.000195682	TRBV14		TRBJ2-3	TRBC2	TGTGCCAGCAGTTTCATGACTGGGGTAGAAACGCTGTATTTT
	525	4010	0.000194807	TRBV1	TRBD1	TRBJ2-5	TRBC2	TGCACCTGCAGTGCAGGGGGCAGGGACACCCAGTACTTT
	526	4010	0.000194807	TRBV30	TRBD1	TRBJ2-3	TRBC2	TGTAGTTCTAGGGGGGTTGCAGAAACGCTGTATTTT
	527	3986	0.000193641	TRBV17	TRBD2	TRBJ1-1	TRBC2	TGTGCTAGCAGTAGCGGGGGGAACACAGAAGTCTTCTTT
	528	3982	0.000193447	TRBV4	TRBD2	TRBJ2-7	TRBC2	TGTGCCAGCAGCTCGGGACTGGGGGATGAACAGTACTTC
	529	3978	0.000193253	TRBV13-3	TRBD2	TRBJ2-5	TRBC2	TGTGCCAGCAGTGACTGGGGGGAAGACACCCAGTACTTT
	530	3953	0.000192038	TRBV29		TRBJ1-1	TRBC2	TGTGCTAGCACAGAAGTCTTCTTT
	531	3950	0.000191892	TRBV14		TRBJ1-1	TRBC2	TGTGCCAGCAGTTTGGCGGAAAAACACAGAAGTCTTCTT
	532	3939	0.000191358	TRBV19		TRBJ1-1	TRBC2	TGTGCCAGCAGTGACACAGAAGTCTTCTTT
	533	3928	0.000190824	TRBV13-1		TRBJ1-1	TRBC2	TGTGCCAGCAGTGAGGGCAGAAACACAGAAGTCTTCTTT
	534	3918	0.000190338	TRBV14	TRBD1	TRBJ2-5	TRBC2	TGTGCCAGCAGCCCGGGACAACAAGACACCCAGTACTTT
	535	3917	0.000190289	TRBV1	TRBD1	TRBJ2-5	TRBC2	TGCACCTGCAGTGCCCCTGGGGACACCCAGTACTTT
	536	3916	0.000190241	TRBV12-1		TRBJ1-1	TRBC2	TGTGCCAGCTCTCCGAGAGACACAGAAGTCTTCTTT
	537	3894	0.000189172	TRBV14	TRBD1	TRBJ1-6	TRBC2	TGTGCCAGCAGTTTAGAGGGGGACTATAATTCGCCCCTCTACTTT
	538	3888	0.00018888	TRBV13-1	TRBD2	TRBJ2-2	TRBC2	TGTGCCAGCGGACTGGGGAAAAACACCGGGCAGCTCTACTTT
	539	3887	0.000188832	TRBV13-1	TRBD2	TRBJ2-7	TRBC2	TGTGCCAGCAGTGACGGGACTGGGGAGGAACAGTACTTC
	540	3887	0.000188832	TRBV14	TRBD2	TRBJ2-7	TRBC2	TGTGCCAGCAGCCCGACTGGGCGGATCTATGAACAGTACTTC
	541	3877	0.000188346	TRBV2	TRBD1	TRBJ1-2	TRBC2	TGTGCCAGCAGCCAAGATCGAGGGGGGTACTCCGACTACACCTTC
	542	3873	0.000188152	TRBV16	TRBD2	TRBJ2-5	TRBC2	TGTGCAAGCAGCCCGGACTGGGGGCAAGACACCCAGTACTTT
	543	3870	0.000188006	TRBV14	TRBD1	TRBJ1-4	TRBC2	TGTGCCAGCAGTCCGGGACGAGGGGTTTCCAACGAAAGATTATTTTTC
	544	3862	0.000187617	TRBV26	TRBD1	TRBJ1-4	TRBC2	TGTGCCAGCAGTCTAGGGACAGGGAGGAACGAAAGATTATTTTTC
	545	3860	0.00018752	TRBV13-1		TRBJ1-2	TRBC2	TGTGCCAGCAGTGATGGGACGGGAAACTCCGACTACACCTTC
	546	3852	0.000187132	TRBV13-2	TRBD2	TRBJ2-7	TRBC2	TGTGCCAGCGGTGATGAGGACTGGGGGGGCGCGTCCTATGAACAGTACTTC
	547	3834	0.000186257	TRBV3	TRBD1	TRBJ2-7	TRBC2	TGTGCCAGCAGTCAACAGGGGGTTGAACAGTACTTC
	548	3812	0.000185188	TRBV12-1		TRBJ1-1	TRBC2	TGTGCCAGCTCTCTCTACGGGCCAAACACAGAAGTCTTCTTT
	549	3780	0.000183634	TRBV20	TRBD1	TRBJ1-1	TRBC2	TGTGGTGCTAGGGATCGGGACAATTCAAACACAGAAGTCTTCTTT
	550	3776	0.000183439	TRBV15		TRBJ1-2	TRBC2	TGTGCCAGCAGTTTAACGGTTGCAAACTCCGACTACACCTTC
	551	3774	0.000183342	TRBV19	TRBD2	TRBJ1-1	TRBC2	TGTGCCAGCAGTATGGGGGGGCTGACAGAAGTCTTCTTT
	552	3764	0.000182856	TRBV26	TRBD1	TRBJ2-1	TRBC2	TGTGCCAGCAGTCTGTCGTCCCATGCTGAGCAGTTCTTC
	553	3761	0.000182711	TRBV13-1	TRBD2	TRBJ2-7	TRBC2	TGTGCCAGCAGTGATGCACTGGGGGAACAGTACTTC
	554	3752	0.000182274	TRBV16	TRBD2	TRBJ2-7	TRBC2	TGTGCAAGCAGCTTTGGGACTGGGGTCTATGAACAGTACTTC
	555	3752	0.000182274	TRBV29	TRBD1	TRBJ1-6	TRBC2	TGTGCTAGCAGTTTGGACAGCTCCTATAATTCGCCCCTCTACTTT
	556	3751	0.000182225	TRBV13-3	TRBD2	TRBJ2-1	TRBC2	TGTGCCAGCAGTGAGAGGCTGGGGGATGCTGAGCAGTTCTTC
	557	3747	0.000182031	TRBV3	TRBD2	TRBJ2-5	TRBC2	TGTGCCAGCAGCTCGGACTGGGGGGACACCCAGTACTTT
	558	3746	0.000181982	TRBV5	TRBD2	TRBJ2-1	TRBC2	TGTGCCAGCAGCCCCGGGACTGGGGGAGGGAAAGCTGAGCAGTTCTTC
	559	3732	0.000181302	TRBV1	TRBD1	TRBJ2-1	TRBC2	TGCACCTGCAGTGCAGATCGGACAGAAAATAACTATGCTGAGCAGTTCTTC
	560	3715	0.000180476	TRBV17	TRBD2	TRBJ1-2	TRBC2	TGTGCTAGCAGTAGAGATGGGGGAAACTCCGACTACACCTTC
	561	3713	0.000180379	TRBV13-3	TRBD1	TRBJ1-2	TRBC2	TGTGCCAGCAGTCCGGGACATGCAAACTCCGACTACACCTTC
	562	3712	0.00018033	TRBV14		TRBJ1-5	TRBC2	TGTGCCAGCAGCTCAAACAACCAGGCTCCGCTTTTT
	563	3685	0.000179019	TRBV13-2	TRBD1	TRBJ2-3	TRBC2	TGTGCCAGCGGTGATAGAACAGGGGGTAGTGCAGAAACGCTGTATTTT
	564	3683	0.000178921	TRBV13-2		TRBJ1-5	TRBC2	TGTGCCAGCGGTGGAGATAACAACCAGGCTCCGCTTTTT
	565	3676	0.000178581	TRBV12-2	TRBD1	TRBJ2-7	TRBC2	TGTGCCAGCTCTCTCGGACAGACCTCCTATGAACAGTACTTC
	566	3673	0.000178436	TRBV29	TRBD1	TRBJ2-7	TRBC2	TGTGCTAGCAGTTTAGAGGGGAGAGGGTATGAACAGTACTTC
	567	3673	0.000178436	TRBV12-2	TRBD2	TRBJ2-7	TRBC2	TGTGCCAGCTCTCCCCATGGGGGGGGTTATGAACAGTACTTC
	568	3667	0.000178144	TRBV26		TRBJ1-2	TRBC2	TGTGCCAGCAGTCTGTCGAGACACTCCGACTACACCTTC
	569	3664	0.000177998	TRBV20	TRBD2	TRBJ1-1	TRBC2	TGTGGTGCTAGGGATGGGGGTGCAAACACAGAAGTCTTCTTT
	570	3656	0.00017761	TRBV1		TRBJ1-2	TRBC2	TGCACCTGCAGTGCAGATAACGGGGCAAACTCCGACTACACCTTC
	571	3646	0.000177124	TRBV5		TRBJ1-3	TRBC2	TGTGCCAGCAGCCAAGATGATGGAAATACGCTCTATTTT
	572	3645	0.000177075	TRBV15	TRBD2	TRBJ2-2	TRBC2	TGTGCCAGCAGTCCCGGGACTGGGGGGGCGGACACCGGGCAGCTCTACTTT
	573	3638	0.000176735	TRBV3		TRBJ2-1	TRBC2	TGTGCCAGCAGCTTAGGGATTGCTGAGCAGTTCTTC
	574	3635	0.00017659	TRBV12-1	TRBD2	TRBJ1-1	TRBC2	TGTGCCAGCTCCCCCAGGGACACAGAAGTCTTCTTT
	575	3629	0.000176298	TRBV13-1	TRBD2	TRBJ2-5	TRBC2	TGTGCCAGCAGTGATGAGGGGGGGCGAGACACCCAGTACTTT
	576	3629	0.000176298	TRBV29	TRBD2	TRBJ2-5	TRBC2	TGTGCGGACTGGGGGGGCGCGGACACCCAGTACTTT
	577	3627	0.000176201	TRBV26	TRBD1	TRBJ1-4	TRBC2	TGTGCCAGCAGTCCTCCGGGACAGGGGAACGAAAGATTATTTTTC
	578	3620	0.000175861	TRBV26	TRBD2	TRBJ1-1	TRBC2	TGTGCCAGCAGGGACGGGGGGTTCACAGAAGTCTTCTTT
	579	3602	0.000174986	TRBV13-2	TRBD1	TRBJ2-3	TRBC2	TGTGCCAGCGCCAGGGGAGCAGAAACGCTGTATTTT
	580	3558	0.000172849	TRBV1		TRBJ2-1	TRBC2	TGCACCTGCAGTGCAGATCGCAGGGCTGAGCAGTTCTTC
	581	3532	0.000171586	TRBV15	TRBD2	TRBJ2-2	TRBC2	TGTGCCAGCAGCCCCTGGGGGACAAACACCGGGCAGCTCTACTTT
	582	3496	0.000169837	TRBV1	TRBD2	TRBJ2-1	TRBC2	TGCACCTGCAGTGCAGATCGAGGACTGGGGGGTGCTGAGCAGTTCTTC
	583	3485	0.000169303	TRBV20	TRBD2	TRBJ2-5	TRBC2	TGTGGTGCTAGGGTGGGAGGGCAAGACACCCAGTACTTT
	584	3473	0.00016872	TRBV14	TRBD1	TRBJ1-6	TRBC2	TGTGCCAGCAGCGACGGGAACTATAATTCGCCCCTCTACTTT
	585	3466	0.00016838	TRBV31	TRBD2	TRBJ2-2	TRBC2	TGTGCCTGGAGTCTCCCTGGGGAAAACACCGGGCAGCTCTACTTT
	586	3447	0.000167457	TRBV2		TRBJ2-4	TRBC2	TGTGCCAGCAGCCAAACAGCTAGTCAAAACACCTTGTACTTT
	587	3444	0.000167311	TRBV13-1		TRBJ1-3	TRBC2	TGTGCCAGCAGGGACAGTTCTGGAAATACGCTCTATTTT
	588	3441	0.000167165	TRBV12-2	TRBD2	TRBJ2-2	TRBC2	TGTGCCAGCTCTCTCGACTGGGGGGGAGGGCACACCGGGCAGCTCTACTTT
	589	3434	0.000166825	TRBV13-1	TRBD1	TRBJ1-2	TRBC2	TGTGCCAGCAGTACAGGGGGCGTCTCAAACTCCGACTACACCTTC
	590	3416	0.000165951	TRBV5		TRBJ1-1	TRBC2	TGTGCCAGCAGCCAAGACAGCACAGAAGTCTTCTTT
	591	3410	0.000165659	TRBV17	TRBD1	TRBJ2-1	TRBC2	TGTGCTAGCAGTCTACAGGGGAACTATGCTGAGCAGTTCTTC
	592	3407	0.000165513	TRBV20	TRBD1	TRBJ2-1	TRBC2	TGTGGTGCTAGGTCAGGGAACTATGCTGAGCAGTTCTTC
	593	3392	0.000164785	TRBV13-1	TRBD2	TRBJ2-4	TRBC2	TGTGCCAGCAGTGCGCGGGGGGGGCGCGATCAAAACACCTTGTACTTT
	594	3391	0.000164736	TRBV30	TRBD1	TRBJ2-1	TRBC2	TGTAGTTCTAGGGGGGACTATGCTGAGCAGTTCTTC
	595	3389	0.000164639	TRBV5	TRBD1	TRBJ1-1	TRBC2	TGTGCCAGCAGCCAAGAGAGACAGGGGGCAGAAGTCTTCTTT
	596	3369	0.000163667	TRBV14		TRBJ2-2	TRBC2	TGTGCCAGCAGTTCCCTACAAAACACCGGGCAGCTCTACTTT
	597	3367	0.00016357	TRBV13-3		TRBJ1-4	TRBC2	TGTGCCAGCAGTGGGACCATCTCCAACGAAAGATTATTTTTC
	598	3359	0.000163181	TRBV12-1	TRBD1	TRBJ1-2	TRBC2	TGTGCCAGCTCCCCCCGGGCCTCCGACTACACCTTC
	599	3340	0.000162258	TRBV13-1		TRBJ2-4	TRBC2	TGTGCCAGCAGAAGTCAAAACACCTTGTACTTT
	600	3321	0.000161335	TRBV29	TRBD1	TRBJ2-7	TRBC2	TGTGCTAGCAGTCCCCCCTGGGGGGAACAGTACTTC
	601	3316	0.000161092	TRBV20	TRBD1	TRBJ2-7	TRBC2	TGTGGTGCTAGGGACAGGGATGAACAGTACTTC
	602	3311	0.00016085	TRBV29		TRBJ2-4	TRBC2	TGTGCTAGCAGTCCAGGAAATCAAAACACCTTGTACTTT
	603	3303	0.000160461	TRBV20	TRBD1	TRBJ1-3	TRBC2	TGTGGTGCTAGGGGCCGGGACAATTCTGGAAATACGCTCTATTTT
	604	3293	0.000159975	TRBV13-2	TRBD1	TRBJ2-1	TRBC2	TGTGCCAGCGGTGGGGGGCGCTATGCTGAGCAGTTCTTC
	605	3284	0.000159538	TRBV5		TRBJ1-5	TRBC2	TGTGCCAGCAGCCAAGACAGAAACAACCAGGCTCCGCTTTTT
	606	3278	0.000159246	TRBV16		TRBJ1-3	TRBC2	TGTGCAAGCAGCTTAGGGGATTCTGGAAATACGCTCTATTTT
	607	3268	0.000158761	TRBV15		TRBJ1-1	TRBC2	TGTGCCAGCAGTTTAGTTCAGACAGAAGTCTTCTTT
	608	3253	0.000158032	TRBV1	TRBD1	TRBJ1-1	TRBC2	TGCACCTGCAGGTCGGGGACAACAAACACAGAAGTCTTCTTT
	609	3250	0.000157886	TRBV13-2	TRBD1	TRBJ1-5	TRBC2	TGTGCCAGCGGTGGGGACAGAAACCAGGCTCCGCTTTTT
	610	3249	0.000157838	TRBV12-2	TRBD1	TRBJ2-7	TRBC2	TGTGCCAGCTCTCTCGCGGGGGTGGAGGAACAGTACTTC
	611	3236	0.000157206	TRBV13-1	TRBD2	TRBJ2-4	TRBC2	TGTGCCAGCAGTGATGCATCCTGGGGATCTAGTCAAAACACCTTGTACTTT
	612	3224	0.000156623	TRBV13-1	TRBD2	TRBJ2-5	TRBC2	TGTGCCAGCAGTGATGTGGAACTGGGGGGACAAGACACCCAGTACTTT
	613	3220	0.000156429	TRBV1		TRBJ1-4	TRBC2	TGCACCTGCAGTGCCGGCAGCAACGAAAGATTATTTTTC
	614	3209	0.000155894	TRBV13-3	TRBD1	TRBJ1-5	TRBC2	TGTGCCAGCAGTCCCGGGAATAACAACCAGGCTCCGCTTTTT
	615	3206	0.000155749	TRBV29	TRBD1	TRBJ2-5	TRBC2	TGTGCTAGCAGCCAAGGGACAACCGGAGACACCCAGTACTTT
	616	3198	0.00015536	TRBV16	TRBD1	TRBJ1-1	TRBC2	TGTGCAAGCAGCTTAGGAGGGGGCATAGAAGTCTTCTTT
	617	3195	0.000155214	TRBV31	TRBD2	TRBJ2-4	TRBC2	TGTGCCTGGGGTCCGGGACTGGGGGGCGGGGAAAACACCTTGTACTTT
	618	3189	0.000154923	TRBV13-3		TRBJ2-2	TRBC2	TGTGCCAGCAGTACAGTCACCGGGCAGCTCTACTTT
	619	3167	0.000153854	TRBV19		TRBJ1-6	TRBC2	TGTGCCAGCAGTATTGGCAGCTATAATTCGCCCCTCTACTTT
	620	3128	0.000151959	TRBV13-3	TRBD2	TRBJ2-7	TRBC2	TGTGCCAGCAGTGATTGGGGACTGGGGGCCTATGAACAGTACTTC
	621	3125	0.000151814	TRBV13-3	TRBD1	TRBJ2-1	TRBC2	TGTGCCAGCAGTGATGGGGACGGCTATGCTGAGCAGTTCTTC
	622	3106	0.000150891	TRBV16	TRBD2	TRBJ2-3	TRBC2	TGTGCAAGCAGTTCCCGACTGGTAGAAACGCTGTATTTT
	623	3100	0.000150599	TRBV15	TRBD2	TRBJ2-4	TRBC2	TGTGCCAGCAGGACTGGTAGTCAAAACACCTTGTACTTT
	624	3096	0.000150405	TRBV17	TRBD1	TRBJ2-5	TRBC2	TGTGCTAGCAGTAGAAATACAGGGGACCAAGACACCCAGTACTTT
	625	3083	0.000149773	TRBV4	TRBD2	TRBJ2-1	TRBC2	TGTGCCAGCAGCCCCACTGGGGATAACTATGCTGAGCAGTTCTTC
	626	3066	0.000148947	TRBV16	TRBD2	TRBJ2-1	TRBC2	TGTGCAAGCAGCTTAGATCGCCTGGGGGGTCTCTATGCTGAGCAGTTCTTC
	627	3061	0.000148704	TRBV13-2	TRBD1	TRBJ2-7	TRBC2	TGTGCCAGCGGTGTCGACAGGGGGTATGAACAGTACTTC
	628	3053	0.000148316	TRBV13-3		TRBJ2-1	TRBC2	TGTGCCAGCAGTGATGGGGTTGCTGAGCAGTTCTTC
	629	3040	0.000147684	TRBV3	TRBD2	TRBJ2-1	TRBC2	TGTGCCAGCAGCTTGACTGGGGGGTATGCTGAGCAGTTCTTC
	630	3039	0.000147636	TRBV15	TRBD2	TRBJ2-1	TRBC2	TGTGCCAGCAGAAGGGACTGGGGGAACTATGCTGAGCAGTTCTTC
	631	3039	0.000147636	TRBV13-2	TRBD2	TRBJ2-3	TRBC2	TGTGCCAGCGGCGACTGGGGGGGTGTAGGGAGTGCAGAAACGCTGTATTTT
	632	3038	0.000147587	TRBV3	TRBD1	TRBJ2-7	TRBC2	TGTGCCAGCAGCCGACAGTATGAACAGTACTTC
	633	3034	0.000147393	TRBV13-3	TRBD1	TRBJ1-6	TRBC2	TGTGCCAGCAGTCCCTCCGGGACAGATAATTCGCCCCTCTACTTT
	634	3030	0.000147198	TRBV20		TRBJ1-6	TRBC2	TGTGGTGCTTCAGGGAGAAATTCGCCCCTCTACTTT
	635	3015	0.00014647	TRBV13-1	TRBD1	TRBJ1-2	TRBC2	TGTGCCAGCAGTGATGGGACAGGGGTCTCCGACTACACCTTC
	636	3007	0.000146081	TRBV3	TRBD2	TRBJ2-7	TRBC2	TGTGCCAGCAGCCCGGACTGGGGCTCCTATGAACAGTACTTC
	637	3005	0.000145984	TRBV12-1	TRBD2	TRBJ2-5	TRBC2	TGTGCCAGCTCTCCTCGACTGGGGAAAGACACCCAGTACTTT
	638	3003	0.000145887	TRBV5	TRBD2	TRBJ2-7	TRBC2	TGTGCCAGCAGCCAAGAAGACTGGGGGGGCGAACAGTACTTC
	639	2997	0.000145595	TRBV17	TRBD1	TRBJ2-7	TRBC2	TGTGCTAGCAGTACCGGGTATGAACAGTACTTC
	640	2981	0.000144818	TRBV15	TRBD1	TRBJ1-3	TRBC2	TGTGCCAGCAGTTCCGCCGGGGTTGGAAATACGCTCTATTTT
	641	2978	0.000144672	TRBV16	TRBD1	TRBJ2-5	TRBC2	TGTGCAAGCAGCCGACAGGGATATGACCAAGACACCCAGTACTTT
	642	2955	0.000143555	TRBV3	TRBD1	TRBJ2-2	TRBC2	TGTGCCAGCAGCCCCGGGACAGGAAACACCGGGCAGCTCTACTTT
	643	2954	0.000143506	TRBV13-3	TRBD2	TRBJ2-5	TRBC2	TGTGCCAGCAGTGAAACTGGGGGGCACACCCAGTACTTT
	644	2953	0.000143458	TRBV15	TRBD1	TRBJ2-5	TRBC2	TGTGCCAGCAGTTCAATGGACAGGGACCAAGACACCCAGTACTTT
	645	2940	0.000142826	TRBV12-1	TRBD1	TRBJ1-1	TRBC2	TGTGCCAGCTCTCTCGTGGGACAAACAAACACAGAAGTCTTCTTT
	646	2928	0.000142243	TRBV14		TRBJ2-4	TRBC2	TGTGCCAGCAGTTTGGGCAATAGTCAAAACACCTTGTACTTT
	647	2912	0.000141466	TRBV22	TRBD1	TRBJ2-1	TRBC2	TGTGCCAGCAGTCCGGGACAGGGGGCGGAAAACTATGCTGAGCAGTTCTTC
	648	2909	0.00014132	TRBV12-2	TRBD1	TRBJ2-7	TRBC2	TGTGCCAGCTCTCGGGACAGCTATGAACAGTACTTC
	649	2906	0.000141175	TRBV4		TRBJ1-1	TRBC2	TGTGCCAGCAGCCAGACAAATGCAAACACAGAAGTCTTCTTT
	650	2903	0.000141029	TRBV14		TRBJ1-1	TRBC2	TGTGCCAGCAGTCCGACAGCAAACACAGAAGTCTTCTTT
	651	2901	0.000140932	TRBV3	TRBD2	TRBJ2-1	TRBC2	TGTGCCAGCAGCTCCGGACTGGGGGAGAATAACTATGCTGAGCAGTTCTTC
	652	2891	0.000140446	TRBV16	TRBD2	TRBJ2-7	TRBC2	TGTGCAAGCAGCTTCGACTGGGGGGGCGGGGTTGAACAGTACTTC
	653	2868	0.000139328	TRBV12-1	TRBD1	TRBJ2-4	TRBC2	TGTGCCAGCTCCCCGACAGGGGCCGGTCAAAACACCTTGTACTTT
	654	2855	0.000138697	TRBV20	TRBD1	TRBJ1-2	TRBC2	TGTGGTGCGTTGACAGGGGAAAACTCCGACTACACCTTC
	655	2841	0.000138017	TRBV13-2	TRBD2	TRBJ2-5	TRBC2	TGTGCCAGCGGTGAGGGCTGGGGGGAGTACTTT
	656	2828	0.000137385	TRBV19		TRBJ2-4	TRBC2	TGTGCCAGCAGTATAAACGGGGACAGTCAAAACACCTTGTACTTT
	657	2822	0.000137094	TRBV13-1	TRBD2	TRBJ1-4	TRBC2	TGTGCCGTGGGGAACGAAAGATTATTTTTC
	658	2813	0.000136657	TRBV5	TRBD2	TRBJ2-7	TRBC2	TGTGCCAGCAGCCCCGGGACTGGGGCTTATGAACAGTACTTC
	659	2804	0.000136219	TRBV13-1	TRBD1	TRBJ1-1	TRBC2	TGTGCCAGCAGTGAAGGGACAGGGGGCGGCACAGAAGTCTTCTTT
	660	2804	0.000136219	TRBV1	TRBD2	TRBJ2-4	TRBC2	TGCACCTGCAGTGATGGGGGGATGAACACCTTGTACTTT
	661	2798	0.000135928	TRBV16		TRBJ1-2	TRBC2	TGTGCAAGCAGCAACAGTGCAAACTCCGACTACACCTTC
	662	2796	0.000135831	TRBV20	TRBD2	TRBJ2-4	TRBC2	TGTGGTGCTAGGGTGCCTGGGGGTAGTCAAAACACCTTGTACTTT
	663	2794	0.000135734	TRBV17		TRBJ2-2	TRBC2	TGTGCTAGCAGTACAGGTAACACCGGGCAGCTCTACTTT
	664	2783	0.000135199	TRBV19	TRBD1	TRBJ1-1	TRBC2	TGTGCCAGCAGTCCCGGGTCAAACACAGAAGTCTTCTTT
	665	2780	0.000135053	TRBV19	TRBD1	TRBJ2-4	TRBC2	TGTGCCAGCAGTTTACAGGGGGCTGGTCAAAACACCTTGTACTTT
	666	2774	0.000134762	TRBV12-1	TRBD1	TRBJ2-7	TRBC2	TGTGCCAGCTCTCCCCGACAGGGAGGGTATGAACAGTACTTC
	667	2769	0.000134519	TRBV15	TRBD1	TRBJ1-4	TRBC2	TGTGCCAGCAGTTTGAACAGGGAGGACGAAAGATTATTTTTC
	668	2757	0.000133936	TRBV5	TRBD2	TRBJ2-5	TRBC2	TGTGCCAGCAGCCAAGACCTGGGGGGAGGCGGGGACACCCAGTACTTT
	669	2754	0.00013379	TRBV1	TRBD1	TRBJ1-4	TRBC2	TGCACCTGCAGTGCAGGGACAGGGGGCTACGAAAGATTATTTTTC
	670	2739	0.000133062	TRBV13-1	TRBD1	TRBJ1-4	TRBC2	TGTGCCAGCAGCCGGGACAGGGGGCACGAAAGATTATTTTTC
	671	2734	0.000132819	TRBV13-2		TRBJ1-2	TRBC2	TGTGCCAGCGGTGATGTGGGTTCACCCGACTACACCTTC
	672	2731	0.000132673	TRBV13-1	TRBD2	TRBJ2-7	TRBC2	TGTGCCAGCAGTGACTGGGGGGGCGAGGGCTCCTATGAACAGTACTTC
	673	2708	0.000131556	TRBV13-2	TRBD2	TRBJ2-7	TRBC2	TGTGCCAGCGGCGACTGGGGGTCCTCCTATGAACAGTACTTC
	674	2706	0.000131458	TRBV3		TRBJ1-2	TRBC2	TGTGCCAGCAGCATGGGTGCAAACTCCGACTACACCTTC
	675	2705	0.00013141	TRBV15	TRBD1	TRBJ2-3	TRBC2	TGTGCCAGCAGGCGGGACAGTAGTGCAGAAACGCTGTATTTT
	676	2698	0.00013107	TRBV14	TRBD2	TRBJ2-2	TRBC2	TGTGCCAGCGTAGGTACAGTCGCAAACACCGGGCAGCTCTACTTT
	677	2687	0.000130535	TRBV20	TRBD1	TRBJ2-4	TRBC2	TGTGGTGCTTACAGGGGTGGGCAAAACACCTTGTACTTT
	678	2680	0.000130195	TRBV5	TRBD2	TRBJ2-5	TRBC2	TGTGCCAGCAGCCAAGATTCCGGGGGGGCCGGCGACACCCAGTACTTT
	679	2652	0.000128835	TRBV16	TRBD2	TRBJ2-7	TRBC2	TGTGCAAGCAGGACTGGGAGCTCCTATGAACAGTACTTC
	680	2648	0.000128641	TRBV19	TRBD1	TRBJ2-7	TRBC2	TGTGCCAGCAGTTTCCCGGGACATAGCTCCTATGAACAGTACTTC
	681	2635	0.000128009	TRBV20		TRBJ1-3	TRBC2	TGTGGTGCTAGACTCGCTGGAAATACGCTCTATTTT
	682	2601	0.000126358	TRBV31	TRBD1	TRBJ2-3	TRBC2	TGTGCCTGGAGTCTCCGGGACAGGGGTAGTGCAGAAACGCTGTATTTT
	683	2598	0.000126212	TRBV3		TRBJ1-4	TRBC2	TGTGCCAGCAGCTTAGACAGTTCCAACGAAAGATTATTTTTC
	684	2598	0.000126212	TRBV12-1	TRBD1	TRBJ2-7	TRBC2	TGTGCCGCTGGGGGAAATAAATATGAACAGTACTTC
	685	2597	0.000126163	TRBV13-2	TRBD2	TRBJ2-5	TRBC2	TGTGCCAGCGGTGAAGGACTGGGGGGGCGCAGAGACACCCAGTACTTT
	686	2595	0.000126066	TRBV13-2	TRBD2	TRBJ2-5	TRBC2	TGTGCCAGCGGTGTCACTGGGGGGCAAGACACCCAGTATTTT
	687	2595	0.000126066	TRBV19		TRBJ1-6	TRBC2	TGTGCCAGCAGTATAGCTAGACAAAATAATTCGCCCCTCTACTTT
	688	2595	0.000126066	TRBV2	TRBD1	TRBJ2-4	TRBC2	TGTGCCAGCAGCCAAATCCCAGGGGAAGGTCAAAACACCTTGTACTTT
	689	2568	0.000124754	TRBV4	TRBD2	TRBJ2-2	TRBC2	TGTGCCAGCAGCCACTGGGGAAACACCGGGCAGCTCTACTTT
	690	2567	0.000124706	TRBV29	TRBD1	TRBJ2-2	TRBC2	TGTGCTAGCAGTCAGGGAAACTCAAACACCGGGCAGCTCTACTTT
	691	2565	0.000124609	TRBV17	TRBD1	TRBJ2-5	TRBC2	TGTGCTAGCACGACAGGGGGCGACCAAGACACCCAGTACTTT
	692	2563	0.000124511	TRBV19		TRBJ1-6	TRBC2	TGTGCCAGCAGTATTGGGCAAAATAATTCGCCCCTCTACTTT
	693	2551	0.000123928	TRBV13-2	TRBD1	TRBJ1-4	TRBC2	TGTGCCAGCGGTGATTACGGACAAAACAACGAAAGATTATTTTTC
	694	2536	0.0001232	TRBV13-2		TRBJ2-7	TRBC2	TGTGCCAGCGGTGATGCTTCCTATGAACAGTACTTC
	695	2510	0.000121937	TRBV16		TRBJ2-5	TRBC2	TGTGCAAGCAGCTTAGATGGGGACACCCAGTACTTT
	696	2495	0.000121208	TRBV3	TRBD1	TRBJ1-2	TRBC2	TGTGCCAGCGCGGACAATAACTCCGACTACACCTTC
	697	2494	0.000121159	TRBV17	TRBD1	TRBJ2-2	TRBC2	TGTGCTAGCACGACAGGGAACACCGGGCAGCTCTACTTT
	698	2492	0.000121062	TRBV13-2		TRBJ2-1	TRBC2	TGTGCCAGCGGCGACAATGCTGAGCAGTTCTTC
	699	2470	0.000119993	TRBV13-2	TRBD1	TRBJ1-6	TRBC2	TGTGCCAGCGGTGACAGGGACCTGAATAATTCGCCCCTCTACTTT
	700	2469	0.000119945	TRBV20		TRBJ1-4	TRBC2	TGTGGTGCCGGACAAATTTCCAACGAAAGATTATTTTTC
	701	2468	0.000119896	TRBV5	TRBD2	TRBJ2-1	TRBC2	TGTGCCAGCAGCCAAGAAGACTGGGGGGGTGAGCAGTTCTTC
	702	2460	0.000119508	TRBV19	TRBD2	TRBJ2-4	TRBC2	TGTGCCAGCAGTATAGTGGGGGGGCAAAACACCTTGTACTTT
	703	2460	0.000119508	TRBV17	TRBD2	TRBJ2-7	TRBC2	TGTGCTAGCAGTACGACTGGGGGGGCTGGTGAACAGTACTTC
	704	2455	0.000119265	TRBV13-2		TRBJ1-4	TRBC2	TGTGCCAGCGGAGACAGGGGAATTTCCAACGAAAGATTATTTTTC
	705	2447	0.000118876	TRBV5	TRBD2	TRBJ2-7	TRBC2	TGTGCCAGCAGCCGAGACTGGGGGGGCGCGTCCTATGAACAGTACTTC
	706	2446	0.000118828	TRBV17	TRBD1	TRBJ1-1	TRBC2	TGTGCTAGCAGTGCGACAGGGAGAGCAAACACAGAAGTCTTCTTT
	707	2432	0.000118147	TRBV17	TRBD2	TRBJ2-7	TRBC2	TGTGCTAGCAGTAATGGGGGGGCTGGGGAACAGTACTTC
	708	2424	0.000117759	TRBV4	TRBD2	TRBJ1-5	TRBC2	TGTGCCAGCAGCTTAGGGGGCTGGAACCAGGCTCCGCTTTTT
	709	2421	0.000117613	TRBV12-1		TRBJ2-5	TRBC2	TGTGCCAGCTCCCCGCGCCAAGACACCCAGTACTTT
	710	2405	0.000116836	TRBV16	TRBD1	TRBJ2-5	TRBC2	TGTGCAAGCAGCTCGGGGGACCTTAACCAAGACACCCAGTACTTT
	711	2396	0.000116399	TRBV17	TRBD1	TRBJ2-5	TRBC2	TGTGCTAGCACGACAGGGGGGGACCAAGACACCCAGTACTTT
	712	2389	0.000116058	TRBV4	TRBD1	TRBJ2-3	TRBC2	TGTGCCAGCAGCTGGGACAGGGGTACAGAAACGCTGTATTTT
	713	2388	0.00011601	TRBV3		TRBJ1-1	TRBC2	TGTGCCAGCAGCTTAAAAGGGACAAACACAGAAGTCTTCTTT
	714	2387	0.000115961	TRBV16	TRBD1	TRBJ1-2	TRBC2	TGTGCAAGCAGCTCGGGACAGACAAACTCCGACTACACCTTC
	715	2384	0.000115816	TRBV26	TRBD1	TRBJ1-1	TRBC2	TGTGCCAGCAGTCCCAGACAGGGGGCGCAGGGCACAGAAGTCTTCTTT
	716	2375	0.000115378	TRBV15		TRBJ1-3	TRBC2	TGTGCCAGCAGGACAGATTCTGGAAATACGCTCTATTTT
	717	2366	0.000114941	TRBV16	TRBD2	TRBJ2-3	TRBC2	TGTGCAAGCAGCCCAGACTGGGGGGTTAGTGCAGAAACGCTGTATTTT
	718	2365	0.000114893	TRBV16	TRBD1	TRBJ2-2	TRBC2	TGTGCAAGCAGCTCACAGGGAAACACCGGGCAGCTCTACTTT
	719	2358	0.000114552	TRBV19	TRBD2	TRBJ2-4	TRBC2	TGTGCCAGCAGTATAGGGCTGGGTAGTCAAAACACCTTGTACTTT
	720	2337	0.000113532	TRBV12-1		TRBJ1-2	TRBC2	TGTGCCAGCTCTCCACGGAAAAACTCCGACTACACCTTC
	721	2332	0.000113289	TRBV12-1	TRBD2	TRBJ2-7	TRBC2	TGTGCCAGCTCTCAGGACTGGGGGGGCTATGAACAGTACTTC
	722	2317	0.000112561	TRBV12-2		TRBJ2-5	TRBC2	TGTGCCAGCTCTCAGGGAGACACCCAGTACTTT
	723	2298	0.000111638	TRBV4	TRBD1	TRBJ1-1	TRBC2	TGTGCCAGCAGCGCGACAGGGACCAACACAGAAGTCTTCTTT
	724	2290	0.000111249	TRBV12-2		TRBJ2-1	TRBC2	TGTGCCAGCTCTCCACAGTATGCTGAGCAGTTCTTC
	725	2271	0.000110326	TRBV13-3		TRBJ1-3	TRBC2	TGTGCCAGCAGTGATCGGAATTCTGGAAATACGCTCTGTTTT
	726	2268	0.00011018	TRBV19		TRBJ2-3	TRBC2	TGTGCCAGCAGTCGAGGGAGGGGTGCAGAAACGCTGTATTTT
	727	2267	0.000110132	TRBV3	TRBD2	TRBJ2-7	TRBC2	TGTGCCAGCAGCCCCGACTGGGGGTCCTATGAACAGTACTTC
	728	2228	0.000108237	TRBV12-1	TRBD1	TRBJ2-2	TRBC2	TGTGCCAGCTCTCTTGGTCCCGGGACAGGGAACACCGGGCAGCTCTACTTT
	729	2225	0.000108091	TRBV13-3		TRBJ1-3	TRBC2	TGTGCCAGCAGTGGTCGGAATTCTGGAAATACGCTCTATTTT
	730	2219	0.0001078	TRBV13-2	TRBD1	TRBJ1-1	TRBC2	TGTGCCAGCGGTCCGGGACCGGGACAGGGGTACACAGAAGTCTTCTTT
	731	2218	0.000107751	TRBV13-2	TRBD2	TRBJ2-3	TRBC2	TGTGCCAGCGGTGATCGGACTGGGGGGAATGCAGAAACGCTGTATTTT
	732	2206	0.000107168	TRBV1	TRBD1	TRBJ1-2	TRBC2	TGCACCTGCAGTGCAGATCAGGGAGCAAACTCCGACTACACCTTC
	733	2186	0.000106197	TRBV2	TRBD1	TRBJ2-7	TRBC2	TGTGCCAGCAGCCAGACAGAATCCTATGAACAGTACTTC
	734	2173	0.000105565	TRBV16		TRBJ2-5	TRBC2	TGTGCAAGCAGCTTAGGGCACGACCAGTACTTT
	735	2172	0.000105517	TRBV13-2		TRBJ2-4	TRBC2	TGTGCCAGCGGTGACGTTCAAAACACCTTGTACTTT
	736	2171	0.000105468	TRBV4	TRBD2	TRBJ2-2	TRBC2	TGTGCCAGCAGCTTGACTGGGCCAAACACCGGGCAGCTCTACTTT
	737	2143	0.000104108	TRBV4	TRBD1	TRBJ1-1	TRBC2	TGTGCCAGCAGCCGGACATTTGCAAACACAGAAGTCTTCTTT
	738	2110	0.000102505	TRBV3	TRBD1	TRBJ1-1	TRBC2	TGTGCCAGCAGCGTCTGGGACAGCACAGAAGTCTTCTTT
	739	2104	0.000102213	TRBV13-2	TRBD2	TRBJ2-5	TRBC2	TGTGCCAGCGGTGATGCTCTGGGGGGAGGCCAAGACACCCAGTACTTT
	740	2104	0.000102213	TRBV20		TRBJ1-4	TRBC2	TGTGGTGCTAGGGATCAAGACAATTCCAACGAAAGATTATTTTTC
	741	2104	0.000102213	TRBV15	TRBD1	TRBJ2-7	TRBC2	TGTGCCAGCGCCCCGGGCCAGAACTCCTATGAACAGTACTTC
	742	2102	0.000102116	TRBV29	TRBD1	TRBJ2-2	TRBC2	TGTGCTAGCAGTTTGGACAGGGGAAACACCGGGCAGCTCTACTTT
	743	2095	0.000101776	TRBV13-1	TRBD1	TRBJ1-1	TRBC2	TGTGCCAGCAGTGCAGACAGGGTGGAAGTCTTCTTT
	744	2069	0.000100513	TRBV17	TRBD1	TRBJ2-2	TRBC2	TGTGCTAGCAGTGACAGGGCAAACACCGGGCAGCTCTACTTT
	745	2068	0.000100464	TRBV13-2	TRBD2	TRBJ2-7	TRBC2	TGTGCCAGCGGTGACTGGGGGGGCTGGGAACAGTACTTC
	746	2067	0.000100416	TRBV15	TRBD1	TRBJ1-1	TRBC2	TGTGCCAGCAGAGGGACAGTAAACACAGAAGTCTTCTTT
	747	2062	0.000100173	TRBV13-1	TRBD2	TRBJ2-1	TRBC2	CGTGCCAGCAGTACTGGGGGGGGCTATGCTGAGCAGTTCTTC
	748	2034	9.88125e-05	TRBV2		TRBJ2-3	TRBC2	TGTGCCAGCAGCCAAGATCGCCTGACTAGTGCAGAAACGCTGTATTTT
	749	2033	9.87639e-05	TRBV17	TRBD2	TRBJ2-1	TRBC2	TGTGCTAGCAGTAGAGCGCTGGGGGGCTATGCTGAGCAGTTCTTC
	750	2024	9.83266e-05	TRBV17		TRBJ2-7	TRBC2	TGTGCTAGCAGTACAGGGTATGAACAGTACTTC
	751	2000	9.71607e-05	TRBV16	TRBD1	TRBJ2-1	TRBC2	TGTGCAAGCAGCCCCGGAGGGGCTGAGCAGTTCTTC
	752	1982	9.62863e-05	TRBV13-2	TRBD1	TRBJ1-5	TRBC2	TGTGCCAGCGGTGCCCCAGGGGGCAGCAACCAGGCTCCGCTTTTT
	753	1974	9.58976e-05	TRBV17	TRBD1	TRBJ1-1	TRBC2	TGTGCTAGCAGTAGAAAGGCAGGGGAAGTCTTCTTT
	754	1952	9.48289e-05	TRBV13-2	TRBD1	TRBJ1-3	TRBC2	TGTGCCAGCGGTGGAGCAGGGGGTTCTGGAAATACGCTCTATTTT
	755	1931	9.38087e-05	TRBV13-2	TRBD1	TRBJ2-7	TRBC2	TGTGCCAGCGGTGGCCGGGACAGGGGGCTTGAACAGTACTTC
	756	1929	9.37115e-05	TRBV3	TRBD2	TRBJ2-4	TRBC2	TGTGCCAGCAGCTTAGAGGGGGGCTCTAGTCAAAACACCTTGTACTTT
	757	1918	9.31771e-05	TRBV13-2		TRBJ1-3	TRBC2	TGTGCCAGCGGTGAGATTTCTGGAAATACGCTCTATTTT
	758	1892	9.1914e-05	TRBV19		TRBJ2-7	TRBC2	TGTGCCAGCAGTACATCATCCTATGAACAGTACTTC
	759	1892	9.1914e-05	TRBV19		TRBJ1-1	TRBC2	TGTGCCAGCGCAACAAACACAGAAGTCTTCTTT
	760	1888	9.17197e-05	TRBV3	TRBD1	TRBJ1-1	TRBC2	TGTGCCAGCAGTCCGGGACAAAACACAGAAGTCTTCTTT
	761	1878	9.12339e-05	TRBV13-2		TRBJ2-7	TRBC2	TGTGCCAGCGGTGAGAGACAAAATGAACAGTACTTC
	762	1872	9.09424e-05	TRBV12-1	TRBD2	TRBJ2-2	TRBC2	TGTGCCAGCTCTCGCCGACTGGGGGGGAACACCGGGCAGCTCTACTTT
	763	1851	8.99222e-05	TRBV13-2	TRBD1	TRBJ1-1	TRBC2	TGTGCCAGCGGTGAAGGGACAGTAGAAGTCTTCTTT
	764	1833	8.90478e-05	TRBV14	TRBD1	TRBJ2-5	TRBC2	TGTGCCAGCAGTTTCGGGACAGACCAAGACACCCAGTACTTT
	765	1830	8.89021e-05	TRBV19		TRBJ2-7	TRBC2	TGTGCCAGCAGTATAGGCAGATATGAACAGTACTTC
	766	1807	8.77847e-05	TRBV12-2	TRBD1	TRBJ1-4	TRBC2	TGTGCCAGCTCTCTCTCGGACAGGGGGAGGAACGAAAGATTATTTTTC
	767	1804	8.7639e-05	TRBV19	TRBD1	TRBJ1-1	TRBC2	TGTGCCAGCACCCCGGGACAATCAAACACAGAAGTCTTCTTT
	768	1802	8.75418e-05	TRBV3	TRBD2	TRBJ2-1	TRBC2	TGTGCCAGCAGCTTTGACTGGGCCTATGCTGAGCAGTTCTTC
	769	1797	8.72989e-05	TRBV14	TRBD2	TRBJ2-3	TRBC2	TGTGCCAGCAGTTTCGCTGGGGGGGCGCAGGAAACGCTGTATTTT
	770	1788	8.68617e-05	TRBV4	TRBD2	TRBJ2-7	TRBC2	TGTGCCAGCAGCTCCGGACTGGGGGTCGAACAGTACTTC
	771	1774	8.61816e-05	TRBV3	TRBD2	TRBJ2-7	TRBC2	TGTGCCAGCAGCTTCGACTGGGCGAGCTCCTATGAACAGTACTTC
	772	1732	8.41412e-05	TRBV19	TRBD2	TRBJ2-3	TRBC2	TGTGCCAGCCGCGACTGGGGGGGCGTAGAAACGCTGTATTTT
	773	1731	8.40926e-05	TRBV12-2	TRBD1	TRBJ2-5	TRBC2	TGTGCCAGCTCTCAAGACAGGGGCCAAGACACCCAGTACTTT
	774	1727	8.38983e-05	TRBV3	TRBD2	TRBJ2-3	TRBC2	TGTGCCAGCAGCTTAGAGGGGGGGAACGCAGAAACGCTGTATTTT
	775	1722	8.36554e-05	TRBV3	TRBD2	TRBJ2-7	TRBC2	TGTGCCAGCAGCTTTGGTGGGGGGCGCGATGAACAGTACTTC
	776	1721	8.36068e-05	TRBV16	TRBD2	TRBJ2-1	TRBC2	TGTGCAAGCAGCTTAAACTGGGGGGGTAACTATGCTGAGCAGTTCTTC
	777	1716	8.33639e-05	TRBV3	TRBD2	TRBJ2-7	TRBC2	TGTGCCAGCAGCTCGGACTGGGGGGGCGCGAGAGAACAGTACTTC
	778	1698	8.24895e-05	TRBV16	TRBD2	TRBJ2-7	TRBC2	TGTGCAAGCAGCTTAGGACTGGGGGGTGAACAGTACTTC
	779	1694	8.22951e-05	TRBV1		TRBJ2-7	TRBC2	TGCACCTGCAGTGCAGGGCAGGGGCCCTATGAACAGTACTTC
	780	1640	7.96718e-05	TRBV20		TRBJ2-1	TRBC2	TGTGGTGCTCGGACCTCTAACTATGCTGAGCAGTTCTTC
	781	1640	7.96718e-05	TRBV2		TRBJ2-5	TRBC2	TGTGCCAGCAGCCAAGATTTCGACACCCAGTACTTT
	782	1634	7.93803e-05	TRBV26	TRBD2	TRBJ2-7	TRBC2	TGTGCCAGCAGTCTGGGACTGGGGCTGTATGAACAGTACTTC
	783	1623	7.88459e-05	TRBV3	TRBD2	TRBJ2-2	TRBC2	TGTGCCAGCAGCTTTCTGGGGGGGTACACCGGGCAGCTCTACTTT
	784	1594	7.74371e-05	TRBV19		TRBJ1-1	TRBC2	TGTGCCAGCAGTAACACAGAAGTCTTCTTT
	785	1568	7.6174e-05	TRBV13-2	TRBD1	TRBJ2-3	TRBC2	TGTGCCAGCGGTGATGCGGGACAAAAAACGCTGTATTTT
	786	1550	7.52996e-05	TRBV15	TRBD1	TRBJ1-3	TRBC2	TGTGCCAGCAGTTCCCGGGACAGGGGTTCTGGAAATACGCTCTATTTT
	787	1548	7.52024e-05	TRBV3		TRBJ1-3	TRBC2	TGTGCCAGCAGCTTAGGCAGGAGATCTGGAAATACGCTCTATTTT
	788	1530	7.4328e-05	TRBV3	TRBD2	TRBJ2-7	TRBC2	TGTGCCAGCAGCCCGGGACTGGGGGGGCCTGAACAGTACTTC
	789	1523	7.39879e-05	TRBV2		TRBJ2-5	TRBC2	TGTGCCAGCAGCCAAGATGAAGACACCCAGTACTTT
	790	1511	7.34049e-05	TRBV19	TRBD2	TRBJ2-4	TRBC2	TGTGCCAGCAGTATGGACTGGGCGAGTCAAAACACCTTGTACTTT
	791	1506	7.3162e-05	TRBV2	TRBD2	TRBJ2-4	TRBC2	TGTGCCAGCAGCCAAGGACTGGGTAGTCAAAACACCTTGTACTTT
	792	1499	7.2822e-05	TRBV13-2		TRBJ1-3	TRBC2	TGTGCCAGCGGTGATGCAGTGGGTTCTGGAAATACGCTCTATTTT
	793	1469	7.13645e-05	TRBV1	TRBD1	TRBJ2-4	TRBC2	TGCACCTGCAGTGCCTGGAAAACAGGGTGGCAAAACACCTTGTACTTT
	794	1453	7.05873e-05	TRBV19		TRBJ1-6	TRBC2	TGTGCCAGCAGTGTTGGGCAAAATAATTCGCCCCTCTACTTT
	795	1436	6.97614e-05	TRBV1	TRBD2	TRBJ2-7	TRBC2	TGCACCTGCAGTGCAGCCGGGACTGGGGGGGCTGAACAGTACTTC
	796	1424	6.91784e-05	TRBV12-2	TRBD2	TRBJ2-7	TRBC2	TGTGCCAGCTCCCCGGACTGGGGGAGCTCCTATGAACAGTACTTC
	797	1400	6.80125e-05	TRBV16	TRBD2	TRBJ2-5	TRBC2	TGTGCAAGCAGCTTAGAAGACTGGGGGGGGGGAGACACCCAGTACTTT
	798	1380	6.70409e-05	TRBV16	TRBD1	TRBJ1-1	TRBC2	TGTGCAAGCAGTCCAGGGTACACAGAAGTCTTCTTT
	799	1377	6.68952e-05	TRBV19	TRBD2	TRBJ2-2	TRBC2	TGTGCCAGCAGAGACTGGGGGGGCGCGAACACCGGGCAGCTCTACTTT
	800	1354	6.57778e-05	TRBV13-2	TRBD1	TRBJ2-7	TRBC2	TGTGCCAGCGGTGAACGGGGCGTCTATGAACAGTACTTC
	801	1341	6.51463e-05	TRBV13-1	TRBD2	TRBJ2-4	TRBC2	TGTGCCAGCAGAGGGGGGGCAGGGGACACCTTGTACTTT
	802	1334	6.48062e-05	TRBV16	TRBD2	TRBJ2-1	TRBC2	TGTGCAAGCAGCTTAGAAACTGGGGGGGACTATGCTGAGCAGTTCTTC
	803	1333	6.47576e-05	TRBV13-1		TRBJ2-5	TRBC2	TGTGCCAACAGTGAAACAAAAGACACCCAGTACTTT
	804	1322	6.42232e-05	TRBV2	TRBD2	TRBJ1-1	TRBC2	TGTGCCAGCATCCAAGAGGGGGGGGGCACAGAAGTCTTCTTT
	805	1262	6.13084e-05	TRBV19	TRBD1	TRBJ2-1	TRBC2	TGTGCCAGCAGTCCAGGGGATAACTATGCTGAGCAGTTCTTC
	806	1251	6.0774e-05	TRBV3		TRBJ1-3	TRBC2	TGTGCCAGCAGCTTAGGCAGGCGTTCTGGAAATACGCTCTATTTT
	807	1238	6.01425e-05	TRBV19	TRBD1	TRBJ1-3	TRBC2	TGTGCCAGCAGAACCCTACAGGGACCTGGAAATACGCTCTATTTT
	808	1229	5.97053e-05	TRBV13-3	TRBD1	TRBJ2-7	TRBC2	TGTGCCAGCAGTGCCGGGACACTCTATGAACAGTACTTC
	809	1201	5.8345e-05	TRBV19	TRBD1	TRBJ2-3	TRBC2	TGTGCCAGCAGTATAGAAGGGGCGCTTGCAGAAACGCTGTATTTT
	810	1198	5.81993e-05	TRBV13-1	TRBD2	TRBJ2-4	TRBC2	TGTGCCAGCAGTGGACTGGAAAACACCTTGTACTTT
	811	1087	5.28069e-05	TRBV13-2	TRBD2	TRBJ2-7	TRBC2	TGTGCCAGCGGTGATGGACTGGGGGCCTATGAACAGTACTTC
	812	1073	5.21267e-05	TRBV19	TRBD2	TRBJ2-5	TRBC2	TGTGCCAGCAGTATAAGAACTGGGGGAGACACCCAGTACTTT
	813	1071	5.20296e-05	TRBV12-1	TRBD1	TRBJ2-5	TRBC2	TGTGCCAGCTCTCTCGACAGGGCCCAAGACACCCAGTACTTT
	814	1039	5.0475e-05	TRBV3	TRBD2	TRBJ2-2	TRBC2	TGTGCCAGCAGCCCTAGGGCCGGGACTGGGGACGTCACCGGGCAGCTCTACTTT
	815	985	4.78517e-05	TRBV19	TRBD2	TRBJ2-7	TRBC2	TGTGCCAGCAGCCCCGGACTGGGGGGTTCCTATGAACAGTACTTC
	816	948	4.60542e-05	TRBV19	TRBD2	TRBJ2-7	TRBC2	TGTGCCAGCAGTATACTGGGGGGGCGCGAACAGTACTTC
	817	908	4.4111e-05	TRBV19	TRBD2	TRBJ2-4	TRBC2	TGTGCCAGCAGTATCTGGGGGGGGAGTCAAAACACCTTGTACTTT
	818	901	4.37709e-05	TRBV19	TRBD1	TRBJ1-4	TRBC2	TGTGCCAGCACCCCGGGACAGCACAACGAAAGATTATTTTTC
	819	897	4.35766e-05	TRBV19		TRBJ2-3	TRBC2	TGTGCCAGCAGTCCTAAAAGAAATAGTGCAGAAACGCTGTATTTT
	820	897	4.35766e-05	TRBV3	TRBD1	TRBJ2-1	TRBC2	TGTGCCAGCAGCTTAGGGGGGCGGGCTGAGCAGTTCTTC
	821	894	4.34308e-05	TRBV19		TRBJ1-3	TRBC2	TGTGCCAGCAGTATAGGCCATTCTGGAAATACGCTCTATTTT
	822	831	4.03703e-05	TRBV16	TRBD2	TRBJ2-3	TRBC2	TGTGCAAGCAGCCCCGACTGGGGGACTAGTGCAGAAACGCTGTATTTT
	823	824	4.00302e-05	TRBV19	TRBD2	TRBJ2-7	TRBC2	TGTGCCAGCAGCACCGGGACTGGGGGGGCGCGGGAACAGTACTTC
	824	822	3.99331e-05	TRBV16	TRBD2	TRBJ2-5	TRBC2	TGTGCAAGCAGCTTAGTCCTGGGGGGGCGGGACACCCAGTACTTT
	825	815	3.9593e-05	TRBV16	TRBD1	TRBJ2-4	TRBC2	TGTGCAAGCAGCTCGGGACAGGGTGGAAACACCTTGTACTTT
	826	810	3.93501e-05	TRBV16	TRBD1	TRBJ1-2	TRBC2	TGTGCAAGCAGCGTCGGGACACTTGCAAACTCCGACTACACCTTC
	827	793	3.85242e-05	TRBV19	TRBD2	TRBJ2-1	TRBC2	TGTGCCAGCAGTATCCGGGACTGGGGGAACTATGCTGAGCAGTTCTTC
	828	790	3.83785e-05	TRBV19	TRBD1	TRBJ2-5	TRBC2	TGTGCCAGCAGTATAGATGTCCGGGACACCCAGTACTTT
	829	788	3.82813e-05	TRBV16	TRBD2	TRBJ2-1	TRBC2	TGTGCAAGCAGCTTTTCACTGGGGGGGCTCTATGCTGAGCAGTTCTTC
	830	783	3.80384e-05	TRBV19	TRBD1	TRBJ1-2	TRBC2	TGTGCCAGCAGTATGAGGGACAAAAACTCCGACTACACCTTC
	831	742	3.60466e-05	TRBV29	TRBD1	TRBJ2-1	TRBC2	TGTGCTAGCGCTCCGGGACAAAACTATTCTGAGCAGTTCTTC
	832	720	3.49779e-05	TRBV13-1	TRBD2	TRBJ2-3	TRBC2	TGTGCCAGCAGTGGGACTGGGGGTGCAGAAACGCTGTATTTT
	833	718	3.48807e-05	TRBV16	TRBD2	TRBJ2-7	TRBC2	TGTGCAAGCAGCTCGGACTGGGGGAGCTCCTATGAACAGTACTTC
	834	690	3.35204e-05	TRBV19	TRBD1	TRBJ2-2	TRBC2	TGTGCCAGCAGTAACAGGGGGAACACCGGGCAGCTCTACTTT
	835	681	3.30832e-05	TRBV13-3	TRBD1	TRBJ2-7	TRBC2	TGTGCCAGCAGTGATGGGGGGCCCTATGAACAGTACTTC
	836	673	3.26946e-05	TRBV19	TRBD1	TRBJ1-6	TRBC2	TGTGCCAGCAGGCCAGGGGGCGCCTATAATTCGCCCCTCTACTTT
	837	642	3.11886e-05	TRBV13-2		TRBJ1-6	TRBC2	TGTGCCAGCGGTGACGAGACAAGGAATAATTCGCCCCTCTACTTT
	838	635	3.08485e-05	TRBV13-3		TRBJ1-2	TRBC2	TGTGCCAGCAGTGGAGACGCCTCAAACTCCGACTACACCTTC
	839	580	2.81766e-05	TRBV1		TRBJ2-7	TRBC2	TGCACCTGCAGTGCAGAGCAAAAATATGAACAGTACTTC
	840	565	2.74479e-05	TRBV13-1	TRBD2	TRBJ2-1	TRBC2	TGTGCCAGCAGTGGGACTGGGGGGGGGGCTGAGCAGTTCTTC
	841	562	2.73022e-05	TRBV15	TRBD2	TRBJ2-7	TRBC2	TGTGCCAGCAGGTCCCTACTGGGGGGATATGAACAGTACTTC
	842	531	2.57962e-05	TRBV19	TRBD1	TRBJ2-3	TRBC2	TGTGCCAGCAGTATCCAGGGTAGTGCAGAAACGCTGTATTTT
	843	476	2.31243e-05	TRBV19		TRBJ1-1	TRBC2	TGTGCCAGCAGTATAGAAAGGCAGAACACAGAAGTCTTCTTT
	844	474	2.30271e-05	TRBV19	TRBD1	TRBJ1-5	TRBC2	TGTGCCAGCAGTCAGGACAGGGCCCAGGCTCCGCTTTTT
	845	471	2.28813e-05	TRBV13-1	TRBD2	TRBJ2-3	TRBC2	TGTGCCAGCAGTGACGAGGACTGGGGGGGGAGTGCAGAAACGCTGTATTTT
	846	463	2.24927e-05	TRBV13-2	TRBD2	TRBJ2-5	TRBC2	TGTGCCAGCGGTGCCCTACTGGGGGGGCGAGACACCCAGTACTTT
	847	463	2.24927e-05	TRBV12-2		TRBJ2-2	TRBC2	TGTGCCAACTGGGGCACCGGGCAGCTCTACTTT
	848	451	2.19097e-05	TRBV13-1	TRBD1	TRBJ2-5	TRBC2	TGTGCCAGCAGTGGGACAGGGAGGTGGGACACCCAGTACTTT
	849	436	2.1181e-05	TRBV16	TRBD1	TRBJ2-4	TRBC2	TGTGCAAGCAGCCTCGGGACAGGGGGGACTAGTCAAAACACCTTGTACTTT
	850	423	2.05495e-05	TRBV12-2	TRBD1	TRBJ2-5	TRBC2	TGTGCCAGCTCACGGGACAGACAAGACACCCAGTACTTT
	851	420	2.04038e-05	TRBV12-1	TRBD2	TRBJ2-4	TRBC2	TGTGCCAGCTCTCCCCTGGGGGGGAGTCAAAACACCTTGTACTTT
	852	393	1.90921e-05	TRBV12-2	TRBD1	TRBJ2-1	TRBC2	TGTGCCAGCTCTCTGGACAGGGATGCTGAGCAGTTCTTC
	853	378	1.83634e-05	TRBV19	TRBD1	TRBJ1-2	TRBC2	TGTGCCAGCAAGACAGGGGGCGACTCCGACTACACCTTC
	854	344	1.67116e-05	TRBV31	TRBD1	TRBJ1-1	TRBC2	TGTGCCTGGAGTCTAGAAGGGGGGAGAGGACATAACACAGAAGTCTTCTTT
	855	297	1.44284e-05	TRBV20	TRBD1	TRBJ1-5	TRBC2	TGTGGTGCTAGGCCGGGACAGCAGGCTCCGCTTTTT
	856	252	1.22423e-05	TRBV14	TRBD1	TRBJ2-4	TRBC2	TGTGCCAGCAGTCCCGGGAAGAGTCAAAACACCTTGTACTTT
	857	244	1.18536e-05	TRBV20	TRBD1	TRBJ2-1	TRBC2	TGTGGTGCTAGACAGGGGAACTATGCTGAGCAGTTCTTC
	858	206	1.00076e-05	TRBV12-2	TRBD2	TRBJ2-7	TRBC2	TGTGCCAGCTCTCTCTTGGGGGACTATGAACAGTACTTC
	859	201	9.76465e-06	TRBV13-1		TRBJ2-5	TRBC2	TGTGCCAGCAGTCGTCGGGGAGAAGACACCCAGTACTTT
	860	194	9.42459e-06	TRBV16	TRBD2	TRBJ2-2	TRBC2	TGTGCAAGCAGCCCGGACTGGGGGGGCGCGGGCACCGGGCAGCTCTACTTT
	861	176	8.55014e-06	TRBV1	TRBD2	TRBJ2-7	TRBC2	TGCACCTGCAGTGCAGGGACTGGGGGGGCTTATGAACAGTACTTC
	862	161	7.82144e-06	TRBV15	TRBD1	TRBJ2-3	TRBC2	TGTGCCAGCAGGGGACAGGGTGGTGCAGAAACGCTGTATTTT
	863	129	6.26687e-06	TRBV19	TRBD1	TRBJ1-2	TRBC2	TGTGCCAGCAGTATAGGGGGGAGAGAGAACTCCGACTACACCTTC
	864	128	6.21829e-06	TRBV12-2	TRBD2	TRBJ2-7	TRBC2	TGTGCCAGCTCTCTCTTGGGGGACTACTTC
	865	118	5.73248e-06	TRBV12-1		TRBJ2-5	TRBC2	TGTGCCAGCTCCCACAACCAAGACACCCAGTACTTT
	866	114	5.53816e-06	TRBV16		TRBJ2-4	TRBC2	TGTGCAAGCAGCAATAGTCAAAACACCTTGTACTTT
	867	110	5.34384e-06	TRBV15	TRBD1	TRBJ1-3	TRBC2	TGTGCCAGCAGGTCCCGGGACAGGGGTTCTGGAAATACGCTCTATTTT
	868	101	4.90662e-06	TRBV31		TRBJ2-2	TRBC2	TGTGCCTGGAGTCTGACGGTCTCAAACACCGGGCAGCTCTACTTT
	869	101	4.90662e-06	TRBV13-2	TRBD1	TRBJ2-3	TRBC2	TGTGCCAGCGGTGACAAGGCGGGACACAATGCAGAAACGCTGTATTTT
	870	92	4.46939e-06	TRBV31	TRBD2	TRBJ2-2	TRBC2	TGTGCCTGGGGGCTGGGGGTTGCAAACACCGGGCAGCTCTACTTT
	871	88	4.27507e-06	TRBV31	TRBD2	TRBJ2-7	TRBC2	TGTGCCTGGAGTCTTGGGGGGCTTGAACAGTACTTC
	872	73	3.54637e-06	TRBV21		TRBJ2-1	TRBC2	TATGCTGAGCAGTTCTTC
	873	73	3.54637e-06	TRBV19	TRBD1	TRBJ2-4	TRBC2	TGTGCCAGCAGTATTCGGGGAAGGGGTAGTCAAAACACCTTGTACTTT
	874	69	3.35204e-06	TRBV12-2	TRBD1	TRBJ1-2	TRBC2	TGTGCCAGCTCCCCCCGGACAGCAAACTCCGACTACACCTTC
	875	58	2.81766e-06	TRBV4	TRBD2	TRBJ2-5	TRBC2	TGTGCCAGCAGCAACAGGGACTGGGGGGGCAACCAAGACACCCAGTACTTT
	876	54	2.62334e-06	TRBV13-2	TRBD1	TRBJ1-3	TRBC2	TGTGCCAGCGGAGTCAGGGGGGGTGGAAATACGCTCTATTTT
	877	51	2.4776e-06	TRBV17		TRBJ2-2	TRBC2	TGTGCTAGCAGTGTAAACACCGGGCAGCTCTACTTT
	878	44	2.13754e-06	TRBV29		TRBJ2-1	TRBC2	TGTGCTGAGCAGTTCTTC
	879	41	1.99179e-06	TRBV16	TRBD1	TRBJ2-1	TRBC2	TGTGCAAGCAGCTTAGGGACAAACTATGCTGAGCAGTTCTTC
	880	40	1.94321e-06	TRBV14		TRBJ1-3	TRBC2	TGTGCCAGCAGCCAACCTGACTCTGGAAACACCATATATTTT
	881	39	1.89463e-06	TRBV19	TRBD2	TRBJ2-7	TRBC2	TGTGCCAGCAGTATTACTGGGGGGGACGAACAGTACTTC
	882	38	1.84605e-06	TRBV16		TRBJ2-7	TRBC2	TGTGCAAGCAGCTTATCAAATTATGAACAGTACTTC
	883	32	1.55457e-06	TRBV1	TRBD1	TRBJ1-1	TRBC2	TGCACCTGCACCTCAGGGGGCGGGGGCACAGAAGTCTTCTTT
	884	30	1.45741e-06	TRBV19	TRBD2	TRBJ2-5	TRBC2	TGTGCCAGCAGATGGGGGGTCCAAGACACCCAGTACTTT
	885	28	1.36025e-06	TRBV13-2	TRBD1	TRBJ2-5	TRBC2	TGTGCCAGCGTGGGACAGACTCAAGACACCCAGTACTTT
	886	28	1.36025e-06	TRBV1		TRBJ2-1	TRBC2	TGCACCTGCAGTGCAGGGTCTTTCTATGCTGAGCAGTTCTTC
	887	26	1.26309e-06	TRBV5	TRBD2	TRBJ2-7	TRBC2	TGTGCCAGCAGTCCCTTCACTGGGTATGAACAGTACTTC
	888	24	1.16593e-06	TRBV23	TRBD2	TRBJ2-7	TRBC2	TGCTCCAGCAGTCAAGGGGACTGGGAGAGGAGCTCCTATGAACAGTACTTC
	889	23	1.11735e-06	TRBV29		TRBJ1-3	TRBC2	TGTGCTAGCAGTTTATCGAATTCTGGAAATACGCTCTATTTT
	890	21	1.02019e-06	TRBV13-2		TRBJ1-4	TRBC2	TGTGCCAGCGGGAGACAATCCAACGAAAGATTATTTTTC
	891	18	8.74446e-07	TRBV16	TRBD2	TRBJ1-5	TRBC2	TGTGCAAGCAGCTTAGACTGGGGTAACAACCAGGCTCCGCTTTTT
	892	18	8.74446e-07	TRBV3		TRBJ2-4	TRBC2	TGTGCCAGCAGCTTAGTTCCATCTCAAAACACCTTGTACTTT
	893	18	8.74446e-07	TRBV12-1	TRBD1	TRBJ2-5	TRBC2	TGTGCCAGCTCTCCCCGGGACAGCCAAGACACCCAGTACTTT
	894	17	8.25866e-07	TRBV3	TRBD2	TRBJ1-2	TRBC2	TGTGCCAGCAGCTTAGGGGGGGGGACAAACTCCGACTACACCTTC
	895	16	7.77286e-07	TRBV29	TRBD1	TRBJ1-6	TRBC2	TGTGCTAGCAGTCTGGACAGTTCCTATAATTCGCCCCTCTACTTT
	896	16	7.77286e-07	TRBV12-2	TRBD1	TRBJ2-5	TRBC2	TGTGCCAGATCACGGGAGAGCCAAGACACCCAGTACTTT
	897	16	7.77286e-07	TRBV5	TRBD1	TRBJ1-6	TRBC2	TGTGCCAGCAGCCAAGATTGGGACAGGGGGCATAATTCGCCCCTCTACTTT
	898	15	7.28705e-07	TRBV13-1	TRBD1	TRBJ1-1	TRBC2	TGTGCCAGCAGTCTGGACAGGGGTGGCACAGAAGTCTTCTTT
	899	14	6.80125e-07	TRBV2		TRBJ2-3	TRBC2	TGTGCCAGCAGCCAAGATCAGGGTGCAGAAACGCTGTATTTT
	900	14	6.80125e-07	TRBV13-2	TRBD1	TRBJ1-4	TRBC2	TGTGCCAGCGGTGATGTCAGGGTTTCCAACGAAAGATTATTTTTC
	901	14	6.80125e-07	TRBV3	TRBD2	TRBJ2-7	TRBC2	TGTGCCAGCAGCTTGGGACTGGGGGGGCTTGAACAGTACTTC
	902	14	6.80125e-07	TRBV12-2	TRBD2	TRBJ2-7	TRBC2	TGTGCCAGCTCTCTCGACTGGGGGGGCGATGAACAGTACTTC
	903	12	5.82964e-07	TRBV12-2	TRBD1	TRBJ1-6	TRBC2	TGTGCCAGCTCTCTCGGACAGGGGGATTCGCCCCTCTACTTT
	904	11	5.34384e-07	TRBV23	TRBD2	TRBJ2-7	TRBC2	TGCTCCAGCAGCCCGACTGGGGGTTATGAACAGTACTTC
	905	10	4.85804e-07	TRBV13-1	TRBD1	TRBJ1-3	TRBC2	TGTGCCAGCAGTCACGACAGGGGACTTTCTGGAAATACGCTCTATTTT
	906	10	4.85804e-07	TRBV3	TRBD1	TRBJ1-2	TRBC2	TGTGCCAGCAGCTTAGGGGGGTGGGCAAACTCCGACTACACCTTC
	907	10	4.85804e-07	TRBV31	TRBD2	TRBJ2-4	TRBC2	TGTGCCTGGGGTCTGGGACTGGGGAGCGGGGAAAACACCTTGTACTTT
	908	10	4.85804e-07	TRBV5	TRBD2	TRBJ2-7	TRBC2	TGTGCCAGCAGCCACCTTGACTGGGGGGGCTTTGAACAGTACTTC
	909	9	4.37223e-07	TRBV5	TRBD2	TRBJ2-7	TRBC2	TGTGCCAGCAGCCCCTGGACTGGGGGGAGGTCCTATGAACAGTACTTC
	910	9	4.37223e-07	TRBV30	TRBD1	TRBJ2-2	TRBC2	TGTAGTTCAGGGGGACAGTCAAACACCGGGCAGCTCTACTTT
	911	9	4.37223e-07	TRBV12-2	TRBD2	TRBJ2-7	TRBC2	TGTGCCAGCTCTGGGGACTGGGGGGGCTCCTATGAACAGTACTTC
	912	9	4.37223e-07	TRBV29	TRBD1	TRBJ2-7	TRBC2	TGTGCTAGCAGTTCTGGACAGGGGGTGGGGGAACAGTACTTC
	913	9	4.37223e-07	TRBV12-2	TRBD1	TRBJ1-1	TRBC2	TGTGCCAGCTCTCTTAAGGGGGCCACAGAAGTCTTCTTT
	914	8	3.88643e-07	TRBV13-2	TRBD2	TRBJ1-2	TRBC2	TGTGCCAGCGGTGATCTGGGGGCAAACTCCGACTACACCTTC
	915	8	3.88643e-07	TRBV13-2	TRBD1	TRBJ1-3	TRBC2	TGTGCCAGCGGGGGGACAGGGGACGGAAATACGCTCTATTTT
	916	8	3.88643e-07	TRBV3	TRBD1	TRBJ1-2	TRBC2	TGTGCCAGCAGCCCAGGGCGCAGGTCAAACTCCGACTACACCTTC
	917	8	3.88643e-07	TRBV14	TRBD1	TRBJ2-1	TRBC2	TGTGCCAGCAGTTTCGGGGGCAGAGGGGCTGAGCAGTTCTTC
	918	8	3.88643e-07	TRBV3	TRBD1	TRBJ1-3	TRBC2	TGTGCCAGCAGCTTAGCGCGCCGTTCTGGAAATACGCTCTATTTT
	919	7	3.40063e-07	TRBV29	TRBD2	TRBJ2-7	TRBC2	TGTGCTAGCAGTTCTGGACAGGTGGGGGGGGAACAGTACTTC
	920	7	3.40063e-07	TRBV12-2	TRBD1	TRBJ1-2	TRBC2	TGTGCCAGCTCGGCAGGGGGCTACTCCGACTACACCTTC
	921	7	3.40063e-07	TRBV29	TRBD1	TRBJ2-7	TRBC2	TGTGCTAGCAGTTCTGGACAGGGGTGGGGGGAACAGTACTTC
	922	7	3.40063e-07	TRBV29	TRBD2	TRBJ2-7	TRBC2	TGTGCTAGCAGTTCTGGACAGTGGGGGGGGGAACAGTACTTC
	923	7	3.40063e-07	TRBV4	TRBD1	TRBJ1-1	TRBC2	TGTACCAGCAGATCCCCGGGGGCAAACACAGAAGTCTTCGTT
	924	7	3.40063e-07	TRBV29	TRBD1	TRBJ2-7	TRBC2	TGTGCTAGCAGTTCTGGACAGGGGGGTGGGGAACAGTACTTC
	925	6	2.91482e-07	TRBV29	TRBD1	TRBJ2-7	TRBC2	TGTGCTAGCAGTTCTGGACAGGGGGGGGTGGAACAGTACTTC
	926	6	2.91482e-07	TRBV31	TRBD1	TRBJ2-1	TRBC2	TGTGCCTGGAGTCTTGGGGGCCTCTATGCTGAGCAGTTCTTC
	927	6	2.91482e-07	TRBV29		TRBJ1-3	TRBC2	TGTGCTAGCAGTTTATATACTAATTCTGGAAATACGCTCTATTTT
	928	6	2.91482e-07	TRBV13-2	TRBD1	TRBJ2-4	TRBC2	TGTGCCAGCGGTGAATGGGGCAGTCAAAACACCTTGTACTTT
	929	6	2.91482e-07	TRBV30	TRBD1	TRBJ2-2	TRBC2	TGTAGTTCTAGCCGGGGCAGCACCGGGCAGCTCTACTTT
	930	6	2.91482e-07	TRBV2		TRBJ1-1	TRBC2	TGTGCCAGCAGCCAAGACGGTGAATACACAGAAGTCTTCTTT
	931	6	2.91482e-07	TRBV13-2		TRBJ2-7	TRBC2	TGTGCCAGCGGTGATAGCTCCTATGAACAGTACTTC
	932	5	2.42902e-07	TRBV2	TRBD2	TRBJ2-1	TRBC2	TGTGCCAGCAGCCAAGACGGCTGGGGCTACTATGCTGAGCAGTTCTTC
	933	5	2.42902e-07	TRBV13-1		TRBJ1-4	TRBC2	TGTGCCAGCAGTGATGCAGGAATTTCCAACGAAAGATTATTTTTC
	934	5	2.42902e-07	TRBV17	TRBD1	TRBJ1-4	TRBC2	TGTGCTAGCAGTAGAGGGGCAGGGCGGGAAAGATTATTTTTC
	935	5	2.42902e-07	TRBV12-2	TRBD2	TRBJ2-7	TRBC2	TGTGCCAGCTCTCTCGACTGGGGGGGATATGAACAGTACTTC
	936	5	2.42902e-07	TRBV29	TRBD1	TRBJ2-7	TRBC2	TGTGCTAGCAGTTCTGGACAGGGGGGGTGGGAACAGTACTTC
	937	5	2.42902e-07	TRBV13-1	TRBD2	TRBJ2-1	TRBC2	TGTGCCAGCAGTGAGGGGGGGCGAGCTGAGCAGTTCTTC
	938	5	2.42902e-07	TRBV23	TRBD2	TRBJ2-7	TRBC2	TGCTCCAGCAGCCCGACTGGGGGGTTTGAACAGTACTTC
	939	5	2.42902e-07	TRBV12-2	TRBD2	TRBJ2-1	TRBC2	TGTGCCAGCTCTCTCACTGGGGGGAACTATGCTGAGCAGTTCTTC
	940	5	2.42902e-07	TRBV3	TRBD2	TRBJ2-5	TRBC2	TGTGCCAGCAGCGGGGGGCGCAGAGACACCCAGTACTTT
	941	4	1.94321e-07	TRBV12-2	TRBD1	TRBJ2-4	TRBC2	TGTGCCAGCTCTCTCAGCCAGGGGGCGGGACAAAACACCTTGTACTTT
	942	4	1.94321e-07	TRBV12-2	TRBD2	TRBJ2-3	TRBC2	TGTGCCAGCTCTCTCTGGGGGGCTAGTGCAGAAACGCTGTATTTT
	943	4	1.94321e-07	TRBV26	TRBD1	TRBJ1-6	TRBC2	TGTGCCAGCAGTCTCCGGACAGGTTATAATTCGCCCCTCTACTTT
	944	4	1.94321e-07	TRBV29	TRBD2	TRBJ2-7	TRBC2	TGTGCTAGCAGCCCGACTGGGGGGAGGTCCTATGAACAGTACTTC
	945	4	1.94321e-07	TRBV13-1	TRBD2	TRBJ2-7	TRBC2	TGTGCCAGCAGTGATCCTGGGGGGGACTCCTATGAACAGTACTTC
	946	4	1.94321e-07	TRBV3	TRBD1	TRBJ1-2	TRBC2	TGTGCCAGCAGCCTTAGGGACAAAGCAAACTCCGACTACACCTTC
	947	4	1.94321e-07	TRBV12-2	TRBD1	TRBJ2-7	TRBC2	TGTGCCAGCTCTCTCAGCAGGGGGGAGGATGAACAGTACTTC
	948	4	1.94321e-07	TRBV13-3	TRBD1	TRBJ2-4	TRBC2	TGTGCCAGCAGTCCTGGGACAGCTAGTCAAAACACCTTGTACTTT
	949	4	1.94321e-07	TRBV13-2		TRBJ2-5	TRBC2	TGTGCCAGCGGTGATGCACTGAACCAAGACACCCAGTACTTT
	950	4	1.94321e-07	TRBV19		TRBJ1-4	TRBC2	TGTGCCAGCAGTATACCATTTTCCAACGAAAGATTATTTTTC
	951	4	1.94321e-07	TRBV5	TRBD1	TRBJ2-3	TRBC2	TGTGCCAGCAGCCTGGGACAGGGTAGTGCAGAAACGCTGTATTTT
	952	4	1.94321e-07	TRBV1	TRBD2	TRBJ2-7	TRBC2	TGCACCTGCAGTGCCGGGACTGGGGGTGGGGGCTATGAACAGTACTTC
	953	4	1.94321e-07	TRBV12-2	TRBD2	TRBJ2-7	TRBC2	TGTGCCAGCTCTCCTGACTGGGACTCCTATGAACAGTACTTC
	954	4	1.94321e-07	TRBV14	TRBD2	TRBJ2-1	TRBC2	TGTGCCAGCAGTTTTGGGGGAAACTATGCTGAGCAGTTCTTC
	955	4	1.94321e-07	TRBV3		TRBJ1-3	TRBC2	TGTGCCAGCAGCTTGGGCAGGCGTGGAAATACGCTCTATTTT
	956	4	1.94321e-07	TRBV12-2	TRBD1	TRBJ2-7	TRBC2	TGTGCCAGCTCCCGGGACAGGGGGCATCGGGAACAGTACTTC
	957	4	1.94321e-07	TRBV29	TRBD2	TRBJ2-7	TRBC2	TGTGCTAGCAGTCCGGGGACTGGGGGAGAACAGTACTTC
	958	4	1.94321e-07	TRBV15	TRBD1	TRBJ2-3	TRBC2	TGTGCCAGCAGTTTAAAGGCGACATGGGACGCAGAAACGCTGTATTTT
	959	4	1.94321e-07	TRBV12-2		TRBJ1-5	TRBC2	TGTGCCAGCTCTCTGGGAAACAACCAGGCTCCGCTTTTT
	960	3	1.45741e-07	TRBV29	TRBD2	TRBJ2-7	TRBC2	TGTGCTAGCAGTCCGGGGACTGGGGGGAGGTCCTATGAACAGTACTTC
	961	3	1.45741e-07	TRBV23	TRBD2	TRBJ2-7	TRBC2	TGCTCCAGCAGTCAATCGACTGGGGGGAGGTCCTATGAACAGTACTTC
	962	3	1.45741e-07	TRBV12-2	TRBD2	TRBJ2-7	TRBC2	TGTGCCAGCTCTCCTCGACTGGGGGGGCGCGATGAACAGTACTTC
	963	3	1.45741e-07	TRBV12-2	TRBD2	TRBJ2-7	TRBC2	TGTGCCAGCTCTCCCGACTGGGAGAGCTCCTATGAACAGTACTTC
	964	3	1.45741e-07	TRBV13-1	TRBD1	TRBJ1-3	TRBC2	TGTGCCAGCAGTGATGACAGGGGCCTTTCTGGAAATACGCTCTATTTT
	965	3	1.45741e-07	TRBV3		TRBJ1-3	TRBC2	TGTGCCAGCAGCTTAGGTAGAAAATCTGGAAATACGCTCTATTTT
	966	3	1.45741e-07	TRBV3	TRBD2	TRBJ1-2	TRBC2	TGTGCCAGCAGCTTAGGGGTGGGGGCAAACTCCGACTACACCTTC
	967	3	1.45741e-07	TRBV12-2	TRBD2	TRBJ2-7	TRBC2	TGTGCCAGCTCTCTCGGGACTGGGGGGACCTATGAACAGTACTTC
	968	3	1.45741e-07	TRBV13-1	TRBD2	TRBJ2-7	TRBC2	TGTGCCAGCAGTGACGGGACTGGGGGTTATGAACAGTACTTC
	969	3	1.45741e-07	TRBV3	TRBD1	TRBJ2-5	TRBC2	TGTGCCAGCAGCCCTCTCAGGGGAGGAGACACCCAGTACTTT
	970	3	1.45741e-07	TRBV12-1	TRBD1	TRBJ2-7	TRBC2	TGTGCCAGCTCTCTCGGGACAGGGGGCTTTGAACAGTACTTC
	971	3	1.45741e-07	TRBV4	TRBD1	TRBJ2-2	TRBC2	TGTGCCAGCAGCCCCGGACGGGGCACCGGGCAGCTCTACTTT
	972	3	1.45741e-07	TRBV5	TRBD1	TRBJ1-1	TRBC2	TGTGCCAGCAGCCTGGGACAGGGTAACACAGAAGTCTTCTTT
	973	3	1.45741e-07	TRBV3	TRBD2	TRBJ2-1	TRBC2	TGTGCCAGCAGCTCCGACTGGGGGTGTGCTGAGCAGTTCTTC
	974	3	1.45741e-07	TRBV1	TRBD1	TRBJ1-1	TRBC2	TGCACCTGCAGTGCGTGGACAACAAACACAGAAGTCTTCTTT
	975	3	1.45741e-07	TRBV29	TRBD1	TRBJ2-4	TRBC2	TGTGCTAGCAGTTTTGGGGGCGCGAACACCTTGTACTTT
	976	3	1.45741e-07	TRBV13-2	TRBD1	TRBJ2-5	TRBC2	TGTGCCAGCGGTGTGGACAGCCAAGACACCCAGTACTTT
	977	3	1.45741e-07	TRBV29		TRBJ2-7	TRBC2	TGTGCTAGCAGTCCCAGGGGCCCTTATGAACAGTACTTC
	978	3	1.45741e-07	TRBV12-2	TRBD1	TRBJ1-4	TRBC2	TGTGCCAGCTCTCTCGGGGGCAACGAAAGATTATTTTTC
	979	3	1.45741e-07	TRBV14	TRBD1	TRBJ2-5	TRBC2	TGTGCCAGCAAACAGGGGGGAAGGCAAGACACCCAGTACTTT
	980	3	1.45741e-07	TRBV17	TRBD2	TRBJ2-7	TRBC2	TGTGCTAGCAGTAGTGGGGGGGACTATGAACAGTACTTC
	981	3	1.45741e-07	TRBV3	TRBD1	TRBJ2-7	TRBC2	TGTGCCAGCAGCTTAGGACAGTTTGGGGAACAGTACTTC
	982	3	1.45741e-07	TRBV13-3	TRBD1	TRBJ1-1	TRBC2	TGTGCCAGCAGTCCAGGGGGGAACACAGAAGTCTTCTTT
	983	3	1.45741e-07	TRBV20		TRBJ2-3	TRBC2	TGTGGTGCTAGGGAAACTAGTGCAGAAACGCTGTATTTT
	984	3	1.45741e-07	TRBV29		TRBJ2-3	TRBC2	TGTGCTAGCAGTTCTAGTGCAGAAACGCTGTATTTT
	985	3	1.45741e-07	TRBV1		TRBJ2-7	TRBC2	TGCACCTGCAGTGAGACTGGTTATGAACAGTACTTC
	986	3	1.45741e-07	TRBV5		TRBJ2-5	TRBC2	TGTGCCAGCAGCCAAGACACCCAGTACTTT
	987	3	1.45741e-07	TRBV12-1	TRBD2	TRBJ2-4	TRBC2	TGTGCCGGCGGGGGGCGCGTTAACACCTTGTACTTT
	988	2	9.71607e-08	TRBV13-2	TRBD2	TRBJ2-1	TRBC2	TGTGCCAGCGGTGATGAGGACTGGGGGGGCGGGTATGCTGAGCAGTTCTTC
	989	2	9.71607e-08	TRBV12-2	TRBD1	TRBJ2-2	TRBC2	TGTGCCAGCTCTCCCACAGGGGGGACCTCAAACACCGGGCAGCTCTACTTT
	990	2	9.71607e-08	TRBV13-2	TRBD2	TRBJ2-2	TRBC2	TGTGCCAGCGGTGATGCCGGGACTGGGGGGGCGCGAGGCACCGGGCAGCTCTACTTT
	991	2	9.71607e-08	TRBV29	TRBD1	TRBJ2-5	TRBC2	TGTGCTAGCAGTATACAGGGGGCGCGAAGTCAAGACACCCAGTACTTT
	992	2	9.71607e-08	TRBV13-2	TRBD2	TRBJ2-2	TRBC2	TGTGCCAGCGGTGAAACTGGGGGGGCGAACACCGGGCAGCTCTACTTT
	993	2	9.71607e-08	TRBV12-2	TRBD2	TRBJ2-4	TRBC2	TGTGCCAGCTCTCCTCGACTGGGGGGGCGCCAAAACACCTTGTACTTT
	994	2	9.71607e-08	TRBV17	TRBD2	TRBJ2-5	TRBC2	TGTGCTAGCAGTAGAGGACTGGGGGGGCGCGGTGACACCCAGTACTTT
	995	2	9.71607e-08	TRBV14	TRBD2	TRBJ1-6	TRBC2	TGTGCCAGCAGTCGACTGGGGGGGACCTATAATTCGCCCCTCTACTTT
	996	2	9.71607e-08	TRBV4	TRBD1	TRBJ1-3	TRBC2	TGTGCAAGCAGCTTCCCCGGGACAGGGGCTGGAAATACGCTCTATTTT
	997	2	9.71607e-08	TRBV14	TRBD2	TRBJ2-7	TRBC2	TGTGCCAGCAGCACCCCCGGGACTGACAGCTCCTATGAACAGTACTTC
	998	2	9.71607e-08	TRBV20	TRBD2	TRBJ2-7	TRBC2	TGTGGTGCTAGGGATGGGGACTGGGGGGCGTCCTATGAACAGTACTTC
	999	2	9.71607e-08	TRBV15	TRBD2	TRBJ2-4	TRBC2	TGTGCCAGCAGTTTATGGACTGGGGGTAGTCAAAACACCTTGTACTTT
	1000	2	9.71607e-08	TRBV12-1	TRBD1	TRBJ1-2	TRBC2	TGTGCCAGCTCTCTCGACGCAGGGGGGAACTCCGACTACACCTTC
	1001	2	9.71607e-08	TRBV29	TRBD1	TRBJ1-1	TRBC2	TGTGCTAGCAGTATACAGGGGGCGCAGGGCACAGAAGTCTTCTTT
	1002	2	9.71607e-08	TRBV12-2	TRBD2	TRBJ2-4	TRBC2	TGTGCCAGCTCTCTCCCGGGACTGGGGAAAAACACCTTGTACTTT
	1003	2	9.71607e-08	TRBV13-2	TRBD1	TRBJ2-1	TRBC2	TGTGCCAGCGGTGATGCGCGGGACAGCTATGCTGAGCAGTTCTTC
	1004	2	9.71607e-08	TRBV12-2	TRBD1	TRBJ1-1	TRBC2	TGTGCCAGCTCTCTCGAAGGGACAGCAAACACAGAAGTCTTCTTT
	1005	2	9.71607e-08	TRBV12-2	TRBD2	TRBJ2-3	TRBC2	TGTGCCAGCTCCCTGACTGGGGCGGGAGCAGAAACGCTGTATTTT
	1006	2	9.71607e-08	TRBV13-3	TRBD2	TRBJ2-3	TRBC2	TGTGCCAGCAGTGACTGGGGGGGCGACGTAGAAACGCTGTATTTT
	1007	2	9.71607e-08	TRBV3	TRBD1	TRBJ2-4	TRBC2	TGTGCCAGCAGCTTCTGGGGCGAGAGTCAAAACACCTTGTACTTT
	1008	2	9.71607e-08	TRBV3	TRBD2	TRBJ2-7	TRBC2	TGTGCCAGCAGCTCGGACTGGGGGGGCGCTGGTGAACAGTACTTC
	1009	2	9.71607e-08	TRBV5	TRBD1	TRBJ1-4	TRBC2	TGTGCCAGCAGCCAAACTCAGGGGGCTAACGAAAGATTATTTTTC
	1010	2	9.71607e-08	TRBV1	TRBD1	TRBJ1-1	TRBC2	TGCACCTGCAGCCCGGGACAGGGTGCAAACACAGAAGTCTTCTTT
	1011	2	9.71607e-08	TRBV13-3	TRBD2	TRBJ1-2	TRBC2	TGTGCCAGCAGTGACTGGGGGGGCGCAAACTCCGACTACACCTTC
	1012	2	9.71607e-08	TRBV23	TRBD2	TRBJ2-7	TRBC2	TGCTCCAGCAGCTCGGACTGGGGGAGCTCCTATGAACAGTACTTC
	1013	2	9.71607e-08	TRBV12-2	TRBD1	TRBJ2-5	TRBC2	TGTGCCAGCTCTTCAGGGGACAGCCAAGACACCCAGTACTTT
	1014	2	9.71607e-08	TRBV3	TRBD1	TRBJ1-1	TRBC2	TGTGCCAGCAGCTTAGGACAGGATGCAAACACAGAAGTCTTCTTT
	1015	2	9.71607e-08	TRBV12-1	TRBD2	TRBJ2-7	TRBC2	TGTGCCAGCTCTCGTGACTGGGGGCATCGGGAACAGTACTTC
	1016	2	9.71607e-08	TRBV12-2	TRBD1	TRBJ1-6	TRBC2	TGTGCCAGCTCCCGGGACACCCATAATTCGCCCCTCTACTTT
	1017	2	9.71607e-08	TRBV13-2		TRBJ2-7	TRBC2	TGTGCCAGCGGTGATAGGGCTCCCTCCTATGAACAGTACTTC
	1018	2	9.71607e-08	TRBV13-2	TRBD2	TRBJ2-7	TRBC2	TGTGCCAGCGGTGATGCTGGGGGGGCGTCGGAACAGTACTTC
	1019	2	9.71607e-08	TRBV19	TRBD2	TRBJ1-6	TRBC2	TGTGCCAGCAGTCCGGGCCTATATAATTCGCCCCTCTACTTT
	1020	2	9.71607e-08	TRBV13-3		TRBJ1-2	TRBC2	TGTGCCAGCAGTGATGGGAATGCAAACTCCGACTACACCTTC
	1021	2	9.71607e-08	TRBV3	TRBD1	TRBJ1-1	TRBC2	TGTGCCAGCAGCTTAGACAGGGGGCGTACAGAAGTCTTCTTT
	1022	2	9.71607e-08	TRBV13-1	TRBD2	TRBJ2-7	TRBC2	TGTGCCAGCAGTGAGGGACTGGGGGGGCCTGAACAGTACTTC
	1023	2	9.71607e-08	TRBV5	TRBD2	TRBJ2-7	TRBC2	TGTGCCAGCAGCCCCGACTGGGGGGTATATGAACAGTACTTC
	1024	2	9.71607e-08	TRBV13-3	TRBD1	TRBJ1-1	TRBC2	TGTGCCAGCAGTGCGGGACATGCAAACACAGAAGTCTTCTTT
	1025	2	9.71607e-08	TRBV5	TRBD1	TRBJ2-4	TRBC2	TGTGCCAGCAGCCAAGAAGGGGGTCAAAACACCTTGTACTTT
	1026	2	9.71607e-08	TRBV15	TRBD1	TRBJ2-3	TRBC2	TGTGCCAGCAGCGTGACAGGGGGCACAGAAACGCTGTATTTT
	1027	2	9.71607e-08	TRBV15	TRBD1	TRBJ1-5	TRBC2	TGTGCCAGCAGCACCGGGACAGTCAACCAGGCTCCGCTTTTT
	1028	2	9.71607e-08	TRBV16	TRBD2	TRBJ2-2	TRBC2	TGTGCAAGCAGCCCTGACTGGGGTACCGGGCAGCTCTACTTT
	1029	2	9.71607e-08	TRBV13-2	TRBD1	TRBJ2-3	TRBC2	TGTGCCAGCGGGGAGGGGGGTGCAGAAACGCTGTATTTT
	1030	2	9.71607e-08	TRBV14		TRBJ2-2	TRBC2	TGTGCCAGCAGTTTGGGGAACACCGGGCAGCTCTACTTT
	1031	2	9.71607e-08	TRBV5	TRBD1	TRBJ1-1	TRBC2	TGTGCCAGCAGCCAAGCCCAGGGGGAAGAAGTCTTCTTT
	1032	2	9.71607e-08	TRBV23	TRBD2	TRBJ2-7	TRBC2	TGCTCCAGCAGCCCGACTGGGGGCTATGAACAGTACTTC
	1033	2	9.71607e-08	TRBV1		TRBJ1-2	TRBC2	TGCACCTGCAGTGATCTCAGAAACTCCGACTACACCTTC
	1034	2	9.71607e-08	TRBV29		TRBJ2-7	TRBC2	TGTGCTAGCAGTTTAGAGGGGAGGTCCTATGAACAGTACTTC
	1035	2	9.71607e-08	TRBV12-1		TRBJ2-7	TRBC2	TGTGCCAGCTCTCTCGCGGGGATTGAACAGTACTTC
	1036	2	9.71607e-08	TRBV13-3	TRBD2	TRBJ2-7	TRBC2	TGTGCCAGCAGTGGGACTGGGGGAGAACAGTACTTC
	1037	2	9.71607e-08	TRBV3	TRBD1	TRBJ2-7	TRBC2	TGTGCCAGCAGCTTCCGGGGGAAGGAACAGTACTTC
	1038	2	9.71607e-08	TRBV12-2		TRBJ2-5	TRBC2	TGTGCCAGCTCTCTCGGGGACACCCAGTACTTT
	1039	2	9.71607e-08	TRBV15	TRBD2	TRBJ2-7	TRBC2	TGTGCCAGCAGTACTGGCTATGAACAGTACTTC
	1040	2	9.71607e-08	TRBV4	TRBD1	TRBJ2-3	TRBC2	TGTGCCAGCAGCCCGGGACAGGGTGGAACGCTGTATTTT
	1041	1	4.85804e-08	TRBV31	TRBD2	TRBJ2-3	TRBC2	TGTGCCTGGAGTCTAGCGCGGGGGACTGGGTCTGTTGCAGAAACGCTGTATTTT
	1042	1	4.85804e-08	TRBV31	TRBD2	TRBJ2-4	TRBC2	TGTGCCTGGAGTCTAGAGGACTGGGGGGGCGGGAGTCAAAACACCTTGTACTTT
	1043	1	4.85804e-08	TRBV31	TRBD2	TRBJ2-5	TRBC2	TGTGCCTGGAGTCTACGGGACTGGGGGAACATTCAAGACACCCAGTACTTT
	1044	1	4.85804e-08	TRBV13-2	TRBD1	TRBJ2-1	TRBC2	TGTGCCAGCGGTGATGCGGGCGCAGGGTCTAACTATGCTGAGCAGTTCTTC
	1045	1	4.85804e-08	TRBV31	TRBD1	TRBJ2-3	TRBC2	TGTGCCTGGAGTCTAGCGCGGGCGACAGGGGGCACAGAAACGCTGTATTTT
	1046	1	4.85804e-08	TRBV31	TRBD2	TRBJ2-3	TRBC2	TGTGCCTGGAGTCTAGAAGACTGGGGCACTAGTGCAGAAACGCTGTATTTT
	1047	1	4.85804e-08	TRBV12-2	TRBD2	TRBJ2-3	TRBC2	TGTGCCAGCTCTCCTCGGACTGGGGGGACTAGTGCAGAAACGCTGTATTTT
	1048	1	4.85804e-08	TRBV26	TRBD1	TRBJ2-7	TRBC2	TGTGCCAGCAGTTTGGGACAGATGGGTGGGAGCTCCTATGAACAGTACTTC
	1049	1	4.85804e-08	TRBV13-1	TRBD2	TRBJ2-7	TRBC2	TGTGCCAGCAGTCCCGACAGGGGGGGCGAGGGCTCCTATGAACAGTACTTC
	1050	1	4.85804e-08	TRBV16	TRBD2	TRBJ2-1	TRBC2	TGTGCAAGCAGCTTTTCACTGGGGGGGCGTAACTATGCTGAGCAGTTCTTC
	1051	1	4.85804e-08	TRBV3	TRBD2	TRBJ2-1	TRBC2	TGTGCCAGCAGCCCCTCCCGGGACTGGGTTAACTATGCTGAGCAGTTCTTC
	1052	1	4.85804e-08	TRBV3	TRBD2	TRBJ2-4	TRBC2	TGTGCCAGCAGCTTAGCGCCTGGGGGGGTTAGTCAAAACACCTTGTACTTT
	1053	1	4.85804e-08	TRBV26	TRBD2	TRBJ2-1	TRBC2	TGTGCCAGCAGCCGGGACTGGGGCGCAGATAACTATGCTGAGCAGTTCTTC
	1054	1	4.85804e-08	TRBV23	TRBD1	TRBJ2-7	TRBC2	TGCTCCAGCAGTCAACGGGACAGGGAGAGGAGCTCCTATGAACAGTACTTC
	1055	1	4.85804e-08	TRBV13-3	TRBD1	TRBJ2-4	TRBC2	TGTGCCAGCAGTGATGATGCGAGGGGAGCTAGTCAAAACACCTTGTACTTT
	1056	1	4.85804e-08	TRBV13-2		TRBJ1-6	TRBC2	TGTGCCAGCGGTGATGAGGCAGGGCATTCCTATAATTCGCCCCTCTACTTT
	1057	1	4.85804e-08	TRBV29		TRBJ2-7	TRBC2	TGTGCTAGCAGTTTATCCCAGAGTGGAAGCTCCTATGAACAGTACTTC
	1058	1	4.85804e-08	TRBV29	TRBD1	TRBJ2-2	TRBC2	TGTGCTAGCAGTTTTACAGGGGGCTTGGCCACCGGGCAGCTCTACTTT
	1059	1	4.85804e-08	TRBV17	TRBD1	TRBJ2-5	TRBC2	TGTGCTAGCAGTAGAGTCGGGACAGGGAACCAAGACACCCAGTACTTT
	1060	1	4.85804e-08	TRBV12-1	TRBD2	TRBJ2-4	TRBC2	TGTGCCAGCTCTCTGGGACTGGGGGTTAGTCAAAACACCTTGTACTTT
	1061	1	4.85804e-08	TRBV13-2	TRBD1	TRBJ2-7	TRBC2	TGTGCCAGCGGTGATGCGGACAGGGCGAGCTCCTATGAACAGTACTTC
	1062	1	4.85804e-08	TRBV13-2	TRBD2	TRBJ2-3	TRBC2	TGTGCCAGCGGTGATGAGGACTGGGGGGGCGCAGAAACGCTGTATTTT
	1063	1	4.85804e-08	TRBV12-2	TRBD2	TRBJ2-7	TRBC2	TGTGCCAGCTCTCCACGGGACTGGGGGTACTCCTATGAACAGTACTTC
	1064	1	4.85804e-08	TRBV12-2	TRBD2	TRBJ2-5	TRBC2	TGTGCCAGCTCTCTCCAGTGGGAGGGCAGCCAAGACACCCAGTACTTT
	1065	1	4.85804e-08	TRBV13-2	TRBD2	TRBJ2-3	TRBC2	TGTGCCAGCGGTGATGAGGACTGGGGGGGGGTAGAAACGCTGTATTTT
	1066	1	4.85804e-08	TRBV13-2	TRBD1	TRBJ2-3	TRBC2	TGTGCCAGCGGTGATGAAAGGGGGCGCGGTGCAGAAACGCTGTATTTT
	1067	1	4.85804e-08	TRBV15	TRBD1	TRBJ2-1	TRBC2	TGTGCCAGCAGTTCCCCGGGGGGTTTTAACTATGCTGAGCAGTTCTTC
	1068	1	4.85804e-08	TRBV13-3	TRBD2	TRBJ2-3	TRBC2	TGTGCCAGCAGTGATACCTGGGGGGCTAGTGCAGAAACGCTGTATTTT
	1069	1	4.85804e-08	TRBV14	TRBD1	TRBJ1-3	TRBC2	TGTGCCAGCAGTCCGACAGGGGGGGATTCTGGAAATACGCTCTATTTT
	1070	1	4.85804e-08	TRBV13-3	TRBD2	TRBJ2-4	TRBC2	TGTGCCAGCAGTGATCAGGGACTGGGGAGTCAAAACACCTTGTACTTT
	1071	1	4.85804e-08	TRBV31	TRBD2	TRBJ2-4	TRBC2	TGTGCCTGGAGTCTGAGGACTGGGGGCAGTCAAAACACCTTGTACTTT
	1072	1	4.85804e-08	TRBV31	TRBD1	TRBJ2-3	TRBC2	TGTGCCTGGAGTCTACGGGACTGGAGTAGTGCAGAAACGCTGTATTTT
	1073	1	4.85804e-08	TRBV13-2	TRBD1	TRBJ2-1	TRBC2	TGTGCCAGCGGTGATAGGGCGGGGGCTAACTATGCTGAGCAGTTCTTC
	1074	1	4.85804e-08	TRBV3	TRBD2	TRBJ2-5	TRBC2	TGTGCCAGCAGCTCGGGACTGGGGGGAAGGCAAGACACCCAGTACTTT
	1075	1	4.85804e-08	TRBV4	TRBD2	TRBJ2-1	TRBC2	TGTGCCAGCAGCCGGGACTGGGGGAATAACTATGCTGAGCAGTTCTTC
	1076	1	4.85804e-08	TRBV5	TRBD2	TRBJ2-2	TRBC2	TGTGCCAGCAGCCAGGACTGGGGGGGCGACACCGGGCAGCTCTACTTT
	1077	1	4.85804e-08	TRBV12-2	TRBD1	TRBJ2-3	TRBC2	TGTGCCAGCTCTCTTGGGACACCCGCTAGTGCAGAAACGCTGTATTTT
	1078	1	4.85804e-08	TRBV5	TRBD1	TRBJ1-1	TRBC2	TGTGCCAGCAGCCAAGATAGTCAGGGGGCAAACACAGAAGTCTTCTTT
	1079	1	4.85804e-08	TRBV5	TRBD1	TRBJ1-3	TRBC2	TGTGCCAGCAGCCAAGTCAGGGGGCCTTCTGGAAATACGCTCTATTTT
	1080	1	4.85804e-08	TRBV5	TRBD2	TRBJ2-1	TRBC2	TGTGCCAGCAGCCAAGACTGGGGGGTAAACTATGCTGAGCAGTTCTTC
	1081	1	4.85804e-08	TRBV5	TRBD2	TRBJ2-7	TRBC2	TGTGCCAGCAGCCAAGAGGACTGGGGGGGCGCTGGTGAACAGTACTTC
	1082	1	4.85804e-08	TRBV16	TRBD2	TRBJ2-1	TRBC2	TGTGCAAGCAGCTTAGAAACTGGGGGTGGGAATGCTGAGCAGTTCTTC
	1083	1	4.85804e-08	TRBV16	TRBD2	TRBJ2-3	TRBC2	TGTGCAAGCAGCTTAGGAAGGGGGGGCCGTGCAGAAACGCTGTATTTT
	1084	1	4.85804e-08	TRBV5	TRBD2	TRBJ2-1	TRBC2	TGTGCCAGCAGCCAAGACTGGGGGGTTAACTATGCTGAGCAGTTCTTC
	1085	1	4.85804e-08	TRBV1	TRBD1	TRBJ2-3	TRBC2	TGCACCTGCAGTGCAGATAGGACAGTTAGTGCAGAAACGCTGTATTTT
	1086	1	4.85804e-08	TRBV17	TRBD1	TRBJ2-2	TRBC2	TGTGCTAGCAGCGAGTCGAAGACAGAAAACACCGGGCAGCTCTACTTT
	1087	1	4.85804e-08	TRBV19	TRBD1	TRBJ1-3	TRBC2	TGTGCCAGCAGATCGGGACAGGGGCCTTCTGGAAATACGCTCTATTTT
	1088	1	4.85804e-08	TRBV3	TRBD2	TRBJ2-3	TRBC2	TGTGCCAGCAGCCCCGGGACTGGGCCTGTTGCAGAAACGCTGTATTTT
	1089	1	4.85804e-08	TRBV13-2	TRBD2	TRBJ2-7	TRBC2	TGTGCCAGCGGTGATGCCGCGACTGGGGGGGCCTATGAACAGTACTTC
	1090	1	4.85804e-08	TRBV29	TRBD2	TRBJ2-4	TRBC2	TGTGCTAGCAGTTCTCCACTGGGGAGTCAAAACACCTTGTACTTT
	1091	1	4.85804e-08	TRBV17	TRBD1	TRBJ2-2	TRBC2	TGTGCTAGCAGTAGGGGGACAGGGAGCACCGGGCAGCTCTACTTT
	1092	1	4.85804e-08	TRBV12-1	TRBD1	TRBJ2-1	TRBC2	TGTGCCAGCTCTCTCGAGGACAGGGGGTATGCTGAGCAGTTCTTC
	1093	1	4.85804e-08	TRBV12-1	TRBD1	TRBJ2-2	TRBC2	TGTGCCAGCTCTCCCCGGGACACAAACACCGGGCAGCTCTACTTT
	1094	1	4.85804e-08	TRBV12-1	TRBD1	TRBJ2-1	TRBC2	TGTGCCAGCTCTCCCGGGCCCTATAACTATGCTGAGCAGTTCTTC
	1095	1	4.85804e-08	TRBV12-1	TRBD2	TRBJ2-7	TRBC2	TGTGCCAGCTCTCAGGACTGGGGGGGCTCCTATGAACAGTACTTC
	1096	1	4.85804e-08	TRBV12-2	TRBD2	TRBJ2-2	TRBC2	TGTGCCAGCTCTCCGACTGGGGGGGACACCGGGCAGCTCTACTTT
	1097	1	4.85804e-08	TRBV12-1	TRBD1	TRBJ1-3	TRBC2	TGTGCCAGCTCTCTCGGGACACATTCTGGAAATACGCTCTATTTT
	1098	1	4.85804e-08	TRBV12-2	TRBD2	TRBJ2-4	TRBC2	TGTGCCAGCTCCCTGGGGGGCCCTAGTCAAAACACCTTGTACTTT
	1099	1	4.85804e-08	TRBV12-2	TRBD1	TRBJ1-5	TRBC2	TGTGCCAGCTCCCGGGACAGCCAAGACAGCCAGGCTCCGCTTTTT
	1100	1	4.85804e-08	TRBV12-2	TRBD2	TRBJ2-5	TRBC2	TGTGCCAGCTCACGGGACTGGGGGGGGGAAGACACCCAGTACTTT
	1101	1	4.85804e-08	TRBV13-2	TRBD2	TRBJ2-3	TRBC2	TGTGCCAGCGGTGATGCGGGGGGGCGTGCAGAAACGCTGTATTTT
	1102	1	4.85804e-08	TRBV15	TRBD2	TRBJ2-3	TRBC2	TGTGCCAGCAGTTTTACTGGGGCTAGTGCAGAAACGCTGTATTTT
	1103	1	4.85804e-08	TRBV15	TRBD2	TRBJ2-5	TRBC2	TGTGCCAGCAGTTTCGGGCTGGGGGACCAAGACACCCAGTACTTT
	1104	1	4.85804e-08	TRBV15	TRBD1	TRBJ2-3	TRBC2	TGTGCCAGCAGTTTAGGGGGGACTAGTGCAGAAACGCTGTATTTT
	1105	1	4.85804e-08	TRBV14	TRBD1	TRBJ2-2	TRBC2	TGTGCCAGCAGTTTTGGGACAAAAAACACCGGGCAGCTCTACTTT
	1106	1	4.85804e-08	TRBV17	TRBD1	TRBJ1-3	TRBC2	TGTGCTAGCAGTAGAGGGACATCTTCTGGAAATACGCTCTATTTT
	1107	1	4.85804e-08	TRBV26	TRBD2	TRBJ2-1	TRBC2	TGTGCCAGCAGTCATCTGGGGGGGCGCTATGCTGAGCAGTTCTTC
	1108	1	4.85804e-08	TRBV13-2	TRBD1	TRBJ1-4	TRBC2	TGTGCCAGCGGTGATTTGGCAGGGAGGGACGAAAGATTATTTTTC
	1109	1	4.85804e-08	TRBV13-3	TRBD1	TRBJ2-4	TRBC2	TGTGCCAGCAGTGCGGCCAGGGGGAGTCAAAACACCTTGTACTTT
	1110	1	4.85804e-08	TRBV13-3	TRBD2	TRBJ2-7	TRBC2	TGTGCCAGCAGTGGAACTGGGGGGAGGTCCTATGAACAGTACTTC
	1111	1	4.85804e-08	TRBV13-3	TRBD2	TRBJ2-7	TRBC2	TGTGCCAGCAGTGATTGGGGACTGTGCTCCTATGAACAGTACTTC
	1112	1	4.85804e-08	TRBV13-1	TRBD1	TRBJ2-1	TRBC2	TGTGCCAGCAGTGATGGGACAGGGAACTATGCTGAGCAGTTCTTC
	1113	1	4.85804e-08	TRBV26	TRBD1	TRBJ2-5	TRBC2	TGTGCCAGCAGTCGCTTCAGGGGGCGCCGAGACACCCAGTACTTT
	1114	1	4.85804e-08	TRBV13-1	TRBD1	TRBJ2-7	TRBC2	TGTGCCAGCAGTGAATACAGGGCTCCCTCCTATGAACAGTACTTC
	1115	1	4.85804e-08	TRBV13-3	TRBD1	TRBJ1-2	TRBC2	TGTGCCAGCAGTAGCTCCGGGACAGGGGACTCCGACTACACCTTC
	1116	1	4.85804e-08	TRBV19	TRBD1	TRBJ2-3	TRBC2	TGTGCCAGCAGTATAGCCCAGGGGGCTGCAGAAACGCTGTATTTT
	1117	1	4.85804e-08	TRBV19	TRBD2	TRBJ2-1	TRBC2	TGTGCCAGCAGTAAGGGACTGGGGGGGCCCGCTGAGCAGTTCTTC
	1118	1	4.85804e-08	TRBV4	TRBD1	TRBJ2-3	TRBC2	TGTGCCAGCAGCTTCGAGGGGACTAGTGCAGAAACGCTGTATTTT
	1119	1	4.85804e-08	TRBV3	TRBD2	TRBJ2-1	TRBC2	TGTGCCAGCAGCTTATACTGGGGGGGCAATGCTGAGCAGTTCTTC
	1120	1	4.85804e-08	TRBV3	TRBD2	TRBJ2-7	TRBC2	TGTGCCAGCAGCTCGCGACTGGGGGGGCGCGATGAACAGTACTTC
	1121	1	4.85804e-08	TRBV4	TRBD1	TRBJ2-4	TRBC2	TGTGCCAGCAGCTCCCCGGGGGGAAGTCAAAACACCTTGTACTTT
	1122	1	4.85804e-08	TRBV13-2	TRBD2	TRBJ2-7	TRBC2	TGTGCCAGCGGTGCCGACTGGGGGGGCGCTGGTGAACAGTACTTC
	1123	1	4.85804e-08	TRBV3	TRBD2	TRBJ2-1	TRBC2	TGTGCCAGCAGCCGGACTGGGGGGAACTATGCTGAGCAGTTCTTC
	1124	1	4.85804e-08	TRBV12-2	TRBD1	TRBJ2-7	TRBC2	TGTGCCAGCTCCCGGGGACAGGGGGCACCCTATGAACAGTACTTC
	1125	1	4.85804e-08	TRBV5	TRBD1	TRBJ2-3	TRBC2	TGTGCCAGCAGCCAAGTACAGGGGTGGGCAGAAACGCTGTATTTT
	1126	1	4.85804e-08	TRBV5	TRBD2	TRBJ2-7	TRBC2	TGTGCCAGCAGCCAAGACTGGGGGAGCTCCTATGAACAGTACTTC
	1127	1	4.85804e-08	TRBV5	TRBD1	TRBJ1-1	TRBC2	TGTGCCAGCAGCCAAGAAAGGGACAAAAACACAGAAGTCTTCTTT
	1128	1	4.85804e-08	TRBV13-3	TRBD1	TRBJ1-3	TRBC2	TGTGCCAGCAGCCTCGGACAGGGGGCCGGAAATACGCTCTATTTT
	1129	1	4.85804e-08	TRBV5	TRBD1	TRBJ1-1	TRBC2	TGTGCCAGCAGCCAAACAGACAGGGCAAACACAGAAGTCTTCTTT
	1130	1	4.85804e-08	TRBV3	TRBD1	TRBJ2-1	TRBC2	TGTGCCAGCAGCGGGTACAGGGTTAACTATGCTGAGCAGTTCTTC
	1131	1	4.85804e-08	TRBV16	TRBD2	TRBJ2-1	TRBC2	TGTGCAAGCAGCTTAGGGGACTGGAACTATGCTGAGCAGTTCTTC
	1132	1	4.85804e-08	TRBV20	TRBD1	TRBJ1-2	TRBC2	TGTGGTGCTTTAAACCGGGACAATGCAAACTCCGACTACACCTTC
	1133	1	4.85804e-08	TRBV16	TRBD2	TRBJ2-7	TRBC2	TGTGCAAGCAGCATGGACTGGGGGGGCGCTGGTGAACAGTACTTC
	1134	1	4.85804e-08	TRBV1	TRBD2	TRBJ2-7	TRBC2	TGCACCTGCAGTGCCGGGACTGGGGGGGTCTATGAACAGTACTTC
	1135	1	4.85804e-08	TRBV20	TRBD1	TRBJ2-2	TRBC2	TGTGGTGCTAGGGGACAGGGGGCAAACACCGGGCAGCTCTACTTT
	1136	1	4.85804e-08	TRBV23	TRBD2	TRBJ2-1	TRBC2	TGCTCCAGCAGCCCGACTGGGGATAACTATGCTGAGCAGTTCTTC
	1137	1	4.85804e-08	TRBV5	TRBD1	TRBJ1-4	TRBC2	TGTGCCAGCAGCCAAGATCCAGGGGTCAACGAAAGATTATTTTTC
	1138	1	4.85804e-08	TRBV13-1	TRBD2	TRBJ2-4	TRBC2	TGGGCCAGCAGTCGGACTGGGGAGAGTCAAAACACCTTGTACTTT
	1139	1	4.85804e-08	TRBV16	TRBD1	TRBJ2-1	TRBC2	TGTGCAAGCAGCTTAGACAGGACAGCCTATGCTGAGCAGTTCTTC
	1140	1	4.85804e-08	TRBV3	TRBD2	TRBJ2-7	TRBC2	TGTGCCAGCAGCTTAGCAGGGACTGGGGGTTATGAACAGTACTTC
	1141	1	4.85804e-08	TRBV5	TRBD2	TRBJ2-5	TRBC2	TGTGCCAGCAGCCAAGACTGGGGGGCGCGGAACACCCAGTACTTT
	1142	1	4.85804e-08	TRBV5	TRBD1	TRBJ1-5	TRBC2	TGTGCCAGCAGCCACAGGGGGGATAACAACCAGGCTCCGCTTTTT
	1143	1	4.85804e-08	TRBV1	TRBD2	TRBJ2-7	TRBC2	TGCACCTGCAGTGCAGCCGGGACTGGGGACTATGAACAGTACTTC
	1144	1	4.85804e-08	TRBV12-2	TRBD1	TRBJ1-2	TRBC2	TCTGCCAGCTCTCTCGGACAAACAAACTCCGACTACACCTTC
	1145	1	4.85804e-08	TRBV29		TRBJ2-1	TRBC2	TGTGCTAGCAGTTTATCGAATAACTATGCTGAGCAGTTCTTC
	1146	1	4.85804e-08	TRBV29	TRBD2	TRBJ2-7	TRBC2	TGTGCTAGCAGTTTACGGGGGGTCTCCTATGAACAGTACTTC
	1147	1	4.85804e-08	TRBV29		TRBJ1-3	TRBC2	TGTGCTAGCAGTTTAAGGCAGGCTGGAAATACGCTCTATTTT
	1148	1	4.85804e-08	TRBV1		TRBJ1-6	TRBC2	TGCACCTGCAGTGCAGAACGGAATTATAATTCGCCCCTCTACTTT
	1149	1	4.85804e-08	TRBV3	TRBD1	TRBJ2-4	TRBC2	TGTGCCAGCAGCTCCCGGGACCTTAGTCAAAACACCTTGTACTTT
	1150	1	4.85804e-08	TRBV17	TRBD1	TRBJ1-4	TRBC2	TGTGCTGGCAGTAGAGGGGCAGGGCGGGAAAGATTATTTTTC
	1151	1	4.85804e-08	TRBV17	TRBD1	TRBJ2-5	TRBC2	TGTGCTAGCAGTATGGGGACAGGGAGAGACACCCAGTACTTT
	1152	1	4.85804e-08	TRBV29	TRBD2	TRBJ2-7	TRBC2	TGTGCTAGCAGTCAATCGACTGGGGGGTTTGAACAGTACTTC
	1153	1	4.85804e-08	TRBV29	TRBD1	TRBJ2-7	TRBC2	TGTGCTAGCAGTTCTGGACAGGGGGAGGGGGAACAGTACTTC
	1154	1	4.85804e-08	TRBV13-2	TRBD2	TRBJ2-7	TRBC2	TGTGCCAGCGGTGCCCTACTGGGGGGGCGCTATGAACAGTACTTC
	1155	1	4.85804e-08	TRBV17	TRBD2	TRBJ2-7	TRBC2	TGTGCTAGCAGAGCCGGGACTGGGGACTATGAACAGTACTTC
	1156	1	4.85804e-08	TRBV31		TRBJ1-5	TRBC2	TGTGCCTGGAGTCTCCAGAATAACAACCAGGCTCCGCTTTTT
	1157	1	4.85804e-08	TRBV17	TRBD2	TRBJ2-3	TRBC2	TGTGCTAGCAGGCTGGGGGGCCGTGCAGAAACGCTGTATTTT
	1158	1	4.85804e-08	TRBV29		TRBJ2-5	TRBC2	TGTGCTAGCAGTTTATCGGACAACCAAGACACCCAGTATTTT
	1159	1	4.85804e-08	TRBV29	TRBD2	TRBJ2-5	TRBC2	TGTGCTAGCAGTTCCGGACTGGGGGGAGACACCCAGTATTTT
	1160	1	4.85804e-08	TRBV29	TRBD1	TRBJ2-7	TRBC2	TGTGCTAGCAGTTCTGGACAGGGGTGGGGGGAACAGTGCTTC
	1161	1	4.85804e-08	TRBV12-1	TRBD2	TRBJ2-4	TRBC2	TGTGCCAGCTCTCTACCTGGGGGACAAAACACCTTGTACTTT
	1162	1	4.85804e-08	TRBV29	TRBD1	TRBJ2-5	TRBC2	TGTGCTAGCAGCCCGGACAGGGCCCAAGACACCCAGTACTTT
	1163	1	4.85804e-08	TRBV17	TRBD2	TRBJ2-1	TRBC2	TGTGCTAGCAGTAGCTCTGGGGGGATGGCTGAGCAGTTCTTC
	1164	1	4.85804e-08	TRBV12-1	TRBD2	TRBJ2-7	TRBC2	TGTGCCAGCTCTCCGACTGGGGGGGCGCTTGAACAGTACTTC
	1165	1	4.85804e-08	TRBV13-2	TRBD1	TRBJ1-3	TRBC2	TGTGCCAGCGGTGGGGACAGTTCTGGAAATACGCTCTATTTT
	1166	1	4.85804e-08	TRBV15	TRBD2	TRBJ2-1	TRBC2	TGTGCTAGCAGTAGGACTGGGGGGGTTGCTGAGCAGTTCTTC
	1167	1	4.85804e-08	TRBV19	TRBD1	TRBJ2-4	TRBC2	TGTGCCAGCCGGACAGGGGGTAGTCAAAACACCTTGTACTTT
	1168	1	4.85804e-08	TRBV12-1	TRBD2	TRBJ2-7	TRBC2	TGTGCCAGCTCTCAGGACTGGGGGCATCGGGAACAGTACTTC
	1169	1	4.85804e-08	TRBV13-2		TRBJ2-7	TRBC2	TGTGCCAGCGGTGATGCAATGGTCTCCTATGAACAGTACTTC
	1170	1	4.85804e-08	TRBV12-2	TRBD2	TRBJ2-5	TRBC2	TGTGCCAGCTCTCCTGGGGGGGCAAAAGACACCCAGTACTTT
	1171	1	4.85804e-08	TRBV13-2		TRBJ2-3	TRBC2	TGTGCCAGCGGTGATGAGCAGAGTGCAGAAACGCTGTATTTT
	1172	1	4.85804e-08	TRBV13-2	TRBD1	TRBJ2-5	TRBC2	TGTGCCAGCGGGACCCGGGACAGCCAAGACACCCAGTACTTT
	1173	1	4.85804e-08	TRBV13-2	TRBD1	TRBJ1-2	TRBC2	TGTGCCAGCGGTGAGGAGGGGACAAACTCCGACTACACCTTC
	1174	1	4.85804e-08	TRBV13-2	TRBD1	TRBJ2-7	TRBC2	TGTGCCAGCGGAGACAGGGCTCCCTCCTATGAACAGTACTTC
	1175	1	4.85804e-08	TRBV12-2	TRBD1	TRBJ1-2	TRBC2	TGTGCCAGCTCCCGGGACAGGGCAAGCTCCGACTACACCTTC
	1176	1	4.85804e-08	TRBV15	TRBD2	TRBJ2-7	TRBC2	TGTGCCAGCAGTTTAGGGGGGGGGCGCGGAGAACAGTACTTC
	1177	1	4.85804e-08	TRBV26		TRBJ2-7	TRBC2	TGTGCCAGCAGTCTGTCTGGGGGCTCCTATGAACAGTACTTC
	1178	1	4.85804e-08	TRBV13-1	TRBD2	TRBJ1-4	TRBC2	TGTGCCAGCAGTCGGACTGGGAACGGCGAAAGATTATTTTTC
	1179	1	4.85804e-08	TRBV4	TRBD2	TRBJ2-5	TRBC2	TGTGCCAGCAGTCTACTGGGGGGGCGAGACACCCAGTACTTT
	1180	1	4.85804e-08	TRBV2	TRBD1	TRBJ1-5	TRBC2	TGTGCCAGCAGTCAAGAAGGGGACAACCAGGCTCCGCTTTTT
	1181	1	4.85804e-08	TRBV13-1	TRBD1	TRBJ2-7	TRBC2	TGTGCCAGCAGTGATGTCGGACAGACATATGAACAGTACTTC
	1182	1	4.85804e-08	TRBV13-1	TRBD2	TRBJ2-3	TRBC2	TGTGCCAGCAGTGATTCTGGGGGTGCAGAAACGCTGTATTTT
	1183	1	4.85804e-08	TRBV13-3	TRBD2	TRBJ2-7	TRBC2	TGTGCCAGCAGTGACTGGGGGGACTCCTATGAACAGTACTTC
	1184	1	4.85804e-08	TRBV13-3	TRBD2	TRBJ2-7	TRBC2	TGTGCCAGCAGTGACTGGGGGGGCCCCTATGAACAGTACTTC
	1185	1	4.85804e-08	TRBV15	TRBD1	TRBJ1-1	TRBC2	TGTGCCAGCAGTTTAGCCCGGACAGGGGGAGAAGTCTTCTTT
	1186	1	4.85804e-08	TRBV13-1	TRBD1	TRBJ1-2	TRBC2	TGTGCCAGCAGTGACCACAGGGCAGACTCCGACTACACCTTC
	1187	1	4.85804e-08	TRBV13-1		TRBJ2-7	TRBC2	TGTGCCAGCAGTGATGAGGGAATCTCCTATGAACAGTACTTC
	1188	1	4.85804e-08	TRBV13-1	TRBD2	TRBJ2-7	TRBC2	TGTGCCAGCAGTGATGCTGGGGGGTTCCGTGAACAGTACTTC
	1189	1	4.85804e-08	TRBV3	TRBD1	TRBJ1-1	TRBC2	TGTGCCAGCAGCTTAGACGGGGGAAACACAGAAGTCTTCTTT
	1190	1	4.85804e-08	TRBV3	TRBD1	TRBJ2-7	TRBC2	TGTGCCAGCAGCTTGGGACAGGGCTCCTATGAACAGTACTTC
	1191	1	4.85804e-08	TRBV13-1	TRBD1	TRBJ1-2	TRBC2	TGTGCCAGCAGCTCGGACACCTCAAACCCCGACTACACCTTC
	1192	1	4.85804e-08	TRBV2	TRBD1	TRBJ1-2	TRBC2	TGTGCCAGCAGCCCCGGGACAGCAAACTCCGACTACACCTTC
	1193	1	4.85804e-08	TRBV3		TRBJ2-4	TRBC2	TGTGCCAGCAGCTTAGTGGGTAGTCAAAACACCTTGTACTTT
	1194	1	4.85804e-08	TRBV3	TRBD1	TRBJ1-1	TRBC2	TGTGCCAGCAGCCGGACAGGGGCAAACACAGAAGTCTTCTTT
	1195	1	4.85804e-08	TRBV19	TRBD1	TRBJ2-7	TRBC2	TGTGCCAGCAGTACGACAGGGGGCGCTGGTGAACAGTACTTC
	1196	1	4.85804e-08	TRBV13-3	TRBD1	TRBJ1-1	TRBC2	TGTGCCAGCAGGGGACAGGGGGCAAACACAGAAGTCTTCTTT
	1197	1	4.85804e-08	TRBV26	TRBD2	TRBJ2-1	TRBC2	TGTGCCAGCAGGCCGGGACTGGGGTGTGCTGAGCAGTTCTTC
	1198	1	4.85804e-08	TRBV5		TRBJ1-6	TRBC2	TGTGCCAGCAGCCCCCGCGGGTATAATTCGCCCCTCTACTTT
	1199	1	4.85804e-08	TRBV16	TRBD2	TRBJ2-7	TRBC2	TGTGCAAGCAGCTTAGGGACTGGGGGATATGAACAGTACTTC
	1200	1	4.85804e-08	TRBV16	TRBD1	TRBJ2-5	TRBC2	TGTGCAAGCAGCTCCCCTAGGGTCCAAGACACCCAGTACTTT
	1201	1	4.85804e-08	TRBV16	TRBD1	TRBJ1-2	TRBC2	TGTGCAAGCAGCTCCGGGACAGGAACCTCCGACTACACCTTC
	1202	1	4.85804e-08	TRBV1	TRBD1	TRBJ1-1	TRBC2	TGCACCTGCAGTGCGGGGACGACAAACACAGAAGTCTTCTTT
	1203	1	4.85804e-08	TRBV1	TRBD2	TRBJ2-4	TRBC2	TGCACCTGCAGTGCTGGGGAGCGTCAAAACACCTTGTACTTT
	1204	1	4.85804e-08	TRBV1	TRBD1	TRBJ2-1	TRBC2	TGCACCTGCAGTGCAGGAGGGGGCGATGCTGAGCAGTTCTTC
	1205	1	4.85804e-08	TRBV13-2		TRBJ2-2	TRBC2	TGTGCCAGCGTGAGAACAGCAAACACCGGGCAGCTCTACTTT
	1206	1	4.85804e-08	TRBV16	TRBD2	TRBJ2-7	TRBC2	TGTGCAAGCAGCCCCGGGACTGGGGGTTTTGAACAGTACTTC
	1207	1	4.85804e-08	TRBV12-1	TRBD1	TRBJ1-2	TRBC2	TGTGCCAGCTCTCTCGGGACAGGGGACTCCGACTACACCTTC
	1208	1	4.85804e-08	TRBV5	TRBD1	TRBJ2-7	TRBC2	TGTGCCAGCAGCCAAGTACAGGGGGACAACTATGAACAGTACTTC
	1209	1	4.85804e-08	TRBV5	TRBD2	TRBJ2-7	TRBC2	TGTGCCAGCAGCCCCGGCTGGGGGTTCTCCTATGAACAGTACTTC
	1210	1	4.85804e-08	TRBV12-2	TRBD2	TRBJ2-5	TRBC2	TGTGCCAGCTCCCAACTGGGGGGGAGAGACACCCAGTACTTT
	1211	1	4.85804e-08	TRBV12-2		TRBJ1-3	TRBC2	TGTGCCAGCTCTCCGGACAATTCTGGAAATACGCTCTATTTT
	1212	1	4.85804e-08	TRBV3	TRBD1	TRBJ1-3	TRBC2	CGTGCCAGCAGCTTATCAGGGACTGGAAATACGCTCTATTTT
	1213	1	4.85804e-08	TRBV12-2		TRBJ2-3	TRBC2	TGTGCCAGCTCTCCGACGGCTAGTGCAGAAACGCTGTATTTT
	1214	1	4.85804e-08	TRBV1	TRBD2	TRBJ2-7	TRBC2	TGCACCTGCAGTGCAGAGGACTGGGGGGATGAACAGTACTTC
	1215	1	4.85804e-08	TRBV13-2	TRBD1	TRBJ2-7	TRBC2	TGTGCCAGCGGTGATGCCGGGACAGGGGACGAACAGTACTTC
	1216	1	4.85804e-08	TRBV12-1		TRBJ2-3	TRBC2	TGTGCCAGCTCTCTCGGACTTAGTGCAGAAACGCTGTATTTT
	1217	1	4.85804e-08	TRBV4	TRBD1	TRBJ1-1	TRBC2	TGTGCCAGCAGCCCGTGGACAGGGACAAACACAGAAGTCTTCTTT
	1218	1	4.85804e-08	TRBV26		TRBJ1-3	TRBC2	TGTGCCAGCAGTCCGAGGACTTCTGGAAATACGCTCTATTTT
	1219	1	4.85804e-08	TRBV29	TRBD1	TRBJ2-3	TRBC2	TGTGCTAGCCGGGACAGTAGTGCAGAAACGCTGTATTTT
	1220	1	4.85804e-08	TRBV17	TRBD1	TRBJ2-7	TRBC2	TGTGCTAGCAGGGGACAGGGGGCTGGTGAACAGTACTTC
	1221	1	4.85804e-08	TRBV17	TRBD1	TRBJ2-1	TRBC2	TGTGCTAGCAGTATGACAGCCTATGCTGAGCAGTTCTTC
	1222	1	4.85804e-08	TRBV12-2	TRBD1	TRBJ2-5	TRBC2	TGTGCCAGCTCTCTCGGACAGCAAGACACCCAGTACTTT
	1223	1	4.85804e-08	TRBV1	TRBD2	TRBJ2-7	TRBC2	TGCACCTGCAGTGCAAACTGGGGGGGCTATGAACAGTACTTC
	1224	1	4.85804e-08	TRBV12-2	TRBD1	TRBJ1-4	TRBC2	TGTGCCAGCTCTCCCGGGACAGGCGAAAGATTATTTTTC
	1225	1	4.85804e-08	TRBV12-1		TRBJ1-5	TRBC2	TGTGCCAGCTCTCTCGAGAGAGACCAGGCTCCGCTTTTT
	1226	1	4.85804e-08	TRBV17	TRBD1	TRBJ2-1	TRBC2	TGTGCTAGCAGTCCCGGGACCCCAGCTGAGCAGTTCTTC
	1227	1	4.85804e-08	TRBV12-2		TRBJ2-5	TRBC2	TGTGCCAGCTCTTTTTTTAGCCAAGACACCCAGTACTTT
	1228	1	4.85804e-08	TRBV12-1	TRBD2	TRBJ2-5	TRBC2	TGTGCCAGCTCTCCGGGACTGGGGGGCACCCAGTACTTT
	1229	1	4.85804e-08	TRBV13-2	TRBD1	TRBJ2-7	TRBC2	TGTGCCAGCGGTGGCGGGACAGCCTATGAACAGTACTTC
	1230	1	4.85804e-08	TRBV12-2		TRBJ2-7	TRBC2	TGTGCCAGCTCTCTCGAGGGCCGTTATGAACAGTACTTC
	1231	1	4.85804e-08	TRBV13-2	TRBD1	TRBJ1-1	TRBC2	TGTGCCAGCGGTGGGGGGCGCGGCACAGAAGTCTTCTTT
	1232	1	4.85804e-08	TRBV12-2	TRBD1	TRBJ2-7	TRBC2	TGTGCCAGCTCTCCGGACAGGGGGCAGGAACAGTACTTC
	1233	1	4.85804e-08	TRBV15	TRBD1	TRBJ2-1	TRBC2	TGTGCCAGCAGTTTGGGGACATATGCTGAGCAGTTCTTC
	1234	1	4.85804e-08	TRBV26	TRBD1	TRBJ2-1	TRBC2	TGTGCCAGCAGTCCCGGACAATATGCCGAGCAATTCTTC
	1235	1	4.85804e-08	TRBV13-2		TRBJ1-5	TRBC2	TGTGCCAGCGGTGAACCATCCAACCAGGCTCCGCTTTTT
	1236	1	4.85804e-08	TRBV13-3		TRBJ2-5	TRBC2	TGTGCCAGCAGTGATGACATCCAAGACACCCAGTACTTT
	1237	1	4.85804e-08	TRBV4	TRBD1	TRBJ2-7	TRBC2	TGTGCCAGCAGCGCTCGGACAGTCTCCTATGAACAGTACTTC
	1238	1	4.85804e-08	TRBV13-3		TRBJ2-4	TRBC2	TGTGCCAGCAGTGATGCAAGGGCTAACACCTTGTACTTT
	1239	1	4.85804e-08	TRBV19	TRBD2	TRBJ2-7	TRBC2	TGTGCCAGCAGTATAAGGGGGGGCGATGAACAGTACTTC
	1240	1	4.85804e-08	TRBV19	TRBD2	TRBJ2-1	TRBC2	TGTGCCAGCAGTACTGGGGGTTATGCTGAGCAGTTCTTC
	1241	1	4.85804e-08	TRBV19	TRBD1	TRBJ2-1	TRBC2	TGTGCCAGCCGGACAGGGGATAACTATGAGCAGTTCTTC
	1242	1	4.85804e-08	TRBV3	TRBD2	TRBJ2-7	TRBC2	TGTGCCAGCAGTCCGACTGGGGGGTGGGAACAGTACTTC
	1243	1	4.85804e-08	TRBV3	TRBD1	TRBJ2-1	TRBC2	TGTGCCAGCAGCTTTGGGGGCGGGGCTGAGCAGTTCTTC
	1244	1	4.85804e-08	TRBV3		TRBJ2-5	TRBC2	TGTGCCAGCAGCTCCACGAGGGAAGACTCCAAGTATTTT
	1245	1	4.85804e-08	TRBV13-1	TRBD2	TRBJ2-7	TRBC2	TGTGCCAGCAGTGAGGGGACTGGGGGAGAACAGTACTTC
	1246	1	4.85804e-08	TRBV13-3		TRBJ1-3	TRBC2	TGTGCCAGCAGCCCAAATTCTGGAAATACGCTCTATTTT
	1247	1	4.85804e-08	TRBV15	TRBD2	TRBJ2-7	TRBC2	TGTGCCAGCAGCCGGGACTGGGGGGGTGAACAGTACTTC
	1248	1	4.85804e-08	TRBV14	TRBD1	TRBJ2-1	TRBC2	TGTGCCAGCAGGAACGGGACAGGTGCTGAGCAGTTCTTC
	1249	1	4.85804e-08	TRBV3	TRBD1	TRBJ2-7	TRBC2	TGTGCCAGCAGCTTCGACAGGGACTATGAACAGTACTTC
	1250	1	4.85804e-08	TRBV13-3		TRBJ1-3	TRBC2	TGTGCCAGCAGTGGTGGGTCTGGAAATACGCTCTATTTT
	1251	1	4.85804e-08	TRBV20	TRBD1	TRBJ1-1	TRBC2	TGTGGTGCTAGAGGGGGCGCAAACACAGAAGTCTTCTTT
	1252	1	4.85804e-08	TRBV12-2	TRBD1	TRBJ2-5	TRBC2	CGTGCCAGCTCTCTCGACAGCCAAAAGACCCAGTACTTT
	1253	1	4.85804e-08	TRBV3	TRBD2	TRBJ2-7	TRBC2	TGTGCCAGCAGCTCGACTGGGGGTTATGAACAGTACTTC
	1254	1	4.85804e-08	TRBV1	TRBD2	TRBJ2-7	TRBC2	TGCACCTGCAGTGCTATCCAGTCCCGTGAACAGTACTTC
	1255	1	4.85804e-08	TRBV29	TRBD1	TRBJ2-7	TRBC2	TGTGCTAGCAGTTACAGGGGGCGCGAACAGTACTTC
	1256	1	4.85804e-08	TRBV17	TRBD1	TRBJ1-1	TRBC2	TGTGCTAGCAGTGGACAGGGGGCAGAAGTCTTCTTT
	1257	1	4.85804e-08	TRBV17		TRBJ2-1	TRBC2	TGTGCCTGCTCGCAGAACTATGCTGAGCAGTTCTTC
	1258	1	4.85804e-08	TRBV12-1	TRBD2	TRBJ2-7	TRBC2	TGTGCCAGCTCCCGGACTGGGTTTGAACAGTACTTC
	1259	1	4.85804e-08	TRBV12-2		TRBJ1-2	TRBC2	TGTGCCAGCTCTCTTGGGAACTCCGACTACACCTTC
	1260	1	4.85804e-08	TRBV13-3	TRBD2	TRBJ2-7	TRBC2	TGTGCCAGCCAGGGACTTCCTTATGAACAGTACTTC
	1261	1	4.85804e-08	TRBV13-2		TRBJ2-7	TRBC2	TGTGCCAGCGGTGATGCAGACTATGAACAGTACTTC
	1262	1	4.85804e-08	TRBV13-2	TRBD2	TRBJ2-1	TRBC2	TGTGCCAGCGGGGAGGGGGGGGCTGAGCAGTTCTTC
	1263	1	4.85804e-08	TRBV13-2	TRBD2	TRBJ1-1	TRBC2	TGTGCCAGCGGTGATTGGGGGTCAGAAGTCTTCTTT
	1264	1	4.85804e-08	TRBV13-2	TRBD1	TRBJ1-1	TRBC2	TGTGCCAGCGGTGATCAGGGGACAGAAGTCTTCTTT
	1265	1	4.85804e-08	TRBV14		TRBJ2-7	TRBC2	TGTGCCAGCAGTTTCCACCTTTATGAACAGTACTTC
	1266	1	4.85804e-08	TRBV13-1	TRBD1	TRBJ2-7	TRBC2	TGTGCCAGCAGTGCGGGGCGCAGTGAACAGTACTTC
	1267	1	4.85804e-08	TRBV12-2		TRBJ2-5	TRBC2	TGTGCCAACTCCCTTGACACCCAAGACACCCAGTACTTT
	1268	1	4.85804e-08	TRBV29	TRBD1	TRBJ1-1	TRBC2	TGTGCTAGCAGCCACAGGGACACAGAAGTCTTCTTT
	1269	1	4.85804e-08	TRBV3		TRBJ2-7	TRBC2	TGTGCCAGCAGCTTAGGGAAGCAGGAACAGTACTTC
	1270	1	4.85804e-08	TRBV12-2	TRBD1	TRBJ2-7	TRBC2	TGTGCCAGCTCTCTCGAGGGGTATGAACAGTACTTC
	1271	1	4.85804e-08	TRBV3		TRBJ2-4	TRBC2	TGTGCCAGCAGCTCGCGTCAAAACACCTTGTACTTT
	1272	1	4.85804e-08	TRBV5	TRBD2	TRBJ2-7	TRBC2	TGTGCCAGCAGCCCCTGGACTGGGGGCCAGTACTTC
	1273	1	4.85804e-08	TRBV5		TRBJ1-1	TRBC2	TGTGCCAGCAGCCAAGACAGTTTTTTTTTTTTTTTT
	1274	1	4.85804e-08	TRBV2	TRBD2	TRBJ2-7	TRBC2	TGTGCCAGCAGCCAAACTGGGTATGAACAGTACTTC
	1275	1	4.85804e-08	TRBV20		TRBJ1-2	TRBC2	TGTGGTGCTGGGACAGTAAACTCCGACTACACCTTC
	1276	1	4.85804e-08	TRBV31	TRBD2	TRBJ2-7	TRBC2	TGTGCCTTTCGACTGGGGGGGTTTGAACAATACTTC
	1277	1	4.85804e-08	TRBV20	TRBD1	TRBJ2-5	TRBC2	TGTGGTGCTACCCGGGACAGGGACACCCAGTACTTT
	1278	1	4.85804e-08	TRBV20	TRBD1	TRBJ2-7	TRBC2	TGTGGTGCTAGGACAGGGGGTTATGAACAGTACTTC
	1279	1	4.85804e-08	TRBV26		TRBJ1-1	TRBC2	TGTGCCAGCAGTCTCCGACACACAGAAGTCTTCTTT
	1280	1	4.85804e-08	TRBV5		TRBJ2-7	TRBC2	TGTGCCAGCAGCCAAGACAAATATGAACAGTACTTC
	1281	1	4.85804e-08	TRBV13-3	TRBD2	TRBJ2-7	TRBC2	TGTGCCAGCAGTGACTGGGGTTATGAACAGTACTTC
	1282	1	4.85804e-08	TRBV12-2	TRBD1	TRBJ1-1	TRBC2	TGTGCCAGCTCCCGACAGAACACAGAAGTCTTCTTT
	1283	1	4.85804e-08	TRBV3	TRBD1	TRBJ2-7	TRBC2	TGTGCAAGAAGTCAACAGGGTGTTGAACAGTACTTA
	1284	1	4.85804e-08	TRBV13-2		TRBJ2-7	TRBC2	TGTGCCAGCGGTGATGCCGGTGAACAATACTTC
	1285	1	4.85804e-08	TRBV16		TRBJ1-1	TRBC2	TGTGCAAGCAGCTTAGCTAACACAGAAGTCTTCTTT
	1286	1	4.85804e-08	TRBV1	TRBD1	TRBJ1-1	TRBC2	TGCACCTGCAGTGCATTAGGGGAAGGAGTCTTCTTT
	1287	1	4.85804e-08	TRBV15	TRBD1	TRBJ1-1	TRBC2	TGTGCCAGCAGGGTACAGGGAACAGAAGTCTTCTTT
	1288	1	4.85804e-08	TRBV3		TRBJ2-1	TRBC2	TGTGCCAGCAGCTTAGGCCAGTATGCTGAGCAGTTCTTC
	1289	1	4.85804e-08	TRBV23	TRBD2	TRBJ2-7	TRBC2	TGCTCCAGCAGCCCGACTGGGGGAGAACAGTACTTC
	1290	1	4.85804e-08	TRBV19	TRBD2	TRBJ2-7	TRBC2	TGTGCCAGCAGTACGACTGGGGGTTATGAACAGTACTTC
	1291	1	4.85804e-08	TRBV4		TRBJ2-7	TRBC2	TGTGCCAGCAGCAACTCCTATGAACAGTACTTC
	1292	1	4.85804e-08	TRBV15		TRBJ2-7	TRBC2	TGTGCCAGCTCGAGCTCCTATGAACAGTACTTC
	1293	1	4.85804e-08	TRBV29	TRBD1	TRBJ1-5	TRBC2	TGTGCTAGCAGTCCCCTCCAGGCTCCGCTTTTT
	1294	1	4.85804e-08	TRBV29		TRBJ2-7	TRBC2	TGTGCTAGCAGTTCCATGTATGAACAGTACTTC
	1295	1	4.85804e-08	TRBV12-2		TRBJ2-1	TRBC2	TGTGCCAGCTCTCTGGGTGCTGAGCAGTTCTTC
	1296	1	4.85804e-08	TRBV13-3	TRBD1	TRBJ2-7	TRBC2	TGTGCCAGCAGGCAGGGGGGCGAACAGTACTTC
	1297	1	4.85804e-08	TRBV14		TRBJ1-2	TRBC2	TGTGCCAGCAGCAAAAACTCCGACTACACCTTC
	1298	1	4.85804e-08	TRBV19		TRBJ2-5	TRBC2	TGTGCCAGCAGTATAAGGGACACCCAGTACTTT
	1299	1	4.85804e-08	TRBV23		TRBJ2-7	TRBC2	TGCTCCTATGAACAGTACTTC
	1300	1	4.85804e-08	TRBV29	TRBD2	TRBJ2-7	TRBC2	TGTGCTAGCAGTAGACTGGTGGAACAGTACTTC

## Sheet: Figure 6i
Figure 6i	LCMV Arm	Time (days)	PBS-treated MC38						Ad5-WT-treated MC38						PBS-treated MC38 (50%) + Ad5-WT-treated MC38 (50%)					Ad5-GP-treated MC38				PBS-treated MC38 (50%) + Ad5-GP-treated MC38 (50%)
		6	111.77	37.62	30.8	69.25	54.07	101.83	82.54	73.58	70.88	10.46	8.64	9.26	58.25	80.58	88.7	74.01	91.44	48.54	23.33	34.27	10.4	40.44	38.87	95.65	11.52
		9	178.79	135.43	85.44	253.88	171.2	196.32	222.59	178.9	223.42	120.24	173.3	228.89	231.7	218.51	79.52	153.29	197.32	77.09	34.6	25.91	24.02	54.34	40.72	129.21	48.74
		12	511.05	385.14	124.16	555.67	116.26	290.06	349.83	188.8	394.66	165.76	241.9	302.52	274	306.17	172.27	362.64	268.39	91.54	73.05	71.33	44.38	89.25	101.13	211.64	47.28
		15	375.63	394	111.31	669.7	162.56	302.33	343.48	140.42	536.66	287.05	167.24	523	432.54	394.42	127.66	310.66	245.26	83.77	116.15	136.64	47.64	128.05	113.11	176.48	54.18
		18	443.9	794.73	171.4	1086.11	361.1	377.22	582.26	120.13	835.88	610.1	415.56	709.62	256.71	489.37	282.7	757.9	429.97	70.99	128.84	109.58	43.15	276.67	92.71	183.37	193.53

## Sheet: Figure 6j
Figure 6j	Naïve	Time (days)	PBS-treated MC38						Ad5-WT-treated MC38						PBS-treated MC38 (50%) + Ad5-WT-treated MC38 (50%)				Ad5-GP-treated MC38					PBS-treated MC38 (50%) + Ad5-GP-treated MC38 (50%)
		6	59.08	96.46	40.65	8.26	4	11.2	134.77	59.07	33.6	92.68	10.8	9.46	77.9	10.58	7.58	9.22	58.54	7.98	38.45	38.15	47	58.48	47.15	27.94	48.91	65.01	98.77
		9	179.55	163.98	55.75	149.95	71.38	148.72	264.15	150.7	34.54	201.88	162.08	24.62	160.56	83.85	57.49	70.76	46.08	59.49	44.75	55.84	105.38	121.69	87.34	51.64	94.5	98.38	222.76
		12	318.09	400.87	227.59	77.19	214.49	375.36	349.89	228.47	101.68	354.95	387.02	39.24	335.48	162.24	248.05	176.22	134.68	105.58	120.21	175.87	398.13	265.98	255.71	178.36	227.68	443.32	436.24
		15	364.77	406.92	227.23	293.03	286.79	506.27	530.8	378.16	180.83	848.56	529.34	88.37	399.89	258.13	280.24	243.73	104.04	128.21	185.09	462	425.09	143.97	357.77	264.83	340.96	651.36	467.31
		18	322.41	505.7	248.09	510.63	488.69	927.43	442.03	700.37	487.4	799.59	726.14	342.12	694.81	373.4	785.42	543.59	430.38	197.63	392.04	687.27	664.35	125.22	650	188.7	605.32	874.13	743.96
