# Supplementary material for: An oncolytic virus delivering tumor-irrelevant bystander T cell epitopes induces anti-tumor immunity and potentiates cancer immunotherapy
Source: Nat Cancer. 2024 Apr 12;5(7):1063–81. doi: 10.1038/s43018-024-00760-x (PMC11286533; doi:10.1038/s43018-024-00760-x)
Supplement: Supplementary file 8 — Statistical source data for Fig. 7. [file 43018_2024_760_MOESM8_ESM.xlsx]

## Sheet: Figure 7b
Figure 7b	Time (days)	PBS	PBS+αPD-L1	NDV-GP	NDV-GP+αPD-L1	NDV-WT	NDV-WT+αPD-L1
	21					1
	23	1				1
	25	1	1
	25	1				1
	27	1	1			1	1
	27		1			1
	25	1	1
	25	1
	25	1
	25	1					1
	27	1
	27	1				1
	29			1		1	1
	31	1
	33		1	1		1	1
	33		1	1			1
	35			1	1
	37						1
	37						1
	39		1		1
	39		1		1		1
	41		1
	41		1
	43			1			1
	43			1			1
	45		1				1
	59				0		1
	59				0
	55			0
	55			1
	57			1	0
	161				0
	161				0

## Sheet: Figure 7d
Figure 7d	P14 CD8+ T cell (%)									P14 CD8+ T cell (#)
	Groups	Control				αPD-L1				Groups	Control				αPD-L1
	PBS	16.6	30.7	26.3	23.2	22.3	25.4	29		PBS	488980	367986	740684	156369	317592	768786	384556
	NDV-WT	28.2	22.1	16.3	22.4	31.1	22.5	26.8		NDV-WT	758223	434294	303166	506625	608934	304523	456729
	NDV-GP	29.96	22.5	23.4		26.6	26.9	23		NDV-GP	203852	740876	405656		427124	315260	434403

## Sheet: Figure 7e
Figure 7e	SM CD4+ T cell (%)									SM CD4+ T cell (#)
	Groups	Control				αPD-L1				Groups	Control				αPD-L1
	PBS	2.27	13.6	9.18	6.93	4.9	20.3	13.7		PBS	10799	61929	30206	35444	30985	264087	65924
	NDV-WT	17.3	5.53	4.89	8.08	9.35	7.44	8.9		NDV-WT	70415	70573	41545	99236	95618	37398	66508
	NDV-GP	73.7	40.3	66		55.6	54.6	64.3		NDV-GP	720795	603348	1802917		885655	450917	1638320

## Sheet: Figure 7g
Figure 7g	OVA256-264+CD8+ T cell (%)									OVA256-264+CD8+ T cell (#)
	Groups	Control				αPD-L1				Groups	Control				αPD-L1
	PBS	4.97	7.1	9.96	6.57	11.9	11.4	16.1		PBS	9318	19362	3546	2693	9537	85036	41858
	NDV-WT	12.9	9.54	15.9	18.9	25.3	20.6	22.95		NDV-WT	63122	23174	51404	45900	100631	108735	154683
	NDV-GP	16	25.4	22.6		30.5	25.3	23.9		NDV-GP	63267	110228	106773		228732	121799	288662

## Sheet: Figure 7i
Figure 7i	OVA323-339+CD4+ T cell (%)									OVA323-339+CD4+ T cell (#)
	Groups	Control				αPD-L1				Groups	Control				αPD-L1
	PBS	2.93	5.6	4.78	8.81	10.9	2.62	4.31		PBS	3237	1115	1151	4044	5466	8859	5159
	NDV-WT	2.79	2.34	6.21	3.8	3.45	3.89	2.67		NDV-WT	5757	4327	10344	13839	15349	7789	11569
	NDV-GP	6.41	3.26	6.84		13.74	7.44	9.32		NDV-GP	8265	12866	10089		26425	14856	25693
