# Supplementary material for: An oncolytic virus delivering tumor-irrelevant bystander T cell epitopes induces anti-tumor immunity and potentiates cancer immunotherapy
Source: Nat Cancer. 2024 Apr 12;5(7):1063–81. doi: 10.1038/s43018-024-00760-x (PMC11286533; doi:10.1038/s43018-024-00760-x)
Supplement: Supplementary file 9 — Statistical source data for Fig. 8. [file 43018_2024_760_MOESM9_ESM.xlsx]

## Sheet: Figure8b
Figure 8b	Time (days)	PBS							PBS+αPD-L1						NDV-RBD							NDV-RBD+αPD-L1							NDV-WT					NDV-WT+αPD-L1
	6	83.26	58.77	54.55	48.73	47.85	37.58	28.95	76.13	62.05	54	52.25	47.04	39.23	85.82	63.54	44.22	43.24	30.64	28.07	22.75	78.6	76.4	49.09	37.28	36.82	23.82	10.1	93.15	66.65	59.94	51.62	35.54	91.22	87.02	52.73	51.98	43.78	43.12
	10	96.04	67.84	39.68	74.28	70.35	26.95	39.21	73.92	70.71	40.92	35.87	38.68	38.68	85.49	66.14	78.27	62.48	84.2	43.7	53.02	48.63	65.03	61.85	41.43	83.02	50.51	23.65	70.14	82.21	59.44	58.71	49.92	109.01	84.41	59.96	69.64	60.69	64.83
	14	93.99	69.42	44.79	71.48	157.64	30.62	49.6	83.75	93.87	53.07	63.59	53.22	60.61	64.83	64.18	71.43	40.21	51.38	54.4	43.62	70.68	62.5	56.95	31.42	68.54	46.64	21.73	91.51	79.66	104.52	73.64	57.82	170.87	76.88	77.69	72.9	66.56	45.09
	18	266.09	206.6	65.82	118.89	255.29	38.55	53.99	44.15	93.76	96.16	85.17	85.8	73.8	89.03	121.78	119.84	75.75	85.13	31.35	47.75	54.07	93.54	66.44	0	77.77	34.97	14.96	124.59	89.42	130.61	84.8	60.03	182.61	73.81	138.89	79.31	154.18	65.7
	22	339.86	176.42	100.19	161.32	181.8	41.34	47.88	84.92	112.08	67.86	147.37	98.2	108.6	101.72	130.8	139.37	124.49	73.51	27.72	63.92	58.51	86.65	77.03	0	70.05	21.62	21.96	154.28	107.58	157.47	81.65	84.71	262.34	88.17	181.96	100.55	280.28	64.81
	26	494.49	288.43	126.74	220.65	555.5	41.9	45.69	324	257	95.84	133.08	128.27	153.14	162.39	151.02	202.21	121.29	121.81	20.89	95.23	76	170.63	109.8	0	114.91	27.49	49.27	323.64	150.36	213.81	73.33	90.96	414.08	83.52	245.26	97.03	266.08	62
	30	700.83	491.31	153.99	389.19	604.45	57.89	58.1	524	457	132.17	296.94	214.5	233.76	274.5	246	301.93	155.3	181.74	29.2	115.67	89.54	179.81	137.89	0	125.15	21.73	58.31	515.29	302.35	460.8	122.18	106.67	564.32	106.43	391.48	180.98	497.48	113.81
	34	930.85	705.86	223.42	700.89	837.61	120.46	118.37	724	657	119.79	425.89	294.82	284.7	358.84	357.27	384.73	298.88	232.53	38.96	187.18	233.31	285.25	214.91	0	240.74	40.6	147.7	659.34	396.52	536.46	164.16	176.36	683.94	154.1	584.92	220.23	553.49	144.85

## Sheet: Figure 8c
Figure 8c	Time (days)	PBS	PBS + αPD-L1	NDV-WT	NDV-WT + αPD-L1	NDV-RBD	NDV-RBD + αPD-L1
	50	1
	50	1
	54	1		1	1
	54	1		1	1
	54				1
	58		1	1	1	1
	58		1		1	1
	58					1
	60	1	1		1
	62	1					1
	66		1	1		1
	66			1
	66			1			1
	70					1	1
	70					1	1
	80					1	1
	84						1
	84						0
	100					1	0
	100						0

## Sheet: Figure 8f
Figure 8f	Time (days)	NDV-WT					NDV-RBD
	5	63.5613	71.0189	84.8007	102.639	132.012	112.344	106.104	81.8606	52.9444
	7	84.961	93.9163	96.0758	139.115	156.81	148.206	117.6	90.5479	53.6239
	9	98.4398	136.438	128.478	166.202	179.345	176.972	132.681	96.9421	59.4452
	11	136.874	295.891	330.577	220.653	211.059	220.534	137.358	114.975	92.3092
	13	285.203	667.324	587.166	339.058	271.854	486.307	177.574	212.777	126.888
	15	498.699	1982.86	908.179	431.041	410.152	740.505	361.127	373.028	186.473
	17	660.569	1982.86	1276.4	630.277	1098.54	918.701	381.832	517.089	276.383

## Sheet: Figure 8h
Figure 8h	Time (days)	Ad5-WT						Ad5-RBD
	6	267.366	128.092	137.493	247.984	182.54	126.881	199.37	113.56	118.3	153.038	207.792	222.518
	8	347.786	158.637	184.54	316.135	266.146	158.513	115.868	132.2	125.539	193.858	225.466	242.606
	10	465.619	201.544	226.394	500.28	344.259	207.152	133.088	182.745	140.237	264.915	158.673	163.322
	12	657.617	261.292	290.291	667.153	445.019	260.921	167.881	237.842	167.534	328.964	232.244	202.469
	14	897.189	322.301	372.568	878.373	626.368	306.817	186.599	284.158	211.167	440.124	297.778	237.583
	16	1036.97	457.822	477.885	1152.83	857.778	429.843	222.099	321.754	265.935	504.403	351.195	317.067
	18	1326.23	623.756	653.101	1477.97	1101.61	582.625	266.439	404.47	444.902	658.047	417.592	452.722
	20	1646.44	673.628	813.905	1710.1	1331.78	794.318	311.788	558.21	603.824	820.41	465.735	664.97
