# Supplementary material for: An oncolytic virus delivering tumor-irrelevant bystander T cell epitopes induces anti-tumor immunity and potentiates cancer immunotherapy
Source: Nat Cancer. 2024 Apr 12;5(7):1063–81. doi: 10.1038/s43018-024-00760-x (PMC11286533; doi:10.1038/s43018-024-00760-x)
Supplement: Supplementary file 10 — Statistical source data for Extended Data Fig. 1. [file 43018_2024_760_MOESM10_ESM.xlsx]

## Sheet: Extend Data Figure 1d
Extended Data Figure 1d		CELLTYPE	Program_1	Program_2	Program_3	Program_4	Program_5	Program_6	Program_7	Program_8	Program_9	tSNE_1	tSNE_2	Cd69	Itgae	Klrg1	Il7r	Sell	Gzma	Gzmb	Ifng	Tnf	Ccl3	Ccl4	Itga1	Ly6c2	Il18r1	Pmepa1	Cxcr4	Fos	Jun	Nr4a1	Egr2	Klf2	Tcf7	Ifit1	Mki67
	PBS_AAACCCACACGAGGAT-1	P14.Bystander	0	22.1496	0	108.738	15.8421	26.1901	0.387772	232.804	38.4198	23.7991	7.84138	6	0	0	0	1	1	35	3	0	1	2	0	14	2	0	0	1	9	3	0	0	1	0	5
	PBS_AAACCCAGTACGAAAT-1	P14.Bystander	1.96846	9.1037	42.3201	4.17592	3.26681	10.6842	80.2271	33.7959	4.46488	2.6789	-12.6188	1	0	2	0	0	0	5	0	0	0	0	1	1	0	0	1	0	0	0	0	1	0	0	0
	PBS_AAACCCAGTTCTAAGC-1	P14.Bystander	0	52.1621	22.5708	9.25275	36.8098	9.53662	7.46381	50.0755	2.55017	0.0254685	12.2749	8	0	0	0	0	0	1	1	0	0	1	1	4	1	0	0	7	16	2	0	3	0	0	0
	PBS_AAACGAACATAATCCG-1	P14.Bystander	12.5286	34.3019	33.5682	23.7106	0.981355	13.4057	5.18848	325.612	6.58511	22.976	7.01562	4	0	0	0	0	0	48	0	0	0	2	0	35	0	6	0	4	3	1	0	1	0	0	3
	PBS_AAACGAATCTTGGTGA-1	P14.Bystander	8.31036	10.9974	37.3425	0.180378	19.9056	0	41.0198	205.473	0	-4.92524	-20.4312	13	0	0	4	0	2	31	0	1	0	1	2	14	0	2	1	4	3	0	0	1	0	0	1
	PBS_AAACGCTGTCGTTGCG-1	P14.Bystander	53.8923	0	0	22.3987	0	0	130.563	312.335	0	22.4612	6.9686	0	0	0	0	0	0	257	24	0	0	2	0	31	3	2	1	0	2	1	0	0	0	0	3
	PBS_AAACGCTGTCTGCAAT-1	P14.Bystander	0	0	0	1.60016	30.9951	27.0304	162.06	103.219	0	10.8252	-16.8956	9	0	1	0	0	34	21	23	0	0	2	0	18	0	5	0	3	3	9	0	0	0	0	1
	PBS_AAACGCTGTGGGCTTC-1	P14.Bystander	7.66494	27.3101	18.7286	0	5.94212	0	17.1688	203.214	52.3747	-2.84412	-23.483	9	0	0	0	0	0	2	0	1	0	1	0	42	0	2	0	1	2	1	0	3	0	0	0
	PBS_AAACGCTGTGTTATCG-1	P14.Bystander	0.183586	6.21079	8.08595	0.777434	4.12846	16.7346	29.1102	32.6259	0	-6.37175	-5.69175	0	0	0	2	0	10	12	1	0	0	0	1	4	1	3	0	0	0	0	0	5	0	0	0
	PBS_AAACGCTTCTGCAGCG-1	P14.Bystander	12.5805	34.1413	20.6306	269.061	0	16.2321	84.9342	152.394	7.49655	29.1138	9.16048	2	0	0	2	0	0	24	4	0	0	0	1	18	2	12	0	2	8	3	0	0	3	0	9
	PBS_AAAGAACAGGGCATGT-1	P14.Bystander	0	0	0	0	0	0	0	382.13	5.0427	-1.75909	-26.8258	0	0	0	0	0	0	64	1	0	0	0	1	21	0	5	1	0	1	0	0	0	0	0	0
	PBS_AAAGAACAGTCTTCGA-1	P14.Bystander	0	69.3104	11.27	137.453	0	5.97187	0	80.0482	0	-5.32411	18.4544	1	0	0	0	0	0	1	0	0	0	0	0	14	3	2	0	1	9	1	0	6	0	0	11
	PBS_AAAGAACCAGAGGTAC-1	P14.Bystander	0	12.6861	0	0.940866	5.44223	36.7602	112.734	138.435	0	-3.35203	-16.6915	4	0	0	4	0	0	16	1	0	0	2	0	23	0	0	2	1	0	1	0	2	2	0	0
	PBS_AAAGAACCAGTTAAAG-1	P14.Bystander	0	6.67683	0	2.80059	15.9214	29.5697	54.338	199.017	4.9191	-2.8312	-25.3639	10	0	0	0	0	0	25	3	0	0	0	0	13	0	0	0	2	9	0	0	2	0	0	1
	PBS_AAAGAACCATGATAGA-1	P14.Bystander	0	0	13.3383	156.204	2.58512	65.0496	24.413	215.303	26.1793	30.637	5.89813	4	1	1	4	0	0	72	0	0	0	0	0	7	1	0	1	2	0	1	0	2	0	0	4
	PBS_AAAGAACGTCCCTGTT-1	P14.Bystander	7.28632	70.4851	0	0	23.0642	9.09467	0	262.135	2.46619	-4.61508	-26.2586	5	0	0	0	0	0	18	8	0	0	0	0	31	0	3	0	5	17	2	0	13	0	0	0
	PBS_AAAGGATAGCTGGAGT-1	P14.Bystander	0	13.2605	0	1.54412	0	1.59186	0	148.328	0	-4.21679	-23.6311	1	0	0	0	0	0	2	0	1	0	0	0	4	0	3	0	0	1	0	0	0	1	0	0
	PBS_AAAGGATAGGCGAAGG-1	P14.Bystander	1.61865	32.4986	12.2305	0	27.2648	25.1157	53.7693	101.496	0	-3.42609	-12.3138	1	0	0	0	0	2	15	5	4	0	1	1	14	1	1	1	2	1	1	0	4	2	0	0
	PBS_AAAGGATAGTCTGCAT-1	P14.Bystander	0	0	0	0	19.0994	23.7722	79.8999	85.5533	0	8.7694	-20.6308	6	0	0	0	0	1	19	0	0	0	0	2	17	0	0	0	0	0	7	0	3	0	0	0
	PBS_AAAGGATAGTTACGGG-1	P14.Bystander	0	0	13.8487	3.49461	0	0	11.9788	136.242	6.15017	0.11085	-11.9664	2	0	0	2	0	0	45	0	1	0	0	0	13	0	1	0	0	0	0	0	1	0	0	0
	PBS_AAAGGATCACTCACTC-1	P14.Bystander	0	0	0	349.297	12.9196	17.4314	150.28	235.575	0	24.5345	-3.24425	6	0	1	0	0	0	30	3	1	0	0	3	2	0	0	0	2	1	2	0	0	4	0	16
	PBS_AAAGGATGTTCTTCAT-1	P14.Bystander	11.3999	42.0303	16.144	16.444	0	52.1165	38.3451	116.605	18.2238	-4.55067	-22.3776	0	0	0	4	0	0	5	0	0	0	2	0	17	1	0	1	1	0	1	0	1	2	0	0
	PBS_AAAGGGCAGGTGCCTC-1	P14.Bystander	0	6.29609	8.0717	4.87727	42.6975	9.90412	96.0766	60.2665	0	-5.37692	-16.7815	16	0	0	1	0	0	3	15	0	0	2	0	10	0	1	1	0	0	2	0	3	0	0	0
	PBS_AAAGGGCAGTACAGAT-1	P14.Bystander	14.7315	50.4768	40.0911	1.29198	0	0	29.7476	130.657	14.0125	-6.20587	-10.2175	5	0	0	6	0	0	16	0	0	0	2	0	17	1	3	0	1	0	0	0	2	2	0	0
	PBS_AAAGGGCAGTTGCGAG-1	P14.Bystander	16.4946	37.7217	30.5061	0	0	0	37.1773	104.569	9.5622	-6.24224	-20.1507	3	0	0	5	1	0	15	0	0	0	4	0	17	0	1	1	0	0	1	0	2	0	0	0
	PBS_AAAGGGCTCCAACCAA-1	P14.Bystander	12.6154	0	101.95	224.266	0	39.3779	28.5084	200.464	0	31.4981	6.55435	22	0	0	1	0	0	19	0	1	0	0	0	15	0	7	0	0	2	0	0	0	0	0	5
	PBS_AAAGGTACACCCTCTA-1	P14.Bystander	2.80951	155.467	6.52525	18.376	29.8151	37.3859	0	229.518	30.9337	-3.87211	22.2493	23	0	0	2	0	0	43	2	0	0	1	0	32	3	1	1	18	1	2	0	31	1	0	0
	PBS_AAAGGTAGTCCTCAGG-1	P14.Bystander	0	28.4144	88.1392	3.70738	12.9391	0	31.7548	235.791	2.05201	-5.48898	-25.9611	0	0	0	5	1	0	39	0	1	0	0	0	36	0	7	0	1	7	0	0	6	2	0	0
	PBS_AAAGGTAGTGGAGGTT-1	P14.Bystander	6.75195	10.6675	13.3001	4.83144	17.7118	17.24	30.4782	27.9429	23.844	2.1835	-12.2592	0	0	0	0	0	0	0	2	1	0	1	0	4	0	0	0	1	0	6	0	1	0	1	0
	PBS_AAAGGTAGTTTCGTGA-1	P14.Bystander	15.5242	13.4133	19.8374	5.91174	0	0	92.1169	165.973	0	-6.50727	-18.9008	5	0	0	2	0	0	18	10	0	0	0	0	8	0	3	0	0	3	1	0	1	0	1	0
	PBS_AAAGTCCAGATGTTAG-1	P14.Bystander	4.83868	35.0129	9.52349	0	1.30466	0	57.6993	103.938	15.0956	-5.27266	-7.44737	7	0	0	0	0	0	4	0	0	0	0	0	2	0	0	0	4	2	0	0	1	2	0	0
	PBS_AAAGTCCAGTTGCTGT-1	P14.Bystander	11.1762	36.9852	0	3.62761	2.20576	0	27.0667	121.838	0	-16.0615	4.16716	4	0	0	1	0	1	6	0	0	0	0	1	16	0	1	0	0	0	1	0	0	0	0	0
	PBS_AAAGTCCCACTTGAGT-1	P14.Bystander	52.0234	45.0807	18.105	28.9252	0	3.49077	16.8273	143.107	0	22.9804	7.63855	4	0	0	3	0	0	12	3	0	0	0	0	25	0	2	0	0	0	1	0	0	0	0	3
	PBS_AAAGTCCTCCGATGCG-1	P14.Bystander	5.90953	39.4948	0	0	31.7203	51.3357	28.473	67.2022	0	-3.18361	-12.1907	12	0	1	0	0	23	42	5	1	1	13	0	14	7	0	0	2	4	3	0	14	0	1	0
	PBS_AAAGTGAGTCTTGAGT-1	P14.Bystander	0.1405	48.9253	42.406	9.88452	0	35.9788	51.5971	134.13	2.45547	-2.95175	-21.8125	3	0	0	0	2	1	17	1	1	0	0	1	13	2	2	1	0	0	0	0	2	2	0	0
	PBS_AAAGTGATCGCATGAT-1	P14.Bystander	1.19299	35.0669	31.5641	67.857	0	14.1365	74.0003	141.796	0.00363858	23.8606	8.18196	8	0	0	6	0	0	24	0	1	0	0	0	15	4	0	0	0	0	0	0	3	3	0	4
	PBS_AAATGGAAGGATAATC-1	P14.Bystander	7.13099	7.89294	10.4713	0	2.61671	0.457965	63.4041	84.2139	0	-22.4563	0.396563	3	0	0	4	0	3	26	0	0	1	0	0	16	0	1	0	0	1	0	0	0	0	0	0
	PBS_AAATGGAGTTTACTTC-1	P14.Bystander	0	56.8998	30.2595	6.96341	8.45132	0	70.3131	132.648	2.56547	0.932522	10.4953	7	0	1	7	0	0	0	2	0	0	0	1	8	1	0	0	4	1	2	0	6	2	0	0
	PBS_AAATGGATCGCGTAGC-1	P14.Bystander	0	169.615	0	28.6247	80.6829	0	0	183.201	0	-3.8706	22.3038	12	0	0	3	0	0	1	0	1	0	21	0	32	2	0	0	17	48	0	0	2	0	0	1
	PBS_AACAAAGTCGGTATGT-1	P14.Bystander	0	0	0	0	36.0786	0	117.732	116.196	0	-7.2468	-18.5653	0	0	0	0	0	0	9	1	0	0	0	0	7	0	2	0	0	0	2	0	0	0	0	0
	PBS_AACAACCCAATTGGTC-1	P14.Bystander	3.65829	39.1804	35.6884	5.16912	0	6.29529	29.7037	95.6145	3.53291	-4.87831	-19.6676	3	0	0	7	0	0	0	0	0	0	1	0	26	0	0	0	1	1	0	0	2	0	0	0
	PBS_AACAACCCATACAGCT-1	P14.Bystander	14.8295	22.1078	57.1644	0	8.30784	3.58153	0	100.237	25.9945	-4.5486	-0.32327	0	0	0	0	0	0	2	1	1	0	0	0	9	0	4	0	0	2	1	0	0	0	0	0
	PBS_AACAACCGTGGACTAG-1	P14.Bystander	16.6544	72.1141	0	8.9757	58.7374	38.9929	18.7311	95.41	0	21.595	2.98245	9	0	0	2	0	14	44	6	4	0	67	0	9	0	0	2	5	17	4	0	19	1	0	0
	PBS_AACAAGATCTCCGTGT-1	P14.Bystander	3.60082	51.9826	0	162.03	16.2479	16.4086	1.93569	87.8957	7.35764	27.5482	8.99745	11	0	0	4	1	0	5	0	1	0	0	0	13	1	1	0	3	10	1	0	12	2	0	2
	PBS_AACAAGATCTGGGTCG-1	P14.Bystander	0	16.3004	0	142.919	0	44.2022	24.8743	236.911	0	23.7235	7.80571	4	0	0	0	0	0	34	0	0	0	1	2	25	0	1	0	2	4	0	0	4	0	0	3
	PBS_AACACACCATCGATAC-1	P14.Bystander	10.794	17.7974	2.88042	0	17.4747	23.0696	24.4116	65.6743	0	8.13885	-7.88906	3	0	0	1	0	30	32	2	1	0	8	0	11	1	0	0	0	3	0	0	1	0	0	0
	PBS_AACACACCATGACTCA-1	P14.Bystander	0	0	0	1.05708	45.7923	73.0834	58.4355	62.9445	0	-0.436918	-16.2038	10	0	2	0	0	4	10	4	0	0	0	0	7	1	2	0	0	2	0	0	0	0	0	1
	PBS_AACACACCATGCCATA-1	P14.Bystander	21.6832	0	0	128.005	0	0	16.3207	359.121	0	-6.02514	-26.0165	8	0	0	7	0	0	45	0	2	0	0	0	47	1	2	0	0	0	0	0	0	0	0	1
	PBS_AACAGGGAGCTCATAC-1	P14.Bystander	163.173	0	34.7276	0	21.083	0	0	176.757	0	-23.9057	14.6461	19	0	0	4	0	0	2	1	0	0	0	0	20	1	1	0	0	4	1	0	0	0	6	0
	PBS_AACAGGGAGGATATAC-1	P14.Bystander	5.192	0	61.6425	2.80218	9.74013	15.797	59.8061	75.5656	0	-10.9012	-14.1237	19	0	0	8	0	0	20	0	0	0	1	2	14	0	2	1	1	3	0	0	0	0	0	0
	PBS_AACAGGGCAGCGCGTT-1	P14.Bystander	1.24323	17.2339	42.5425	35.8153	0	0	0	207.241	0	23.4852	7.74656	2	0	0	0	0	0	30	2	0	0	1	0	43	0	2	0	0	3	0	0	1	0	0	3
	PBS_AACAGGGGTGTTGCCG-1	P14.Bystander	4.82748	4.0875	41.7957	10.9593	4.55304	15.4149	3.39888	57.2613	0.781669	-8.3719	1.33257	4	0	0	0	0	0	0	0	1	0	0	0	4	1	3	0	0	6	2	0	2	0	0	1
	PBS_AACCAACAGCACCGAA-1	P14.Bystander	19.5939	62.2564	21.9447	0	14.0919	0	0	92.8732	0	-5.09294	-22.804	4	0	0	2	2	0	13	0	2	0	1	1	11	0	2	0	2	21	1	0	5	0	0	0
	PBS_AACCAACAGGTGATAT-1	P14.Bystander	68.4968	46.9015	0	0	11.7272	0	119.323	107.599	0	-20.906	8.75435	6	0	0	1	0	0	4	34	0	1	1	0	24	1	1	0	1	3	1	0	3	0	0	0
	PBS_AACCAACCACTTGAGT-1	P14.Bystander	0	20.8333	20.0845	0	7.86219	18.1903	38.4994	144.16	0	-7.0984	-24.6727	0	0	0	1	0	2	36	2	1	0	0	1	28	1	0	0	2	0	2	0	0	0	0	0
	PBS_AACCAACGTCGACTGC-1	P14.Bystander	0	28.3236	33.7532	0	0	61.209	27.2259	126.325	0	-3.55963	-11.4565	2	0	0	1	0	0	5	4	0	0	0	0	7	0	0	0	0	0	0	0	11	1	0	0
	PBS_AACCAACTCCGTTTCG-1	P14.Bystander	8.15329	0	4.60099	0	9.47969	65.5071	52.2779	91.977	6.08223	12.857	-10.1706	6	0	1	0	0	33	44	1	0	0	2	0	3	6	0	0	1	1	1	0	1	0	0	0
	PBS_AACCAACTCGGCTTGG-1	P14.Bystander	27.6328	16.7391	80.4545	9.35959	0	0	0	230.693	0	-4.20934	-25.1136	6	0	0	1	0	0	22	0	0	0	1	1	28	0	1	0	1	8	1	0	0	0	0	0
	PBS_AACCACATCGAAGCAG-1	P14.Bystander	0	29.0181	3.07256	7.25582	11.5813	29.014	41.3278	28.8959	0	9.32146	-11.9411	9	0	0	0	1	3	3	0	0	1	11	0	3	0	0	0	0	1	1	0	15	1	0	0
	PBS_AACCATGCAACCCGCA-1	P14.Bystander	4.53721	19.9561	0	380.853	38.9468	45.9498	38.1382	121.227	0	30.4708	7.22106	16	0	0	3	0	1	30	2	0	0	4	1	22	1	3	1	7	23	0	0	4	0	0	17
	PBS_AACCATGCAACTGCCG-1	P14.Bystander	18.1633	51.9447	4.94249	4.49117	22.4489	0	100.558	106.973	7.36951	-8.53943	-12.5176	4	0	0	0	0	0	20	0	2	0	1	0	20	3	5	0	1	3	5	0	16	0	0	0
	PBS_AACCATGGTTTCCATT-1	P14.Bystander	0	0	16.0414	1.01979	29.8565	81.1809	10.7784	146.278	0	5.79975	-9.97136	6	0	0	1	0	30	25	1	0	0	0	1	7	1	0	0	1	1	0	0	0	0	1	0
	PBS_AACCATGTCGCTGATA-1	P14.Bystander	28.7061	0	41.7483	0.235881	18.5823	0	3.75519	225.551	0	-2.75673	-21.9686	6	0	0	0	0	0	20	4	0	0	6	0	9	1	6	0	5	2	1	0	0	0	0	0
	PBS_AACCCAAAGTCCGTCG-1	P14.Bystander	7.27587	43.131	0	7.7645	39.9264	0	57.2768	213.502	0	-6.01842	-23.8992	11	0	0	2	0	0	19	0	1	0	2	0	14	1	0	0	6	5	3	0	0	0	0	0
	PBS_AACCCAACACAGTATC-1	P14.Bystander	11.9494	0	0	0	16.7174	43.4042	47.5389	67.9989	6.98904	-22.2681	0.438424	2	0	1	0	0	0	30	0	0	0	0	0	15	0	0	0	3	1	0	0	0	1	0	0
	PBS_AACCCAACACGTCATA-1	P14.Bystander	0	156	0	40.5318	50.4079	15.2605	18.6955	162.087	0	22.6972	8.03772	17	0	0	4	0	0	2	0	1	0	35	0	25	3	1	1	9	43	2	0	15	1	0	4
	PBS_AACCCAACATGACACT-1	P14.Bystander	12.3186	0	4.88329	17.6877	0.531431	55.9976	0	317.12	15.9423	-4.3978	-26.7912	6	0	0	0	0	0	34	0	0	0	1	2	24	0	2	0	2	0	0	0	0	0	0	0
	PBS_AACCCAAGTCTTTATC-1	P14.Bystander	13.5599	54.0276	49.968	4.53289	0	4.09488	15.4402	68.4129	0	-10.4903	2.84901	8	0	0	5	0	0	0	0	0	0	0	0	7	1	0	0	3	8	0	0	0	1	0	0
	PBS_AACCCAATCAGTAGGG-1	P14.Bystander	0	4.34434	0	5.70193	1.66151	2.50519	48.3726	436.218	86.997	-3.33049	-27.6704	9	0	0	1	0	0	121	0	0	0	0	1	33	2	0	0	1	14	2	0	0	2	0	0
	PBS_AACCCAATCTGTCGCT-1	P14.Bystander	0.124711	4.59926	0.995367	12.5289	29.5152	69.4434	78.3899	158.894	13.0622	15.6085	-11.5794	7	0	0	6	0	17	25	1	1	0	5	1	15	1	0	0	0	2	1	0	1	0	0	0
	PBS_AACCTGAAGGCTAGCA-1	P14.Bystander	107.471	0	9.06124	0	5.37623	0	0	356.112	0	-22.0576	12.6688	12	0	0	0	0	0	24	0	0	0	0	1	33	0	6	0	0	2	0	0	0	1	6	0
	PBS_AACCTGAAGTCGAAGC-1	P14.Bystander	1.42507	25.7046	64.0471	0	0	0	2.69545	121.942	0	-3.63508	-21.4012	1	0	0	3	0	0	0	0	0	0	2	0	10	1	6	0	0	2	0	0	1	5	0	0
	PBS_AACCTGACATCCTATT-1	P14.Bystander	8.95676	0	86.3509	0	0	16.5042	20.3843	290.634	24.9477	-2.4615	-26.358	1	0	0	0	0	0	19	2	2	0	0	1	28	4	3	0	0	17	1	0	1	0	0	0
	PBS_AACCTGATCGAGATGG-1	P14.Bystander	0.591269	15.702	15.5406	0	6.30675	29.5226	34.1191	48.4245	2.05934	10.982	-9.3027	3	0	0	0	0	30	25	2	0	0	0	0	4	0	1	0	3	0	1	0	1	1	0	0
	PBS_AACCTTTAGAAACTGT-1	P14.Bystander	0	29.3113	28.2859	169.555	7.7844	36.6309	71.7742	108.753	0	28.601	8.25465	15	0	1	1	0	7	8	1	0	0	4	0	9	1	1	2	2	9	0	0	5	2	0	17
	PBS_AACCTTTAGCCTTCTC-1	P14.Bystander	4.27367	0	34.1336	2.62614	13.8056	65.2453	54.4836	22.7625	0	10.5143	-8.2357	9	0	0	0	0	0	6	1	0	0	2	0	4	0	2	0	2	0	0	0	3	1	1	0
	PBS_AACCTTTAGTGATTCC-1	P14.Bystander	13.8923	4.90911	24.6959	6.26315	35.5886	4.84458	15.8326	241.06	12.712	-4.40977	-24.3837	1	0	0	2	0	0	27	0	4	0	0	0	12	0	3	0	8	3	0	0	1	0	0	0
	PBS_AACCTTTCACCGGAAA-1	P14.Bystander	0.962681	0	0	210.237	0	0.889483	28.6574	100.582	19.1456	29.273	8.13671	5	0	0	0	0	0	30	0	1	0	0	0	12	0	5	2	0	1	0	0	0	0	0	7
	PBS_AACCTTTCATGTCTAG-1	P14.Bystander	11.4592	5.95382	55.2469	1.83179	19.4308	21.0056	0	127.739	0	-2.69788	-22.1352	4	0	0	0	0	0	8	2	0	0	0	0	15	0	2	0	0	5	0	0	1	3	0	1
	PBS_AACCTTTTCCGTTTCG-1	P14.Bystander	13.111	52.1053	52.5299	7.18601	27.8797	0	25.8799	79.4683	0	-3.18599	-19.3904	4	0	0	2	0	0	2	1	0	0	7	1	16	4	0	0	1	15	2	0	7	0	0	0
	PBS_AACGAAACAGTCAGAG-1	P14.Bystander	16.7215	5.82346	19.0491	2.30718	13.9167	66.9607	0	228.898	0	22.6092	7.15409	6	0	1	3	0	20	69	2	0	1	2	0	28	0	5	0	1	0	0	0	0	0	0	0
	PBS_AACGAAATCTCTTCAA-1	P14.Bystander	34.3095	88.0531	12.6857	0.0696513	0	79.0178	6.53217	40.5254	0	-11.1193	7.84829	2	0	0	6	0	0	0	0	1	0	3	0	5	3	0	0	0	1	0	0	1	4	0	0
	PBS_AACGAAATCTGTCGTC-1	P14.Bystander	0	0	52.6381	5.12166	6.5083	32.9426	124.02	249.96	18.2519	-2.18863	-25.9399	10	0	1	1	0	0	19	8	1	1	3	1	22	0	4	1	2	4	1	0	1	3	0	1
	PBS_AACGGGAAGAAAGTCT-1	P14.Bystander	16.8545	9.77504	21.0367	0	1.3383	0	123.579	107.63	0	-8.22942	-16.6885	4	0	0	4	0	0	0	1	1	0	2	0	26	0	2	0	3	3	0	0	2	1	0	0
	PBS_AACGGGACATCATCCC-1	P14.Bystander	2.0004	40.4161	24.1171	0	8.79899	19.8587	32.7726	94.8446	0	-4.74478	-22.2751	6	0	0	2	2	0	3	0	0	0	2	0	8	1	1	0	1	0	1	0	2	1	0	0
	PBS_AACGGGACATGAAGCG-1	P14.Bystander	31.5612	59.8025	11.1594	0	17.329	0	26.302	47.2774	0	-7.61128	9.67483	7	0	0	1	0	0	1	2	1	0	2	1	28	0	0	0	5	7	0	0	8	1	0	0
	PBS_AACGGGACATTGAGGG-1	P14.Bystander	11.9973	13.0603	7.04271	3.74185	1.81513	27.4885	49.1075	69.1865	0	8.90473	-7.92711	5	0	0	0	0	16	39	2	2	0	2	2	11	0	1	0	0	0	0	0	10	1	0	0
	PBS_AACGGGAGTCACTCAA-1	P14.Bystander	0	28.4407	37.1931	160.48	0	1.963	5.66905	98.8623	0	9.73809	-7.74388	4	0	0	2	0	0	13	3	0	0	0	0	21	3	3	0	3	3	0	0	2	2	0	2
	PBS_AACGGGAGTCGGAAAC-1	P14.Bystander	0	79.9654	20.7452	177.441	6.76171	0	110.447	59.1531	0	28.6062	8.75537	6	0	0	12	0	11	2	1	3	0	3	0	18	1	0	0	4	6	4	0	8	3	0	12
	PBS_AACGGGAGTTCATCTT-1	P14.Bystander	6.44902	0	14.925	0	11.2774	0	30.1159	350.946	22.1734	-6.04509	-25.6082	7	0	0	4	0	0	135	2	0	0	0	2	32	2	5	0	5	13	1	0	0	0	0	0
	PBS_AACGGGATCCACAAGT-1	P14.Bystander	0	0	43.0564	236.17	0	59.0249	13.5436	213.091	1.10216	29.7026	5.55463	13	0	0	0	0	0	46	2	1	0	0	1	14	2	3	0	0	1	0	0	0	0	0	5
	PBS_AACGTCAAGCTACTGT-1	P14.Bystander	9.3203	49.6975	0	144.105	122.253	32.5041	0.433943	142.863	0	27.9204	7.79902	28	0	1	1	0	6	40	8	4	30	73	1	7	1	0	1	3	10	0	0	18	1	0	14
	PBS_AACGTCATCTTCGATT-1	P14.Bystander	0	20.2242	49.811	3.24656	5.37159	0	13.5364	107.307	8.5922	-3.58747	-21.257	0	0	0	2	0	0	2	1	1	0	0	3	19	0	2	0	1	0	0	0	0	0	0	1
	PBS_AACTTCTAGGGACAGG-1	P14.Bystander	1.32641	0	0	2.20829	4.38683	31.3345	56.4524	90.7963	0	5.10833	-18.357	0	0	0	1	0	0	7	0	0	0	3	1	5	2	2	0	0	1	1	1	0	0	0	0
	PBS_AACTTCTCAGAGTGTG-1	P14.Bystander	26.1367	69.3716	29.3063	24.3202	5.6442	41.5264	48.9649	174.507	4.13254	-1.16321	-21.4446	5	0	0	8	0	0	3	2	0	1	11	2	21	1	1	0	2	3	1	0	7	2	0	1
	PBS_AACTTCTTCGTAACCA-1	P14.Bystander	159.749	0	16.6429	0	1.55972	0	5.45985	106.775	9.28614	-25.2987	17.9272	9	0	0	0	0	0	11	1	0	0	0	0	25	0	1	0	3	5	0	0	0	2	3	0
	PBS_AAGAACAAGCTTTCTT-1	P14.Bystander	4.46449	8.65797	0	0	5.3474	34.959	70.0471	30.7509	0	12.525	-13.3211	4	0	0	1	0	16	20	0	0	0	1	0	10	1	0	0	1	0	1	0	2	0	0	0
	PBS_AAGAACAAGTCATTGC-1	P14.Bystander	0	0	19.4626	0	28.2068	29.0939	52.4709	88.0217	0	-1.03917	-16.1247	2	0	0	2	0	0	16	0	0	0	2	3	11	0	5	0	5	3	7	0	1	1	0	0
	PBS_AAGAACAAGTGAGGCT-1	P14.Bystander	4.80621	0	0	0	35.8774	74.3348	70.5613	126.864	0	12.0557	-22.6549	19	0	0	1	0	54	29	16	1	1	1	0	14	1	0	0	1	8	0	0	1	0	0	0
	PBS_AAGAACACACTTGAAC-1	P14.Bystander	21.406	30.7022	41.7336	0	13.2418	6.14306	0.984389	150.013	8.12584	-2.51179	-22.3505	2	0	0	0	0	0	0	0	1	0	0	1	13	0	2	0	9	17	0	0	0	3	0	0
	PBS_AAGAACACAGACACCC-1	P14.Bystander	18.7843	71.0498	14.8857	0	15.1274	18.8408	23.0386	143.925	0	-5.60165	-21.9596	7	0	0	1	0	0	2	2	0	0	0	2	20	1	0	0	0	14	1	0	5	2	0	0
	PBS_AAGAACAGTCGCACAC-1	P14.Bystander	0	2.15197	17.0116	189.406	4.03735	0	85.1804	166.971	0	12.9593	-8.92736	2	0	0	0	0	0	17	1	1	0	0	0	9	1	4	0	10	3	2	0	1	0	0	5
	PBS_AAGAACATCGAGTTGT-1	P14.Bystander	0	37.5353	24.0595	0	5.47859	1.76482	67.0975	73.2844	0	0.244368	-13.9619	3	0	1	7	0	0	4	0	0	0	3	0	15	0	1	0	1	5	0	0	7	1	0	0
	PBS_AAGACAATCTACACAG-1	P14.Bystander	8.99219	21.3792	35.1896	0	0	0	16.7353	90.2891	0	-5.12284	3.73247	0	0	0	2	0	0	11	0	0	0	0	0	10	1	3	0	0	3	0	0	0	1	3	0
	PBS_AAGACTCAGGCCTTCG-1	P14.Bystander	44.3026	0	20.7797	0	2.51042	33.5443	22.4503	45.3576	0	-3.2203	-0.321949	4	0	1	3	0	0	0	2	0	0	0	3	14	2	1	0	0	0	0	0	1	0	0	0
	PBS_AAGACTCCAGGCTATT-1	P14.Bystander	0	11.0537	1.38996	0	9.46986	72.9876	37.7569	92.2699	0	14.9131	-7.7543	3	0	1	1	0	17	5	2	0	0	2	0	14	0	0	0	0	4	0	0	3	0	0	0
	PBS_AAGACTCGTATCGTGT-1	P14.Bystander	0.17289	76.0257	42.4744	245.362	16.7786	11.4228	25.5953	93.1814	0	29.1588	5.8844	5	0	2	4	0	0	7	0	1	0	0	1	7	3	5	0	5	13	0	0	10	1	1	9
	PBS_AAGACTCTCCGCTTAC-1	P14.Bystander	0	32.7137	64.8024	1.69637	7.76785	8.66695	20.3317	126.254	0	-3.17485	-19.6926	4	0	0	2	2	0	6	0	1	0	0	0	17	0	2	0	1	0	0	0	1	0	0	0
	PBS_AAGATAGCAACGGGTA-1	P14.Bystander	0	51.2406	34.0808	0	17.9404	33.7746	32.1846	155.801	0	-3.47733	-24.3124	5	0	0	4	0	0	3	1	1	0	3	0	7	1	0	0	2	12	1	0	0	4	0	0
	PBS_AAGATAGCATATGGCT-1	P14.Bystander	6.61708	0	0	46.8031	24.3709	76.6223	20.032	252.182	41.0241	23.2804	6.69859	8	0	0	4	0	0	43	2	3	1	3	0	24	1	0	0	0	1	1	0	4	0	0	2
	PBS_AAGCATCAGGTCATTC-1	P14.Bystander	0	0	0	164.941	0	25.8057	100.671	330.518	0	23.7298	5.76626	10	0	0	0	0	0	34	3	0	0	0	3	57	1	1	0	3	1	2	0	1	0	0	2
	PBS_AAGCATCTCGGCTGAC-1	P14.Bystander	9.76865	44.5879	32.7156	5.48449	0	25.1631	33.474	106.372	0	-1.55989	-21.308	1	0	0	0	2	0	8	3	0	0	1	1	22	2	0	0	1	0	2	0	8	3	0	0
	PBS_AAGCCATAGCAGCACA-1	P14.Bystander	72.7291	10.8945	10.1104	0	23.4344	0	47.3571	69.0427	0	-22.5699	10.5382	3	0	0	1	0	0	0	0	0	0	1	0	17	1	3	0	11	1	3	0	1	1	0	0
	PBS_AAGCCATAGTGAACAT-1	P14.Bystander	2.00685	0	12.1232	0	2.46719	30.906	20.384	79.7177	12.136	5.63857	-9.86074	1	0	1	1	0	0	26	0	0	0	1	0	8	0	0	0	0	1	0	0	0	0	0	0
	PBS_AAGCCATCAAGGGCAT-1	P14.Bystander	4.41146	35.7956	69.037	436.895	25.7263	14.8754	47.8241	78.3558	0	31.478	6.59385	8	0	0	0	0	0	30	2	1	0	1	0	16	0	4	0	7	7	2	0	0	0	0	17
	PBS_AAGCGAGAGCCACCGT-1	P14.Bystander	2.66451	25.1596	0	0.639901	8.84916	26.5296	7.41885	181.043	0	-3.6858	-23.3899	6	0	0	2	0	0	36	1	1	0	0	0	21	0	2	0	2	5	2	0	0	0	0	0
	PBS_AAGCGAGAGGTGCAGT-1	P14.Bystander	0	31.104	0	0	7.58182	1.47918	16.9232	79.0279	12.7557	-7.77988	-11.4425	2	0	0	0	0	0	2	0	1	0	0	0	7	1	2	0	0	3	0	0	0	0	0	0
	PBS_AAGCGAGCATGGTACT-1	P14.Bystander	28.411	95.066	0	0	12.1067	0	32.2304	112.127	0	-5.73108	-21.8741	5	0	0	5	1	0	1	1	0	0	1	0	25	4	0	0	7	7	1	0	9	7	1	0
	PBS_AAGCGAGGTGCATACT-1	P14.Bystander	0	0	0	0	36.4467	60.8754	57.0622	67.8558	0	10.1087	-13.8476	3	0	0	0	0	0	20	12	0	0	0	1	5	0	2	0	9	4	4	0	0	1	1	0
	PBS_AAGCGAGTCTATCCAT-1	P14.Bystander	0	0	0	11.8316	0	44.4747	2.63823	383.313	46.7346	-3.18694	-27.0515	4	0	0	2	0	0	11	0	0	0	0	3	38	0	0	0	1	0	0	0	0	1	0	1
	PBS_AAGCGTTCACTGTCGG-1	P14.Bystander	94.8683	36.6333	33.9806	0	11.003	5.33614	11.5742	73.3848	0	-22.5199	15.6456	8	0	0	3	0	0	0	3	0	0	0	0	27	1	2	0	0	1	0	0	7	2	1	0
	PBS_AAGCGTTCAGAGGACT-1	P14.Bystander	3.13094	0	8.09642	0	0	0	19.3201	215.345	31.53	-2.10898	-22.6422	1	0	0	0	0	0	7	0	0	0	0	2	23	0	2	0	0	5	1	0	1	1	0	0
	PBS_AAGCGTTCATGCAGCC-1	P14.Bystander	17.7174	40.2073	35.0951	4.76695	0	0	80.9854	63.5298	2.42745	-10.1844	-13.7151	5	0	0	3	0	0	0	0	0	0	0	0	12	0	1	0	0	1	0	0	0	3	0	0
	PBS_AAGCGTTGTAACATCC-1	P14.Bystander	26.4311	35.2892	51.2392	1.44185	12.5604	0	25.1946	244.662	0	-3.1585	-24.0104	6	0	0	3	0	0	65	1	2	0	0	0	45	1	0	0	2	3	1	0	1	3	0	0
	PBS_AAGCGTTGTTGGTGTT-1	P14.Bystander	0	0	12.7547	0.202412	6.52505	43.6288	26.8322	57.9502	0	-1.94572	-0.965925	6	0	0	0	0	3	13	1	0	0	1	0	12	0	2	1	1	0	0	0	1	1	0	0
	PBS_AAGCGTTTCGCACGGT-1	P14.Bystander	6.63342	40.4522	38.6453	521.623	1.26194	0	126.468	184.596	51.2776	27.7789	9.22809	13	0	0	0	0	0	8	7	2	0	2	2	23	3	5	0	2	10	3	0	0	1	0	18
	PBS_AAGCGTTTCTACTATC-1	P14.Bystander	1.51592	30.562	25.6805	2.82286	0	0	20.9449	99.0114	0	-11.0056	2.59358	3	0	0	1	0	1	0	0	0	0	0	0	7	0	2	0	1	0	0	0	0	0	0	0
	PBS_AAGGAATAGCCAAGTG-1	P14.Bystander	26.0217	0	9.13412	0	0	0	0	273.827	16.5552	-3.07654	-25.7411	3	0	0	0	0	0	9	0	1	0	0	0	27	0	1	0	1	6	0	0	0	1	0	0
	PBS_AAGGAATAGCGCTGCT-1	P14.Bystander	6.6812	14.6884	21.6365	0	0	21.2397	35.5647	79.1422	2.67789	-5.45548	-9.83821	6	0	0	0	0	1	20	0	0	0	0	0	19	0	2	0	0	1	0	0	1	0	0	0
	PBS_AAGGAATCAAATGCTC-1	P14.Bystander	76.7053	18.5836	86.2042	270.948	0	0	0	107.299	11.5359	28.8105	9.47449	4	0	0	1	0	0	7	0	0	0	0	1	30	2	3	2	3	3	0	0	1	0	0	15
	PBS_AAGGAATCAATGACCT-1	P14.Bystander	33.7093	48.7543	0	326.847	26.2527	11.8728	51.0701	234.317	0	29.5865	8.1288	19	0	0	4	0	0	5	2	2	0	0	1	32	0	2	0	3	15	3	0	1	2	0	27
	PBS_AAGGAATCACTTGTGA-1	P14.Bystander	28.7832	39.0498	1.91043	237.843	2.67914	0	95.3919	99.7312	0	29.7739	7.95554	12	0	0	2	0	0	3	1	2	0	0	0	33	0	2	1	0	3	1	0	0	1	0	6
	PBS_AAGGAATCAGTTCACA-1	P14.Bystander	91.8192	0	0	5.76262	4.93491	19.9668	79.427	42.4107	0	-23.9583	12.3921	10	0	0	3	0	0	6	4	0	0	0	0	13	0	0	0	0	1	1	0	0	0	7	0
	PBS_AAGGAATTCAGGAAAT-1	P14.Bystander	8.41592	11.739	33.051	3.04971	0	22.4182	13.7592	65.1121	0	-3.66506	-0.000361377	0	0	0	0	0	2	2	0	0	0	2	0	12	0	2	0	0	1	0	0	0	0	0	0
	PBS_AAGGAATTCTCGAACA-1	P14.Bystander	0	0	1.03953	0.177033	19.763	33.9641	65.7776	46.9443	0	-5.96877	-11.7736	6	0	0	1	0	1	0	3	0	0	0	0	1	0	1	0	6	3	1	0	4	1	0	0
	PBS_AAGGAATTCTTCCCGA-1	P14.Bystander	0	12.5533	37.2362	0	6.52836	37.5336	28.6836	35.4363	5.48302	-7.63843	-13.1513	3	0	1	0	0	0	6	0	0	0	0	0	16	1	0	0	0	0	1	0	0	0	0	0
	PBS_AAGGTAAGTATCTTCT-1	P14.Bystander	0.96216	0	26.4189	1.91119	8.90158	35.4446	25.4973	47.3606	12.2937	-7.11904	-10.6398	2	0	0	1	0	0	1	0	0	1	7	0	10	0	0	0	1	5	0	0	0	0	0	0
	PBS_AAGGTAAGTCGCAGTC-1	P14.Bystander	0	25.474	47.2669	1.18167	12.9216	0	0	110.843	13.6264	0.220714	-5.78476	5	0	0	0	0	1	9	0	0	0	0	0	4	1	2	0	1	5	0	0	0	0	0	0
	PBS_AAGGTAATCGGACTTA-1	P14.Bystander	23.4823	0	19.786	0	12.2227	0	60.4964	212.374	2.49386	-1.13154	-26.2069	6	0	0	1	0	0	23	5	3	0	0	0	9	0	4	0	0	2	3	0	0	1	0	0
	PBS_AAGTCGTGTGGTCTCG-1	P14.Bystander	0	2.13174	40.4241	7.4858	0	0	61.2356	46.8542	0	-14.58	-12.4547	0	0	0	0	0	0	0	0	0	0	0	0	5	0	3	1	1	1	2	0	0	1	0	0
	PBS_AAGTCGTTCGAAGTGG-1	P14.Bystander	0	11.5727	36.6813	0	4.99894	56.2023	25.2589	152.535	0	-0.679317	-21.8648	6	0	0	1	0	0	20	0	0	0	0	1	15	2	1	0	0	3	0	0	4	0	0	0
	PBS_AAGTCGTTCTCGGGAC-1	P14.Bystander	22.7251	26.5023	0	1.44262	0	0	33.2207	54.1251	0	-14.403	-0.0666926	4	0	0	7	1	0	0	2	0	0	0	0	7	0	0	1	0	1	1	0	2	1	0	0
	PBS_AAGTGAACAAGAATAC-1	P14.Bystander	0	82.3635	90.79	7.81313	0	0	0	186.986	0	-6.3538	-22.3327	5	0	0	4	2	0	1	0	0	0	1	0	28	0	3	0	1	2	0	0	2	2	1	0
	PBS_AAGTGAACAAGACGAC-1	P14.Bystander	6.15062	35.4564	25.7558	0	0	0	0	147.871	0	-2.1753	-22.5029	4	0	0	0	0	0	3	1	0	0	0	0	10	0	0	0	0	2	0	0	0	1	0	0
	PBS_AAGTGAACACTCACTC-1	P14.Bystander	5.28376	0	25.9661	0	1.66883	17.486	109.076	190.819	5.33023	-6.08593	-23.2022	3	0	1	3	0	0	56	20	0	0	0	0	8	1	1	0	0	0	0	0	0	1	0	0
	PBS_AAGTGAAGTAGCGAGT-1	P14.Bystander	0	0.341033	1.19286	503.285	1.18096	0	63.0171	251.08	65.3329	24.4786	7.04588	8	0	0	0	0	0	23	1	2	0	0	0	20	0	5	0	2	5	3	0	1	0	0	6
	PBS_AAGTTCGCATCGATCA-1	P14.Bystander	17.2403	64.7141	26.696	183.331	16.145	0	23.2727	94.9431	0	27.7301	9.03655	6	0	0	5	0	0	16	0	1	0	3	0	36	1	1	0	5	17	1	0	2	0	0	7
	PBS_AAGTTCGGTTTACCTT-1	P14.Bystander	1.03571	13.6336	9.74122	2.3731	10.3128	25.0659	19.7697	60.2631	0	-7.43707	-14.2277	7	0	0	1	0	0	0	1	0	0	1	0	9	0	1	0	0	1	0	0	8	0	0	0
	PBS_AAGTTCGGTTTGGGTT-1	P14.Bystander	51.0789	22.7498	37.3426	0.7967	6.30839	11.4712	0	151.208	0	-19.0306	11.0606	3	0	0	3	0	8	51	3	0	0	0	1	36	2	1	0	3	0	0	0	2	1	0	0
	PBS_AATAGAGAGGGAGGCA-1	P14.Bystander	9.94303	13.9299	34.2135	1.38337	0	0	40.7556	121.069	13.8326	-2.53862	-9.92529	0	0	0	1	0	0	4	2	0	0	0	0	8	0	0	0	0	0	0	0	0	1	0	0
	PBS_AATAGAGGTTTAGTCG-1	P14.Bystander	0	23.4813	0	7.91874	3.35984	0	0	168.641	0	-4.35384	-1.83233	2	0	0	0	0	0	19	1	1	0	0	0	16	0	0	0	0	0	0	0	4	0	0	0
	PBS_AATCACGAGGGCTTCC-1	P14.Bystander	0	0	0	2.41902	17.9413	97.4801	32.2985	23.5984	5.25405	17.6801	-12.7141	0	0	1	0	0	12	2	1	1	0	6	0	12	1	0	0	0	2	2	0	1	1	0	0
	PBS_AATCACGCAAGCTGTT-1	P14.Bystander	5.10776	142.457	5.28797	2.7327	3.93828	0	2.30613	68.5514	2.90009	-4.45954	22.7362	1	0	0	0	1	0	1	4	0	0	0	0	20	0	0	0	5	5	0	0	25	0	0	0
	PBS_AATCACGGTCTACACA-1	P14.Bystander	22.7877	100.781	45.7879	0	0	5.35375	37.0453	73.2837	0	-12.2967	-4.03368	1	0	0	7	2	0	0	0	0	0	0	0	8	1	0	0	0	1	1	0	7	2	0	0
	PBS_AATCACGGTTTCCATT-1	P14.Bystander	0	23.1256	67.2075	0.316291	23.6905	16.6793	12.701	48.0755	4.08825	-3.89883	5.95883	6	0	0	1	0	0	0	2	0	0	1	0	6	0	0	0	8	8	0	0	0	0	0	0
	PBS_AATCACGTCATTGCCC-1	P14.Bystander	2.23222	40.6461	90.1981	21.9411	1.46619	13.9779	6.29453	227.809	0.554169	-3.23817	-25.7481	2	0	0	1	0	1	3	0	0	0	2	3	16	0	3	0	0	2	2	0	0	1	0	1
	PBS_AATCACGTCTCTTCAA-1	P14.Bystander	2.98884	26.5938	36.3966	0	42.5454	51.3676	15.8323	95.8667	0	-4.13785	-23.4795	8	1	0	0	0	0	9	3	1	0	12	1	18	1	0	2	4	3	0	0	7	0	0	0
	PBS_AATCGACGTACCCACG-1	P14.Bystander	2.66452	28.5229	14.0965	5.47098	12.9858	46.0223	16.1277	86.7163	0	-3.81279	-11.613	0	0	2	0	0	11	29	2	0	0	1	2	20	0	0	2	5	0	2	0	15	0	0	0
	PBS_AATCGACGTCGGCTAC-1	P14.Bystander	0	5.65648	79.3264	35.1941	0	35.6078	0	351.582	0	-5.3639	-26.2973	5	0	0	2	0	0	47	1	1	0	0	0	19	1	2	0	3	6	0	0	4	1	0	0
	PBS_AATCGTGGTGGACAGT-1	P14.Bystander	153.338	22.2362	25.7846	330.898	0	0	13.5362	263.578	0	-22.0743	12.4656	8	0	0	1	0	1	78	1	0	0	1	0	21	0	4	2	8	9	0	0	6	2	3	4
	PBS_AATGACCAGCCGATAG-1	P14.Bystander	0	5.1516	63.1573	4.29283	0	35.672	0	216.297	50.0323	-4.04807	-25.6754	7	0	0	0	0	0	9	0	1	1	0	1	7	2	3	0	0	0	0	0	1	0	0	0
	PBS_AATGACCCATGACGTT-1	P14.Bystander	38.1954	38.4712	27.9157	0	8.7046	1.63593	12.0319	316.864	0	-3.05846	-25.6932	5	0	0	2	0	0	18	0	0	0	0	2	22	0	1	0	2	5	0	0	0	0	0	0
	PBS_AATGACCGTCAGGCAA-1	P14.Bystander	19.092	97.3388	12.7808	276.699	0	70.5171	0	150.947	0	-4.03261	-26.7708	13	0	0	4	1	0	17	1	0	0	1	1	24	7	0	1	0	8	0	0	3	6	0	8
	PBS_AATGACCTCAAGAGGC-1	P14.Bystander	15.5142	44.4297	81.0982	0	0	5.63442	3.30492	181.356	3.07631	-3.22703	-24.1187	4	0	0	5	0	0	3	1	1	0	0	0	21	0	7	0	1	0	1	0	0	2	1	0
	PBS_AATGACCTCACACCGG-1	P14.Bystander	27.3425	21.4225	20.8981	0	0	0	226.863	129.67	0	-4.29161	-20.1552	11	0	0	8	0	1	37	2	0	0	0	0	11	1	0	0	0	4	1	0	0	0	0	0
	PBS_AATGCCAGTGACACAG-1	P14.Bystander	4.25382	41.3692	17.5795	3.50636	8.36206	0	0	86.9102	0	-10.6283	8.78192	1	0	0	0	0	0	1	1	0	0	2	1	5	0	0	0	1	3	0	0	0	0	0	0
	PBS_AATGCCATCCATACAG-1	P14.Bystander	10.7082	0	28.3033	8.61206	0	11.4143	45.9483	81.8046	16.5693	6.92673	-8.76173	0	0	0	0	0	18	4	4	0	0	0	0	10	0	2	1	1	3	0	0	0	1	0	0
	PBS_AATGCCATCTTCCAGC-1	P14.Bystander	37.5124	57.6589	16.2289	0	3.54333	10.5515	23.3833	71.0881	0	-14.1319	0.11441	9	0	0	3	3	0	1	0	0	0	1	1	7	0	2	0	2	1	0	0	6	5	0	0
	PBS_AATGGAATCGGTCTGG-1	P14.Bystander	6.43745	25.3386	0	0	16.9482	0	23.4119	48.8301	0	-6.9018	-13.4192	16	0	0	1	1	0	0	2	0	0	0	0	14	0	0	0	2	4	0	0	1	1	0	0
	PBS_AATGGCTAGACATCCT-1	P14.Bystander	17.7092	28.2894	38.9822	0.0739887	0	4.82106	97.0447	89.782	1.50469	-5.17368	-20.1806	2	0	0	2	0	0	0	6	0	0	0	0	16	1	0	0	0	2	0	0	1	1	0	0
	PBS_AATGGCTCACTGCGAC-1	P14.Bystander	12.5768	41.7228	12.7338	0	8.34733	31.9141	1.99328	151.732	0	-4.38159	-11.9842	4	0	0	5	0	0	1	0	1	0	1	0	34	2	4	0	0	0	1	0	0	3	0	0
	PBS_AATGGCTCAGCAGTAG-1	P14.Bystander	4.10791	152.536	0	30.1406	95.0223	0	5.63279	208.815	0	1.54555	15.1175	5	0	0	3	0	0	42	34	2	14	1	0	44	3	0	1	5	59	0	1	38	1	0	3
	PBS_AATGGCTGTCACCGAC-1	P14.Bystander	215.607	209.652	0	1.54639	0	0	35.2514	65.1528	0	-21.6241	15.7002	9	0	0	0	0	1	22	1	4	1	0	0	36	2	1	1	0	4	0	0	0	1	15	0
	PBS_AATTTCCAGCACAAAT-1	P14.Bystander	5.50953	8.54315	1.6087	0.571121	10.6552	0	111.212	58.4695	0	-9.51444	-18.2216	2	0	0	0	0	1	10	1	0	0	1	0	9	1	1	0	0	1	2	0	0	1	0	0
	PBS_AATTTCCAGCCTAGGA-1	P14.Bystander	10.7169	0	5.88617	8.42759	35.8144	0	149.344	57.6254	0	-6.85248	-17.4638	4	0	1	0	0	0	0	5	0	0	0	0	6	1	0	0	3	0	7	0	0	0	0	0
	PBS_AATTTCCCATAGATCC-1	P14.Bystander	35.9134	80.9402	0	165.71	72.2736	13.4336	0	98.622	0	29.9656	6.60811	27	0	1	0	0	1	20	2	4	0	2	1	22	2	0	0	3	27	1	0	31	1	0	3
	PBS_ACAAAGACATAGGCGA-1	P14.Bystander	6.46485	50.8204	0	0.62548	0	0	65.4172	29.7716	1.70271	-14.5476	-8.95878	6	0	0	3	0	1	0	0	0	0	0	0	4	0	0	0	1	3	2	0	13	4	0	0
	PBS_ACAAAGAGTACCTAAC-1	P14.Bystander	20.364	3.42434	73.3515	249.744	0	50.865	74.0936	118.441	9.48787	31.2728	6.38309	1	0	0	2	0	0	18	1	0	0	0	5	3	1	1	0	6	6	0	0	2	0	0	24
	PBS_ACAAAGAGTGTTCAGT-1	P14.Bystander	13.0149	7.70833	43.1885	0	18.4344	6.8078	0	103.564	1.25481	4.6108	8.40606	5	0	0	1	0	0	4	3	1	0	0	0	16	1	3	0	4	2	0	0	0	1	1	0
	PBS_ACAACCAGTGTTCATG-1	P14.Bystander	21.0856	33.5185	41.2459	2.38925	0	0	9.00677	121.047	9.21111	-6.54713	-8.707	12	0	0	0	1	1	29	0	0	0	0	0	11	0	5	3	1	3	0	0	2	0	1	0
	PBS_ACAAGCTAGTGCAGCA-1	P14.Bystander	0	18.6175	0	0	19.0321	21.8276	60.1863	122.583	3.72825	-7.24941	-23.9209	4	0	0	0	0	0	17	0	0	0	0	0	7	1	0	0	0	9	1	0	4	0	0	0
	PBS_ACAAGCTGTAGTGATA-1	P14.Bystander	7.39801	21.2114	39.348	0.5216	4.69143	12.4075	14.4592	37.6618	31.5396	-6.8413	3.03988	0	0	0	6	0	1	4	0	1	0	2	0	5	1	2	2	1	11	0	0	0	0	0	0
	PBS_ACACAGTTCTCCGCAT-1	P14.Bystander	0	0	140.158	0	2.02798	0	48.4407	316.686	41.9377	-2.85312	-26.946	6	0	0	1	0	0	56	0	0	0	0	2	15	0	4	0	4	3	2	0	1	0	0	0
	PBS_ACACCAAGTGATATAG-1	P14.Bystander	2.37662	10.2756	62.5416	7.73691	7.07563	0	19.886	65.1457	0	-6.71487	-8.93685	1	0	0	0	0	0	8	0	0	0	0	0	4	0	1	0	2	6	0	0	0	0	0	0
	PBS_ACACGCGAGAATTTGG-1	P14.Bystander	0	0	0	349.593	0	72.2787	76.2715	475.654	82.2368	23.8519	5.08762	5	0	0	4	0	0	38	20	0	0	0	4	29	2	2	0	1	3	1	0	0	0	0	24
	PBS_ACACGCGGTACCGGCT-1	P14.Bystander	16.6032	26.0109	33.9661	0	10.7116	0	9.74687	126.966	0	-7.51092	-22.2442	6	0	0	0	0	0	17	0	0	0	0	0	17	1	3	0	3	15	1	0	4	2	0	0
	PBS_ACACGCGGTCTCGCGA-1	P14.Bystander	7.57385	12.9628	0	0	11.2075	0	198.107	168.968	21.5035	-6.57738	-23.3971	9	0	0	1	0	0	37	3	0	0	1	0	3	1	4	0	0	0	2	0	0	1	0	0
	PBS_ACACGCGGTCTTGGTA-1	P14.Bystander	0	34.1261	12.1297	27.4032	28.357	23.1522	14.0589	118.334	0	-0.959308	-21.6431	7	0	0	4	0	6	6	2	4	0	0	1	14	1	0	0	4	1	0	0	2	2	0	0
	PBS_ACACTGAAGCTGTTAC-1	P14.Bystander	5.37681	23.754	0	1.45963	0	15.0737	17.1131	152.244	0	-9.9936	2.7772	7	0	0	1	0	0	0	0	0	0	0	1	16	1	0	0	1	0	0	0	0	1	0	2
	PBS_ACACTGAAGGGTAGCT-1	P14.Bystander	21.5946	0	9.09193	0	0	8.29284	0	370.802	0	-2.1642	-26.097	2	0	0	0	0	0	15	0	0	0	0	1	42	2	3	0	0	0	0	0	0	1	0	0
	PBS_ACACTGATCTGGAGAG-1	P14.Bystander	0	0	16.7469	0	3.47603	0	30.9733	87.7041	4.23942	0.891457	-15.2687	0	0	0	1	0	0	6	1	1	0	7	0	4	0	6	0	1	0	0	0	0	0	0	0
	PBS_ACAGAAAAGCGTACAG-1	P14.Bystander	1.92995	2.33805	32.7073	0	5.56663	19.1107	5.67954	173.747	40.5527	-1.25593	-24.9751	2	0	0	0	0	0	21	2	0	0	0	1	19	0	3	0	0	4	0	0	1	1	0	0
	PBS_ACAGAAAGTACTGCGC-1	P14.Bystander	26.3113	27.6383	13.8986	0	0	47.3199	9.90436	110.921	0	-10.111	2.33564	1	0	0	0	0	0	20	1	1	0	0	0	9	2	1	0	1	0	1	0	1	0	1	0
	PBS_ACAGAAAGTGTCCCTT-1	P14.Bystander	0	11.294	0	283.785	0	33.6061	0	218.485	14.9516	24.8671	8.49925	15	0	0	0	0	0	2	8	0	0	0	0	49	2	0	0	5	2	0	0	0	0	0	4
	PBS_ACAGCCGAGGATTACA-1	P14.Bystander	17.4135	0	0	5.56053	3.78843	43.2695	58.217	121.048	0	-7.3753	-21.7066	1	0	0	2	0	0	11	0	0	0	4	2	18	2	1	0	0	3	0	0	3	0	0	0
	PBS_ACAGCCGAGTGTTCAC-1	P14.Bystander	11.4431	19.3699	109.391	165.771	0	18.7038	0	426.301	0	23.8709	6.20985	12	0	0	0	0	0	48	1	0	0	0	0	36	1	2	0	1	0	1	0	0	0	0	8
	PBS_ACAGCCGCAATACAGA-1	P14.Bystander	7.24877	21.2934	6.35042	0.351481	6.72665	74.6675	53.2394	118.526	0	8.15177	-5.53217	5	0	1	0	0	10	24	0	2	0	0	1	12	1	1	0	2	2	0	0	1	0	0	0
	PBS_ACAGCCGCAGTTACCA-1	P14.Bystander	7.14917	13.6807	63.3609	5.01114	12.3056	0	44.4484	48.6108	5.36263	-9.03344	-12.9721	2	0	0	0	0	0	0	0	0	0	0	0	6	0	5	0	6	4	1	0	2	0	0	0
	PBS_ACAGCCGCATGACGGA-1	P14.Bystander	13.4132	68.8434	41.2361	0.354025	14.2765	0	58.6743	79.8607	0	-16.2079	7.48303	6	0	0	0	2	0	14	2	0	0	1	1	22	1	0	0	2	5	0	0	2	1	1	0
	PBS_ACAGCCGGTTAGGACG-1	P14.Bystander	0	2.75877	30.3284	2.43365	19.4542	58.4066	33.2517	27.2591	0	19.822	-4.42091	1	0	1	0	0	10	11	0	1	0	0	0	9	2	2	0	0	1	0	0	0	0	0	0
	PBS_ACAGCCGTCACGTAGT-1	P14.Bystander	180.17	18.6262	21.8867	0.380207	2.99627	0	56.6964	102.103	0	-25.4923	16.1623	11	0	0	0	0	0	33	1	0	0	0	0	12	3	4	0	2	1	0	0	0	2	10	0
	PBS_ACAGGGAAGAATACAC-1	P14.Bystander	0.362024	36.1516	75.275	0	0	0	9.51371	118.658	0	-16.9352	-7.18631	2	0	0	6	0	0	0	0	0	0	0	0	10	1	2	0	2	0	0	0	4	2	0	0
	PBS_ACAGGGAAGTCTGGTT-1	P14.Bystander	11.1087	15.6491	18.2332	7.33852	15.4377	0	10.8381	184.293	7.29766	-3.37903	-22.4756	7	0	0	4	0	0	6	1	0	0	0	1	13	1	2	0	0	1	0	0	0	1	0	0
	PBS_ACATCCCAGAGCACTG-1	P14.Bystander	0	0	0	256.676	25.4542	0	63.6283	252.723	0	28.5591	4.71565	12	0	0	5	0	0	5	6	1	0	0	0	9	1	0	0	3	6	2	0	2	1	0	4
	PBS_ACATCCCAGAGTCACG-1	P14.Bystander	13.9265	0	88.0025	170.835	0	49.2586	38.1227	213.191	22.3669	29.7875	5.6541	1	0	0	1	0	0	32	5	0	0	2	1	5	1	11	0	0	1	1	0	1	0	0	18
	PBS_ACATCCCAGCGTTCAT-1	P14.Bystander	0	0	34.7257	14.7977	0	11.4246	53.5763	231.704	0	-1.16745	-23.868	2	0	0	0	0	0	21	1	0	0	0	0	20	0	1	0	1	2	0	0	0	0	0	0
	PBS_ACATCCCTCAAAGACA-1	P14.Bystander	5.01474	64.1669	65.6745	194.846	12.8149	19.4882	51.9269	66.1064	0	28.3797	7.19635	6	0	0	3	0	1	2	4	1	0	2	1	20	0	0	0	3	10	2	0	5	0	0	10
	PBS_ACATCCCTCTTGCAAG-1	P14.Bystander	42.9292	0	55.954	0	21.2827	3.95014	27.8983	202.251	0	-5.81753	-23.9572	9	0	0	0	0	0	48	0	1	0	0	0	24	0	0	0	2	2	0	0	0	0	0	0
	PBS_ACATCGAAGAATACAC-1	P14.Bystander	9.2507	12.2587	8.42201	0.848151	0.916847	60.3024	0	111.677	0	-4.97224	5.83471	2	0	0	0	0	6	5	0	0	1	0	2	9	0	1	0	1	1	0	0	0	0	0	0
	PBS_ACATCGAAGGCTTAGG-1	P14.Bystander	23.9211	39.9439	0	244.227	18.0416	0	116.115	256.253	4.71038	27.2562	8.80761	20	0	1	0	0	0	74	4	0	0	0	0	17	1	1	0	1	4	0	0	4	1	0	6
	PBS_ACATCGAAGGGCTAAC-1	P14.Bystander	12.4101	52.4324	0	240.806	32.638	0	38.1054	174.644	9.90161	28.7134	9.57234	8	0	0	3	0	0	35	0	1	2	46	1	21	2	0	0	2	28	7	0	31	1	0	4
	PBS_ACATGCACACATCCCT-1	P14.Bystander	0	0	21.7453	0	0	76.936	19.9126	290.407	22.9164	-1.83198	-26.2647	4	0	0	2	0	0	24	2	1	0	1	2	13	0	2	0	0	9	0	0	3	1	0	0
	PBS_ACATGCATCCCATAGA-1	P14.Bystander	1.78524	0	1.6172	0	48.6357	17.4319	212.26	131.151	0	-1.45392	-18.7135	3	0	0	0	0	0	28	17	1	1	1	1	29	0	4	0	4	3	16	0	0	1	0	0
	PBS_ACATTTCAGCGAGAAA-1	P14.Bystander	0	0	13.9924	0	2.98234	28.9807	8.38485	218.628	0	-2.28043	-23.7361	4	0	0	1	0	0	40	1	0	0	0	0	11	0	0	0	0	0	0	0	0	0	0	0
	PBS_ACATTTCCAGAAGCGT-1	P14.Bystander	0	50.2587	5.17526	4.66263	9.10878	8.05321	0.975145	54.1528	0	-10.4043	7.49827	1	0	0	1	0	0	3	4	2	0	0	0	4	0	0	0	0	8	0	0	2	1	0	0
	PBS_ACATTTCCATCACAGT-1	P14.Bystander	13.685	44.7431	10.9854	3.56942	9.2159	0	20.46	58.4162	11.879	-11.5989	9.56248	1	0	0	1	0	0	0	0	1	0	0	0	12	1	0	0	4	1	0	0	4	0	0	1
	PBS_ACATTTCGTTACCTTT-1	P14.Bystander	14.7877	42.0057	77.4932	1.49754	3.49995	6.35907	48.8955	92.5204	0	-4.61644	-21.367	6	0	0	2	0	0	2	0	0	0	1	0	11	1	7	0	0	0	2	0	0	1	0	0
	PBS_ACATTTCTCCATTTGT-1	P14.Bystander	2.42178	57.4179	0	5.53758	38.0714	27.1456	39.4447	161.753	0	-5.48322	-21.9652	10	0	0	0	1	0	12	4	1	0	0	0	11	0	0	0	4	8	1	0	2	1	0	0
	PBS_ACCAAACAGAGCTGCA-1	P14.Bystander	48.5715	7.59909	4.17034	434.089	33.3054	0	17.3731	148.385	0	29.7267	6.06407	19	0	0	1	0	0	12	2	2	0	0	1	48	3	3	2	5	11	5	0	0	0	0	14
	PBS_ACCAAACAGATCGGTG-1	P14.Bystander	11.7038	0	29.2679	0	0	25.5636	42.4934	227.219	0	-0.237518	-22.805	1	0	0	2	0	0	69	0	1	0	0	0	21	1	1	0	0	0	1	0	0	1	0	0
	PBS_ACCAAACTCCGCACGA-1	P14.Bystander	14.1862	9.74068	0	0	16.3382	70.6675	59.2994	52.7535	0	10.2981	-12.1312	2	0	2	2	0	0	27	0	1	1	0	0	9	0	0	0	1	1	3	0	13	0	0	0
	PBS_ACCAACAAGCGTGCCT-1	P14.Bystander	0	0	0	7.04944	9.52894	39.8689	4.69915	231.071	0	-5.00004	-24.6118	4	0	0	1	0	0	33	1	0	0	0	0	13	2	1	0	1	0	0	0	1	0	0	0
	PBS_ACCAACAAGGGTCACA-1	P14.Bystander	18.8661	17.1709	9.06764	0.994796	4.05246	25.7868	25.048	34.5996	0	-5.55984	-9.14962	2	0	0	1	0	0	14	0	0	0	0	0	10	1	0	0	3	5	0	0	2	0	2	0
	PBS_ACCAACAGTGCAATAA-1	P14.Bystander	27.8791	4.32411	17.29	0	15.367	13.377	62.6104	137.25	0	-6.32278	-19.5882	14	0	0	1	0	0	0	2	1	0	4	0	34	2	0	0	0	1	2	0	0	3	0	0
	PBS_ACCACAAAGGAATGTT-1	P14.Bystander	25.6878	33.4289	32.7608	0	0.619042	20.2708	19.5458	68.2821	0	-10.8439	1.4417	6	0	0	0	1	0	3	0	0	0	0	0	7	0	1	0	3	0	0	0	1	1	0	0
	PBS_ACCACAATCATACGGT-1	P14.Bystander	11.4944	14.2146	21.0938	5.1786	15.7616	20.7378	43.0116	210.154	3.16658	-3.47441	-22.1534	6	0	0	1	0	0	18	0	0	0	0	0	41	2	0	0	0	0	1	0	2	1	0	0
	PBS_ACCACAATCCACACAA-1	P14.Bystander	24.1791	31.2394	0	3.20392	0	10.1675	0	137.249	0	-12.3741	8.63476	3	0	0	2	0	0	0	1	0	0	0	0	20	0	0	0	0	1	0	0	1	0	0	0
	PBS_ACCATTTAGCGACTGA-1	P14.Bystander	0	16.3184	20.1042	0	10.5218	0	31.2679	157.821	0	-4.68567	-21.2141	7	0	0	2	0	0	4	0	0	0	0	1	15	2	3	0	0	3	0	0	1	2	0	0
	PBS_ACCATTTCATGTGGCC-1	P14.Bystander	32.3344	31.2668	29.0134	5.14999	0.0284164	38.6704	7.66769	228.342	32.3963	-3.73634	-25.0313	9	0	0	3	0	0	11	0	1	0	1	5	22	4	3	0	2	1	0	0	1	4	0	0
	PBS_ACCATTTGTCGAGTTT-1	P14.Bystander	0.703268	12.7016	18.5957	3.68588	9.46622	52.0937	20.8198	114.248	0	-1.82708	-12.948	12	0	0	2	0	0	6	0	0	0	0	0	15	2	0	0	2	3	2	0	1	0	0	0
	PBS_ACCATTTTCGTGTCAA-1	P14.Bystander	1.65192	12.9867	17.1159	3.1385	7.67501	20.6539	28.0122	137.099	3.12298	-6.52482	-23.2056	7	0	0	0	0	0	5	0	0	0	0	0	6	0	1	0	1	10	0	0	0	0	0	0
	PBS_ACCATTTTCTAGCCAA-1	P14.Bystander	27.4316	58.9413	56.8443	0	0	14.8917	18.7412	136.384	49.2005	-3.25706	-24.7036	6	0	0	4	0	0	1	0	0	0	0	1	31	0	2	0	10	2	0	0	4	4	0	0
	PBS_ACCCAAAAGATCACCT-1	P14.Bystander	0	7.41667	13.796	1.41048	4.15845	53.0104	14.5655	67.1834	2.29106	12.6761	-10.2795	1	0	1	0	0	0	14	2	0	0	0	0	20	1	0	0	0	1	0	0	4	1	0	0
	PBS_ACCCAAAAGGGTCACA-1	P14.Bystander	2.26141	0	26.386	239.635	0	50.0248	58.513	232.961	25.04	30.755	5.96606	6	0	0	3	0	0	36	1	0	0	0	3	20	0	0	0	0	0	0	0	0	2	0	17
	PBS_ACCCAAAGTAAGAACT-1	P14.Bystander	0	27.1788	38.6803	0	3.49298	29.9652	50.162	96.9425	9.43973	-3.72215	-20.3513	6	0	0	0	1	0	3	0	0	0	1	0	17	1	3	1	0	5	1	0	2	2	0	0
	PBS_ACCCAAAGTAGCGTCC-1	P14.Bystander	21.3443	8.82894	1.9457	0	30.2712	40.851	47.2452	85.9116	0	-9.08835	-12.4809	15	0	2	6	0	0	3	5	0	4	25	0	18	0	0	0	0	0	1	0	4	2	0	0
	PBS_ACCCAAAGTATCGCTA-1	P14.Bystander	37.8067	20.8106	27.5485	0	0	6.43484	3.04519	73.7976	12.2369	-16.3632	5.04161	3	0	0	0	0	0	11	0	0	0	0	1	12	0	6	0	0	1	0	0	0	1	1	0
	PBS_ACCCAAAGTCGCACAC-1	P14.Bystander	0	5.24208	48.1674	1.64708	19.1021	0	61.7341	245.198	60.943	-2.68444	-26.791	13	0	0	0	0	0	45	8	1	0	1	2	27	0	2	0	0	2	3	0	1	1	1	0
	PBS_ACCCAAAGTGATGTAA-1	P14.Bystander	0	16.8845	11.4734	5.90265	0.866545	14.2735	50.7083	38.1793	0	0.595871	-15.5387	0	0	0	0	0	0	2	0	1	0	1	0	11	0	0	0	0	0	0	0	1	0	0	0
	PBS_ACCCAAAGTTCGTGCG-1	P14.Bystander	0	43.9475	0	4.72285	8.85831	4.4457	0	177.828	0	-4.35066	-22.1739	4	0	0	2	0	0	6	0	0	0	0	0	9	0	0	0	6	6	0	0	1	3	0	0
	PBS_ACCCAAATCCTCTAGC-1	P14.Bystander	0	0	0	0	8.92439	17.1543	40.0746	36.0217	0	14.2108	-5.89536	8	0	0	1	0	7	1	1	0	0	0	0	5	1	1	0	0	0	2	0	1	1	0	0
	PBS_ACCCTTGAGATACAGT-1	P14.Bystander	4.41929	44.0464	38.8234	352.628	25.0004	22.7614	120.582	125.135	0	29.2185	9.28308	7	0	0	6	1	0	10	1	4	0	0	0	40	2	1	1	6	3	0	0	1	3	0	36
	PBS_ACCCTTGAGGTAGTCG-1	P14.Bystander	99.1495	48.419	41.2563	197.095	0	0	10.99	266.059	3.22013	29.3655	5.20619	8	0	0	0	0	0	35	3	1	0	0	0	15	2	5	2	6	4	1	0	10	4	0	13
	PBS_ACCGTTCAGACAACAT-1	P14.Bystander	25.52	66.6266	36.6742	3.05841	0	0	48.7822	45.6276	17.4989	-14.9384	-9.87055	4	0	0	1	2	0	8	0	0	0	1	0	21	1	2	0	4	3	1	0	1	1	0	0
	PBS_ACCGTTCAGGTCGAGT-1	P14.Bystander	0	7.90065	0	0.29802	19.417	35.4317	42.9997	133.072	2.90264	15.4057	-11.8171	7	0	0	2	0	41	57	2	3	0	4	0	10	1	0	0	1	1	0	0	5	0	0	0
	PBS_ACCGTTCCAATTTCTC-1	P14.Bystander	92.1711	36.348	0	0.023487	40.0508	30.3975	19.9874	80.3178	0	-19.767	12.5042	24	0	0	0	0	0	15	4	0	0	0	0	15	1	0	0	1	3	0	0	15	0	7	0
	PBS_ACCGTTCCAGGCAATG-1	P14.Bystander	29.9223	32.2574	64.1745	0	0	11.3472	29.5624	127.766	3.94631	-3.88112	-22.0273	10	0	0	2	0	0	0	2	2	0	0	0	8	0	1	0	6	0	0	0	0	1	0	0
	PBS_ACCGTTCGTATTTCTC-1	P14.Bystander	17.5391	0	3.54448	0.190299	1.81073	96.7487	0	54.1222	3.37335	16.8641	-5.56786	0	0	0	0	0	0	1	1	0	0	0	0	3	1	0	0	0	0	0	0	0	0	0	0
	PBS_ACCTACCAGGCATCAG-1	P14.Bystander	21.7604	50.7911	73.0924	5.63595	20.4532	0	22.623	204.79	34.5886	-5.51906	-24.0911	12	0	0	2	0	0	9	3	0	0	0	1	46	0	1	0	8	13	0	0	0	2	0	0
	PBS_ACCTACCCATCCAATG-1	P14.Bystander	0	27.5138	91.9788	0	29.4245	0	110.258	112.485	0	-5.37883	-19.4156	15	0	0	2	0	0	8	6	0	0	9	0	29	3	2	0	0	5	0	0	0	0	0	0
	PBS_ACCTACCGTCAAGCCC-1	P14.Bystander	1.53666	20.5397	80.3635	0	24.075	42.2154	29.2823	194.944	0	-2.01826	-24.2955	10	0	0	2	0	0	18	13	0	0	0	0	15	1	1	0	2	1	0	0	3	0	0	0
	PBS_ACCTACCGTGAGTAGC-1	P14.Bystander	3.65136	17.3773	13.5189	28.1719	41.3051	19.4683	21.0295	148.478	2.33434	4.66497	15.8738	2	0	0	0	0	0	21	18	0	17	29	1	13	0	1	0	0	11	1	0	4	0	0	2
	PBS_ACCTACCGTTAGAAGT-1	P14.Bystander	18.2476	58.5258	3.03774	0	34.2497	8.66691	15.3725	145.186	26.7479	-5.40614	-23.3574	24	0	0	0	0	0	8	6	1	0	0	0	21	0	0	0	6	7	1	0	6	4	0	0
	PBS_ACCTACCTCCGAAATC-1	P14.Bystander	0.122026	0	68.5025	0	0	41.3226	66.1038	80.9401	0	5.13818	-18.1458	5	0	0	0	0	0	0	3	0	0	0	2	7	3	3	0	0	2	0	0	0	1	0	0
	PBS_ACCTGAACACGTCTCT-1	P14.Bystander	3.83318	133.516	0	57.9755	87.9928	20.9884	0	184.375	0	22.7618	8.09766	18	0	0	0	0	0	16	6	7	1	10	0	34	2	0	0	22	34	2	0	2	1	0	4
	PBS_ACCTGAATCATGTCTT-1	P14.Bystander	1.99468	34.4563	32.9923	0	30.8803	0	0.684032	89.1981	12.741	-7.62163	-10.6227	10	0	0	0	0	0	0	0	1	0	0	0	12	0	0	0	8	13	0	0	7	1	0	0
	PBS_ACCTGAATCCTATTGT-1	P14.Bystander	0	0	0	1.80623	0	58.9717	0	500.487	31.7288	-2.34862	-27.3616	5	0	0	1	0	1	93	0	1	0	0	3	30	0	0	0	0	1	0	0	0	0	0	0
	PBS_ACCTGAATCTTCGTGC-1	P14.Bystander	31.1512	1.68766	17.2655	0	0	30.0013	9.36935	173.77	26.1669	-2.08567	-22.0627	1	0	0	2	0	1	18	0	0	0	0	0	27	0	2	0	2	1	0	0	1	0	1	0
	PBS_ACCTGTCCACGTACTA-1	P14.Bystander	12.4362	24.7504	17.5244	2.4009	17.778	1.37359	0	40.2423	0	5.48766	-1.94431	7	0	0	3	0	0	1	0	0	0	0	0	4	0	2	0	6	14	0	0	1	0	0	0
	PBS_ACCTGTCGTCCTCATC-1	P14.Bystander	19.0457	77.3734	14.8778	3.72412	21.3524	0	7.29072	152.925	0	-6.61478	12.2042	10	0	0	1	1	0	13	1	0	1	1	0	25	3	2	0	8	2	1	0	0	2	0	0
	PBS_ACCTGTCTCAACACGT-1	P14.Bystander	0	0	76.964	7.18663	5.54209	54.6343	0	213.295	0	-4.37957	-26.5828	8	0	0	1	0	0	35	2	0	0	0	2	7	0	4	0	0	5	0	0	0	0	0	0
	PBS_ACCTGTCTCCATTGGA-1	P14.Bystander	35.7757	0	3.45896	0	13.2509	33.0355	65.9717	83.8546	24.6209	-22.4221	9.26517	3	0	0	1	0	0	31	3	0	0	0	0	16	1	1	0	0	0	1	0	0	1	2	0
	PBS_ACCTGTCTCTAGACAC-1	P14.Bystander	1.73107	37.7517	17.134	0	2.19955	18.3114	2.74097	48.4821	46.4934	-11.6276	4.38853	5	0	0	0	0	0	0	0	0	0	0	0	10	0	4	1	6	0	0	0	2	0	0	0
	PBS_ACGATCACACTGGCCA-1	P14.Bystander	8.64968	56.3216	37.2397	6.35889	9.83948	23.9615	26.0889	229.481	0	-5.43823	-22.0488	20	0	0	4	1	0	16	1	2	0	0	1	21	4	2	1	0	7	0	0	0	1	0	0
	PBS_ACGATCATCCGAGTGC-1	P14.Bystander	34.1888	6.07953	19.4693	1.08881	30.8564	16.0571	34.5169	183.1	11.7272	-1.91034	-25.2134	10	0	0	3	0	0	12	1	2	0	0	0	22	1	3	0	1	6	0	0	3	3	0	0
	PBS_ACGATCATCTGGCCGA-1	P14.Bystander	1.56833	0	106.678	103.548	0	105.19	166.085	164.667	22.8445	19.7993	-13.9438	3	0	1	6	0	10	30	1	0	0	0	1	45	1	5	0	1	5	2	0	5	0	1	4
	PBS_ACGATGTAGAGCATAT-1	P14.Bystander	88.9391	60.0735	30.288	114.517	31.5177	0	94.6521	313.832	0	22.2152	6.20222	11	0	0	9	0	0	18	13	2	0	0	2	73	0	0	0	3	8	2	0	6	0	0	4
	PBS_ACGATGTTCCCTAGGG-1	P14.Bystander	23.0407	0	57.4481	0	8.41234	0	18.8851	286.672	0	-2.39048	-24.9358	18	0	0	0	0	0	10	0	0	0	0	0	23	0	2	0	3	3	0	0	0	0	0	0
	PBS_ACGCACGAGAGCCGAT-1	P14.Bystander	0	15.7588	23.8633	0.91352	14.3163	7.79478	41.338	47.7036	0	-2.98555	-13.7057	1	0	0	0	0	5	3	0	0	0	0	0	6	0	2	0	6	3	1	0	1	0	0	0
	PBS_ACGCACGAGTTAACAG-1	P14.Bystander	0	1.53074	12.3992	13.5046	0	11.9316	0	282.204	29.4878	-1.29525	-26.2586	4	0	0	1	0	0	68	0	0	0	0	0	62	0	2	0	1	0	0	0	0	1	0	1
	PBS_ACGCACGGTACACGCC-1	P14.Bystander	57.5989	39.1835	49.2577	5.47454	26.3746	0	24.095	89.4132	0	-19.0874	11.6449	6	0	0	0	0	0	2	2	0	0	2	0	16	1	0	0	1	3	0	0	3	2	0	0
	PBS_ACGCACGGTGGAAATT-1	P14.Bystander	83.8793	8.99706	89.4613	0	0	5.75675	5.93826	135.668	0	-2.3975	-21.0718	3	0	0	0	0	0	6	0	0	0	0	1	24	1	3	0	0	1	1	0	0	2	3	0
	PBS_ACGGAAGAGGGAGTGG-1	P14.Bystander	11.9461	41.6534	2.78098	16.6209	0	0	18.9222	203.109	0	-5.8403	-23.3943	7	0	0	1	0	0	24	0	0	0	0	1	15	0	0	2	0	0	1	0	0	0	0	1
	PBS_ACGGAAGGTTCAGCTA-1	P14.Bystander	0	0	13.1451	62.5864	9.72119	43.9925	52.9388	205.852	0	-0.421959	-22.3132	3	0	0	2	0	0	17	3	0	0	9	1	13	1	2	0	4	3	0	0	3	1	0	1
	PBS_ACGGAAGTCAAGCGTT-1	P14.Bystander	2.66057	0	0	0	15.0246	52.741	22.7935	58.5154	3.67911	16.9174	-7.41975	1	0	1	0	0	28	23	2	1	0	0	1	7	1	1	0	4	1	0	0	1	0	0	0
	PBS_ACGGGTCGTGATGTAA-1	P14.Bystander	0	0	0	17.0383	0	10.2765	45.4245	262.258	0	22.5905	7.47482	2	0	1	0	0	0	23	1	0	0	0	0	15	2	1	0	1	0	1	0	1	0	0	0
	PBS_ACGGGTCGTTAACAGA-1	P14.Bystander	4.76082	33.7759	19.4174	4.06361	0	0	10.8936	63.9026	0	-17.6575	-5.42753	3	0	0	11	1	0	5	0	0	0	0	0	15	0	6	1	0	0	0	0	1	3	0	0
	PBS_ACGGGTCTCGTTCTCG-1	P14.Bystander	0	134.898	0	124.635	0	21.7006	0	225.553	7.13332	23.3101	6.52283	2	0	0	0	1	0	4	0	1	0	1	0	46	2	1	2	6	4	1	0	8	1	0	8
	PBS_ACGGTCGCACCCTAGG-1	P14.Bystander	0	10.8848	0	606.392	0	1.49504	0	221.295	33.9397	29.9692	6.11944	12	0	0	0	0	0	35	0	0	0	1	2	28	2	0	0	7	3	1	0	0	0	0	16
	PBS_ACGGTCGCAGGACTTT-1	P14.Bystander	0	95.2652	26.6476	0	0	0	61.8749	265.017	5.57425	-5.35819	-26.031	1	0	0	5	1	0	9	0	0	0	0	1	35	1	0	1	2	5	1	0	3	1	0	0
	PBS_ACGGTTAAGAGACAAG-1	P14.Bystander	0	0	22.0842	106.828	4.59559	14.6034	23.3671	227.978	38.557	14.0313	-5.85178	2	0	0	1	0	1	16	1	1	1	0	1	13	0	0	0	0	8	0	0	1	0	0	0
	PBS_ACGGTTAAGAGTGACC-1	P14.Bystander	4.26989	21.2813	16.1416	5.45878	0	29.0083	0	93.9008	0	-7.41312	17.0827	4	0	0	0	0	0	7	0	0	0	0	0	9	0	2	0	0	0	1	0	0	0	0	0
	PBS_ACGGTTACACAGCTTA-1	P14.Bystander	0	0	5.69909	0	0	27.2123	149.089	63.4737	0	3.64014	-17.4457	4	0	0	1	0	0	3	12	0	0	1	0	10	3	0	1	0	0	2	0	0	0	0	0
	PBS_ACGGTTAGTACACGCC-1	P14.Bystander	0	0	44.6515	16.279	0	9.54468	142.575	275.54	12.1915	-5.73026	-24.3487	9	0	0	2	0	0	5	8	3	0	0	0	17	0	9	0	0	2	0	0	0	5	0	1
	PBS_ACGGTTATCATGCCGG-1	P14.Bystander	12.5517	84.614	24.7279	0	0	2.32882	0	239.319	0	-3.46277	-24.7832	8	0	0	3	1	0	32	0	0	0	1	0	9	0	3	1	2	8	0	0	9	0	0	0
	PBS_ACGGTTATCGCAGTGC-1	P14.Bystander	2.28477	28.947	18.7071	0	18.6185	4.40099	63.5986	61.0269	0	-8.668	-13.1489	8	0	1	9	0	10	3	0	0	0	0	0	10	1	1	0	2	6	0	0	6	2	0	0
	PBS_ACGGTTATCTTCACAT-1	P14.Bystander	46.8616	6.51682	0	0	0	1.16871	195.404	118.74	0	-27.2918	-0.0423012	2	0	3	2	0	0	17	52	0	0	1	0	3	1	0	0	3	11	3	0	1	1	5	0
	PBS_ACGTAACAGGGACCAT-1	P14.Bystander	32.5884	175.147	2.7306	240.188	50.8963	93.4193	0	153.793	0	29.3241	5.69454	8	0	0	1	0	0	60	1	1	0	13	1	28	1	0	1	21	25	0	0	12	0	0	12
	PBS_ACGTAACTCCGAGAAG-1	P14.Bystander	0	27.816	11.5926	6.28292	27.5672	9.34371	61.8307	87.9804	0.226745	-5.24243	-14.1725	10	0	0	3	0	0	6	1	0	0	3	0	8	1	0	0	4	5	1	0	4	0	0	0
	PBS_ACGTAACTCCTAGCGG-1	P14.Bystander	4.46759	55.6671	26.7919	3.64275	3.34274	0	58.7962	48.1895	0	-16.0001	-8.95687	1	0	0	8	1	0	0	2	0	0	0	0	13	0	2	0	4	0	3	0	6	0	0	0
	PBS_ACGTACACACCAAAGG-1	P14.Bystander	0	25.2585	62.9228	25.8719	0	13.5996	28.1481	216.112	0	23.5325	7.88862	8	0	0	1	0	0	15	1	0	0	4	1	17	3	4	1	1	5	0	0	3	0	0	3
	PBS_ACGTACACAGGTATGG-1	P14.Bystander	0	40.9762	33.111	0.829545	10.4165	9.38014	4.6388	42.5051	0	-9.55924	-10.3271	3	0	0	0	0	0	4	0	1	0	1	0	4	0	1	0	1	0	0	0	2	7	0	0
	PBS_ACGTAGTAGATGCTGG-1	P14.Bystander	18.728	0	0	0	0	24.6701	103.376	107.146	0	9.43189	-11.5807	2	0	0	4	0	1	11	2	1	0	0	0	26	0	1	0	0	0	0	0	0	0	0	0
	PBS_ACGTAGTAGCACTCTA-1	P14.Bystander	0.0209746	6.92282	2.02379	0	4.99994	10.4229	15.9477	66.8459	23.0034	-15.5181	-3.58244	1	0	0	1	0	0	0	0	0	0	0	0	0	0	0	0	1	0	0	0	0	0	0	0
	PBS_ACGTAGTAGGTCACCC-1	P14.Bystander	7.06288	0	13.8608	0	2.0688	34.6901	65.0825	54.0679	6.78627	-2.63902	-17.1765	0	0	0	0	0	21	8	2	0	0	3	0	3	0	3	0	0	0	1	0	2	0	0	0
	PBS_ACGTAGTCACCTAAAC-1	P14.Bystander	0	0	17.6742	3.02198	18.8356	0	68.8386	250.368	11.4151	-6.75569	-25.0149	9	0	0	0	0	0	30	2	0	0	0	0	25	0	0	0	1	4	2	0	0	0	0	0
	PBS_ACGTAGTGTGCAAGAC-1	P14.Bystander	0	28.723	0	292.442	29.2433	0	47.4316	197.009	0	29.7516	8.27655	4	0	0	0	0	0	9	1	1	0	2	0	2	3	1	0	0	19	4	0	3	1	0	17
	PBS_ACGTCCTAGTCATCCA-1	P14.Bystander	62.4608	20.9701	5.59665	0	2.05167	0	38.7303	102.022	0	-21.0658	8.98106	3	0	0	3	0	0	0	1	1	0	0	0	14	0	0	0	2	0	0	0	0	1	1	0
	PBS_ACGTCCTGTCATAGTC-1	P14.Bystander	0	0	13.1072	307.313	42.7893	0	175.004	113.179	3.55662	28.4435	9.47215	42	0	0	0	0	0	1	2	0	0	0	0	13	3	1	0	3	14	1	0	0	1	0	14
	PBS_ACGTCCTGTCTAGTGT-1	P14.Bystander	6.27507	23.9421	17.8007	0	18.1432	0	75.6629	139.714	0	-5.69606	-20.7679	3	0	0	0	0	0	38	1	0	0	0	0	37	0	5	0	3	0	0	0	2	0	0	0
	PBS_ACGTCCTGTTGGGACA-1	P14.Bystander	21.3307	50.9766	0	0	23.5226	6.98672	105.221	237.964	11.4827	-6.27411	-24.4199	4	0	0	3	1	0	31	30	0	0	2	0	26	1	0	1	4	4	3	0	0	2	0	0
	PBS_ACGTCCTTCGTTCTGC-1	P14.Bystander	0	5.69416	31.9019	0	23.3014	14.5602	36.2706	147.682	0	-6.70144	-20.3506	2	0	0	0	0	0	0	5	1	0	0	0	8	1	1	0	6	8	1	0	0	1	0	0
	PBS_ACGTTCCAGCAGTCTT-1	P14.Bystander	4.33784	1.91532	7.20976	5.77172	13.337	101.12	37.3338	60.4479	0	13.7193	-9.32506	0	0	1	2	0	6	5	2	0	0	0	0	14	2	0	0	0	2	0	0	1	0	0	0
	PBS_ACGTTCCCACTCTGCT-1	P14.Bystander	15.7752	0	97.2896	17.6332	9.3101	28.0034	71.0083	342.635	81.452	-3.50638	-27.3885	19	0	0	2	0	0	43	1	0	3	14	0	22	0	3	3	2	2	6	0	6	0	0	0
	PBS_ACTACGAAGTAAGCAT-1	P14.Bystander	8.31328	25.4875	47.2726	9.90725	0	0	46.4366	88.7417	0	-4.49193	-19.634	4	0	0	2	0	0	2	0	0	0	0	1	11	1	0	0	0	1	0	0	3	1	0	0
	PBS_ACTACGATCACGTCCT-1	P14.Bystander	2.74091	30.1418	16.548	1.3199	5.51713	15.6543	48.2743	76.8593	0	-8.06554	-11.8928	2	0	0	3	1	0	4	0	0	0	2	0	18	0	0	1	1	0	0	0	1	1	0	0
	PBS_ACTACGATCAGGAACG-1	P14.Bystander	0	1.12875	10.6745	6.97256	0	18.411	40.811	328.193	0	-6.47479	-25.5626	7	0	0	0	0	0	33	0	0	0	1	0	22	1	4	0	0	2	0	0	0	0	0	0
	PBS_ACTACGATCTAAGAAG-1	P14.Bystander	2.27867	54.8988	9.58922	1.99025	12.4716	1.97262	66.0686	44.2822	7.76861	-20.6759	-1.07437	1	0	0	0	0	0	1	2	0	0	2	0	6	0	0	0	0	7	3	0	2	0	0	0
	PBS_ACTATCTAGCATGCAG-1	P14.Bystander	6.42139	0.989594	29.9496	4.45334	0.156763	45.2131	32.1284	99.1438	0	6.32054	-8.86641	2	0	0	2	0	11	36	0	0	0	0	0	9	0	0	0	0	1	0	0	2	0	0	0
	PBS_ACTATCTGTAACATGA-1	P14.Bystander	0	0	0	147.513	28.546	94.4965	126.695	390.453	0	23.7116	5.86017	12	0	0	7	1	0	151	10	4	1	7	2	42	2	1	0	0	8	2	0	0	1	0	2
	PBS_ACTATCTGTACGGTTT-1	P14.Bystander	0	80.4364	37.6681	6.06962	22.526	8.53406	48.286	41.2597	0	-13.5362	-10.4813	11	0	0	14	0	0	0	0	0	0	1	0	3	3	0	0	2	19	0	0	16	1	0	0
	PBS_ACTATCTGTGGATCGA-1	P14.Bystander	11.6369	45.6414	0	0	0	2.8753	0	132.685	0	-6.85395	-22.0814	1	0	0	1	0	0	1	0	0	0	0	0	18	0	1	0	0	0	1	0	0	0	0	0
	PBS_ACTATGGCAAGTGATA-1	P14.Bystander	27.8259	24.838	0	5.0031	0	0	12.1023	130.344	7.4637	-16.8298	5.27537	1	0	0	2	0	0	6	0	0	0	0	0	19	0	0	0	0	0	0	0	0	0	0	0
	PBS_ACTATTCTCACCTTGC-1	P14.Bystander	1.23841	27.2243	38.1469	4.88744	15.8795	6.67781	57.1935	86.5788	0	-9.07025	-10.6178	2	0	0	4	0	0	2	0	2	0	0	0	24	0	3	0	2	0	3	0	3	0	0	0
	PBS_ACTATTCTCACTTTGT-1	P14.Bystander	3.54547	28.6496	20.7072	0.682045	9.23612	19.905	0	33.17	0	-6.10423	9.5188	3	0	0	1	0	0	4	1	0	0	3	2	17	0	0	0	5	3	1	0	0	0	0	0
	PBS_ACTATTCTCCTACCAC-1	P14.Bystander	7.04842	67.8939	54.8496	0.649978	24.0194	10.8844	34.4534	42.2412	0.527618	-12.0441	-10.3225	4	0	0	3	0	0	0	0	0	0	1	0	5	1	0	1	1	4	2	0	10	1	0	0
	PBS_ACTCCCAAGGCGTCCT-1	P14.Bystander	8.84025	56.0342	45.1852	0.530594	7.30116	28.6506	9.77527	21.8634	20.0574	2.71201	14.6841	1	0	0	0	3	24	3	0	0	0	1	0	0	0	0	0	4	10	0	0	5	0	0	0
	PBS_ACTCTCGCAACTCATG-1	P14.Bystander	0.82729	60.8434	17.1387	9.19395	18.117	11.0864	8.15704	73.0595	0	-11.7058	2.94689	6	0	0	4	2	0	1	0	1	0	1	0	23	1	0	0	7	3	1	0	1	2	0	0
	PBS_ACTCTCGCATGCTGCG-1	P14.Bystander	30.8323	82.6507	35.5721	129.597	0	15.3631	0	306.776	0	23.8649	7.26789	8	0	0	5	0	0	31	1	1	0	0	0	42	2	0	0	5	3	0	0	1	4	0	7
	PBS_ACTCTCGGTGTCATGT-1	P14.Bystander	5.93135	39.5514	3.1642	1.53646	0	7.61679	0	373.794	0	-3.74507	-26.3253	7	0	1	2	1	0	11	1	0	0	0	0	36	2	1	1	1	16	0	0	1	1	0	1
	PBS_ACTCTCGGTGTCCAAT-1	P14.Bystander	0	56.0691	50.6315	9.29207	0	26.5197	8.85929	225.236	1.20103	-3.26137	-24.682	5	0	1	0	0	0	16	1	0	0	0	0	22	1	3	0	1	11	1	0	1	2	0	0
	PBS_ACTCTCGTCGCTACGG-1	P14.Bystander	4.63521	52.5547	7.42022	7.83552	4.01291	10.9936	69.7965	53.1645	0	-12.0399	-12.1639	6	0	0	4	4	0	0	1	0	0	1	0	17	0	0	0	0	4	1	0	2	0	0	0
	PBS_ACTCTCGTCTAAGGAA-1	P14.Bystander	16.2689	0	14.6134	0	0	18.9306	15.2312	231.243	9.18911	-4.33229	-24.0898	2	0	0	0	0	0	17	2	1	0	0	0	15	0	2	0	0	3	0	0	1	0	0	0
	PBS_ACTGATGAGCAACCAG-1	P14.Bystander	136.921	0	109.756	1.55787	25.7845	0	0	285.277	0	-22.1472	12.7252	15	0	0	0	0	0	37	1	0	0	0	1	31	0	11	0	4	13	0	0	3	0	11	0
	PBS_ACTGATGCAACGACTT-1	P14.Bystander	3.15968	18.6019	0	0	3.67347	48.5766	43.5815	19.162	1.70369	10.2972	-7.21507	4	0	0	0	0	3	14	0	0	0	0	1	11	1	0	0	0	0	0	0	9	0	1	0
	PBS_ACTGATGCACGACGAA-1	P14.Bystander	16.6348	3.0661	3.3232	0	0	0	117.379	79.6069	9.30404	-7.81427	-15.6563	0	0	0	1	0	0	8	5	0	0	0	0	12	1	1	0	1	0	3	0	0	1	0	0
	PBS_ACTGATGCAGGCTATT-1	P14.Bystander	45.0804	0	13.5108	0	0	12.1661	136.387	129.3	0	-4.726	-17.1279	2	0	0	1	0	0	1	1	1	0	0	0	36	0	2	1	0	0	0	0	0	0	0	0
	PBS_ACTGATGCAGGTTTAC-1	P14.Bystander	20.2706	3.64397	85.0337	2.92881	0	0	28.1834	133.649	1.88807	0.0502423	-8.11446	1	0	0	0	0	0	11	1	1	0	0	0	22	2	7	1	2	0	0	0	0	2	0	0
	PBS_ACTGATGTCGTGGGAA-1	P14.Bystander	7.51761	4.57731	29.2717	5.5541	12.6709	0	21.7789	91.2378	24.643	1.16686	-3.25712	12	0	0	1	0	0	3	0	0	0	0	0	15	0	1	0	2	0	1	0	2	0	0	0
	PBS_ACTGCAAAGAGCTGCA-1	P14.Bystander	14.0376	7.03695	9.51007	0	3.9901	70.6904	0.0631713	101.057	6.17833	-3.52771	-12.0317	0	0	0	0	0	1	18	0	1	0	5	1	8	3	2	0	1	1	1	0	2	0	0	0
	PBS_ACTGCAAAGCACTCTA-1	P14.Bystander	13.1592	36.4949	62.0836	47.3039	18.4646	13.3616	23.0713	89.8702	15.5644	28.9315	4.01835	7	0	0	2	0	0	7	1	0	0	2	1	10	3	0	0	4	2	0	0	0	0	0	3
	PBS_ACTGCAACAAGCACAG-1	P14.Bystander	0	8.53835	49.724	8.43813	11.3887	14.2182	29.6342	258.26	28.954	-1.3423	-25.6308	8	1	0	2	0	0	25	1	0	0	0	0	20	1	4	0	3	11	1	0	4	0	0	1
	PBS_ACTGCAACATCTTAGG-1	P14.Bystander	0	10.3557	9.25093	4.70635	10.294	64.9424	24.348	35.2686	3.37744	16.4038	-12.7256	0	0	0	2	0	0	2	1	0	0	5	0	4	1	0	0	3	1	2	0	17	3	0	0
	PBS_ACTGCAACATGGAACG-1	P14.Bystander	0	56.6206	0	156.909	25.0332	0	83.9963	282.969	0	23.3709	6.76956	8	0	0	1	0	0	52	1	0	0	1	2	15	1	0	2	7	5	3	0	7	2	0	1
	PBS_ACTGCAAGTGATATAG-1	P14.Bystander	3.94665	0	42.7312	14.6835	10.7862	63.8152	35.6475	219.796	0	15.7209	-2.86669	1	0	0	0	0	0	28	5	0	0	5	0	15	2	1	0	0	0	1	0	0	0	0	1
	PBS_ACTGTCCAGACATATG-1	P14.Bystander	16.8667	30.0614	61.8923	6.90478	6.91459	16.6171	31.928	75.0166	0	-2.94709	-20.9645	11	0	0	3	0	0	0	0	0	0	0	2	13	0	3	0	0	7	0	0	0	0	0	0
	PBS_ACTGTCCAGGTTCCGC-1	P14.Bystander	4.02871	12.8522	0	0	27.3579	18.8888	85.5792	92.0148	1.97779	-2.98279	-16.6785	5	0	0	0	0	0	22	2	0	0	0	0	25	1	0	0	1	1	2	0	0	1	0	0
	PBS_ACTGTCCCATATGCGT-1	P14.Bystander	0	21.9967	32.7424	2.03404	14.984	42.6346	37.6392	32.2452	5.67115	15.4313	-4.49366	6	0	0	0	0	6	0	0	0	0	4	0	4	1	1	0	8	4	0	0	2	0	0	0
	PBS_ACTGTCCGTCCTGTCT-1	P14.Bystander	0	0	33.5477	0	7.26726	58.433	69.5711	309.038	18.5587	-0.204574	-26.7666	7	0	0	0	0	9	143	0	0	0	1	0	20	0	10	1	1	0	0	0	0	0	0	3
	PBS_ACTGTGACAGAATCGG-1	P14.Bystander	4.35158	19.1887	95.0533	0	0	0	11.4538	198.148	14.5567	-3.87277	-21.7596	3	0	0	0	0	0	1	0	0	0	0	1	24	0	2	1	1	5	0	0	0	1	0	0
	PBS_ACTGTGACAGGAATAT-1	P14.Bystander	24.1085	3.4563	71.4858	371.209	10.6379	0	52.9587	190.147	0	30.8734	6.21458	9	0	0	0	0	0	11	2	2	0	0	2	27	3	2	0	1	9	1	0	0	1	0	12
	PBS_ACTTAGGCAGACGATG-1	P14.Bystander	8.51584	43.4352	2.4833	1.76219	13.7603	0	23.9992	72.8515	2.3245	-10.3538	7.06263	9	0	1	1	1	0	20	0	0	1	1	0	14	0	0	0	2	8	0	0	5	1	0	0
	PBS_ACTTAGGGTAGCCAGA-1	P14.Bystander	0	0	41.4226	0	12.6195	0	45.4426	235.591	55.563	-0.120306	-24.4544	1	0	0	0	0	0	23	4	0	0	0	0	11	0	1	0	2	1	1	0	2	0	0	0
	PBS_ACTTAGGTCGTTGTAG-1	P14.Bystander	39.4794	0	41.5381	0	10.9002	0	75.4777	184.386	11.7332	-2.84322	-17.9135	1	0	0	0	0	0	20	1	1	0	0	1	20	2	1	0	0	0	1	0	0	1	0	0
	PBS_ACTTATCAGTTGCGAG-1	P14.Bystander	5.96288	20.7271	0	0	6.44815	0	32.2573	155.383	0	-4.39619	-19.5853	9	0	0	3	0	0	1	10	0	0	0	0	24	2	0	0	2	1	0	0	0	0	0	0
	PBS_ACTTATCCACTCCTTG-1	P14.Bystander	0	1.63067	45.0984	2.49325	46.2626	71.9664	101.257	143.393	8.10985	0.337887	-23.5367	1	0	0	1	0	16	26	0	0	0	27	0	13	1	1	0	3	4	0	2	3	0	0	0
	PBS_ACTTATCCAGAGTCAG-1	P14.Bystander	0	37.186	71.3498	14.7543	0	52.9683	24.2456	195.021	6.08334	6.75256	-2.5032	4	0	0	5	0	0	15	0	0	0	8	0	21	1	5	1	2	2	0	0	0	0	0	0
	PBS_ACTTATCCATGACAAA-1	P14.Bystander	0	29.1337	47.0589	0	0	25.0313	13.1735	101.785	0	-9.94574	2.86407	0	0	0	0	0	2	16	3	0	0	0	0	11	0	1	2	0	0	0	0	2	0	0	0
	PBS_ACTTATCGTAAGATTG-1	P14.Bystander	9.90541	40.4329	25.4249	0.246995	26.7932	0	66.5839	113.708	0	-5.60653	-19.3798	5	0	0	0	0	0	5	0	0	0	0	1	18	1	4	1	9	10	3	0	0	1	2	0
	PBS_ACTTATCGTCCTGAAT-1	P14.Bystander	0	0	109.63	253.718	0	0	56.5281	173.297	0	29.7364	5.69155	7	0	0	2	0	0	1	1	1	0	0	0	12	1	7	0	3	14	0	0	2	1	0	19
	PBS_ACTTATCTCAATCGGT-1	P14.Bystander	4.21509	3.26536	6.2528	0	15.4372	11.5895	41.2256	60.8035	0	-7.00606	-8.92912	5	0	2	1	0	0	18	0	0	0	6	0	3	0	2	0	2	0	1	0	1	0	0	0
	PBS_ACTTCCGGTCATTCCC-1	P14.Bystander	74.8844	0	0	75.2354	12.8434	67.904	198.156	273.087	7.0757	10.9767	-18.1273	15	0	0	0	0	0	77	8	2	2	1	1	36	6	0	0	1	3	0	0	0	2	0	11
	PBS_ACTTCCGTCCAACCGG-1	P14.Bystander	6.89359	1.64863	38.2908	0	0	73.3766	0	72.8081	10.5895	3.10451	1.6434	0	0	0	0	0	21	5	0	1	1	1	1	6	0	1	0	1	2	0	0	0	0	0	0
	PBS_ACTTCGCTCATCCTGC-1	P14.Bystander	0.874839	8.89291	78.8458	6.37235	0	8.40189	109.358	108.917	10.1137	-10.0833	-14.3204	6	0	0	5	0	0	8	0	0	0	0	1	22	2	6	0	0	0	0	0	1	0	0	0
	PBS_ACTTTCACAGGAGACT-1	P14.Bystander	0	16.9226	56.5582	10.2498	0	0	11.6574	129.252	2.60345	-4.17132	-21.2498	6	0	0	1	0	0	5	0	0	0	0	0	11	2	1	0	0	0	0	0	0	2	0	0
	PBS_ACTTTCAGTGGGATTG-1	P14.Bystander	37.9131	6.57594	47.1842	5.615	3.46564	3.24357	9.59981	145.438	0	-7.34237	-21.3783	0	0	0	0	0	0	5	0	2	1	0	0	23	2	4	0	1	1	3	0	1	0	0	0
	PBS_ACTTTCAGTTGACTGT-1	P14.Bystander	13.7971	33.825	3.65273	13.12	10.2724	1.36246	49.062	176.115	0	22.2986	7.81679	6	0	0	2	0	0	5	2	1	0	3	0	34	0	0	0	2	2	0	0	2	0	0	2
	PBS_ACTTTGTCACGCTATA-1	P14.Bystander	15.6457	80.1565	55.8329	277.969	16.0441	86.2743	28.218	192.969	0	27.3147	8.47389	30	0	0	2	2	0	8	0	0	0	0	1	12	6	2	0	4	9	0	0	15	1	0	22
	PBS_ACTTTGTGTGATTGGG-1	P14.Bystander	0	0	78.7486	5.25288	23.8115	0	65.5352	98.6343	0	-5.09582	-18.1083	14	0	0	0	0	0	17	5	0	0	0	2	11	2	8	0	3	0	0	0	0	1	0	0
	PBS_ACTTTGTGTGGCACTC-1	P14.Bystander	0	0	15.9218	6.09212	0	20.2768	58.854	481.138	24.365	-3.09818	-27.3765	12	0	0	1	0	0	95	3	0	0	0	0	34	3	3	0	0	0	1	0	0	0	0	0
	PBS_ACTTTGTGTGTCTTCC-1	P14.Bystander	0	54.88	50.742	1.50263	6.75715	3.91465	63.8705	30.7127	1.40663	-15.6384	-7.1629	3	0	0	1	0	0	3	1	1	0	1	0	8	2	2	0	5	1	0	0	2	0	0	0
	PBS_ACTTTGTGTTATAGCC-1	P14.Bystander	20.4812	8.02543	77.4351	3.42246	13.607	1.13793	32.5624	66.6089	0	-8.20595	-10.5098	2	0	0	6	0	0	0	0	0	0	0	2	12	0	2	0	0	4	1	1	2	1	0	0
	PBS_ACTTTGTTCGACCATA-1	P14.Bystander	89.0325	23.6815	17.6276	0	43.8648	2.61463	74.2664	142.005	0	-23.1699	12.8817	7	0	0	7	0	0	16	11	0	0	0	1	18	1	3	0	3	12	2	0	4	0	0	0
	PBS_AGAAATGCAACCAGAG-1	P14.Bystander	6.38883	12.6305	86.1086	2.90751	8.79384	0	0	153.936	0.773077	-5.14773	-20.6269	12	0	0	2	0	0	3	0	0	0	10	1	9	0	11	0	4	6	2	0	0	3	0	0
	PBS_AGAAATGCAGAGGCTA-1	P14.Bystander	0	0	19.3049	0	0	22.2516	0	406.885	11.5653	-1.76005	-26.5964	2	0	0	0	0	0	94	2	0	0	0	1	59	0	3	0	0	0	0	0	0	0	0	0
	PBS_AGAAATGTCAGTGTTG-1	P14.Bystander	0	11.5899	4.70716	6.58217	23.8894	0	50.4327	80.764	0	-2.01635	-13.0823	5	0	0	0	0	0	18	3	1	0	2	0	16	0	0	0	2	0	1	0	0	1	0	0
	PBS_AGAAATGTCCTACGAA-1	P14.Bystander	17.7681	38.6494	37.2721	3.39438	0.199614	0	4.26194	88.4066	0	-6.99191	-21.0907	1	0	0	3	0	0	1	0	0	0	0	0	33	0	2	1	1	8	0	0	1	1	0	0
	PBS_AGAACAAAGATGCCGA-1	P14.Bystander	0	0	0	224.509	0	3.60206	216.074	246.475	0	19.3004	-12.7946	0	0	0	1	0	0	37	8	1	0	0	1	8	0	0	0	0	6	2	0	4	0	0	11
	PBS_AGAACAAAGGAACGCT-1	P14.Bystander	23.2292	51.0106	4.58481	0	14.5408	0	39.3823	85.9445	0	-5.19459	-10.0119	14	0	0	2	1	0	0	2	0	0	0	0	24	2	0	0	2	4	0	0	6	5	0	0
	PBS_AGAACAACATCAGTGT-1	P14.Bystander	10.0734	63.6218	30.8382	0	10.6407	0	55.072	88.1381	0	-7.53911	-11.1051	8	0	0	6	0	0	3	0	0	0	3	0	8	0	1	0	4	1	3	0	11	0	0	0
	PBS_AGAACAATCGCACTCT-1	P14.Bystander	51.823	18.1145	20.7237	0	12.0877	14.0791	93.2337	152.793	0	-4.6729	-18.2422	3	0	0	3	1	0	3	2	1	0	2	0	37	0	2	0	0	1	0	1	0	0	0	0
	PBS_AGAACAATCTCCGAAA-1	P14.Bystander	0	62.6451	0	3.21568	13.7711	3.61281	29.2507	72.0446	14.5125	-11.1017	3.04165	5	0	0	3	0	0	0	0	1	0	1	1	18	3	0	0	4	9	0	0	4	2	0	0
	PBS_AGAACCTAGCGTCAAG-1	P14.Bystander	6.97425	33.3587	0	0	6.44049	15.804	17.4802	69.3405	0	-15.5898	5.23587	8	0	0	2	1	0	0	0	0	0	0	0	10	1	0	0	0	0	0	0	5	3	0	0
	PBS_AGAACCTAGGGTAATT-1	P14.Bystander	0	3.91261	40.4652	7.99975	0.0981767	13.0539	20.8374	182.528	9.12094	-1.54866	-25.0868	5	0	0	0	0	0	50	0	0	0	0	1	18	0	1	1	0	1	0	0	1	0	0	0
	PBS_AGAACCTAGTGGAATT-1	P14.Bystander	39.8758	102.858	0	4.57016	17.314	0	30.8667	160.954	0	2.80242	2.44256	14	0	0	0	3	0	4	0	0	0	3	2	22	3	0	0	3	0	5	0	17	3	0	0
	PBS_AGAACCTCATCTCATT-1	P14.Bystander	0	22.9348	59.01	1.33371	12.9162	3.71805	46.9722	130.143	0	-6.65509	-21.1428	2	0	0	8	0	0	4	1	0	0	0	1	20	0	0	0	1	5	0	0	5	2	0	0
	PBS_AGAACCTTCAAGTTGC-1	P14.Bystander	0.116192	19.2297	0	0.471348	27.4423	29.8554	138.89	211.582	0	-6.18808	-24.3252	7	0	0	1	0	0	30	29	2	2	2	0	36	2	5	0	1	2	1	0	0	2	0	0
	PBS_AGAAGCGAGAAGCTCG-1	P14.Bystander	34.0384	36.1314	23.3098	0.796972	18.8347	8.31754	19.4589	57.3681	0	-12.0381	0.689069	5	0	0	1	0	1	3	0	1	2	1	0	20	1	3	0	0	0	2	0	1	2	0	0
	PBS_AGAAGCGAGACCTGGA-1	P14.Bystander	3.70515	57.8979	0	238.012	7.855	0	106.909	174.47	3.91979	16.8997	1.45012	11	0	0	1	0	0	29	1	0	0	1	1	20	2	1	0	0	4	0	0	0	0	0	5
	PBS_AGAAGCGAGGCATCTT-1	P14.Bystander	14.6229	0	16.0268	279.457	0	0	176.584	158.849	0	29.6461	9.12175	4	0	0	1	0	1	34	16	0	0	0	5	23	1	5	0	2	0	5	0	0	4	0	7
	PBS_AGAAGCGTCTACTATC-1	P14.Bystander	10.938	38.6118	16.8674	0	5.24335	0	24.9193	104.83	0	-3.6987	-20.9094	6	0	0	2	0	0	6	0	0	0	0	1	19	5	0	0	0	3	0	1	0	0	0	0
	PBS_AGAAGTAAGTGGAAAG-1	P14.Bystander	0.515119	11.4768	55.3565	0	0	0	8.41465	145.961	3.35135	-6.62427	-20.7437	2	0	0	0	0	0	7	0	0	0	0	0	37	1	4	0	2	0	0	0	1	0	0	0
	PBS_AGAAGTACAAATAAGC-1	P14.Bystander	34.5115	34.3478	6.45512	5.39499	0	2.24471	0	269.479	31.9075	-3.54718	-25.5452	2	0	0	0	0	0	21	1	0	0	2	0	33	0	0	0	1	0	2	0	2	1	0	0
	PBS_AGAAGTATCCCTCTAG-1	P14.Bystander	21.8194	38.029	37.7536	19.2727	10.5145	47.6555	0	273.5	0	-4.6019	-26.7108	1	0	0	1	0	0	13	1	1	0	0	1	29	1	1	0	5	12	0	0	0	4	0	0
	PBS_AGAAGTATCGGTCTAA-1	P14.Bystander	5.97332	39.4132	65.9485	11.1951	7.69689	3.25591	8.42193	142.543	7.04368	22.7842	7.34277	2	0	0	2	0	0	8	0	1	0	0	1	23	0	5	1	5	2	1	0	2	0	0	1
	PBS_AGAAGTATCGTGTCAA-1	P14.Bystander	0	0	0	4.65883	84.8886	0	220.78	198.154	0	-6.93529	-25.8103	5	0	0	2	0	0	17	247	0	1	8	0	2	2	1	0	1	8	1	0	0	0	0	1
	PBS_AGAAGTATCTGAGGCC-1	P14.Bystander	7.15273	34.0032	36.4811	5.67389	4.6168	0	4.01775	64.3159	1.45655	-10.236	2.39697	2	0	0	0	0	0	0	0	0	0	0	0	6	0	0	0	0	1	0	0	4	2	0	0
	PBS_AGACAAACAAGTATCC-1	P14.Bystander	0.528384	27.7291	41.7166	7.30713	33.3782	1.43022	16.1066	61.8272	0	-5.5325	8.36606	7	0	0	0	0	0	2	0	1	0	0	0	12	0	2	0	4	4	3	0	2	2	0	0
	PBS_AGACAAACACAAGTTC-1	P14.Bystander	0.762823	20.3259	0	11.6469	9.14169	16.6999	79.26	33.1794	0	-8.74809	-14.6398	7	0	0	0	0	0	6	1	0	0	1	0	5	1	0	0	1	1	1	0	0	1	0	0
	PBS_AGACAAACACGGTCTG-1	P14.Bystander	0	15.0396	4.59049	232.749	21.2365	0	26.9233	108.627	9.86767	25.0096	8.64958	12	0	0	0	0	0	3	2	5	0	0	0	18	1	0	0	1	5	1	0	0	0	0	7
	PBS_AGACACTAGCACGGAT-1	P14.Bystander	0	0	24.6332	0	12.5238	43.3745	32.0487	149.473	0	5.74209	-9.93636	1	0	0	0	0	0	0	1	1	0	21	0	8	0	4	0	3	4	0	0	1	0	0	0
	PBS_AGACACTAGGCCTAGA-1	P14.Bystander	0	0	26.2749	0	37.1679	88.9767	32.5464	174.74	0	-0.912889	-25.4328	14	0	0	2	0	0	17	1	2	0	0	0	14	0	0	0	1	5	0	0	3	0	0	0
	PBS_AGACACTCAAGTCGTT-1	P14.Bystander	5.01896	40.0874	0	7.27451	6.45965	0	0	145.065	0	-6.10774	14.8831	3	0	0	0	0	0	4	0	0	0	0	0	19	0	0	0	3	7	0	0	0	0	0	0
	PBS_AGACACTCACACAGAG-1	P14.Bystander	0.792317	13.8751	24.7515	0	35.7795	69.6503	44.2874	65.369	0	-3.69801	-15.0578	7	0	0	1	0	1	3	6	1	3	1	1	19	2	0	0	3	4	1	0	0	1	0	0
	PBS_AGACACTGTCCTCATC-1	P14.Bystander	13.2197	2.31061	85.8554	0	3.59244	25.9276	25.7731	83.339	12.1244	2.00434	-10.4644	2	0	1	0	0	0	0	0	0	0	0	1	14	0	5	0	0	0	0	0	0	0	0	0
	PBS_AGACAGGAGAAGCCAC-1	P14.Bystander	0	32.9458	23.544	8.83039	5.66918	13.7309	58.7496	33.6611	0	-8.14241	-12.7191	2	0	0	2	0	1	1	1	0	0	0	0	4	5	1	1	0	0	0	0	3	1	0	0
	PBS_AGACAGGCAAAGGGCT-1	P14.Bystander	0	8.49843	10.2903	6.32573	7.33777	35.4551	53.0368	106.659	7.84241	-1.98482	-12.6609	4	0	0	1	0	0	2	0	0	0	0	0	10	0	1	0	3	0	0	0	2	0	0	0
	PBS_AGACAGGCAATACCCA-1	P14.Bystander	5.04381	1.10614	7.55467	8.59676	28.0845	34.9236	40.9946	55.1707	18.4417	7.47133	-7.5905	2	0	0	0	0	1	7	0	0	0	0	0	11	1	1	0	1	1	0	0	0	0	0	0
	PBS_AGACAGGGTCGTCGGT-1	P14.Bystander	0.117556	2.73007	118.282	335.462	0	0	154.147	288.961	0	20.8494	-4.74431	11	0	0	5	0	0	59	32	2	0	0	0	24	5	5	0	1	4	0	0	8	0	0	12
	PBS_AGACCATCACGCCAGT-1	P14.Bystander	11.7873	0	16.8951	0	0.445355	0	41.02	231.221	0	-6.44429	-23.8684	7	0	0	3	0	0	29	1	0	0	0	1	4	0	1	0	1	1	0	0	0	0	0	0
	PBS_AGACCATCAGGTACGA-1	P14.Bystander	151.63	0	34.5872	0	12.6078	0	21.419	221.121	23.5498	-23.6791	14.1916	5	0	0	0	0	0	18	8	0	0	2	0	19	0	1	0	1	7	0	0	0	1	2	0
	PBS_AGACCATGTCGCCACA-1	P14.Bystander	0	33.9186	46.7101	4.56891	0	9.03381	0	112.996	0	-6.49374	1.74645	3	0	0	2	0	0	3	0	0	0	1	0	6	1	3	0	1	2	0	0	1	3	0	0
	PBS_AGACCCGAGGGATCGT-1	P14.Bystander	4.79901	69.3956	31.1426	0	4.05084	0	145.42	71.3656	18.7409	-13.985	-11.362	4	0	0	15	0	0	0	1	0	0	0	0	7	2	4	0	5	8	1	0	2	5	0	0
	PBS_AGACCCGCAAGACCTT-1	P14.Bystander	31.0344	40.8419	17.4209	0.551564	0	0	51.5494	272.82	6.14831	-6.09834	-24.3238	3	0	0	3	0	0	5	0	0	0	0	2	15	0	1	1	0	1	0	0	1	0	0	1
	PBS_AGACCCGCAGTAACAA-1	P14.Bystander	16.6079	71.0912	18.0822	10.3912	6.59744	0	40.0627	70.019	11.1732	-11.573	2.26269	10	0	0	8	0	0	0	0	0	0	0	0	20	2	2	0	0	3	0	0	0	0	0	0
	PBS_AGACTCACAATTGCAC-1	P14.Bystander	38.8572	7.47133	0	353.003	0	0	179.413	292.28	0	26.4979	8.75394	21	0	0	2	0	1	72	12	1	0	0	0	28	1	0	0	3	1	1	0	0	0	0	15
	PBS_AGACTCACACCTGCTT-1	P14.Bystander	10.3988	6.95179	182.741	5.60249	0	41.7864	0	235.808	15.734	-3.94439	-27.2614	0	0	0	3	0	0	12	0	0	0	0	4	49	0	6	0	0	0	0	0	0	0	0	0
	PBS_AGACTCACATACACCA-1	P14.Bystander	4.25898	36.8756	98.3776	0	2.73413	0	0	123.38	0	-5.00537	-22.6026	0	0	0	12	0	1	1	3	2	0	0	0	16	0	6	1	9	5	0	0	2	1	0	0
	PBS_AGACTCACATGGCCCA-1	P14.Bystander	10.6056	117.12	0	0	0	0	8.93521	146.079	0	-12.2137	-4.12264	9	0	0	6	5	0	1	0	0	0	0	0	49	0	0	0	1	0	0	0	7	1	0	0
	PBS_AGAGAATGTCGTCATA-1	P14.Bystander	9.95238	30.9718	2.87309	10.4576	18.8881	12.2216	44.5247	177.703	25.8111	-6.57669	-23.7786	4	0	0	8	0	0	15	2	0	0	1	0	24	1	0	0	3	5	3	0	0	0	0	0
	PBS_AGAGAATTCAAATAGG-1	P14.Bystander	21.2935	37.7378	13.1383	0	7.07614	8.52256	19.6503	50.179	0	-15.7819	-6.32819	4	0	0	6	0	0	2	0	0	0	0	0	10	0	0	0	2	0	0	0	1	2	0	0
	PBS_AGAGAGCAGGAGAGGC-1	P14.Bystander	27.0979	11.4026	0	0	19.9147	13.6595	29.3894	44.9996	0	7.96411	-11.0995	0	0	1	0	0	2	22	0	0	0	0	1	9	0	2	0	0	3	1	0	1	0	1	0
	PBS_AGAGAGCAGTGTTGTC-1	P14.Bystander	5.34518	27.7282	25.2168	1.35052	8.70631	17.5682	22.1766	74.6515	4.69929	-9.79561	-1.29869	2	0	0	1	0	0	11	1	0	0	0	0	5	1	1	1	2	5	0	0	2	0	0	0
	PBS_AGAGAGCCATCGCTCT-1	P14.Bystander	1.08484	50.4494	0	0.710061	3.42527	0	59.8631	151.911	0	-5.05779	-19.9338	4	0	0	5	0	0	56	0	1	0	0	0	23	0	0	0	5	0	0	0	0	0	0	0
	PBS_AGAGAGCGTAACGTTC-1	P14.Bystander	0	67.7479	16.7339	20.5019	0	43.7073	23.1175	124.437	11.5265	-4.2931	-21.6345	7	0	0	1	2	0	1	3	0	0	4	0	13	2	0	1	2	3	1	0	1	3	0	0
	PBS_AGAGAGCGTACAAGTA-1	P14.Bystander	0	0	0	0	16.1028	66.8004	72.7485	121.757	0	-5.47474	-18.1197	5	0	1	0	0	0	35	3	0	0	0	0	6	0	0	0	0	1	0	0	0	0	0	0
	PBS_AGAGAGCGTTAGGGTG-1	P14.Bystander	0	18.6814	12.7169	9.23128	8.64327	35.89	129.108	215.068	0	-5.79808	-23.5164	10	0	0	4	0	1	17	6	1	0	0	0	18	3	2	0	3	1	3	0	0	0	0	0
	PBS_AGAGCAGAGATACTGA-1	P14.Bystander	55.4264	27.6852	0	0	15.3027	0	5.67466	114.18	0	-13.7557	1.91249	1	0	0	0	1	0	24	0	1	0	1	2	14	0	0	1	1	12	0	0	0	0	1	0
	PBS_AGAGCAGCACGCTATA-1	P14.Bystander	0	9.69978	25.2687	0	0	0	25.7984	104.427	0	-5.56732	-20.2131	1	0	0	0	0	0	7	0	0	0	0	0	17	0	3	1	0	0	1	0	0	0	0	0
	PBS_AGAGCAGTCCTTACCG-1	P14.Bystander	0	4.27309	45.1376	0	0	14.7418	5.4437	106.663	0	5.74804	-9.89138	0	0	0	0	0	0	5	0	0	0	0	0	17	0	5	0	0	0	1	0	1	0	0	0
	PBS_AGAGCCCAGCAGGCTA-1	P14.Bystander	0	43.4467	47.3916	42.5151	0	49.02	0	279.389	11.1461	23.4382	6.86566	14	0	0	0	0	0	22	0	0	0	0	0	17	0	3	0	0	5	0	0	0	2	0	3
	PBS_AGAGCCCCATGGCGCT-1	P14.Bystander	0	20.9517	24.8275	0	0	23.6849	27.3662	191.431	21.7995	-3.48611	-22.9168	0	0	0	0	0	0	17	0	0	0	1	1	26	0	1	1	0	0	0	0	0	0	0	0
	PBS_AGAGCCCTCTCTAGGA-1	P14.Bystander	0	12.7864	0	0	17.6494	27.0154	0	248.092	1.89472	-1.4885	-25.3343	5	0	0	0	0	0	4	0	1	0	1	2	11	0	0	0	0	3	0	0	1	0	0	0
	PBS_AGATAGAAGCGTTGTT-1	P14.Bystander	7.05798	36.96	0	3.55968	0	0	43.6627	126.028	0	-5.17621	-20.0395	7	0	0	2	0	0	17	3	0	0	0	0	20	1	3	0	1	0	0	0	8	0	0	0
	PBS_AGATAGATCGCTTTAT-1	P14.Bystander	0	17.1774	14.235	1.88709	0	58.1549	11.4919	92.8346	0.441813	0.571372	-11.69	3	0	2	1	0	0	16	0	0	0	0	0	11	0	1	0	2	1	1	0	4	1	0	0
	PBS_AGATCCAAGAGTACCG-1	P14.Bystander	0	0	44.7018	0	0	8.79565	48.9969	77.1049	1.79969	5.03942	-15.5936	5	0	0	0	0	0	28	0	0	0	0	2	6	0	1	0	0	0	0	0	1	0	0	0
	PBS_AGATCCACACACACTA-1	P14.Bystander	9.99386	0	6.17815	0	18.5697	55.9387	21.8484	64.6209	3.77536	20.1855	-8.78082	2	0	0	0	0	45	32	2	0	0	1	0	2	0	1	0	2	3	1	0	0	0	1	0
	PBS_AGATCCAGTTCAATCG-1	P14.Bystander	19.9629	18.2336	6.40512	169.008	0	1.01476	128.461	153.851	40.4897	26.7707	8.77195	0	0	0	6	0	20	33	0	1	0	0	1	16	0	1	1	0	1	1	0	0	0	0	12
	PBS_AGATCGTAGATTGTGA-1	P14.Bystander	1.30424	0.756504	30.6507	1.00756	6.18378	43.7791	0	40.4786	0	11.5757	-8.12381	2	0	0	0	0	30	7	2	0	0	1	0	6	0	1	0	0	1	0	0	1	1	0	0
	PBS_AGATCGTTCATGCCAA-1	P14.Bystander	18.7012	56.3527	9.42495	0	20.1028	3.40656	30.6472	96.6349	0	-5.54835	-10.5394	8	0	0	6	0	0	13	1	1	0	0	0	14	0	0	1	3	11	1	0	4	1	0	0
	PBS_AGATCGTTCATTCACT-1	P14.Bystander	9.58411	28.3128	14.8594	0	0	0	1.35376	127.541	23.6171	-16.5141	5.48187	3	0	0	9	0	0	0	0	0	0	0	3	20	0	0	0	1	5	0	0	1	0	0	0
	PBS_AGATGAACAGCTGCCA-1	P14.Bystander	41.8395	63.7031	27.0767	1.26785	0	0	59.4212	80.4207	0.432591	-4.86442	-9.61436	0	0	0	3	0	0	0	0	0	0	2	0	28	3	0	0	0	0	0	0	6	0	1	0
	PBS_AGATGAAGTCATTCCC-1	P14.Bystander	0	0	0	201.942	0	0	99.1201	444.23	52.9049	23.7918	5.39779	2	0	0	3	0	3	145	2	0	0	1	1	46	2	2	0	0	1	1	0	0	0	0	4
	PBS_AGATGAATCACGAGGA-1	P14.Bystander	26.1556	44.0696	0	4.04556	30.7073	0	60.4505	164.839	11.4234	-1.88632	-20.3901	4	0	0	1	0	0	19	2	0	0	0	2	22	4	1	0	18	26	0	0	2	1	0	0
	PBS_AGATGAATCCTAAACG-1	P14.Bystander	2.41305	38.7757	38.5864	7.45399	5.73216	19.1818	43.439	118.518	0	-0.244644	-12.4907	7	0	0	3	0	0	1	1	0	0	8	0	16	0	1	1	7	0	2	0	0	3	0	0
	PBS_AGATGAATCGTCAACA-1	P14.Bystander	0	0	44.8297	0	10.4047	0	18.841	237.914	0	-1.10478	-22.6246	4	0	0	4	0	0	3	0	0	0	1	1	22	0	0	0	1	12	0	0	0	0	0	1
	PBS_AGATGAATCTCCTACG-1	P14.Bystander	8.51081	37.3726	9.63421	0.73652	0.327537	12.2601	101.199	38.2106	2.03677	-9.52644	-15.3068	2	0	0	3	1	0	0	2	0	0	1	0	5	1	0	0	3	3	3	0	1	1	0	0
	PBS_AGATGCTGTGAGAGGG-1	P14.Bystander	0	0	46.4484	337.059	14.5913	30.0015	52.1147	83.8289	0	29.4108	8.13527	6	0	0	0	0	0	17	1	1	0	0	1	19	0	5	0	2	7	0	0	1	0	0	8
	PBS_AGATGCTTCAAAGGTA-1	P14.Bystander	34.0508	50.2832	65.903	0	0	10.4329	87.4251	77.3763	1.57195	-7.09487	-10.4298	6	0	0	3	0	0	6	4	1	0	2	1	10	2	1	0	0	5	0	0	11	3	2	0
	PBS_AGATGCTTCATTGTTC-1	P14.Bystander	5.06708	17.0052	24.3341	78.173	2.50723	41.5085	25.4926	17.5775	0	24.9975	8.30708	1	0	0	3	0	0	0	0	0	0	0	0	6	1	0	0	1	3	2	0	1	1	0	9
	PBS_AGATGCTTCGGTCGGT-1	P14.Bystander	0	34.2871	25.6931	0	1.13854	0	7.86998	126.747	0	-7.32775	-11.3778	3	0	0	0	0	0	7	0	0	0	0	1	13	3	3	0	1	1	0	0	1	1	0	0
	PBS_AGCCAATGTTCAAAGA-1	P14.Bystander	1.8343	8.06139	38.6381	0	0	0	78.8811	66.3978	7.74438	-14.12	-12.3576	0	0	0	0	0	0	0	1	1	0	0	0	10	0	1	0	0	0	1	0	0	1	0	0
	PBS_AGCCAATTCACGTAGT-1	P14.Bystander	0	10.6127	86.3937	0	0	3.28944	66.0914	152.239	0	-1.53136	-23.7504	3	0	0	0	0	1	20	1	0	0	2	0	30	1	0	0	2	0	3	0	2	0	0	0
	PBS_AGCCACGAGTTGAAAC-1	P14.Bystander	16.0574	39.2146	16.2323	3.59084	7.17045	0	0	105.874	8.84526	-4.17016	-10.4512	2	0	0	1	0	0	0	0	0	0	1	0	8	0	1	0	0	11	0	0	5	1	0	0
	PBS_AGCCACGCAAGACCGA-1	P14.Bystander	55.5007	65.1492	26.4169	14.8431	12.2473	22.4285	0	176.039	0	-4.50983	-25.8506	3	0	0	0	0	0	1	4	0	0	0	1	21	0	3	0	4	0	2	0	4	1	0	0
	PBS_AGCCACGTCCAATCTT-1	P14.Bystander	0	43.366	24.9062	0	28.1275	8.23743	29.6532	93.9201	1.32043	-5.07104	-19.496	4	0	0	8	0	0	2	0	2	0	0	1	16	4	4	0	10	3	0	0	2	1	0	0
	PBS_AGCCACGTCTCCTACG-1	P14.Bystander	0	54.1826	41.5075	0	11.7478	29.0752	69.4734	89.8022	15.4686	-4.31951	-20.8723	1	0	0	10	0	0	0	0	1	0	0	0	22	2	4	0	0	2	0	0	2	2	0	0
	PBS_AGCGATTAGGGACTGT-1	P14.Bystander	19.7627	0.894003	0	0	8.3185	8.06164	0	285.137	29.6241	-2.12169	-25.7729	13	0	0	1	0	0	3	2	0	0	2	1	17	0	0	0	1	3	0	0	0	0	0	0
	PBS_AGCGATTCAAGCCATT-1	P14.Bystander	6.05098	14.8207	0	146.77	31.1213	124.562	62.1404	79.1036	0	28.6346	9.48107	2	0	0	2	0	26	23	1	2	0	3	0	23	2	0	0	7	3	3	0	5	0	0	4
	PBS_AGCGATTCAGCACCCA-1	P14.Bystander	14.9364	17.7818	39.821	10.8028	43.3582	40.2378	87.725	162.081	1.59004	-1.6409	-26.116	7	0	0	1	0	0	26	23	1	0	19	4	25	0	0	0	7	0	5	0	2	0	0	0
	PBS_AGCGATTTCCGTCCTA-1	P14.Bystander	5.43414	57.819	57.1817	0	11.7992	16.7726	30.2321	83.3243	4.98195	-5.53786	-10.8683	7	0	0	3	0	0	3	4	0	0	13	0	12	1	0	0	0	4	2	0	3	4	0	0
	PBS_AGCGATTTCTCCCAAC-1	P14.Bystander	3.48956	17.8033	0	143.771	29.8517	2.14922	190.139	269.811	3.59481	25.6726	8.75118	10	0	1	5	0	0	100	6	0	0	0	0	22	0	0	0	2	0	4	0	0	1	0	10
	PBS_AGCGCCACACGTACTA-1	P14.Bystander	0	24.0699	0	1.37923	48.7418	46.1776	48.4577	152.445	1.42169	-5.5479	-24.3695	3	0	0	2	0	17	14	2	2	0	0	0	6	1	0	0	3	10	3	0	9	0	1	0
	PBS_AGCGCCATCTATCCAT-1	P14.Bystander	10.1602	27.2127	6.52944	4.0038	6.42561	3.64201	23.5587	125.584	13.0231	-5.80158	-7.89528	5	0	0	1	0	0	5	0	0	0	0	0	7	2	2	0	2	20	0	0	0	0	0	0
	PBS_AGCGCTGCAAGCCATT-1	P14.Bystander	2.96777	10.7448	26.6359	0	14.0123	4.97878	36.0845	192.693	10.3741	-3.10268	-22.0715	3	0	0	0	0	0	20	1	0	0	1	0	16	0	2	0	2	0	0	0	0	0	0	0
	PBS_AGCGCTGGTTCGAACT-1	P14.Bystander	12.1852	76.1803	15.9033	0	0	21.1405	18.2296	60.3756	0	-10.64	7.14969	1	0	0	7	3	0	0	0	1	0	0	2	31	2	0	0	0	6	0	0	6	2	1	0
	PBS_AGCGTATAGATCCGAG-1	P14.Bystander	0	0	42.7326	335.832	0	0	78.161	188.014	0	28.6719	4.80981	1	0	0	0	0	0	45	0	0	1	1	1	17	1	4	0	2	0	0	0	1	0	0	3
	PBS_AGCGTCGAGCAATAGT-1	P14.Bystander	0	17.0303	0	0	0	0	0	270.121	0	-2.79745	-22.3755	1	0	0	0	0	0	3	0	1	0	0	2	15	0	1	0	1	5	0	0	0	0	0	0
	PBS_AGCGTCGAGGATATGT-1	P14.Bystander	6.88277	0	6.4735	0	0	10.7622	56.0349	52.8476	0.160871	4.3708	-19.7419	1	0	0	0	0	0	1	1	0	0	1	0	10	1	0	0	0	0	0	0	0	1	0	0
	PBS_AGCGTCGCAGTCGCAC-1	P14.Bystander	2.65433	15.2531	27.9157	0	0.579546	20.3437	25.7515	95.793	0	-9.49978	-12.2863	5	0	0	2	0	0	2	1	1	0	0	0	15	2	3	0	0	0	0	0	1	2	0	0
	PBS_AGCTACACAGAAGTGC-1	P14.Bystander	15.3078	13.7573	45.2626	0	16.789	0	68.345	91.7668	0	-4.90372	-19.0808	7	0	0	2	0	0	1	0	1	0	0	0	7	3	1	1	3	5	0	0	0	0	0	0
	PBS_AGCTACATCCTCGCAT-1	P14.Bystander	22.5726	57.3773	77.8568	0	5.93716	0	15.6051	104.723	27.4801	-5.6025	-20.3668	14	0	0	3	0	0	19	0	1	0	0	0	14	0	1	1	3	5	0	0	7	1	1	0
	PBS_AGCTCAACAAACCATC-1	P14.Bystander	0	25.296	25.7329	0	32.2699	3.24313	59.7476	221.925	0	-3.1687	-24.2866	3	0	0	3	0	0	10	0	0	0	0	1	11	0	1	0	8	6	1	0	0	0	0	0
	PBS_AGCTCAATCACTGGGC-1	P14.Bystander	0	0	110.064	0	0	22.4279	5.97414	272.07	23.7892	-3.26649	-26.8408	5	0	0	1	0	0	32	0	0	0	3	0	18	1	9	0	0	4	0	0	3	0	0	1
	PBS_AGCTTCCAGGTTCATC-1	P14.Bystander	0.612901	0	0	0	8.20139	0	38.2849	176.854	5.63487	-0.749205	-14.1095	4	0	0	0	0	0	5	0	0	0	1	0	18	0	0	0	0	1	0	0	0	0	0	0
	PBS_AGGAAATAGCGACTTT-1	P14.Bystander	3.42845	11.064	46.8514	35.0365	0	0	6.26628	219.15	0	23.5988	8.81574	4	0	0	1	1	0	2	0	0	0	0	0	21	1	1	0	0	2	0	0	0	2	0	0
	PBS_AGGAAATAGGATACCG-1	P14.Bystander	35.3926	0	28.4184	0	20.6583	19.1148	0	234.128	3.24867	0.133507	-26.1159	9	0	0	0	0	2	97	2	1	0	0	0	14	0	4	0	12	4	2	0	3	0	0	0
	PBS_AGGAAATTCAATCAGC-1	P14.Bystander	0.471608	13.9875	35.557	8.00078	0	22.4406	6.43989	248.275	26.5447	-0.735521	-25.6416	8	0	0	2	0	0	24	1	0	0	2	0	17	1	0	0	2	3	0	0	0	0	0	1
	PBS_AGGAATAAGATTGGGC-1	P14.Bystander	0	7.17679	42.8033	183.226	1.30823	0	50.233	86.0481	10.5272	29.7186	6.42	2	0	0	6	0	0	6	0	0	0	0	2	27	0	3	0	1	2	2	0	1	1	0	12
	PBS_AGGAATAAGGTTGGTG-1	P14.Bystander	0	0	19.7651	0	29.6505	0	0	308.338	0	-1.53771	-25.2708	6	0	0	2	0	0	41	1	1	0	0	1	20	0	1	0	1	3	0	1	0	1	0	0
	PBS_AGGAATAAGTCGGGAT-1	P14.Bystander	0	37.2604	13.303	0	0	0	22.2633	35.2839	0	-17.2056	-7.06492	4	0	0	4	2	0	1	0	0	0	0	0	9	1	0	1	0	1	0	0	11	3	0	0
	PBS_AGGAATACAACAAGTA-1	P14.Bystander	0	27.4034	30.9934	14.0692	5.65194	59.2948	82.3251	230.36	0	-4.36747	-24.6162	6	0	1	2	0	15	42	1	2	0	2	0	28	0	0	3	0	7	0	0	4	0	0	1
	PBS_AGGAATACAAGTCATC-1	P14.Bystander	0	30.1456	25.4053	0	0	1.81587	23.0014	53.7144	0	-16.5878	-5.91243	3	0	0	4	0	0	0	0	0	0	0	0	14	0	0	0	0	2	0	0	6	2	0	0
	PBS_AGGAATATCAGACCCG-1	P14.Bystander	10.8698	12.7745	54.5413	103.02	0.335902	6.12491	96.5157	97.6043	0	6.19857	-17.7403	2	0	0	1	0	0	0	0	0	0	0	1	7	0	3	1	3	11	0	0	1	2	0	9
	PBS_AGGACGAGTGGCTTAT-1	P14.Bystander	4.97263	35.3947	41.3952	199.526	4.30463	47.0457	64.7976	233.473	9.31664	27.1271	8.94676	6	0	0	3	1	17	69	0	1	1	2	0	30	1	3	0	4	2	0	0	1	1	1	11
	PBS_AGGACGATCAAACCCA-1	P14.Bystander	10.9197	19.3238	0	0	19.3994	44.2296	7.9121	28.4139	0	15.9233	-11.545	2	0	0	2	0	39	15	0	1	1	1	0	15	0	1	0	4	11	0	0	15	0	0	0
	PBS_AGGACGATCGATCCAA-1	P14.Bystander	9.22365	7.90636	80.2851	0.159727	0	4.14428	32.9018	61.756	10.4332	-1.90371	-8.35284	7	0	0	2	0	0	1	0	1	0	1	0	11	2	2	0	2	2	0	0	0	0	0	0
	PBS_AGGACGATCGTAGCTA-1	P14.Bystander	10.6479	42.8262	23.2251	6.34113	2.60919	15.8509	0	228.268	0	-6.8079	-25.08	4	0	0	4	0	0	11	1	0	0	0	0	46	0	3	0	1	2	2	0	2	1	0	0
	PBS_AGGACTTAGCTCACTA-1	P14.Bystander	12.4687	59.12	54.0459	5.27995	36.6699	5.41593	43.6935	126.342	3.13122	-4.41201	-22.2706	12	0	0	2	0	0	4	1	0	0	1	1	14	0	1	0	1	3	2	0	0	0	0	0
	PBS_AGGAGGTCAAGCTCTA-1	P14.Bystander	5.14743	31.4356	33.2558	0	5.07467	4.96391	4.70582	48.4885	0	-12.6936	-7.00019	6	0	0	0	0	0	2	0	0	0	0	0	7	0	0	0	3	0	0	0	1	0	0	0
	PBS_AGGAGGTCAGACCGCT-1	P14.Bystander	6.44496	0	38.4387	3.76718	6.36162	0	0	266.554	45.4635	-2.68199	-23.8982	3	0	0	1	0	0	43	0	0	0	0	0	17	0	1	0	4	12	0	0	1	1	0	0
	PBS_AGGAGGTCATACGCAT-1	P14.Bystander	24.5464	0	25.0162	1.4525	0	0	27.1225	144.967	0	-1.91143	-19.8179	0	0	0	1	0	0	22	0	0	0	0	2	22	0	0	0	2	2	1	0	1	1	3	0
	PBS_AGGAGGTTCTTCCTAA-1	P14.Bystander	11.8223	41.0924	45.4334	0	0	13.3679	27.6263	103.858	0.478072	-13.2185	-3.0464	2	0	0	8	0	0	1	0	1	2	1	1	13	0	2	0	0	0	0	0	2	3	0	0
	PBS_AGGATAAAGATGAAGG-1	P14.Bystander	25.6348	10.6793	2.09977	0.385132	0	0	0	146.765	5.12292	-1.96105	-22.2799	4	0	0	3	0	1	24	0	1	0	0	1	16	0	2	0	0	0	0	0	0	2	1	0
	PBS_AGGATAAAGGATACAT-1	P14.Bystander	0	0	0	9.42269	18.2847	48.3125	4.98691	177.866	41.1954	8.19619	-12.7269	6	3	1	1	0	52	31	0	0	0	15	1	10	0	1	0	3	0	1	0	2	0	0	1
	PBS_AGGATAAAGGTCGAGT-1	P14.Bystander	17.8494	0	24.2863	0	0	19.1285	0	102.835	0	-2.05542	-22.4633	1	0	0	0	0	0	1	0	0	0	1	0	15	1	2	0	1	0	0	0	0	1	0	0
	PBS_AGGATAAAGGTTCTTG-1	P14.Bystander	0	0	0	0	36.6286	56.5633	73.7496	87.0147	0	11.9428	-15.8731	4	0	0	0	0	18	27	5	1	0	2	0	15	0	0	0	2	0	4	0	0	2	0	0
	PBS_AGGATAACAACTACGT-1	P14.Bystander	108.432	0	42.8606	7.33905	16.0361	0	37.2875	124.767	0	-24.2299	14.3977	26	0	0	1	0	0	19	0	0	0	0	0	29	0	5	0	4	3	1	0	0	0	2	0
	PBS_AGGATAAGTGTCCGTG-1	P14.Bystander	3.14917	0	4.63701	12.4718	0	5.86683	45.0309	417.176	21.2122	23.2422	6.3536	9	0	0	1	0	0	111	0	1	0	0	5	14	2	4	0	0	4	0	0	2	3	0	0
	PBS_AGGATAATCCGTAATG-1	P14.Bystander	5.78076	20.6339	24.0236	4.90499	0	7.06018	23.1704	66.8596	14.3855	-13.2426	-4.88284	2	0	0	6	0	0	0	0	0	0	1	0	15	1	1	0	0	3	0	0	0	0	0	0
	PBS_AGGATAATCGTGAGAG-1	P14.Bystander	5.41754	4.1078	0	7.19496	10.2211	12.3971	92.9405	51.5998	3.77914	7.47477	-15.0837	7	0	0	0	0	9	4	2	0	0	0	0	4	1	0	1	0	0	1	0	0	1	0	0
	PBS_AGGATCTAGGATTTGA-1	P14.Bystander	5.88948	32.5575	0	2.92642	19.1704	5.31665	28.4262	39.2694	0	5.31066	-2.37894	5	0	1	0	0	0	15	5	0	0	4	0	4	0	0	0	3	5	0	0	9	0	0	0
	PBS_AGGATCTCAGCTCGGT-1	P14.Bystander	11.8309	22.3943	39.6584	8.9693	0	20.803	0	112.547	9.59848	6.45678	-10.6087	1	0	0	1	0	0	0	3	1	0	0	0	19	1	0	0	0	0	0	0	0	0	0	1
	PBS_AGGATCTGTTGGCCGT-1	P14.Bystander	4.01967	138.924	0	14.3591	2.62386	0	107.403	219.432	0	0.206258	17.2859	20	0	0	2	0	0	38	4	2	0	4	0	12	0	1	0	0	2	2	0	6	1	0	1
	PBS_AGGATCTTCACGGGAA-1	P14.Bystander	137.741	29.3804	34.447	0	0	0	30.4922	83.7596	0	-24.8658	16.9324	0	0	0	8	1	0	14	3	0	0	0	0	18	1	0	0	0	0	3	0	8	2	5	0
	PBS_AGGATCTTCGTAGTGT-1	P14.Bystander	39.1261	9.40961	36.3249	0	5.96455	9.08189	4.67961	169.594	0	-2.7829	-9.41201	3	0	0	0	0	0	17	1	1	0	0	0	27	0	3	0	2	6	0	0	0	0	0	0
	PBS_AGGATCTTCGTTACCC-1	P14.Bystander	105.959	0	47.3397	6.70578	10.6182	21.4171	23.7982	218.806	12.7828	-21.9983	12.6336	3	0	0	2	0	0	21	0	0	0	0	5	15	1	0	0	1	1	0	0	0	0	0	0
	PBS_AGGCATTCAGATCATC-1	P14.Bystander	92.4934	0	31.9848	198.132	0	28.9939	63.9794	160.823	0	8.52118	-12.3546	4	0	0	1	0	12	37	5	1	0	1	0	21	1	6	0	4	0	1	0	3	1	1	16
	PBS_AGGCATTGTTTGGCTA-1	P14.Bystander	0	6.73685	23.4692	0.550185	3.04631	23.6998	67.0552	42.129	0	11.6649	-13.5555	5	0	0	0	0	1	0	0	0	0	0	0	6	1	0	0	0	1	0	0	3	0	0	0
	PBS_AGGCATTTCTGCGTCT-1	P14.Bystander	0	40.9411	24.2901	8.17786	8.81054	0	48.1313	114.935	0	-6.62075	-20.4167	5	0	0	10	1	0	0	2	0	0	0	0	17	2	1	0	11	2	0	0	0	0	0	0
	PBS_AGGCCACCAATGTGGG-1	P14.Bystander	5.62698	28.5919	45.011	3.09646	13.8536	14.9319	46.5021	143.402	0	-6.13137	-23.3308	10	0	0	3	0	0	28	1	1	0	1	0	13	1	3	0	3	4	1	0	0	0	0	0
	PBS_AGGCCACGTAACGGTG-1	P14.Bystander	13.1844	0	0	16.0717	110.132	0	420.474	400.352	0	-6.92967	-25.9235	4	0	0	1	0	0	84	417	0	20	111	0	24	10	5	1	0	0	4	0	0	0	0	2
	PBS_AGGCCACGTAGGTGCA-1	P14.Bystander	7.31082	95.7076	54.0969	18.3475	0	29.6409	54.4409	247.898	13.3979	-5.74572	-26.6693	2	0	0	3	3	0	11	2	1	0	0	0	36	5	7	1	2	1	0	0	1	3	0	1
	PBS_AGGCCACGTTAATCGC-1	P14.Bystander	9.83958	37.2608	83.347	4.00678	19.3613	5.87544	0	283.51	0	-2.89051	-25.1571	5	0	0	0	0	0	3	0	0	0	0	0	23	0	4	1	2	8	0	0	0	0	0	0
	PBS_AGGCCACTCATCACAG-1	P14.Bystander	346.587	0	0	0	0	0.702839	0	489.737	0	-24.9231	17.9249	8	0	0	8	0	0	42	6	1	0	0	2	25	3	4	0	0	5	0	0	2	0	4	0
	PBS_AGGCCACTCGTTAGTG-1	P14.Bystander	14.1218	9.45821	6.64559	1.7214	0	55.0886	42.6996	99.1362	8.72737	-3.38883	-10.3617	3	0	1	1	0	5	35	2	0	0	0	0	2	0	0	0	0	0	1	0	0	0	0	0
	PBS_AGGCTGCAGTTAGAAC-1	P14.Bystander	19.2721	28.2549	68.0699	0	1.42987	34.2887	16.6572	73.0187	2.5	-8.99601	-11.0607	2	0	0	8	0	0	0	0	0	0	0	0	19	4	2	1	1	1	0	0	1	1	1	0
	PBS_AGGCTGCCAGTTCACA-1	P14.Bystander	20.9119	24.0033	26.7872	0	3.94408	22.9802	31.0415	204.973	1.06378	-2.56652	-25.65	7	0	0	0	0	0	6	0	1	0	0	1	22	0	0	0	2	0	0	0	0	0	0	4
	PBS_AGGCTGCTCCGTGTGG-1	P14.Bystander	0	8.98956	43.3587	0	16.0022	12.9351	18.9113	135.705	5.39009	1.09605	-13.3673	3	0	0	1	0	0	1	3	1	0	0	1	3	0	1	0	1	3	1	0	0	0	0	0
	PBS_AGGGAGTAGACTACCT-1	P14.Bystander	15.6515	32.3619	0	8.78292	21.3019	0	19.0942	245.957	0	-2.03621	-25.251	8	0	0	0	0	0	14	7	0	0	0	0	15	0	0	0	2	3	0	0	0	1	0	0
	PBS_AGGGAGTCAATTCACG-1	P14.Bystander	0	9.87004	43.258	8.12453	0	0	0.069188	170.642	12.0804	-5.56172	-22.9792	6	0	0	0	0	0	2	2	0	0	0	0	26	2	6	1	0	3	0	0	3	0	1	0
	PBS_AGGGAGTGTAGGTTTC-1	P14.Bystander	7.65738	68.6628	42.2828	0	0	0	44.9682	72.7728	0	-17.0911	-6.38452	4	0	0	1	0	0	1	1	0	0	0	0	1	0	0	0	0	0	0	0	1	0	0	0
	PBS_AGGGCCTAGACTTCAC-1	P14.Bystander	13.4775	26.917	86.3177	4.22095	0.618452	5.59925	0	131.427	0	-2.58817	-22.6794	4	0	0	0	0	0	5	0	0	0	0	0	12	0	0	0	2	1	0	0	0	1	0	0
	PBS_AGGGCCTAGCCGATTT-1	P14.Bystander	0	41.579	91.4394	2.27696	14.5501	8.33658	19.9798	138.201	0	-5.09748	-21.0355	2	0	0	0	0	0	12	0	0	0	0	0	20	1	6	0	10	3	0	0	5	3	0	0
	PBS_AGGGCCTGTCGGTGAA-1	P14.Bystander	0	15.9867	26.6692	0	0.0532041	19.9678	54.7319	24.7099	8.23439	-9.79362	-14.344	3	0	1	0	0	0	0	0	0	0	0	1	12	1	0	1	5	1	0	0	2	1	0	0
	PBS_AGGGCCTGTGAACTAA-1	P14.Bystander	3.43792	5.93363	32.2631	0	11.6174	0	34.3018	116.592	0	-3.4771	-18.8838	2	0	0	6	0	0	0	1	1	0	0	0	30	0	4	0	4	1	0	0	0	2	0	0
	PBS_AGGGCCTTCACATCAG-1	P14.Bystander	3.30716	0	50.5214	0	25.4663	17.874	0	264.125	0	-1.39717	-25.6243	2	0	0	0	0	0	30	3	0	0	6	0	17	1	1	0	0	2	1	0	2	0	1	0
	PBS_AGGGCCTTCCAATCTT-1	P14.Bystander	7.50395	0	55.3347	338.354	0	64.574	0	162.903	22.0877	30.3571	7.64407	5	0	0	0	0	0	20	1	0	0	3	2	29	0	2	0	4	4	1	0	0	0	0	16
	PBS_AGGGCCTTCTAGGAAA-1	P14.Bystander	58.4891	17.7908	41.2336	1.99083	0	1.5384	25.9011	76.9125	0	-19.8223	10.1886	2	0	0	0	0	0	7	0	0	0	0	0	26	0	0	1	0	0	2	0	2	0	4	0
	PBS_AGGGCTCAGACCTCCG-1	P14.Bystander	1.59102	0	53.8325	0	28.7085	24.901	0	142.378	1.20472	5.51965	8.01014	4	0	0	4	0	0	18	1	2	0	2	1	6	0	2	0	2	2	1	0	1	1	0	0
	PBS_AGGGCTCAGTGTTCAC-1	P14.Bystander	7.348	0.314262	0	0	3.31148	50.7437	23.6783	38.1103	0	11.9203	-8.826	0	0	1	2	0	0	10	1	0	0	1	0	3	0	0	0	1	2	0	0	3	1	0	0
	PBS_AGGGCTCCATTATGCG-1	P14.Bystander	13.618	44.7192	5.50388	1.80003	8.45941	0	47.0547	209.18	0	-2.47683	-21.209	5	0	0	7	0	0	5	0	0	0	0	0	36	2	0	0	5	3	1	0	0	4	0	0
	PBS_AGGGCTCTCTCTGAGA-1	P14.Bystander	1.43663	44.9856	30.4193	236.23	30.1923	8.17834	0	291.708	15.8985	27.2109	8.94579	3	0	0	0	0	0	26	1	1	0	0	1	30	1	0	2	7	9	0	0	1	0	0	14
	PBS_AGGGTCCGTGTGTCGC-1	P14.Bystander	0.401681	19.4674	5.33209	5.34877	0	27.8929	19.5333	93.7246	7.07323	-14.17	-4.18338	1	0	0	0	1	0	21	1	0	0	0	0	5	3	1	0	0	1	0	0	2	3	1	0
	PBS_AGGGTCCTCAGGACAG-1	P14.Bystander	1.6167	0	53.719	0.873054	9.81275	50.9131	0	100.958	0	6.31603	-9.08929	2	0	0	2	0	26	19	2	2	0	0	0	13	0	1	0	0	0	0	0	1	0	0	0
	PBS_AGGGTGAAGAAGCCTG-1	P14.Bystander	38.3327	15.9795	0	5.24098	13.5841	16.5143	29.695	97.7377	0	-19.4756	11.4966	2	0	1	2	0	0	5	2	2	0	0	0	20	0	1	0	3	4	1	0	2	4	0	0
	PBS_AGGGTGAAGGCACAAC-1	P14.Bystander	7.89363	40.5584	76.197	3.19202	0	16.8421	29.9909	111.628	0	-3.81738	-21.1034	4	0	0	24	0	0	2	0	1	0	0	0	24	4	2	0	1	0	0	0	2	1	0	0
	PBS_AGGGTGAAGGGTTAGC-1	P14.Bystander	1.14656	20.8164	2.91222	0	7.81311	10.4174	51.9509	61.7423	0	-12.5195	-12.4341	5	0	0	0	0	0	0	0	0	0	0	1	6	0	0	0	0	2	0	0	2	2	0	0
	PBS_AGGGTGACAGTCTGGC-1	P14.Bystander	25.216	0	0	0	8.66918	1.99899	111.413	122.941	12.5368	-3.78188	-17.5494	1	0	0	0	0	0	29	13	1	0	0	0	31	2	1	0	4	0	1	0	1	1	0	0
	PBS_AGGGTGAGTAGGCAGT-1	P14.Bystander	0	18.3033	28.611	7.58376	28.7243	9.72942	22.5977	216.661	0	-0.558085	-23.0112	1	0	0	1	0	0	7	2	3	0	0	0	22	0	1	0	0	1	6	0	10	1	0	0
	PBS_AGGGTGAGTATGCTTG-1	P14.Bystander	0	46.7767	6.04825	3.07773	0	3.77569	15.3637	249.428	0	-3.15432	-24.5743	7	0	0	0	0	0	1	0	1	0	0	0	21	2	0	0	0	5	1	0	0	0	0	0
	PBS_AGGGTGAGTCCGACGT-1	P14.Bystander	13.2115	0	83.8456	223.968	4.1297	0	60.7372	227.533	85.8612	28.0579	8.37169	2	0	0	1	0	0	33	3	0	0	0	2	15	0	0	1	7	12	2	0	0	2	0	10
	PBS_AGGGTTTAGCCATTTG-1	P14.Bystander	23.5111	38.5048	3.84766	0	31.3137	0	57.642	93.0547	0	-20.1369	5.98789	19	0	0	2	0	0	12	8	0	3	1	0	22	0	0	0	0	5	1	0	0	0	0	0
	PBS_AGGGTTTAGCGCATCC-1	P14.Bystander	5.01033	0.589084	0	148.307	3.63322	56.8082	36.6426	0	18.1348	27.0298	8.03188	2	0	0	0	0	34	12	1	1	0	0	0	5	0	0	1	1	1	0	0	0	0	0	19
	PBS_AGGGTTTCAGGGTTGA-1	P14.Bystander	5.79674	9.3803	0	2.5238	24.7096	20.7651	16.9805	72.8977	3.99432	-3.90106	-10.7771	0	0	0	6	0	1	23	1	2	0	0	0	7	1	1	0	4	4	1	0	0	0	0	0
	PBS_AGGTCATAGACCCGCT-1	P14.Bystander	15.3362	42.2885	63.4712	4.30494	17.6429	0	32.611	213.182	0	-2.31429	-25.3117	1	0	0	1	0	0	3	1	0	1	2	0	54	0	5	0	1	7	0	0	0	1	0	0
	PBS_AGGTCATAGCCTATCA-1	P14.Bystander	6.43517	20.3797	59.4853	6.42118	2.75362	2.02891	91.0651	104.903	7.54004	-4.02568	-18.1639	8	0	0	2	0	0	7	0	0	0	0	1	7	5	0	3	1	2	0	0	5	0	0	0
	PBS_AGGTCATAGGATTCAA-1	P14.Bystander	1.42418	3.92892	0	11.6596	23.2511	28.6979	16.9272	174.586	0	-5.23383	-24.8802	5	0	0	0	0	21	63	2	2	0	1	0	19	1	0	0	2	4	0	0	4	0	0	0
	PBS_AGGTCATGTCAAATCC-1	P14.Bystander	0	11.5398	29.5076	144.569	23.1818	0	33.3218	266.698	5.46185	23.9545	7.82578	11	0	0	2	0	0	28	7	1	0	0	1	19	2	2	0	1	11	3	0	0	0	0	1
	PBS_AGGTCATGTCATGGCC-1	P14.Bystander	36.2427	26.9768	66.1813	201.211	11.9786	39.2075	18.4137	110.281	4.06874	24.988	7.91187	7	0	0	4	0	0	18	0	0	0	1	1	21	2	1	0	4	10	1	0	3	1	0	10
	PBS_AGGTCATTCCATAGAC-1	P14.Bystander	2.61957	9.76794	10.9974	5.10118	2.7398	11.2753	0	61.0654	10.7261	-9.01738	4.75036	0	0	0	0	0	0	2	0	0	0	0	0	2	0	1	0	1	0	0	0	0	0	0	0
	PBS_AGGTCATTCCCTAGGG-1	P14.Bystander	0	23.7169	10.71	7.47383	0	34.3045	47.9057	197.167	0.71815	-6.87562	-24.8551	10	0	0	4	0	3	12	1	0	0	3	0	18	0	2	0	0	1	1	0	0	1	0	0
	PBS_AGGTCTAAGACATACA-1	P14.Bystander	4.98759	39.8996	54.4603	9.1677	26.8164	27.1434	20.7524	118.345	0	-2.95575	-22.3582	4	0	0	1	0	0	3	0	0	0	0	0	14	1	1	0	2	9	0	0	0	3	0	0
	PBS_AGGTCTATCCGGTAAT-1	P14.Bystander	4.51253	37.6138	32.7927	5.10519	0	0	21.78	74.8363	0	-14.0285	-4.7863	2	0	0	4	0	0	1	0	0	0	0	0	12	0	1	0	1	0	0	0	0	0	0	0
	PBS_AGGTTACTCCATCTCG-1	P14.Bystander	9.30965	0	0	0	12.5013	21.2606	104.166	72.7993	0	11.4206	-16.5397	0	0	3	2	0	4	37	1	0	0	0	0	10	0	0	0	0	0	1	0	1	0	0	0
	PBS_AGGTTGTTCAAGTAAG-1	P14.Bystander	8.72686	0	85.0012	174.778	0	38.099	27.1474	93.8382	25.9122	30.0934	7.7988	16	0	0	0	0	0	26	0	0	0	0	1	10	2	0	2	0	10	0	0	1	1	0	8
	PBS_AGGTTGTTCTCATTTG-1	P14.Bystander	7.00322	0	25.5764	0	9.45659	7.0832	17.3037	115.282	0	-7.49885	-8.89387	4	0	0	1	0	0	7	2	1	0	0	0	23	0	3	1	0	0	0	0	1	2	0	0
	PBS_AGTAACCAGAGTACCG-1	P14.Bystander	0	25.4591	62.9132	169.397	0	43.2461	29.7521	210.693	0	18.9302	-6.69164	0	0	0	1	0	0	9	2	1	0	0	2	4	4	6	1	1	0	0	0	4	1	0	11
	PBS_AGTAACCAGTGGTGGT-1	P14.Bystander	15.5381	8.61305	0	4.42922	68.2826	38.7602	17.2028	77.3801	0	11.7581	-0.11898	1	0	0	0	0	4	62	0	0	12	77	2	5	0	0	0	6	3	2	0	1	0	1	0
	PBS_AGTACCAAGTGCCCGT-1	P14.Bystander	1.5525	0	0	0	30.7201	67.8707	61.6369	33.9077	1.45795	20.2047	-13.5302	8	0	1	0	0	22	33	1	0	0	7	0	7	0	0	0	6	2	7	0	13	0	0	0
	PBS_AGTACCACATACTGAC-1	P14.Bystander	3.41279	4.84124	11.6512	0	27.4191	6.81639	85.3365	35.7028	9.67204	1.09951	-16.5184	9	0	0	0	0	0	6	2	0	1	0	0	8	0	1	0	0	0	2	0	1	0	0	0
	PBS_AGTACCAGTGATAGAT-1	P14.Bystander	2.05633	37.3106	0	0	0	0.0214368	14.6285	52.7547	3.44607	-11.9458	1.35152	2	0	0	5	1	0	0	0	0	0	0	0	13	2	0	0	3	1	1	0	8	1	0	0
	PBS_AGTAGCTAGGCCGCTT-1	P14.Bystander	16.1219	44.4284	9.2416	0.289498	2.71843	0	15.3349	166.569	0	-7.25426	-22.0609	4	0	0	1	0	0	9	0	1	0	1	0	26	0	0	0	3	0	2	0	0	1	0	0
	PBS_AGTAGCTTCTTGAGCA-1	P14.Bystander	0	0	40.7445	252.406	0	0	3.33485	142.699	14.3555	25.346	8.60853	0	0	0	1	0	0	17	1	0	0	0	0	20	0	3	0	5	0	2	0	1	1	0	4
	PBS_AGTAGTCAGTGCGTCC-1	P14.Bystander	1.01277	40.3237	35.6812	0	0.0723689	0	51.4247	170.114	0	-4.96045	-18.8946	8	0	0	1	0	0	2	1	1	0	0	0	24	1	3	0	1	1	0	0	0	0	0	0
	PBS_AGTAGTCGTGACATCT-1	P14.Bystander	0	30.017	20.9826	1.62211	0	3.56657	22.0265	55.3037	0	-12.3186	7.88933	4	0	0	11	0	0	0	0	1	0	2	0	9	2	0	0	1	2	0	0	5	3	0	0
	PBS_AGTCAACAGTCCGCGT-1	P14.Bystander	2.73277	44.8551	37.2782	5.33431	8.84328	35.1447	39.8385	114.438	0	-5.02369	-20.1912	7	0	0	1	0	0	20	3	1	0	3	1	20	0	1	2	2	1	0	0	0	1	0	0
	PBS_AGTCAACCAAGTCCAT-1	P14.Bystander	0.375227	31.2096	24.5326	5.25269	0	61.4166	40.8796	121.528	0	-3.25178	-20.3544	3	0	1	0	0	7	32	5	0	0	3	0	23	1	0	0	3	2	2	0	4	0	0	0
	PBS_AGTCAACTCGTTGCCT-1	P14.Bystander	1.27538	5.70774	40.4358	0	0	18.1594	48.4231	73.9979	16.7566	-10.4697	-14.555	3	0	0	1	0	0	0	0	0	0	0	1	17	0	5	0	0	1	3	0	0	1	0	0
	PBS_AGTCACAAGTCCCAAT-1	P14.Bystander	8.83694	13.4098	46.4	0	10.5868	20.3928	21.5241	204.16	0.56181	-2.55947	-23.059	4	0	0	3	0	0	55	5	0	0	0	0	22	1	3	0	2	5	0	0	0	0	0	0
	PBS_AGTCACAGTCCCTCAT-1	P14.Bystander	0	13.1928	0	52.5076	10.4071	28.6841	0.81863	208.13	38.0993	23.9502	8.19342	6	2	0	5	0	0	1	0	0	0	0	1	20	0	0	0	2	4	0	0	0	1	0	3
	PBS_AGTCATGCACGGCCAT-1	P14.Bystander	0	1.25397	0	0	0	0	113.383	390.21	0	-1.79101	-25.4445	8	0	0	3	0	0	0	0	0	0	0	3	14	0	2	0	0	1	0	0	0	2	0	0
	PBS_AGTCATGCATCTTAGG-1	P14.Bystander	16.5976	23.3025	0	230.647	6.70404	10.9959	25.5534	245.926	0	30.4115	5.70366	17	0	0	2	0	0	39	5	1	0	0	2	26	4	2	0	5	4	0	0	0	1	0	7
	PBS_AGTCATGTCCCGAATA-1	P14.Bystander	8.27989	9.47645	52.8602	0	3.73245	18.3668	27.6146	62.4287	1.62757	-3.26867	-8.61039	2	0	0	0	0	0	18	1	2	0	3	1	18	0	5	0	0	1	0	0	2	0	0	0
	PBS_AGTCATGTCGCGTGCA-1	P14.Bystander	2.12854	0	82.7206	0	18.1775	0	0	248.704	17.77	-1.86799	-24.2144	4	0	0	0	0	0	29	0	0	0	0	0	13	0	4	0	6	9	1	0	0	0	0	0
	PBS_AGTCATGTCTTAGCAG-1	P14.Bystander	0	24.4577	46.0159	213.655	8.14198	54.5906	57.219	96.7681	0	29.7024	8.01291	11	0	0	1	0	0	6	0	0	0	0	0	8	0	0	0	4	2	2	0	10	0	0	12
	PBS_AGTCTCCGTACGTTCA-1	P14.Bystander	0	27.4498	68.9493	0	17.5134	10.9768	35.2037	90.538	6.97618	-3.02979	-19.6383	3	0	0	1	0	0	4	1	0	0	0	1	9	1	3	1	4	11	0	0	3	1	0	0
	PBS_AGTCTCCGTAGCTTTG-1	P14.Bystander	0	33.7693	12.1744	52.5021	24.6846	78.0835	0	177.891	0	23.8841	8.121	9	0	0	1	0	0	11	5	3	1	7	2	33	0	2	0	2	2	0	0	1	3	0	7
	PBS_AGTCTCCGTTCTCCTG-1	P14.Bystander	0	85.7399	18.9806	6.77342	18.97	4.71293	10.3369	25.1683	0	-8.51669	11.3148	1	0	0	0	0	0	0	3	0	0	1	0	6	1	0	0	12	18	0	0	9	1	0	0
	PBS_AGTCTCCTCTACACAG-1	P14.Bystander	21.5291	30.9927	52.4836	2.36665	6.93946	12.6252	5.58527	52.6552	0	-7.01884	-5.19291	4	0	0	1	1	1	0	0	1	0	0	0	5	1	1	1	4	9	1	0	1	2	1	0
	PBS_AGTGACTAGTGCTCAT-1	P14.Bystander	0	22.4225	6.09926	5.90056	21.7379	19.1909	27.4775	186.129	0	-3.95027	-20.9596	5	0	0	5	0	0	28	0	2	0	0	0	11	1	2	0	0	0	1	0	0	0	0	0
	PBS_AGTGACTCAACTTGCA-1	P14.Bystander	5.75277	6.7784	44.6364	0	4.61884	4.25838	14.0389	91.046	0	-7.78621	-10.7693	1	0	0	0	0	0	2	0	0	0	0	0	8	1	5	0	3	2	1	0	2	0	0	0
	PBS_AGTGACTTCACCGGGT-1	P14.Bystander	2.54327	0	37.8119	2.897	21.2346	23.3866	59.7236	142.528	6.05887	-6.15499	-23.7732	11	0	0	5	0	2	3	0	0	0	0	0	12	1	1	1	1	1	3	0	0	2	0	0
	PBS_AGTGATCTCCTGTTGC-1	P14.Bystander	7.05936	20.6776	121.522	21.7155	4.08274	58.5397	20.5981	287.464	0	-5.50005	-25.4185	3	0	0	0	4	0	5	0	1	0	0	0	31	1	0	0	1	4	1	0	0	0	0	0
	PBS_AGTGCCGAGCACTAGG-1	P14.Bystander	28.0186	20.1922	8.90441	6.075	0	0	8.15723	208.103	0	-2.83133	-21.9091	9	0	0	0	0	0	23	0	1	0	0	1	32	0	0	0	0	1	0	0	0	1	1	0
	PBS_AGTGCCGAGGATACGC-1	P14.Bystander	0	97.9016	35.7403	1.00407	0	0	28.1964	237.548	6.372	-5.45629	-25.8788	9	0	0	8	0	0	88	0	0	0	0	0	27	2	6	0	6	7	0	0	5	0	0	0
	PBS_AGTGCCGAGGCTTTCA-1	P14.Bystander	20.5059	52.238	35.4832	0	18.6569	21.9097	22.2333	67.0348	0	-5.61488	-10.8202	11	0	0	8	0	0	0	0	0	0	1	2	16	1	1	2	1	3	1	0	5	3	0	0
	PBS_AGTGCCGCACGACTAT-1	P14.Bystander	3.89459	14.9783	18.8915	0	34.5042	29.997	15.1009	156.789	0	5.17784	9.80576	6	0	0	2	0	0	14	3	2	0	12	1	37	2	4	0	2	4	3	0	0	0	0	0
	PBS_AGTGCCGGTAGGAGTC-1	P14.Bystander	10.1121	13.1026	28.9017	0	13.0257	0	17.0933	333.508	12.9264	-3.01654	-24.2587	9	0	0	6	0	0	30	0	0	0	0	0	24	0	5	0	3	9	2	0	1	0	0	0
	PBS_AGTGCCGTCATAGAGA-1	P14.Bystander	17.9551	0	30.1912	5.54618	0	12.6351	34.6617	71.8354	2.93991	5.71117	-12.2139	1	0	0	1	0	0	0	2	0	0	0	0	4	0	1	0	0	0	0	0	0	0	0	0
	PBS_AGTGCCGTCCCTCAAC-1	P14.Bystander	17.0975	8.98802	71.4347	0	39.1528	33.2741	0	191.818	0	-0.904789	-23.1811	12	0	0	2	0	0	7	1	0	0	2	0	5	1	1	0	13	17	2	0	4	0	0	0
	PBS_AGTGTTGAGCCAACCC-1	P14.Bystander	0	28.499	21.9141	16.4623	15.4199	64.8341	17.6374	59.3693	0	10.1842	-11.3575	6	0	1	0	0	0	8	6	2	0	1	0	4	0	1	0	1	3	0	0	3	0	0	0
	PBS_AGTGTTGGTCTTCTAT-1	P14.Bystander	0	2.31982	36.4639	4.53239	13.0048	11.0151	10.1257	20.4562	0	17.3161	-7.26913	0	0	0	1	0	13	7	4	0	0	1	2	7	0	5	0	2	1	0	0	2	0	0	0
	PBS_AGTGTTGGTGCACAAG-1	P14.Bystander	24.6917	0	17.46	10.1074	19.5834	108.868	0.0442674	141.143	0	10.2591	-9.71211	2	0	4	1	0	23	71	0	0	0	12	2	22	1	1	0	2	6	0	0	0	1	0	1
	PBS_AGTTAGCAGCACTGGA-1	P14.Bystander	0.422231	10.4502	18.9777	9.83577	34.4247	27.3717	64.3176	106.772	0	-7.35825	-13.6907	1	0	0	0	0	0	0	1	2	0	0	0	7	0	0	0	2	1	3	0	0	1	0	0
	PBS_AGTTAGCGTATCTCTT-1	P14.Bystander	9.06061	48.8782	59.4551	4.9908	23.6678	3.10852	23.281	187.911	0	-2.58037	-25.0371	2	0	0	3	0	0	19	7	0	0	2	0	24	1	3	0	5	14	0	0	4	0	0	0
	PBS_AGTTAGCTCATTTCCA-1	P14.Bystander	14.6433	29.5924	22.1159	0	36.0458	67.8367	39.9493	92.5624	0	4.35621	-11.463	4	1	0	0	0	0	9	1	0	0	0	1	18	8	1	0	6	9	1	0	8	4	0	1
	PBS_AGTTCCCAGATCCCAT-1	P14.Bystander	3.26852	67.2094	0	7.02862	27.254	2.35961	9.58797	106.379	0	-6.46253	9.62066	17	0	0	2	0	0	0	0	0	0	0	1	6	0	0	0	6	22	0	0	1	0	0	0
	PBS_AGTTCGAAGAGAGGGC-1	P14.Bystander	11.3177	10.3271	29.4484	227.711	17.7315	29.3795	0	85.5401	0.905016	28.1086	9.17089	15	0	0	1	0	0	12	0	2	1	2	1	8	0	4	0	1	9	1	0	0	0	0	13
	PBS_AGTTCGAAGCCTCACG-1	P14.Bystander	41.4892	67.0964	0	4.65866	12.5859	47.102	28.9589	93.5284	0	-3.00732	-11.9764	4	0	0	0	0	0	13	0	1	0	1	0	9	1	1	0	4	1	0	0	13	0	0	0
	PBS_AGTTCGACACGACGTC-1	P14.Bystander	0	10.9326	20.7999	0	31.8452	0	81.3926	137.561	0	-5.81751	-19.054	11	0	0	3	0	0	22	1	1	0	0	0	11	0	3	1	2	3	3	1	1	2	0	0
	PBS_AGTTCGAGTCCAACGC-1	P14.Bystander	0	50.2904	10.8263	1.21498	39.1452	0	16.0947	153.929	0	-2.20305	-23.6103	6	0	0	0	0	0	2	3	1	0	2	0	15	1	1	0	1	14	0	0	0	1	0	0
	PBS_AGTTCGAGTGAACCGA-1	P14.Bystander	10.0457	0	50.6922	115.801	0	2.7953	84.7438	195.609	9.7729	3.96654	-11.0478	9	0	0	1	0	0	24	1	1	0	0	0	18	0	9	0	1	1	1	0	0	0	0	5
	PBS_AGTTCGATCTCGACCT-1	P14.Bystander	10.5127	116.274	0	384.197	51.6117	2.667	0	197.466	0	19.4188	3.04049	38	0	0	1	3	0	62	5	2	17	9	0	41	1	0	0	4	8	0	0	10	3	0	19
	PBS_ATACCGAGTAGGTACG-1	P14.Bystander	21.8261	42.4524	57.6152	19.7402	5.01623	12.8895	0	114.826	12.5171	-4.60659	-23.6138	1	0	0	0	0	0	8	2	0	0	1	0	20	0	3	4	2	2	1	0	2	1	0	0
	PBS_ATACCTTAGTGTAGTA-1	P14.Bystander	7.0839	38.2973	20.7343	2.67179	12.0348	21.1215	0	66.008	8.91573	-4.02535	11.5485	0	0	0	1	0	0	1	1	2	0	0	0	13	0	0	0	2	13	0	0	0	0	0	0
	PBS_ATACCTTCAACCACAT-1	P14.Bystander	0.48616	31.4519	28.764	3.96881	16.1691	18.6207	46.0583	66.345	1.52539	-13.9197	-10.2339	8	0	0	10	0	0	0	0	0	0	0	0	7	0	0	1	4	2	1	0	4	1	0	0
	PBS_ATACCTTTCAAGCGTT-1	P14.Bystander	7.71363	0	23.8283	0	18.1054	41.7077	2.61709	275.905	0	-1.81995	-26.0046	14	0	0	0	0	0	106	4	1	0	0	1	13	0	5	0	0	1	0	0	0	0	0	0
	PBS_ATACTTCAGGTCTGGA-1	P14.Bystander	0	24.0114	56.1712	191.428	0	28.2387	43.45	193.145	0	27.8846	7.83801	7	0	0	3	1	0	13	2	0	0	0	0	8	2	1	0	0	1	0	0	7	1	0	5
	PBS_ATACTTCGTCGCACAC-1	P14.Bystander	7.61377	0	0	4.54967	23.0682	57.4104	33.8648	86.2209	0	-0.488415	-25.0038	20	0	2	0	0	0	16	0	1	4	2	2	7	0	0	0	0	8	6	0	0	0	0	0
	PBS_ATAGACCCACCCTTAC-1	P14.Bystander	38.1012	0.278358	28.0103	0.36447	2.45885	47.4323	25.1178	44.3668	6.33012	-10.0838	2.50151	1	0	0	0	0	0	1	0	0	0	1	0	2	3	0	0	0	0	0	0	2	2	2	0
	PBS_ATAGACCTCCTTATGT-1	P14.Bystander	23.5472	13.2127	13.778	0.59547	14.3713	64.2468	72.6969	56.1493	16.7732	-3.9073	-18.2654	5	0	0	8	0	3	6	4	0	0	3	2	21	3	1	0	2	0	1	0	0	2	0	0
	PBS_ATAGACCTCTCATGCC-1	P14.Bystander	42.7712	0	113.285	117.165	0	36.4377	74.3973	190.565	7.55456	23.857	8.01494	1	0	0	4	0	2	5	0	0	0	0	0	13	1	2	0	0	0	1	0	0	1	0	9
	PBS_ATAGAGACAAGCCTGC-1	P14.Bystander	0	9.36094	32.8391	7.68379	19.9025	36.3598	21.7256	120.266	0	1.25426	-14.1868	5	0	0	0	0	0	4	0	0	0	0	0	9	0	1	0	0	2	4	0	1	3	0	1
	PBS_ATAGAGACAGACAAAT-1	P14.Bystander	0	6.55618	55.8326	4.6171	0	18.4674	68.0559	227.085	0	-5.75245	-24.2171	2	0	0	2	0	0	64	0	0	0	0	0	33	0	0	0	1	1	0	0	0	1	0	0
	PBS_ATAGAGAGTCCTGAAT-1	P14.Bystander	0	23.2961	17.4508	10.1485	4.72955	0	17.8471	100.741	17.3932	-13.6265	-3.79322	1	0	0	0	0	0	13	1	1	0	0	0	14	0	2	1	2	5	0	0	2	0	0	0
	PBS_ATAGAGAGTGAACCGA-1	P14.Bystander	7.6428	23.0811	43.347	4.9812	0	1.02382	0	120.611	7.73939	-5.18431	-23.7723	1	0	0	2	0	0	10	0	0	0	0	0	5	1	5	0	0	0	0	0	0	0	0	0
	PBS_ATAGAGAGTTGAAGTA-1	P14.Bystander	8.85183	0	57.1126	276.971	8.17641	0	4.21004	150.638	0	28.101	7.08113	10	0	0	1	0	0	8	3	1	0	0	2	13	3	0	0	2	5	1	0	0	1	0	3
	PBS_ATAGAGATCAGTCATG-1	P14.Bystander	3.4371	42.9794	29.5407	0	3.00765	0	70.6168	86.859	0	-4.82477	-20.9051	2	0	0	3	0	0	0	1	0	0	0	0	12	0	2	0	1	1	3	0	3	0	0	0
	PBS_ATAGAGATCGATAACC-1	P14.Bystander	6.58452	0	38.8224	108.45	0	0	0	209.413	3.92636	3.82364	-7.90242	4	0	0	0	0	0	26	3	1	0	0	0	24	0	2	0	0	1	0	0	1	0	0	1
	PBS_ATAGAGATCGTAACCA-1	P14.Bystander	0	0	0	0	0	2.99343	58.192	197.115	12.1397	-0.993664	-21.742	2	0	0	0	0	0	30	3	1	0	0	0	16	1	0	0	0	0	0	0	0	0	0	0
	PBS_ATAGGCTAGCGTGTTT-1	P14.Bystander	40.0422	0	23.634	3.08001	0	31.7423	122.076	279.928	0	-2.22111	-26.2076	10	0	2	3	0	1	38	5	0	0	2	0	15	4	5	1	0	4	1	0	0	1	0	1
	PBS_ATAGGCTCAAATCAAG-1	P14.Bystander	38.3299	11.9272	83.2176	0	8.90473	8.00481	0	179.284	16.8122	-4.06808	-22.833	9	0	0	1	0	0	26	2	1	0	0	1	9	1	1	0	2	5	1	0	0	0	2	0
	PBS_ATAGGCTGTCTGATAC-1	P14.Bystander	0	19.5314	27.2278	0	3.77364	50.1963	48.0156	41.9249	3.89569	-5.41344	-9.37599	0	0	0	4	0	0	4	0	0	0	0	0	3	0	0	1	1	1	0	0	1	2	0	0
	PBS_ATAGGCTTCAGTCCGG-1	P14.Bystander	0	0	49.0941	176.847	17.1036	62.5716	0	233.652	17.9227	23.9778	7.15678	3	0	0	2	0	0	18	0	1	0	1	1	20	1	1	0	0	4	1	0	0	1	0	8
	PBS_ATAGGCTTCGATCCAA-1	P14.Bystander	1.76861	59.1951	125.866	0	0	0	0	160.368	0	-4.49649	-21.5412	0	0	0	4	0	0	4	0	0	0	0	1	15	1	2	2	0	1	0	0	1	2	0	0
	PBS_ATAGGCTTCGCTGACG-1	P14.Bystander	4.76719	30.152	5.79598	0	10.1801	0	29.4604	201.854	10.8709	-4.3058	-20.1177	4	0	0	3	0	0	35	2	0	0	0	1	19	1	2	0	2	9	0	0	0	1	0	0
	PBS_ATATCCTCACCCTCTA-1	P14.Bystander	7.0878	26.4778	8.48846	16.394	0	23.5014	47.8071	197.12	41.8061	-3.59961	-26.2807	1	0	1	0	0	0	1	0	0	0	0	0	22	0	1	0	0	6	0	0	1	0	1	1
	PBS_ATATCCTTCGTGACTA-1	P14.Bystander	0.27543	9.18725	0	131.486	0.287713	19.9565	0	313.002	2.74075	21.5713	7.54949	16	0	0	7	0	0	68	0	1	5	1	0	39	1	4	0	3	15	0	0	0	0	0	5
	PBS_ATATCCTTCTGACGCG-1	P14.Bystander	27.4254	0	0.225976	0	13.6548	33.4938	94.7658	74.8072	0	11.1944	-16.3084	6	0	0	3	0	20	10	1	0	2	4	1	12	0	0	0	2	2	2	0	2	3	1	0
	PBS_ATCACAGAGATGAAGG-1	P14.Bystander	0	29.109	8.09468	2.46162	5.28003	1.27159	13.3579	213.414	7.42097	-5.10852	-22.8785	1	0	0	1	0	0	43	10	0	0	0	0	4	2	2	0	10	0	0	0	2	2	0	1
	PBS_ATCACAGAGTAGACCG-1	P14.Bystander	0.506637	0	37.8445	0	13.1818	5.65765	27.4558	114.503	0	7.96613	-19.3592	7	0	0	4	0	0	17	1	3	0	0	0	7	0	3	0	0	3	0	0	1	1	0	0
	PBS_ATCACAGCAATGCTCA-1	P14.Bystander	5.80626	32.8376	17.8503	0	6.33445	5.94566	47.9335	65.02	4.13989	-5.253	-9.59911	2	0	0	0	0	2	16	0	1	0	0	0	13	0	1	0	1	0	0	0	0	1	0	0
	PBS_ATCACAGGTGCTAGCC-1	P14.Bystander	0	38.3064	67.2578	2.13468	0	9.29571	50.495	71.4422	0	-4.77927	-21.0796	0	0	0	6	1	0	2	1	0	0	0	0	16	1	4	0	1	0	0	0	1	0	0	0
	PBS_ATCACAGTCGAGATAA-1	P14.Bystander	1.40978	34.4065	6.67197	0	12.5582	10.8563	2.67121	25.5755	0	-10.9093	8.35146	1	0	0	0	0	0	8	1	0	0	2	0	2	0	0	1	1	9	0	0	15	1	0	0
	PBS_ATCACTTAGTCCCGAC-1	P14.Bystander	4.28133	0	0	12.4023	20.0458	50.8185	133.043	39.1865	0	16.0295	-15.9451	3	0	1	0	0	30	20	1	1	0	1	0	25	0	1	0	0	0	4	0	0	0	0	0
	PBS_ATCACTTCACAGTCAT-1	P14.Bystander	0	0	74.487	3.02982	0	11.5632	31.4505	281.118	36.3883	-1.81291	-25.1924	8	0	0	0	0	0	1	0	0	0	0	1	21	2	0	1	0	9	0	0	0	1	0	0
	PBS_ATCACTTGTACAAACA-1	P14.Bystander	0	33.44	74.7964	6.95369	0	17.2523	43.6325	49.3285	10.6277	-4.33036	-20.995	4	0	0	9	0	0	0	2	0	0	0	2	6	1	1	0	2	2	0	0	7	1	0	0
	PBS_ATCAGGTCAATGGCCC-1	P14.Bystander	24.7215	15.2371	0	0	16.1793	20.497	48.7279	68.3717	0	8.3989	-11.7103	3	0	0	1	0	13	25	5	0	0	3	0	16	4	0	0	9	3	1	0	1	1	0	0
	PBS_ATCAGGTCAATTGAGA-1	P14.Bystander	0.218479	12.5562	43.3907	0.475886	29.8947	0	0	104.493	7.84632	-1.06498	-21.6355	4	1	0	0	0	0	1	0	0	0	0	2	12	0	3	0	3	1	1	0	1	0	0	0
	PBS_ATCATTCAGCCTCGTG-1	P14.Bystander	0	0	14.3686	198.852	10.3035	0	5.88119	356.048	0	31.1413	6.30733	9	0	0	2	0	0	0	2	2	0	0	1	13	3	4	0	0	6	0	0	0	0	0	5
	PBS_ATCATTCGTCGCACGT-1	P14.Bystander	9.17148	0	11.1599	2.66733	2.14556	52.4994	53.5514	49.0783	0	1.5227	-15.8991	4	0	0	0	0	0	3	0	0	0	0	0	1	2	2	0	2	0	1	0	0	0	0	0
	PBS_ATCATTCGTCGGTGAA-1	P14.Bystander	31.3452	4.79665	33.3138	4.81746	9.68704	0	50.418	145.492	0	-4.06165	-18.9031	5	0	0	2	0	0	1	1	0	0	0	0	33	0	0	0	2	3	1	0	0	1	0	0
	PBS_ATCATTCTCCACGTGG-1	P14.Bystander	5.64387	73.8574	81.0031	68.5401	24.3675	19.3383	29.6846	302.637	0	23.2673	6.8497	10	0	0	5	0	0	8	3	0	0	1	1	26	0	2	0	0	12	2	0	5	5	0	4
	PBS_ATCCACCAGGAATCGC-1	P14.Bystander	16.0294	43.4795	29.4552	201.797	6.40685	15.168	5.75729	170.005	19.0828	31.2843	6.50559	9	0	0	1	0	0	12	0	1	0	0	0	10	0	2	0	4	13	0	0	12	0	0	7
	PBS_ATCCACCTCAGACCCG-1	P14.Bystander	17.3914	19.656	49.1929	0	0	24.9088	52.7503	206.371	13.5461	-3.53232	-24.7834	7	0	0	5	0	0	21	0	0	0	0	0	26	2	5	0	0	0	0	0	4	0	0	0
	PBS_ATCCATTCAAAGAACT-1	P14.Bystander	0	11.6786	56.3804	74.3005	0	0	0	143.15	10.6452	24.5433	8.51952	1	0	0	2	0	0	8	0	0	0	12	1	15	0	2	0	0	0	1	0	0	0	0	1
	PBS_ATCCATTCACCAGCTG-1	P14.Bystander	0	1.20446	52.5381	13.4735	0	52.518	80.8348	202.719	0	-4.2312	-24.7817	2	0	0	1	0	0	19	2	1	0	1	3	18	3	2	0	0	0	0	0	2	1	0	0
	PBS_ATCCATTTCCGCATAA-1	P14.Bystander	0	19	0	132.754	34.0157	2.64132	173.999	235.764	0	23.153	6.80769	20	0	0	0	0	0	12	0	1	0	1	3	38	0	0	0	1	9	0	0	0	7	0	10
	PBS_ATCCATTTCGAGAAAT-1	P14.Bystander	14.2443	43.7515	38.469	0.924258	0	0	3.07947	40.7072	14.301	-7.62157	1.34608	2	0	0	0	0	0	0	0	0	0	0	0	4	0	1	1	0	0	0	0	2	2	0	0
	PBS_ATCCATTTCGAGATAA-1	P14.Bystander	13.9134	16.4842	1.81805	4.79511	27.001	25.0278	10.3563	84.7096	16.0668	7.35768	-11.0651	24	0	0	2	0	5	16	2	0	0	13	0	10	0	0	0	4	1	0	0	0	0	0	0
	PBS_ATCCGTCAGCGCCTTG-1	P14.Bystander	12.412	0	0	0	25.1164	31.2752	111.789	158.729	17.6845	2.46955	-16.8777	13	0	3	0	1	17	90	3	1	1	24	0	12	0	2	0	0	1	2	0	1	0	0	0
	PBS_ATCCGTCAGCGTACAG-1	P14.Bystander	0	22.3021	35.8026	0	0	0	27.0488	74.0404	0	-11.1294	-8.73596	5	0	0	3	0	0	6	0	0	0	0	1	17	0	3	0	0	0	1	0	2	1	0	0
	PBS_ATCCGTCAGGCTGGAT-1	P14.Bystander	31.2185	33.8913	30.9018	0	31.709	22.3371	14.5479	84.0294	0.1871	-3.93261	12.2834	5	0	0	0	0	2	6	2	0	1	15	3	9	0	0	0	10	0	0	0	2	1	0	0
	PBS_ATCCGTCAGTCACTGT-1	P14.Bystander	19.3277	1.35321	2.79248	1.56281	0	2.4125	104.451	92.2776	5.76544	-8.57279	-15.2582	5	0	0	4	0	0	3	0	1	0	0	0	6	2	0	0	1	0	1	0	0	3	0	0
	PBS_ATCCGTCCACGTTCGG-1	P14.Bystander	7.87793	0	26.4881	0	11.1692	0	91.2108	109.46	0	-24.2587	0.456226	1	0	0	0	0	0	47	0	1	0	0	0	28	2	2	1	2	9	0	0	0	1	0	0
	PBS_ATCCGTCCACTGGCCA-1	P14.Bystander	0	0	18.4498	207.755	0	65.6231	157.041	280.309	33.5112	26.8048	8.85149	9	0	1	3	0	8	74	1	2	0	2	2	20	1	2	0	1	0	4	0	0	2	0	12
	PBS_ATCCGTCGTCAAGGCA-1	P14.Bystander	0	0	25.7782	201.977	0	0.00233724	23.1282	174.343	40.4893	24.2673	8.39134	9	0	0	0	0	0	0	0	0	0	0	0	19	1	2	0	0	0	1	0	0	0	0	1
	PBS_ATCCTATCATAAGCAA-1	P14.Bystander	0	23.8101	65.8315	0	0	18.7963	19.7249	132.096	20.6324	-5.07911	-25.1005	1	0	0	1	0	0	0	0	0	0	0	1	13	0	0	0	0	1	0	0	0	1	0	0
	PBS_ATCCTATTCTAGTACG-1	P14.Bystander	2.24551	74.4859	0	14.8098	8.79537	7.09691	0	121.069	0	-5.32487	-23.9778	4	0	0	2	0	0	8	0	1	0	0	2	17	1	0	0	3	6	0	0	5	0	0	0
	PBS_ATCGATGAGCTCGCAC-1	P14.Bystander	0	26.9014	0	0	15.7031	0.0391892	25.467	63.8835	4.32789	7.75898	-10.1307	3	0	0	0	0	0	16	0	0	0	1	0	13	0	0	0	3	3	1	0	2	0	0	0
	PBS_ATCGATGAGGACAAGA-1	P14.Bystander	7.12081	35.6947	33.7004	4.18157	21.5671	0	0	210.452	14.5372	-2.24133	-25.4358	5	0	0	3	0	0	6	0	0	0	7	0	25	2	0	0	1	5	0	0	0	0	0	0
	PBS_ATCGATGCAGGTATGG-1	P14.Bystander	49.9238	0	10.4067	0	0	0	0	150.948	0	-19.6596	11.2614	0	0	0	0	0	0	26	0	0	0	0	0	12	0	1	0	1	1	1	0	0	0	2	0
	PBS_ATCGATGCATCAGCGC-1	P14.Bystander	0	0	35.2829	235.422	5.89274	73.3074	11.1669	9.42934	0	29.4986	8.85829	1	0	0	2	0	3	3	0	1	0	1	0	23	0	1	1	1	1	0	0	3	2	0	9
	PBS_ATCGATGGTATGAAGT-1	P14.Bystander	91.8355	20.8478	52.5034	0	22.8276	11.1193	10.5904	108.136	9.01634	-23.9056	15.087	7	0	0	5	0	2	9	4	0	0	0	2	17	4	1	0	3	2	1	0	0	0	2	0
	PBS_ATCGATGTCACCTCTG-1	P14.Bystander	0.489632	21.6248	79.9174	0	17.0214	0	1.42667	164.523	1.23595	-3.71167	-24.4461	10	0	0	0	0	0	5	0	0	0	0	0	15	0	0	0	0	12	0	0	0	0	0	0
	PBS_ATCGATGTCTAGTTCT-1	P14.Bystander	10.6822	15.362	54.8238	0	0	7.83714	9.48579	175.48	13.2002	-1.83798	-25.0738	0	0	0	0	0	0	9	0	0	0	0	0	19	0	4	0	0	1	0	0	0	0	0	0
	PBS_ATCGCCTCAGTCGGAA-1	P14.Bystander	26.6329	0	0	0	0	0	76.6478	127.636	0	-25.0491	-5.67329	4	0	1	0	0	1	28	0	0	0	0	1	13	0	0	0	0	1	0	0	1	1	0	0
	PBS_ATCGCCTGTAACGCGA-1	P14.Bystander	0	39.8415	23.5393	61.3305	20.1256	75.5133	16.5986	134.893	3.27501	10.4263	-7.98544	8	0	0	0	0	2	29	0	1	0	0	0	3	6	0	1	5	17	3	0	5	0	0	4
	PBS_ATCGCCTGTGCTCCGA-1	P14.Bystander	1.45718	46.6868	53.8128	0	17.2101	1.91883	88.6072	94.9305	3.4343	-8.94393	-13.1591	9	0	0	7	1	0	3	1	1	0	0	1	21	1	2	0	1	0	2	0	1	1	1	0
	PBS_ATCGGATCAACCAACT-1	P14.Bystander	0	0	0	3.85507	17.0899	57.9229	73.2877	38.6902	0	-1.21326	-16.0653	2	0	3	0	0	3	1	0	0	0	0	0	6	1	0	0	1	1	4	0	0	1	0	0
	PBS_ATCGGATTCTAGTCAG-1	P14.Bystander	15.6765	26.4249	37.1912	0	0	55.12	5.63817	80.509	33.2501	-3.70644	-22.0886	2	0	0	0	0	1	4	0	0	0	1	0	2	4	1	0	1	4	0	0	5	1	0	0
	PBS_ATCGGCGGTAGATTAG-1	P14.Bystander	14.7604	25.1186	18.0592	0	4.19693	41.9237	18.0723	64.035	0	8.70667	-5.68205	0	0	0	0	0	26	20	2	2	0	6	1	15	3	0	0	4	1	0	0	3	0	0	0
	PBS_ATCGGCGTCACGAGGA-1	P14.Bystander	0	31.0199	17.1801	0.619162	20.9621	12.7718	55.8264	33.2127	15.1844	-4.19135	-9.08939	10	0	0	0	0	1	3	1	0	0	2	1	6	0	2	0	2	1	3	0	1	3	0	0
	PBS_ATCGGCGTCTGAGGTT-1	P14.Bystander	15.2826	36.711	34.678	7.30346	5.21183	0	36.9252	46.0204	6.0389	-16.103	-8.54985	1	0	0	7	0	0	0	0	0	0	0	0	8	0	3	0	0	0	1	0	7	1	0	0
	PBS_ATCGTAGCAAACCGGA-1	P14.Bystander	0	0	141.384	0	0.500859	6.09467	0	147.577	0	-1.3386	-24.5981	2	0	0	0	0	0	21	2	0	0	10	2	28	0	3	0	2	1	0	0	0	0	0	0
	PBS_ATCGTAGGTCAGGTAG-1	P14.Bystander	1.34454	30.643	27.6534	2.25284	4.79643	6.42504	20.3099	96.4296	0	-6.9531	-11.0339	2	0	0	4	0	0	3	1	0	0	3	0	1	2	2	0	3	4	1	0	6	1	0	0
	PBS_ATCGTAGTCAGCTCTC-1	P14.Bystander	27.9159	5.88049	39.4073	0	9.27033	41.0716	8.21397	121.099	31.7669	-0.430497	18.4394	9	0	0	0	0	0	9	0	0	0	1	0	12	0	3	0	1	0	0	0	0	2	0	0
	PBS_ATCGTCCGTGCCAAGA-1	P14.Bystander	21.6861	42.5367	82.4004	208.205	6.55768	12.8254	42.6224	77.3696	4.88092	28.0519	8.86936	6	0	0	0	0	0	4	3	1	0	1	0	21	1	3	2	2	3	2	0	3	1	0	9
	PBS_ATCGTCCGTGCTCGTG-1	P14.Bystander	5.55672	47.4567	0	73.3792	0	28.9106	65.135	170.43	0	24.1611	8.91847	2	0	0	2	0	0	16	0	0	1	1	1	28	2	2	0	0	0	1	0	0	0	0	4
	PBS_ATCGTGACAAGATTGA-1	P14.Bystander	0	16.308	34.5191	17.502	0	61.1192	66.9701	282.867	0	-2.69535	-25.2516	6	0	0	4	0	0	24	0	0	1	0	0	31	0	3	1	0	1	0	0	8	2	0	1
	PBS_ATCGTGACACTTTAGG-1	P14.Bystander	0	0	0	0.0881514	0	45.3499	0	174.995	18.045	-0.433859	-25.3231	0	0	0	0	0	0	13	1	0	0	0	3	14	0	1	0	0	1	0	0	0	0	0	0
	PBS_ATCGTGATCCTCCACA-1	P14.Bystander	18.1833	47.2613	14.7566	2.46167	15.5007	0	115.469	227.959	0	-6.8837	-25.2076	13	0	0	1	0	0	36	4	1	1	0	0	24	0	0	1	2	3	2	0	0	0	0	0
	PBS_ATCTCTAAGACCAGCA-1	P14.Bystander	29.1153	2.07586	9.25832	0	5.08872	26.2838	7.92174	315.909	30.3741	-3.08905	-26.5461	4	0	0	1	0	0	131	1	0	0	5	1	20	0	1	0	1	5	0	0	0	0	0	0
	PBS_ATCTCTAGTCATGACT-1	P14.Bystander	11.4843	66.6601	26.2909	177.208	3.70401	40.5181	203.562	243.392	0	27.4788	9.2152	11	0	0	6	1	0	2	0	0	0	0	3	45	2	0	2	3	7	2	0	0	3	0	11
	PBS_ATCTCTAGTGACAACG-1	P14.Bystander	11.1021	0	76.524	0	0	15.7363	32.7315	163.974	12.9283	-1.21069	-23.7834	2	0	0	0	0	0	15	1	0	0	0	1	16	0	1	0	1	2	0	0	1	0	0	0
	PBS_ATCTCTATCATTCACT-1	P14.Bystander	17.3848	0	18.244	3.56344	9.19834	17.2226	49.0229	26.1915	4.62472	-7.58478	-15.4551	1	0	0	0	0	0	3	2	0	0	11	0	2	0	0	0	0	1	0	0	0	0	0	1
	PBS_ATCTCTATCTCCCTAG-1	P14.Bystander	28.6038	6.23674	14.3403	0	0	24.293	101.939	49.6149	5.20533	-7.68465	-17.0148	5	0	0	0	0	3	5	14	0	0	1	2	6	1	1	0	2	0	2	0	5	0	0	0
	PBS_ATCTTCAAGGACAGCT-1	P14.Bystander	158.296	16.9818	0.538386	9.74227	0	0.12992	0	215.065	25.8346	-25.0504	17.1742	5	0	0	0	0	0	51	2	0	0	0	0	19	2	0	0	1	3	0	0	0	1	7	0
	PBS_ATCTTCAGTACCTGTA-1	P14.Bystander	14.5449	5.05305	20.1729	8.383	9.03704	10.6262	0	136.542	9.8622	5.43195	-6.04559	6	0	0	0	0	0	52	3	0	0	8	0	11	0	0	1	2	5	0	0	2	0	0	0
	PBS_ATCTTCAGTAGCGCCT-1	P14.Bystander	0	40.455	22.6178	0.193116	16.8538	8.28865	21.8818	133.138	0	-12.8674	1.21663	4	0	0	0	0	0	13	1	0	0	1	0	6	3	0	0	0	2	2	0	0	2	0	0
	PBS_ATCTTCATCACTGGGC-1	P14.Bystander	0	0	45.8833	5.74979	0	39.9518	10.1432	201.679	32.1804	-0.842961	-24.8287	3	0	0	2	0	0	4	2	2	0	0	2	16	0	1	0	0	0	0	0	0	0	0	1
	PBS_ATGAAAGAGATTTGCC-1	P14.Bystander	8.16001	39.1314	5.18327	0	18.1043	4.20947	27.2927	122.496	4.5633	-3.86707	-11.0358	8	0	0	5	0	0	10	0	1	0	2	0	8	0	2	0	1	2	0	0	4	1	0	0
	PBS_ATGAAAGGTACCGGCT-1	P14.Bystander	0	19.4969	6.54879	0	0	6.77856	20.1042	203.533	0	-2.81873	-23.4508	4	0	0	0	0	0	2	0	0	0	0	0	29	0	0	0	0	6	0	0	0	0	0	0
	PBS_ATGACCAGTTTGCAGT-1	P14.Bystander	9.5692	13.1786	4.07686	174.492	8.70479	15.208	2.08366	211.444	43.6301	27.0851	9.16603	7	0	0	3	0	0	8	0	1	1	0	1	27	0	0	0	0	16	0	0	0	0	0	3
	PBS_ATGAGGGAGGTCCCTG-1	P14.Bystander	8.79596	52.8138	21.2813	4.82654	25.6067	0	188.372	74.4345	0	-8.80606	-12.9995	1	0	0	5	2	0	6	2	0	0	2	0	14	0	1	1	3	1	4	0	0	4	0	0
	PBS_ATGAGGGCAGGAAGTC-1	P14.Bystander	30.6193	37.2379	0	2.15839	0	23.8247	0	63.4132	20.8131	-7.34129	17.3206	0	0	0	3	0	0	4	0	0	0	0	0	15	0	0	0	0	0	0	0	1	2	0	0
	PBS_ATGAGGGGTGCTTCAA-1	P14.Bystander	40.542	2.56023	7.83244	0	22.5431	2.56999	57.0612	107.853	0	2.22422	6.95731	14	0	0	3	0	0	6	4	1	0	0	0	29	0	2	0	2	1	0	0	0	0	2	0
	PBS_ATGAGGGTCTACAGGT-1	P14.Bystander	33.6584	10.9487	20.7207	66.0439	5.6725	0	56.9639	217.708	0	-1.07331	-23.3028	4	0	0	0	0	0	15	4	1	0	0	0	22	0	0	0	0	6	1	0	3	0	1	1
	PBS_ATGAGTCAGTGGTGAC-1	P14.Bystander	0	54.7199	0	12.4047	4.63322	8.62649	0	232.635	0	-5.03497	-24.0603	8	0	0	0	0	0	11	0	1	0	0	0	16	0	3	0	6	1	0	0	1	0	0	0
	PBS_ATGAGTCTCCGTGTGG-1	P14.Bystander	289.17	5.79766	0	2.98863	10.9088	44.333	62.9973	114.653	0	-25.9855	18.3637	8	0	0	0	0	15	46	13	1	0	3	0	24	1	0	0	3	7	0	0	4	0	10	0
	PBS_ATGAGTCTCGTGCATA-1	P14.Bystander	0	0.847708	55.6913	0	16.533	7.41154	0	143.573	0	-3.20771	-21.0282	2	0	0	0	0	1	17	0	0	0	0	0	12	1	0	0	2	2	0	0	2	0	0	0
	PBS_ATGATCGCACCGTCGA-1	P14.Bystander	0	32.134	0	15.044	10.0387	30.9262	0	62.741	0	-4.20583	7.98613	8	0	0	2	0	0	2	1	0	0	11	0	7	1	0	0	2	3	0	0	3	0	0	0
	PBS_ATGCATGCAATCGCGC-1	P14.Bystander	23.4913	0	10.1136	1.70929	1.46016	55.384	0	63.5243	24.5126	-9.68068	2.88223	1	0	0	4	0	14	27	0	1	0	0	0	8	0	1	1	0	1	0	0	1	0	0	0
	PBS_ATGCATGGTCGGAACA-1	P14.Bystander	0	27.7628	36.0748	0	8.62126	21.4953	9.43627	48.8089	0	-16.1078	-10.0437	11	0	0	4	0	0	0	0	0	0	0	2	14	2	2	1	0	0	0	0	5	1	0	0
	PBS_ATGCATGTCAGTGTTG-1	P14.Bystander	0	54.1372	36.5453	6.8213	16.5931	0	44.2645	109.898	0	-2.8276	-20.2008	4	0	0	4	0	0	1	0	1	0	0	0	11	4	0	0	7	9	1	0	4	0	0	0
	PBS_ATGCATGTCTCATTAC-1	P14.Bystander	9.2213	4.72367	0	0	0	12.9681	31.2927	75.9114	0	-17.079	5.55329	0	0	0	0	0	0	34	0	1	0	1	0	25	1	1	0	2	0	0	0	1	0	0	0
	PBS_ATGCCTCAGAAGAGCA-1	P14.Bystander	0	4.15	48.6264	0	0	7.35044	0	274.323	21.6429	-2.59439	-25.8296	5	0	0	1	0	0	20	0	0	0	0	0	5	0	0	0	1	9	0	0	0	0	0	0
	PBS_ATGCCTCGTCCTGGGT-1	P14.Bystander	1.19587	0	33.2841	0	0.0369424	18.7335	35.5467	79.2014	14.8862	3.18805	4.00943	2	0	0	0	0	38	48	1	0	0	1	0	6	0	0	0	1	0	0	0	1	0	0	0
	PBS_ATGCCTCGTCGCTTGG-1	P14.Bystander	0	53.7444	0	22.2674	13.302	4.56859	3.95043	282.205	17.0988	23.0107	7.18175	19	0	0	4	0	0	9	0	0	0	1	2	26	0	1	0	0	2	0	0	3	1	0	0
	PBS_ATGCCTCGTTTGGGAG-1	P14.Bystander	3.87591	1.34636	3.48055	233.851	27.2875	147.545	33.4106	163.086	4.69695	27.2948	9.06074	9	0	3	4	0	1	65	4	0	5	4	2	29	1	0	0	5	2	0	0	4	1	0	11
	PBS_ATGCGATCAGATACTC-1	P14.Bystander	0	6.81299	65.287	0	2.10349	0	5.50692	290.193	0	-2.98699	-26.8219	5	0	0	0	0	0	43	0	2	0	0	2	21	2	6	0	2	1	0	0	3	1	0	0
	PBS_ATGCGATTCGATACGT-1	P14.Bystander	226.109	0	0	0	23.2611	0	127.831	318.368	0	-24.9621	15.1004	15	0	0	0	0	0	1	129	2	0	0	0	17	1	1	0	0	10	1	0	0	0	1	0
	PBS_ATGGAGGAGCCTCGTG-1	P14.Bystander	28.3439	0	10.8108	0	18.7055	13.7298	57.1327	208.264	13.2787	-0.846434	-25.6315	13	0	0	4	0	1	57	15	0	0	0	0	27	0	4	0	1	1	0	0	0	3	0	0
	PBS_ATGGAGGCACAGTCCG-1	P14.Bystander	0	41.8512	12.3779	4.80904	11.0325	44.7399	42.1589	76.7915	0	-5.38124	-11.8308	7	0	0	4	0	0	15	1	0	0	0	0	9	1	1	1	2	6	1	0	0	1	0	1
	PBS_ATGGAGGGTATCCTCC-1	P14.Bystander	0	17.6781	36.9512	0	9.22244	31.7	40.3471	158.543	14.3421	-6.07018	-23.6338	9	0	0	2	0	0	30	0	1	0	0	1	11	0	0	0	0	0	0	0	3	1	0	0
	PBS_ATGGAGGGTCTCGGGT-1	P14.Bystander	0.356127	1.52097	37.6764	0	0	14.0122	0	114.449	0	-8.17518	-3.4281	3	0	0	0	0	0	1	0	0	0	0	1	12	0	3	0	0	0	0	0	1	0	0	0
	PBS_ATGGAGGGTGACTGTT-1	P14.Bystander	0.648124	5.35868	0	0	0	0	108.488	141.289	4.1064	-25.0919	4.2502	1	0	0	2	0	0	3	0	1	0	0	0	22	0	1	1	0	0	1	0	0	0	0	0
	PBS_ATGGAGGTCTCCATAT-1	P14.Bystander	0	19.1517	0	0	0	23.5959	10.4651	111.338	0	-5.35709	-12.0868	5	0	0	1	2	0	57	0	2	0	0	0	15	0	0	1	0	1	0	0	0	2	0	0
	PBS_ATGGATCGTGACAGCA-1	P14.Bystander	2.8173	27.882	16.5228	9.09315	13.2262	0	47.5335	53.4773	0	-13.0524	-8.12645	6	0	0	2	0	0	0	3	0	0	0	0	12	1	0	1	3	2	0	0	7	1	0	1
	PBS_ATGGGAGAGGGCATGT-1	P14.Bystander	0	29.9582	0	0	16.9289	34.4736	42.99	57.6533	0	-2.53368	-14.4462	12	0	0	0	0	0	24	1	0	1	0	0	6	0	0	0	1	0	0	0	0	0	0	0
	PBS_ATGGGAGCAGAAGTGC-1	P14.Bystander	5.87348	5.27097	63.41	0	0	0	3.73162	186.065	4.38794	4.30099	6.25931	1	0	0	1	0	0	5	0	0	0	1	0	19	0	1	0	1	0	1	0	0	0	0	0
	PBS_ATGGGAGCAGTTAGGG-1	P14.Bystander	0	29.7056	1.46148	99.8769	0	9.34547	63.3762	267.781	0	14.7841	-4.41677	2	0	0	2	0	0	18	5	1	0	0	1	10	5	3	0	0	8	0	0	1	0	0	3
	PBS_ATGGGAGGTCGCACAC-1	P14.Bystander	29.8705	0	0	0	13.5032	160.724	38.1766	185.373	0	22.7406	-12.3633	2	0	1	2	0	153	202	9	1	0	8	0	52	0	0	0	2	1	1	0	2	0	0	0
	PBS_ATGGGAGGTGTGACCC-1	P14.Bystander	39.1271	9.11773	37.1361	0	16.4785	34.4838	0	190.555	0	-4.61016	-25.6547	3	0	0	1	0	0	1	1	0	0	0	1	45	1	2	1	1	3	2	0	0	0	0	0
	PBS_ATGGGAGTCGAAGTGG-1	P14.Bystander	12.7529	0	0	0	1.72733	0	73.2679	249.909	18.9498	-6.20495	-24.0319	5	0	0	3	0	0	97	0	1	0	3	0	20	1	1	1	0	2	0	0	0	2	0	0
	PBS_ATGGGTTAGTTGGACG-1	P14.Bystander	0	26.1802	23.8234	0	3.2188	34.0897	9.28985	239.598	24.9664	-2.30853	-24.7556	4	0	0	0	0	0	27	4	0	0	0	2	17	0	2	0	7	5	1	0	6	0	0	0
	PBS_ATGGGTTGTCATCAGT-1	P14.Bystander	31.6245	8.1616	0	1.09812	17.1505	34.3105	82.2358	154.832	0	-6.44346	-21.3297	3	0	0	2	0	0	19	2	2	0	2	0	18	0	0	0	0	2	1	0	9	1	0	0
	PBS_ATGGGTTGTGCAACGA-1	P14.Bystander	39.615	0	33.3018	3.33337	0	20.4283	34.4274	254.016	0	-1.59898	-25.9069	7	0	0	0	0	0	26	0	0	0	0	0	24	1	2	1	0	1	0	0	0	0	0	0
	PBS_ATGGGTTGTTCCCACT-1	P14.Bystander	0	51.1302	40.3328	0	11.7832	0	34.4335	103.048	9.35163	-4.2223	-11.0799	3	0	0	3	0	0	20	4	0	0	0	0	17	0	0	0	3	10	2	0	5	2	0	0
	PBS_ATGGGTTGTTGTGGAG-1	P14.Bystander	14.0164	23.2915	4.07575	1.13735	12.132	18.9941	68.2218	125.066	0	-4.57704	-19.1646	5	0	0	0	0	0	42	0	0	0	2	0	26	0	0	0	3	1	5	0	0	0	0	0
	PBS_ATGGTTGCATTATGCG-1	P14.Bystander	0.474232	0	72.5804	0	6.48995	0	22.2596	206.408	0	-0.990438	-24.5344	3	0	0	2	0	0	8	3	1	0	3	1	4	0	2	0	3	0	1	0	0	0	0	0
	PBS_ATGGTTGCATTCTGTT-1	P14.Bystander	19.9208	73.0744	4.25343	0	58.6115	0	25.7667	143.501	0	-3.57265	12.5903	21	0	0	1	0	0	14	2	1	0	1	0	12	1	0	1	9	20	1	0	2	0	0	0
	PBS_ATGGTTGGTGGATCAG-1	P14.Bystander	25.6295	7.11767	47.0153	2.62414	0	2.94821	42.0212	162.923	0	-6.65015	-22.0083	0	0	0	6	0	0	8	0	0	0	0	0	10	0	0	0	0	3	1	0	3	0	1	0
	PBS_ATGTCCCCAGGCTATT-1	P14.Bystander	10.1734	39.6678	14.7402	13.5595	35.0436	13.0863	103.557	96.8278	3.26607	-5.92032	-14.813	12	0	0	10	0	0	6	2	0	0	0	0	2	3	4	0	3	7	1	0	1	1	0	0
	PBS_ATGTCTTAGTAAAGCT-1	P14.Bystander	7.57762	14.8028	50.2482	10.2689	0	21.4515	0	173.897	11.4028	-4.89148	-23.8793	2	0	0	0	0	0	16	0	0	0	0	1	11	0	4	0	0	3	0	0	0	0	0	0
	PBS_ATGTCTTCACTATCGA-1	P14.Bystander	0	10.9046	42.5518	2.38368	5.96623	25.7179	20.4269	52.9838	4.51381	-2.79473	-7.69933	1	0	0	0	0	0	3	1	0	0	1	0	7	2	4	0	0	3	0	0	1	1	0	0
	PBS_ATGTCTTGTCTACAGT-1	P14.Bystander	19.3858	31.2894	23.4334	336.65	11.5689	0	66.3272	122.999	0	29.0149	5.07832	11	0	0	1	0	0	17	4	0	0	0	3	26	1	2	0	2	7	1	0	0	1	2	13
	PBS_ATGTCTTGTGGGTCAA-1	P14.Bystander	24.0242	41.0856	14.0562	3.3766	28.3292	6.64776	56.5669	126.21	0	-2.87895	-19.7965	18	0	0	0	0	0	1	8	0	0	1	0	17	2	1	1	1	2	0	0	12	1	0	2
	PBS_ATGTCTTTCGCAGATT-1	P14.Bystander	0	41.1619	0	3.19456	37.0037	15.0495	74.6259	39.6434	0	1.09224	11.1434	6	0	0	4	0	0	1	3	1	0	29	1	1	1	0	1	5	19	4	0	24	3	0	0
	PBS_ATGTCTTTCGCGCTGA-1	P14.Bystander	39.1211	0.25857	32.1179	0	14.9402	50.9381	92.9221	128.029	0	-1.77741	-23.0305	4	0	1	15	0	0	11	1	1	0	1	0	15	5	5	0	4	10	0	0	0	0	2	0
	PBS_ATGTCTTTCTAAGGAA-1	P14.Bystander	3.94594	19.3156	47.9703	0	0	0	25.9732	111.248	7.2635	1.33221	-11.3217	2	0	0	2	0	0	8	0	0	0	1	0	7	0	2	0	6	2	0	0	2	1	0	0
	PBS_ATGTCTTTCTTCCTAA-1	P14.Bystander	13.659	21.9726	110.706	269.344	11.0047	16.3576	0	48.747	0	31.6104	6.64133	7	0	0	2	0	0	2	0	0	0	0	1	0	0	2	0	10	9	0	0	0	3	0	23
	PBS_ATTACCTTCACGTAGT-1	P14.Bystander	9.38532	0	0	0	13.9974	49.5753	37.7275	57.9121	0	10.5175	-9.79276	3	0	2	1	0	14	20	1	2	0	4	0	10	0	5	0	0	0	0	0	0	0	0	0
	PBS_ATTACTCAGTGCCAGA-1	P14.Bystander	1.07524	0	0	1.56736	18.6773	17.9524	96.1995	121.16	0	-0.129282	-16.3289	11	0	2	1	0	0	33	0	0	0	7	0	11	0	1	0	2	0	0	0	0	0	0	0
	PBS_ATTACTCTCGTTGTTT-1	P14.Bystander	0	0	9.29538	4.35914	2.5022	41.1063	6.72333	65.7239	8.58415	-3.1822	-8.86685	3	0	0	0	0	3	22	0	0	0	0	1	1	9	0	0	0	6	0	0	0	0	0	0
	PBS_ATTATCCAGACGACTG-1	P14.Bystander	22.6207	14.8582	37.1674	174.581	0	83.7412	12.8855	29.1287	0	30.6853	7.04794	0	0	0	3	0	0	6	0	0	0	0	0	7	5	0	0	0	0	0	0	1	3	0	25
	PBS_ATTATCCAGGACTATA-1	P14.Bystander	10.2871	1.20832	4.79897	10.4817	6.02022	48.1288	61.402	76.5254	0	8.43086	-16.9915	4	0	0	1	0	0	9	0	0	0	0	0	19	1	2	0	0	2	1	0	0	0	0	1
	PBS_ATTATCCGTATTGCCA-1	P14.Bystander	0	17.7947	97.1112	0.205218	0	18.7278	53.8642	135.033	0	-2.07023	-23.7067	7	0	0	1	0	0	7	3	1	0	0	0	17	1	1	0	3	2	0	0	0	0	0	0
	PBS_ATTATCCGTTAGAAGT-1	P14.Bystander	4.06656	48.6278	34.2634	0	20.184	0	30.2798	35.2007	0	-14.1664	-5.97165	6	0	0	2	0	0	0	1	0	0	1	0	11	1	2	0	4	3	1	0	3	2	0	0
	PBS_ATTCACTAGATGCAGC-1	P14.Bystander	20.5349	0	31.223	0	0	8.87108	12.6826	136.517	22.5138	-2.94147	-8.29549	2	0	0	0	0	0	2	2	0	0	0	1	13	0	0	0	0	0	1	0	0	0	0	0
	PBS_ATTCACTAGTACAGAT-1	P14.Bystander	10.8558	10.4127	9.46628	4.89734	0	5.74976	15.0997	26.565	9.69291	-8.73879	-1.13972	3	0	0	0	0	0	1	2	0	0	1	4	0	0	0	0	0	3	0	0	4	0	0	1
	PBS_ATTCACTGTCGATTCA-1	P14.Bystander	0	34.117	73.8845	246.537	25.5018	0	31.2164	175.298	7.97366	28.8352	9.6902	12	0	0	1	0	0	50	2	0	0	0	0	6	1	0	0	3	16	0	1	0	0	0	22
	PBS_ATTCAGGAGTGTACCT-1	P14.Bystander	0	31.0553	19.2275	0	10.3547	15.5701	46.8423	80.0506	0.989694	-8.35545	-11.7743	8	0	0	1	0	0	9	6	1	0	1	0	5	1	1	1	0	2	1	0	6	1	0	0
	PBS_ATTCAGGCAACACTAC-1	P14.Bystander	2.87881	0	59.4231	7.37804	11.0778	64.9157	4.98143	44.9935	0	11.6091	1.22413	5	0	0	0	0	38	10	0	0	0	9	0	7	1	0	0	0	0	1	0	0	0	0	0
	PBS_ATTCAGGGTAACACGG-1	P14.Bystander	23.3254	17.5155	41.6651	0	0	39.6034	27.543	68.5149	6.13086	-10.1495	-13.6019	4	0	0	2	0	0	10	0	0	0	1	0	40	0	2	0	0	2	1	0	0	0	0	0
	PBS_ATTCAGGTCATGTCTT-1	P14.Bystander	16.0791	76.3118	13.2146	43.158	0	0	28.5639	265.646	21.6229	22.7944	7.29856	1	0	0	0	1	0	21	1	0	0	0	0	46	7	0	1	1	2	1	0	3	0	0	4
	PBS_ATTCAGGTCTGTACAG-1	P14.Bystander	0	0	98.5993	0	0	0	0	447.173	0	-1.8514	-27.0275	4	0	0	0	0	0	81	0	0	0	0	1	22	2	6	0	3	0	0	0	0	0	0	0
	PBS_ATTCATCAGAGTTCGG-1	P14.Bystander	43.1818	12.5126	9.03378	1.36793	0	0	37.6811	106.371	7.4475	-17.0885	5.83685	0	0	0	4	0	0	14	1	0	0	0	0	23	0	1	0	0	1	0	0	0	0	7	0
	PBS_ATTCCATAGCCGTTGC-1	P14.Bystander	212.936	13.8656	14.7675	5.98903	11.1709	0.73436	117.417	102.514	0	-25.7686	16.652	7	0	0	8	0	0	8	0	0	0	0	0	25	1	5	0	0	0	2	0	7	2	9	0
	PBS_ATTCCATAGGCTAGCA-1	P14.Bystander	3.33596	34.0256	13.893	0	0	25.3791	19.2941	86.1187	0	-9.66183	-12.9103	3	0	0	1	0	0	19	0	0	0	0	0	13	0	2	0	0	1	0	0	2	5	0	0
	PBS_ATTCCATCATCGATGT-1	P14.Bystander	5.52836	147.024	27.6882	107.734	25.283	0	36.2899	102.847	23.7147	-5.52168	-22.3587	18	0	0	2	3	0	9	6	0	0	1	0	11	7	0	1	8	9	3	0	8	2	0	8
	PBS_ATTCCATTCCCGGTAG-1	P14.Bystander	15.0012	110.36	0	0	23.2574	31.5466	11.602	216.246	32.2967	-3.89462	22.1668	6	0	0	0	5	0	5	7	0	0	0	3	27	1	0	0	5	10	1	0	5	0	0	0
	PBS_ATTCCCGAGGAGCAAA-1	P14.Bystander	10.9874	31.5989	21.638	8.40533	0	7.77215	4.38845	81.4712	13.0076	-6.79977	14.6078	1	0	0	0	0	0	0	0	0	0	0	0	7	1	0	0	0	1	0	0	0	0	0	0
	PBS_ATTCCCGCAATCGCGC-1	P14.Bystander	8.65841	20.3885	43.2657	1.2192	0	19.5783	45.2533	71.309	6.38489	-5.94065	-9.53171	3	0	0	0	0	0	2	0	0	0	1	0	14	2	1	0	5	2	1	0	7	2	0	0
	PBS_ATTCCCGGTACCGTGC-1	P14.Bystander	24.3597	60.8336	43.3266	303.643	0.131935	0	26.08	147.285	0	28.4271	4.7455	5	0	0	0	1	0	16	0	2	0	0	0	39	3	3	0	2	13	0	0	1	1	0	7
	PBS_ATTCCCGGTGATGTAA-1	P14.Bystander	0.0590131	3.87968	4.87818	3.87997	32.647	54.3068	60.9284	101.819	0	-6.03112	-13.1844	7	0	1	1	0	3	12	1	0	2	0	1	18	1	2	0	1	1	1	0	0	0	0	0
	PBS_ATTCCCGTCAGGGATG-1	P14.Bystander	39.4665	0	0	0.622565	4.7573	66.6235	29.2214	70.6491	4.74435	-20.823	11.9348	5	0	0	5	0	5	34	5	0	0	8	0	18	2	0	0	1	0	3	0	2	0	0	0
	PBS_ATTCCCGTCCGAGATT-1	P14.Bystander	10.1729	2.92413	99.2275	6.05874	0.863325	3.91219	23.7496	156.67	0	-4.19846	-21.2089	6	0	0	0	0	0	3	0	0	0	0	0	20	0	5	0	1	11	1	0	0	1	0	0
	PBS_ATTCCTACACGCTATA-1	P14.Bystander	0	0	48.4699	0	7.77406	18.8933	71.1421	44.409	0.0465455	-0.94762	-16.4366	3	0	1	4	0	4	0	0	1	0	0	0	16	0	3	0	2	3	2	0	1	1	0	0
	PBS_ATTCCTACAGTTGCGC-1	P14.Bystander	0	1.1731	38.3621	10.5447	0	24.7908	0	195.572	19.5418	-8.33439	5.31622	0	0	0	0	0	0	58	0	0	0	0	1	12	2	0	0	0	0	1	0	1	0	0	0
	PBS_ATTCCTAGTGATCATC-1	P14.Bystander	14.3147	0	20.3244	39.3685	0.850081	3.99048	20.8754	176.652	5.39983	1.31965	1.6074	0	0	0	0	0	0	2	0	1	0	1	0	22	0	1	0	0	1	0	0	0	0	0	2
	PBS_ATTCCTAGTGCCTTCT-1	P14.Bystander	16.2885	40.5978	39.6355	0.881033	0.208186	10.1857	25.2409	59.5932	10.4528	-14.2445	-8.34773	2	0	0	3	0	0	3	0	0	0	0	0	10	1	1	0	1	0	0	0	1	0	0	0
	PBS_ATTCGTTGTAGTTCCA-1	P14.Bystander	7.02485	0	34.2403	0	0	46.7691	45.2855	171.159	0	-4.11379	-24.506	5	0	0	0	0	0	32	0	1	0	5	0	18	1	1	0	1	1	0	0	0	2	0	0
	PBS_ATTCGTTGTTCAAGGG-1	P14.Bystander	75.2775	25.995	22.2642	0	14.8507	8.11931	0	144.508	3.50572	-4.64469	-25.6174	2	0	0	0	0	0	1	0	0	0	0	1	28	1	2	0	0	0	0	0	0	1	0	0
	PBS_ATTCGTTGTTTAGAGA-1	P14.Bystander	3.29621	27.685	0	1.51951	9.75148	0	46.6295	75.7162	0	-3.72751	-14.4117	7	0	0	2	0	0	7	2	1	0	3	0	15	0	3	1	0	3	0	0	0	0	0	0
	PBS_ATTCGTTGTTTGGGTT-1	P14.Bystander	190.361	0	0	150.226	21.5351	0	101.402	124.556	0	-24.9322	14.7374	12	0	0	0	0	0	13	7	1	0	0	0	22	2	6	0	0	5	2	1	10	2	3	9
	PBS_ATTCGTTTCAAAGACA-1	P14.Bystander	5.13264	5.63238	0	0	5.75134	59.511	77.1888	76.7725	0	13.254	-9.66071	3	0	2	4	0	0	10	1	0	0	24	0	8	2	0	0	3	3	2	0	2	1	0	1
	PBS_ATTCGTTTCTCTCCGA-1	P14.Bystander	0.992054	0	97.732	1.69026	3.28378	25.477	0	210.145	0	-3.06086	-24.7273	4	0	0	0	0	0	13	2	0	0	0	0	12	1	3	0	4	7	0	0	0	1	0	1
	PBS_ATTCTACAGACCTTTG-1	P14.Bystander	4.36685	0	0	0	26.8272	73.5077	36.4811	309.775	0	-1.2674	-26.6464	18	0	0	1	0	3	107	7	2	0	0	1	17	0	1	1	1	2	1	0	0	2	0	0
	PBS_ATTCTACTCTCTCAAT-1	P14.Bystander	11.0962	29.5728	30.8751	0	6.42455	0	24.6766	72.7857	21.2961	4.69183	9.83691	5	0	0	0	0	0	2	1	0	0	0	0	9	0	0	0	0	7	0	0	7	0	0	0
	PBS_ATTCTTGTCTTAGCCC-1	P14.Bystander	59.1743	9.69828	77.8891	0	40.4273	68.1799	84.538	90.7586	0	-6.51678	-21.4142	4	0	0	6	0	12	33	3	0	0	0	0	15	2	1	0	0	5	3	0	3	2	2	0
	PBS_ATTGGGTAGTTGCTCA-1	P14.Bystander	14.1821	24.4656	9.64045	14.2926	0	32.4089	0	307.193	0	-4.66934	-26.161	0	0	1	0	0	0	9	1	0	0	0	2	29	1	3	1	1	2	0	0	0	0	0	1
	PBS_ATTGGGTCACGACGCT-1	P14.Bystander	0	53.8918	38.0274	0	2.18561	10.6806	0	291.764	13.2454	-3.5048	-25.9797	18	0	0	5	0	0	8	0	0	0	0	0	7	3	0	0	1	3	0	0	0	2	0	0
	PBS_ATTGGGTCAGAAATTG-1	P14.Bystander	0	28.9169	81.2329	232.765	25.628	64.2392	17.9888	174.296	0	29.7275	7.13399	28	0	2	0	0	0	3	2	0	0	0	0	10	3	7	1	4	11	0	0	5	2	0	16
	PBS_ATTGGGTCAGTTACCA-1	P14.Bystander	37.0612	18.6585	43.4535	0	4.47902	1.30793	12.5946	68.8585	10.2391	-8.66181	-1.67451	8	0	0	0	0	0	8	1	2	2	0	8	7	1	2	0	0	3	0	0	0	0	0	0
	PBS_ATTGGGTGTCCGTTTC-1	P14.Bystander	61.8026	0	0	0	0	0	30.9123	152.765	0	-17.1199	6.65882	4	0	0	2	0	0	47	1	0	0	0	2	26	0	4	0	0	0	0	0	0	2	2	0
	PBS_ATTGGGTTCTTGGCTC-1	P14.Bystander	0	0	0	0	26.5058	12.3473	104.384	88.3844	0	-23.6915	1.00199	7	0	1	2	0	0	3	1	0	0	0	0	8	0	1	0	1	1	3	0	0	0	0	0
	PBS_ATTGTTCAGCGTATAA-1	P14.Bystander	18.1995	28.8765	1.93626	5.58693	25.435	41.3987	31.7353	84.0769	0	-3.64157	-12.6288	3	0	0	0	0	0	9	2	0	0	0	1	9	0	1	0	5	0	2	0	3	0	0	0
	PBS_ATTGTTCAGTGGAAAG-1	P14.Bystander	32.0389	51.4828	8.07912	6.56596	12.388	15.3488	69.8894	80.7168	0	-9.68645	-12.9144	11	0	0	3	0	0	0	1	0	0	1	1	17	1	1	0	3	0	1	0	0	0	0	0
	PBS_ATTTACCAGACTCCGC-1	P14.Bystander	6.15403	59.0438	7.21228	247.622	8.39005	1.9479	23.3501	217.454	31.1882	28.5675	4.80293	13	0	0	1	0	0	70	0	2	0	0	0	36	0	3	0	0	6	1	0	1	1	0	6
	PBS_ATTTACCAGGCAGGGA-1	P14.Bystander	1.15377	28.1126	25.9408	0	0	0	0	42.6711	4.49677	-11.2765	3.36935	1	0	0	4	0	0	3	0	0	0	0	0	0	1	0	0	3	2	0	0	1	0	0	0
	PBS_ATTTACCAGGGAGATA-1	P14.Bystander	0	0	0	0	0	3.418	0	497.996	34.7533	-2.92213	-27.4663	7	0	0	4	0	0	110	1	0	0	0	3	29	0	0	0	0	0	0	0	0	0	0	0
	PBS_ATTTACCAGTTCGCAT-1	P14.Bystander	3.18791	20.0584	53.656	22.2613	17.3725	32.0244	38.2509	96.6439	0	6.90054	-5.04375	8	0	2	0	0	4	7	2	0	3	1	0	23	0	2	1	1	0	3	0	0	1	0	2
	PBS_ATTTCACAGCGACCCT-1	P14.Bystander	130.852	0	24.9847	0	0	0	0	405.266	12.8075	-22.125	12.7488	1	0	0	7	0	0	87	0	0	0	3	2	30	0	3	0	1	2	0	0	0	0	0	0
	PBS_ATTTCACCACGCAAAG-1	P14.Bystander	97.6119	10.1131	65.0333	0	25.2176	8.26249	8.98864	166.347	0	-21.9656	12.6731	28	0	0	0	0	0	27	2	0	0	0	1	34	0	3	0	4	8	1	0	0	0	3	0
	PBS_ATTTCACCACTAACGT-1	P14.Bystander	0	4.15103	34.572	0	0	18.3733	37.4879	40.9221	8.13346	-4.40531	-20.8054	0	0	1	6	0	2	0	0	0	0	0	0	6	1	1	0	0	1	0	0	1	3	0	0
	PBS_ATTTCTGAGTCACGAG-1	P14.Bystander	3.65362	8.75781	16.4894	1.25434	14.5994	50.9418	4.80531	75.9149	0	-9.94006	2.71415	1	0	0	4	0	9	21	0	0	0	2	0	9	0	1	1	1	3	0	0	3	2	0	0
	PBS_ATTTCTGCAGGTATGG-1	P14.Bystander	16.2556	44.1912	13.3741	140.75	3.75391	71.4267	12.297	123.713	5.27801	31.1647	6.43749	3	0	0	2	0	0	14	4	1	0	1	0	8	4	1	0	3	9	1	0	21	1	0	19
	PBS_CAAAGAAAGCGAGAAA-1	P14.Bystander	15.8903	36.8457	10.2048	2.34892	35.3388	0	5.78991	96.4362	0	-1.8334	13.1858	9	0	0	0	0	0	1	0	0	0	1	0	26	0	1	0	6	8	3	0	3	0	0	0
	PBS_CAAAGAAGTCCAGAAG-1	P14.Bystander	9.31628	24.5007	24.1592	231.629	31.4072	0	77.7178	93.95	0	13.1996	-2.49514	6	0	0	0	0	0	32	1	3	0	2	0	25	2	1	1	0	3	2	0	2	1	0	8
	PBS_CAACAACAGACTACGG-1	P14.Bystander	37.4077	10.4211	34.7382	0	0	16.8734	24.4527	152.734	12.1539	-3.26683	-20.9287	3	0	0	0	0	0	20	0	0	0	3	2	32	1	0	0	0	2	0	0	0	0	0	0
	PBS_CAACAACCACGCTATA-1	P14.Bystander	0	0	77.7498	0	0	0	10.3832	238.083	0	-0.870465	-24.7987	1	0	0	0	0	0	12	0	0	0	0	1	17	0	3	0	1	0	1	0	1	0	0	0
	PBS_CAACAACCACTTCAGA-1	P14.Bystander	64.2722	7.8074	0	0.400346	2.10986	26.1034	41.3578	63.7728	0	1.54886	-2.27333	4	0	1	1	0	0	31	1	0	0	3	1	20	1	0	0	0	1	1	0	1	0	1	0
	PBS_CAACAACCAGACCATT-1	P14.Bystander	3.47898	27.3619	14.6707	2.62312	35.1057	52.2142	19.1536	120.838	0	-3.8384	-12.7703	5	0	0	2	0	0	13	5	0	0	1	0	12	1	1	0	5	0	3	0	0	0	0	0
	PBS_CAACAACGTGGCCTCA-1	P14.Bystander	0	21.0903	9.19578	0	35.7662	41.3567	121.015	89.3585	0	-3.10826	-15.951	3	0	0	1	1	0	15	32	1	2	0	0	19	3	1	0	3	10	5	0	2	0	0	0
	PBS_CAACAACTCTATCGGA-1	P14.Bystander	0	0	0	3.45549	16.7189	25.1931	231.481	204.596	0	-0.110892	-23.1997	2	0	2	1	0	51	35	23	1	0	1	0	31	2	5	0	1	0	4	0	0	0	0	0
	PBS_CAACAGTCAGCTACAT-1	P14.Bystander	0	44.6597	57.1006	0	6.55294	0	83.5697	122.143	0	-6.59966	-20.5952	2	0	0	3	0	0	3	3	0	0	1	0	6	2	1	0	0	4	3	0	1	4	0	0
	PBS_CAACAGTCATCCGAAT-1	P14.Bystander	0	0	0	0	52.8755	30.2782	82.0911	101.407	0	9.26342	-13.5276	2	0	0	0	0	25	22	0	3	0	0	0	17	0	1	0	3	0	10	0	0	0	0	0
	PBS_CAACAGTTCCTGTACC-1	P14.Bystander	10.2425	28.6961	9.24959	0	0	12.89	0	55.5097	0	-12.9532	6.80082	0	0	0	5	1	0	0	0	1	0	0	0	9	0	0	0	0	0	0	0	1	1	1	0
	PBS_CAACCAATCAGACAAA-1	P14.Bystander	7.73472	59.6587	40.8926	12.3636	0	0	47.7995	45.1112	13.8385	-6.40987	-10.8672	4	0	0	7	1	0	0	0	0	0	0	0	14	3	0	0	0	5	0	0	4	0	0	0
	PBS_CAACCAATCGGATTAC-1	P14.Bystander	5.30452	5.85185	0	1.87225	13.6797	34.0787	30.2196	60.349	8.82071	11.6908	-10.1165	2	0	1	2	0	46	14	0	0	0	0	0	13	0	1	0	0	15	1	0	1	1	0	0
	PBS_CAACCTCAGGATGTTA-1	P14.Bystander	4.25482	0	12.1035	0.43381	4.60413	61.0062	17.4603	65.5124	10.6558	9.81052	-6.26163	3	0	2	2	0	22	23	1	0	0	1	3	7	1	1	1	0	3	0	0	3	3	0	0
	PBS_CAACCTCAGTCCCAAT-1	P14.Bystander	0	17.2774	0	1.4578	17.2086	24.3538	75.5461	25.7472	6.22354	-1.55931	-16.0919	10	0	0	0	0	0	2	0	1	0	0	0	5	0	1	0	2	2	0	0	0	1	0	0
	PBS_CAACCTCCAAAGACGC-1	P14.Bystander	13.394	86.6509	12.6105	0	37.157	0	65.5312	97.6982	20.719	9.40139	10.9886	8	0	0	0	0	0	1	3	0	0	3	0	18	2	2	0	1	18	2	0	30	0	0	0
	PBS_CAACCTCGTGCAGATG-1	P14.Bystander	0	0	45.1209	294.91	31.7449	0	117.3	64.2413	0	29.3609	9.44323	3	0	0	0	0	0	4	6	0	0	0	2	13	2	4	0	2	12	0	0	0	3	0	13
	PBS_CAACGATAGCCAACCC-1	P14.Bystander	16.5582	10.0836	44.6378	0	0	21.1677	91.7307	108.831	9.03397	-4.37078	-18.4283	1	0	0	1	0	0	0	0	0	0	0	2	17	2	2	1	0	3	2	0	1	2	0	0
	PBS_CAACGATCAATAGAGT-1	P14.Bystander	26.2031	27.1521	23.9354	7.36738	3.98208	0	29.5938	121.523	0	-5.87455	-10.1374	4	0	0	2	0	0	17	0	0	0	1	0	10	0	1	1	4	2	1	0	0	3	0	0
	PBS_CAACGATTCAACTGAC-1	P14.Bystander	23.5297	0	5.18095	0	0	0	213.673	405.359	23.8057	-6.62573	-25.7427	0	0	0	2	0	0	113	1	0	0	5	0	30	1	3	1	0	3	0	0	0	0	2	0
	PBS_CAACGATTCCTTTGAT-1	P14.Bystander	0	22.4719	115.268	5.7195	9.26787	28.3687	0	214.054	14.7651	-5.23918	-25.4839	11	0	0	2	0	0	14	0	1	4	0	5	21	1	6	1	1	1	1	0	0	0	0	0
	PBS_CAACGGCGTAGAGCTG-1	P14.Bystander	10.9888	30.8186	42.7704	55.636	0	0	31.4375	288.639	0	23.2026	7.2269	4	0	0	3	0	0	40	1	0	0	0	0	20	0	1	0	4	1	0	0	0	1	0	1
	PBS_CAAGACTGTCCGGTCA-1	P14.Bystander	24.9576	0	115.981	0.216681	5.32071	6.48677	9.70989	326.656	12.6066	-3.31871	-26.5731	3	0	0	0	0	0	11	0	0	0	0	1	30	1	3	0	2	2	0	0	1	1	0	0
	PBS_CAAGACTGTGGCTCTG-1	P14.Bystander	0	1.28347	67.6503	9.40173	10.0841	0	10.707	148.847	0	-1.04675	-7.13712	8	0	0	0	0	0	7	0	1	0	1	0	7	1	4	1	0	4	1	0	0	0	0	0
	PBS_CAAGACTTCAAGCCGC-1	P14.Bystander	0.785564	88.8139	59.3149	511.043	36.7544	50.7116	0	181.282	25.4361	30.1943	6.19122	12	0	0	0	0	0	16	1	3	0	1	2	48	2	4	0	12	12	2	0	0	2	0	40
	PBS_CAAGACTTCTGAGCAT-1	P14.Bystander	12.4969	0	0	0	0	0	0	327.528	0	-1.9691	-26.3694	2	0	1	1	0	0	111	0	0	0	0	1	23	0	0	0	1	4	0	0	0	0	0	0
	PBS_CAAGAGGAGCCTTGAT-1	P14.Bystander	40.7043	76.3416	0	3.218	4.00024	21.1704	0	98.7647	1.07962	-11.3026	8.01867	1	0	0	5	0	0	0	0	0	0	0	1	23	1	0	0	0	2	0	0	2	0	0	0
	PBS_CAAGAGGCAGGGTTGA-1	P14.Bystander	14.5524	0	0	0	14.5458	18.0188	26.3057	342.392	44.5902	-5.18516	-25.6385	2	0	0	1	0	0	55	7	2	0	1	1	19	0	1	0	0	1	0	0	2	1	0	1
	PBS_CAAGAGGCAGTGGCTC-1	P14.Bystander	51.0255	18.9145	15.1816	0	1.79835	15.554	11.4434	35.9392	4.46495	-21.5107	12.6825	2	1	0	7	0	0	0	0	0	0	0	0	15	0	1	0	2	0	0	0	3	3	2	0
	PBS_CAAGAGGGTATCGAAA-1	P14.Bystander	5.05482	27.0408	41.0063	0	0	0	31.1355	106.171	0.876605	-17.7226	0.99896	0	0	0	1	0	0	0	0	0	0	0	0	12	0	3	0	0	0	0	0	1	0	0	0
	PBS_CAAGCTAAGTGGATTA-1	P14.Bystander	5.32122	17.1609	6.61283	0	34.3341	23.4883	14.81	118.544	0	-2.69691	-11.0783	2	0	0	5	0	2	18	1	3	0	0	0	7	0	1	1	1	3	1	0	1	0	0	0
	PBS_CAAGCTACACGGTGCT-1	P14.Bystander	30.6629	32.9516	33.2979	0	0	36.5392	15.903	150.498	0	-3.065	-23.0308	8	0	0	3	0	0	9	1	0	1	0	2	24	1	0	0	0	3	0	0	0	0	2	0
	PBS_CAAGCTATCCCGAAAT-1	P14.Bystander	20.7188	28.4315	52.9886	0	3.56552	25.0257	12.9084	75.7685	6.14978	-5.35301	4.13364	6	1	0	0	0	0	2	0	0	0	0	2	19	1	4	0	4	5	0	0	0	0	0	0
	PBS_CAAGCTATCGCCAGAC-1	P14.Bystander	3.52202	15.1928	21.3888	0	10.9043	0	115.511	42.8513	0	-6.50353	-10.2596	0	0	0	0	0	0	0	0	0	0	0	0	21	0	1	0	1	5	1	1	0	0	0	0
	PBS_CAAGGGAAGCCTCTCT-1	P14.Bystander	33.2285	13.5706	26.1173	0	0	0	13.1608	129.801	0	0.307131	-11.7318	0	0	0	2	0	0	13	0	0	0	0	0	23	1	5	0	2	7	1	0	0	0	1	0
	PBS_CAAGGGACACGAAAGC-1	P14.Bystander	12.5719	44.5753	8.83173	85.2097	6.59772	39.7871	50.3243	145.838	0	22.572	7.78406	4	0	0	3	0	0	19	0	0	0	2	1	18	1	0	0	0	5	2	0	6	0	0	1
	PBS_CAAGGGATCCCGAAAT-1	P14.Bystander	11.3696	44.6741	51.122	0	20.5978	18.0137	37.2177	110.456	12.6802	-6.05106	-20.897	17	0	1	0	0	0	6	2	0	0	0	0	13	0	5	0	8	0	1	0	2	0	0	0
	PBS_CAATACGCATACGCAT-1	P14.Bystander	24.1902	25.0244	33.6353	1.57748	10.6662	0	9.104	76.2004	1.75384	-9.26186	1.64839	3	0	0	2	0	0	5	0	0	0	0	0	12	1	0	0	1	1	2	0	0	0	0	0
	PBS_CAATACGGTATCAGGG-1	P14.Bystander	54.8895	0	73.0701	6.37732	0	7.96676	22.3207	228.509	0	-6.27261	-24.0713	0	0	0	0	1	0	50	1	0	0	0	0	39	0	3	0	2	4	1	0	0	1	0	0
	PBS_CAATCGAAGCATTGTC-1	P14.Bystander	9.34117	7.44425	69.0844	11.0009	8.45063	6.03886	41.3261	155.842	0	-2.40272	-13.1025	15	0	0	2	0	0	7	0	0	0	5	0	29	0	5	0	1	4	0	0	4	1	0	0
	PBS_CAATCGAAGGATATAC-1	P14.Bystander	34.6807	52.752	25.7364	6.22079	4.24161	0	0	216.824	7.20008	22.2487	7.12904	11	0	0	1	1	0	0	1	0	0	3	1	17	0	3	0	1	7	0	0	0	0	0	0
	PBS_CAATCGAGTAAGCGGT-1	P14.Bystander	7.69957	0	26.4351	0	0.31467	25.203	0	212.87	0	-2.12144	-22.8971	6	0	1	0	0	1	15	1	0	0	0	0	17	0	1	0	2	3	0	0	0	1	1	0
	PBS_CAATCGATCTCGACGG-1	P14.Bystander	0	13.9348	43.0581	0	3.13231	0	66.331	88.6736	0	-14.5517	-11.0484	3	0	0	6	1	0	4	4	3	0	0	1	10	0	2	2	0	0	2	0	1	1	0	0
	PBS_CAATGACCAGAGTAAT-1	P14.Bystander	17.2628	30.1969	7.96269	0	11.6778	39.7558	15.2307	84.0572	0	-4.02849	12.0679	3	0	0	0	0	0	48	0	0	0	0	0	3	0	1	0	2	0	0	0	0	0	0	0
	PBS_CAATGACTCCACGAAT-1	P14.Bystander	0	23.5327	14.6587	306.32	57.0959	25.8332	20.2741	121.984	28.4189	26.3683	8.26255	15	0	0	0	0	0	13	3	1	0	3	1	37	1	0	0	2	12	2	0	8	0	0	18
	PBS_CAATTTCGTTTGGGAG-1	P14.Bystander	17.6348	23.6033	25.5369	15.3953	0.77688	4.56412	0	219.859	19.3983	22.404	7.15075	8	0	0	1	0	0	2	0	2	0	0	0	16	0	1	0	0	2	1	0	0	1	0	1
	PBS_CAATTTCTCTCTGACC-1	P14.Bystander	7.77822	18.1083	67.3899	8.47397	0	20.0718	9.31573	112.096	5.04467	-4.0723	-21.1338	5	0	0	0	0	0	6	0	0	0	0	0	17	2	1	0	0	1	0	0	4	4	1	0
	PBS_CACAACAAGTATGGCG-1	P14.Bystander	83.0667	1.92652	0	0	30.8571	23.5363	65.9425	94.5729	0	-3.64074	-14.4369	19	0	0	3	0	0	0	1	2	0	0	0	9	1	0	0	1	3	2	0	0	1	0	0
	PBS_CACAACACAGACGCTC-1	P14.Bystander	8.69512	37.3824	49.3928	209.325	8.40525	0	191.386	258.186	3.01573	23.4874	6.45033	30	0	0	0	0	0	32	4	2	0	0	1	36	1	6	3	1	8	3	0	1	0	0	11
	PBS_CACAACAGTGGTGATG-1	P14.Bystander	14.1607	57.8088	27.3659	1.99503	0	12.4454	28.3702	52.3793	10.6691	-13.0846	-2.78097	1	0	0	5	0	0	0	0	0	0	1	0	7	0	1	0	0	1	0	0	4	3	0	0
	PBS_CACAACATCACCTGTC-1	P14.Bystander	20.669	66.3168	81.113	106.357	0	52.152	0	203.573	0.406152	24.0212	7.54434	4	0	0	10	0	0	31	1	0	0	5	0	29	3	0	0	1	5	1	0	4	1	0	12
	PBS_CACAACATCGCCACTT-1	P14.Bystander	4.81935	59.5997	35.9458	5.21773	18.7985	0	54.8743	115.2	0	-6.02809	-20.1108	9	0	0	6	0	0	0	2	0	0	0	0	7	0	2	0	2	9	0	0	3	1	0	0
	PBS_CACACAAGTTTCGTAG-1	P14.Bystander	0	14.9641	73.5417	0	0	0.874676	14.6887	190.052	4.53438	-3.90693	-24.7571	0	0	0	1	0	0	4	0	0	0	0	0	17	2	1	0	0	0	3	0	0	1	0	0
	PBS_CACACAATCGTCTACC-1	P14.Bystander	4.81653	31.509	59.1148	2.75863	6.03988	25.612	92.1331	40.0653	11.3147	-14.0279	-11.3139	5	0	0	1	0	0	0	0	1	0	1	1	19	0	3	0	2	1	0	0	0	2	0	0
	PBS_CACAGATGTTTATGCG-1	P14.Bystander	0	44.1634	78.1108	0	0	10.8135	0	69.8979	0	-14.2525	-10.501	0	0	0	7	0	0	1	0	0	0	1	0	13	2	2	0	1	0	0	0	3	1	0	0
	PBS_CACAGATTCACCGCTT-1	P14.Bystander	0	0	41.4326	1.88507	12.1557	131.329	60.6414	36.9262	0	17.3397	-12.693	1	0	2	0	0	3	4	2	0	0	1	0	1	1	1	0	1	6	1	0	4	1	0	0
	PBS_CACAGGCAGGCTCCCA-1	P14.Bystander	54.5473	0	39.4904	0	0	35.0458	0	241.991	17.8733	-0.151246	-26.1084	3	1	0	1	0	73	120	1	0	0	2	0	19	0	2	1	1	1	0	0	0	0	0	0
	PBS_CACAGGCAGGTTGTTC-1	P14.Bystander	40.8692	23.3203	13.7871	0	4.27924	25.3482	0	262.307	22.208	-4.44224	-25.9858	13	1	0	0	0	0	2	0	0	0	13	0	50	0	0	0	3	3	0	0	0	1	0	0
	PBS_CACAGGCCACTCCGGA-1	P14.Bystander	0	104.216	8.79761	282.503	10.7572	8.72698	0	216.388	0	23.6885	6.94105	10	0	0	1	0	1	6	1	0	0	1	1	14	2	2	0	14	9	0	0	0	2	0	8
	PBS_CACAGGCGTAAGGAGA-1	P14.Bystander	1.83351	0	78.7036	0	7.72521	0	48.9171	107.273	0	-5.09508	-19.5101	3	0	0	1	0	1	12	1	0	0	0	0	29	0	1	0	3	3	0	0	0	0	0	0
	PBS_CACATGACAAACAGGC-1	P14.Bystander	0	9.04146	70.2178	0	0	31.934	0	128.895	0	-3.62773	-22.2909	0	0	0	1	0	0	0	0	0	0	0	2	11	0	3	0	0	0	1	0	0	2	0	0
	PBS_CACCAAACAGAGTAAT-1	P14.Bystander	13.8334	0	52.5303	0	16.5003	0	38.5568	186.901	11.0285	-1.20086	-14.8987	5	0	0	1	0	0	23	2	1	0	1	0	13	0	3	0	0	1	3	0	0	1	0	0
	PBS_CACCAAAGTATCGAAA-1	P14.Bystander	0	8.06297	0	0.701188	16.5785	14.0192	61.1401	177.368	1.43066	-1.85957	-20.3755	14	0	0	4	0	1	28	0	1	0	2	0	11	2	4	0	2	4	1	0	2	2	0	0
	PBS_CACCAAAGTCTTACTT-1	P14.Bystander	15.771	34.7729	36.6656	0	0	0	23.2945	50.409	0	-12.1244	-8.95257	2	0	0	2	1	0	0	0	0	0	0	0	9	0	2	1	2	1	1	0	3	0	0	0
	PBS_CACCGTTAGATTGGGC-1	P14.Bystander	0	0	24.5923	82.7988	16.7246	71.5593	118.662	169.581	8.97735	23.9179	8.17841	8	0	0	0	0	0	32	2	0	0	2	2	25	1	0	1	0	1	2	0	2	0	0	3
	PBS_CACCGTTCATAGTCGT-1	P14.Bystander	15.8244	9.48683	22.7829	9.38322	0	27.0541	33.9245	87.8607	0	-9.02996	-12.195	1	0	0	1	0	0	5	2	0	0	0	0	7	1	1	0	3	4	1	0	5	0	0	0
	PBS_CACCGTTGTGGTTTGT-1	P14.Bystander	0	28.5297	1.37607	2.90002	0	0	42.3854	254.497	8.06053	-5.59816	-23.7416	5	0	0	2	0	0	38	1	0	0	0	0	24	2	2	0	1	2	0	0	3	1	0	0
	PBS_CACCGTTGTGTCCCTT-1	P14.Bystander	0	10.1026	50.5304	0.771127	0	16.3345	0.29657	86.5492	0	-3.64377	-21.4935	3	0	0	0	0	0	0	1	0	0	0	0	10	1	2	0	2	1	0	0	1	0	0	0
	PBS_CACCGTTTCGCCAGAC-1	P14.Bystander	49.5307	85.5994	53.6645	150.591	0	0	38.5598	335.519	48.842	23.5354	6.38999	19	0	0	7	1	0	52	3	1	0	1	1	20	0	1	0	1	0	2	0	3	4	0	17
	PBS_CACGAATGTCAAAGAT-1	P14.Bystander	0	52.7571	13.4583	1.63999	13.3416	7.50249	50.8921	112.74	0	-7.80746	-12.1134	4	0	0	0	0	0	8	0	0	0	1	0	18	0	0	1	2	1	0	0	5	0	0	0
	PBS_CACGAATGTCTAGATC-1	P14.Bystander	10.8282	14.2331	0	1.73848	0	0	40.6102	176.155	0	-7.30406	-22.2416	1	0	0	1	0	0	33	2	0	0	1	0	34	1	0	0	0	0	0	0	0	1	0	0
	PBS_CACGAATGTGGCTCTG-1	P14.Bystander	2.64612	22.8274	68.7531	3.64462	20.663	5.62197	0	117.293	0	-1.85718	-21.2048	6	0	0	2	0	0	1	1	0	1	2	1	5	2	3	0	8	24	0	0	0	0	0	0
	PBS_CACGAATGTTAAACAG-1	P14.Bystander	3.2856	65.4123	25.5519	3.2804	6.94445	0	25.1204	101.413	4.74498	-7.13535	-11.2919	2	0	0	2	1	0	0	0	0	0	0	0	14	1	2	0	3	9	0	0	1	0	0	0
	PBS_CACGGGTAGCACCGAA-1	P14.Bystander	0	0	41.6967	1.26245	2.91165	60.0908	88.8005	37.2578	0	11.7997	-15.6653	0	0	1	3	0	19	3	0	0	1	2	0	11	3	2	0	0	1	10	0	3	1	0	0
	PBS_CACGGGTTCGACGAGA-1	P14.Bystander	0	0	36.4068	0	13.0384	26.1917	59.9473	156.182	14.7941	-1.0097	-21.0198	4	0	0	2	0	0	26	0	0	0	3	0	22	1	2	1	0	0	1	0	0	4	0	0
	PBS_CACGTGGAGGCCTGCT-1	P14.Bystander	13.253	45.1104	15.3201	2.91346	16.7981	17.3707	0	150.154	12.8076	-2.19563	-23.3482	11	0	0	1	0	0	20	1	0	1	0	1	9	0	1	0	1	14	0	0	0	1	0	0
	PBS_CACGTGGAGGTCATCT-1	P14.Bystander	181.791	22.8875	10.1974	0	0	42.73	16.712	205.671	39.8059	-24.1642	14.8708	8	0	0	2	0	0	31	12	0	0	0	1	8	4	0	0	0	3	0	0	1	0	17	0
	PBS_CACGTGGCACATACGT-1	P14.Bystander	17.6453	28.8835	73.1009	335.559	43.0175	39.8972	13.5626	405.865	3.6166	27.5098	7.74121	25	0	0	0	0	0	239	1	1	4	11	0	17	2	0	0	8	26	0	0	7	2	0	25
	PBS_CACGTGGTCTAGTACG-1	P14.Bystander	24.0573	7.88352	97.2374	0	0	33.7855	12.2723	175.945	22.6865	-3.6964	-24.0558	1	0	0	3	0	0	0	0	0	0	0	0	16	0	7	0	0	3	0	0	0	0	0	0
	PBS_CACGTGGTCTGCGGCA-1	P14.Bystander	12.0419	5.52772	77.2297	15.4577	3.83427	0	4.77704	189.001	0	-2.82777	-21.7349	0	0	0	0	0	0	24	3	0	0	0	0	17	1	2	0	0	7	0	0	0	0	0	1
	PBS_CACGTTCAGCTGAAGC-1	P14.Bystander	27.5898	18.5348	15.8983	0.627764	0	19.5839	2.96455	358.633	0	-2.13259	-26.3372	2	0	0	1	0	0	39	2	0	0	0	1	17	0	0	0	2	6	1	0	0	0	0	0
	PBS_CACGTTCCACAGTCGC-1	P14.Bystander	0	0.699784	102.989	217.072	18.4918	0	0	150.832	6.2092	27.2024	9.18723	9	0	0	0	0	0	26	1	2	0	0	2	30	0	0	0	0	0	1	0	0	0	0	17
	PBS_CACGTTCTCATGCATG-1	P14.Bystander	13.0714	20.632	7.58229	7.26348	8.72822	46.9034	20.5126	16.9442	15.6199	19.1004	-7.80879	2	0	0	2	0	0	3	2	0	1	1	1	2	0	1	0	0	3	0	0	11	0	0	0
	PBS_CACTAAGAGCATGATA-1	P14.Bystander	136.667	0	74.831	0	0	0	0	345.169	0	-21.812	13.5986	6	0	0	1	0	0	159	1	0	0	5	0	22	0	11	0	0	4	0	0	0	0	2	0
	PBS_CACTAAGCATCCGTTC-1	P14.Bystander	1.52198	10.3915	9.64127	2.01874	0	13.3974	5.675	50.9283	0	-20.9894	-5.39593	0	0	0	3	0	0	3	0	0	0	0	0	0	0	0	2	1	0	0	0	0	1	0	0
	PBS_CACTAAGGTCTCTCCA-1	P14.Bystander	14.419	54.9134	0	0	25.3116	14.5423	70.0141	87.8565	12.8205	-6.33948	-21.9468	5	0	0	1	1	0	21	2	3	1	2	0	29	0	1	0	0	9	0	0	4	0	0	0
	PBS_CACTAAGGTTATGGTC-1	P14.Bystander	0	2.64378	54.2626	15.5318	0	85.7203	0	171.982	0	22.7232	7.77571	3	0	1	2	0	0	18	1	0	0	0	2	5	2	0	0	0	1	0	0	0	0	0	2
	PBS_CACTGAACAGGGAATC-1	P14.Bystander	26.5533	15.4742	89.0617	0	24.0688	35.8993	0	232.61	22.0214	-2.47844	-25.6422	13	0	0	2	0	0	43	2	1	0	9	1	25	0	2	0	6	1	0	0	0	0	0	0
	PBS_CACTGAAGTCTAACTG-1	P14.Bystander	0	0	42.9148	0	8.06982	30.3445	30.5398	266.498	51.3186	-2.14271	-25.704	6	0	0	0	0	0	4	9	1	0	0	1	12	0	1	0	2	3	2	0	0	0	0	1
	PBS_CACTGAAGTTGAGGAC-1	P14.Bystander	0	22.4968	15.7248	6.56647	15.6733	49.8798	11.8498	196.71	0	-5.73007	-24.2007	6	0	1	5	0	0	52	1	0	0	0	1	25	2	0	0	2	1	0	1	0	1	0	0
	PBS_CACTGAATCCGATCGG-1	P14.Bystander	37.7852	3.69924	32.5816	0	11.0125	0	21.7499	120.15	3.51758	-23.7139	-0.535449	5	0	0	2	0	1	21	2	1	0	3	0	7	2	1	0	1	2	0	0	0	0	0	0
	PBS_CACTGGGAGCCGTCGT-1	P14.Bystander	0	0	0	239.763	0	0	32.2164	296.005	0	16.2938	-2.40593	4	0	0	0	0	0	55	2	0	0	0	0	10	0	3	0	1	0	0	0	2	0	0	2
	PBS_CACTGGGAGGATTTAG-1	P14.Bystander	0	67.8518	0	3.6844	1.9396	1.79589	0	225.36	0	-4.42103	-25.8148	7	0	0	0	1	0	18	1	0	0	0	1	24	3	0	0	1	7	0	0	7	0	0	0
	PBS_CACTGGGAGTGAATAC-1	P14.Bystander	0	0	0	0	40.6079	14.5924	93.8678	64.0427	0	11.5176	-16.4345	0	0	0	0	0	32	12	0	2	0	0	0	9	0	1	0	3	1	5	0	0	0	0	0
	PBS_CACTGGGTCCGCACTT-1	P14.Bystander	73.1809	0	77.0041	178.466	0	7.80569	34.3492	256.244	0	29.3683	5.43761	2	0	0	0	0	0	34	3	1	0	0	2	25	3	1	0	3	7	1	0	6	0	2	23
	PBS_CACTGGGTCTACTTCA-1	P14.Bystander	58.4204	33.4953	37.2789	0	0	0	74.8935	78.2128	0	-13.6521	-11.735	2	0	0	7	0	0	2	0	0	0	0	0	23	1	0	0	0	3	3	0	3	2	0	0
	PBS_CACTGGGTCTAGCATG-1	P14.Bystander	0	37.6771	87.2527	12.2094	14.1254	70.8277	35.4812	224.701	12.7929	-2.7675	-25.8801	3	0	0	0	0	7	45	3	0	0	0	3	24	2	0	1	1	4	1	0	6	1	0	0
	PBS_CACTGTCAGCGTTGTT-1	P14.Bystander	1.04852	24.7315	4.05914	0	0	24.5681	0	333.581	0	-2.95008	-26.5415	6	0	0	6	0	0	53	0	1	0	0	0	14	3	2	0	0	4	0	0	0	0	0	0
	PBS_CACTGTCTCTATACGG-1	P14.Bystander	19.3519	9.61184	38.6953	0	0	0	31.6543	91.3799	0.130134	-16.0127	-3.80691	6	0	0	0	0	0	5	0	0	0	0	0	8	1	2	0	0	1	0	0	0	0	0	0
	PBS_CACTTCGAGCGATCGA-1	P14.Bystander	9.27066	12.1886	60.2697	12.054	0	22.8298	3.95365	132.478	2.26855	-3.9425	-21.6766	1	0	0	1	0	0	2	1	1	0	0	0	5	1	2	0	0	0	0	0	0	0	0	0
	PBS_CACTTCGAGGAACGTC-1	P14.Bystander	13.5305	2.74192	48.8111	0	0.705898	40.3723	23.6935	103.664	0.622749	-3.47235	-21.2741	3	0	0	2	0	0	18	0	0	0	2	1	13	1	6	0	0	2	0	0	0	1	0	0
	PBS_CACTTCGCACCGCTGA-1	P14.Bystander	16.6444	32.2499	42.7609	1.16705	0	0	63.598	56.5223	7.53908	-14.832	-10.7693	1	0	0	13	1	0	0	0	0	0	0	0	12	2	2	0	0	0	1	0	0	2	0	0
	PBS_CACTTCGGTGAATAAC-1	P14.Bystander	5.26181	11.6264	25.4233	5.91492	25.5923	49.1527	94.2497	83.2266	0	-0.297423	-15.6153	6	0	1	8	0	0	9	0	0	0	1	0	23	1	2	2	1	2	5	0	1	0	0	0
	PBS_CACTTCGGTGTGGTCC-1	P14.Bystander	23.0738	46.6309	4.17183	100.433	0	0	15.9275	195.516	0	-0.0713148	5.63381	4	0	0	1	0	0	7	1	1	1	0	0	53	0	0	0	7	2	0	0	0	1	0	4
	PBS_CACTTCGGTTGTCATG-1	P14.Bystander	0	0	67.937	0	9.3299	44.2541	60.9604	113.878	5.94951	-1.01611	-24.2095	3	0	3	0	0	0	17	6	0	1	10	0	6	4	4	0	0	1	0	0	0	1	0	0
	PBS_CACTTCGTCGCGGTAC-1	P14.Bystander	15.5606	40.1859	46.5347	1.2608	23.7372	2.89005	57.9755	160.228	0	-6.27349	-22.8434	11	0	0	2	0	0	21	0	0	0	0	2	25	1	1	0	3	3	1	0	5	0	0	0
	PBS_CAGAGCCAGTAGCAAT-1	P14.Bystander	0	52.0174	0	4.10211	13.5438	19.7405	44.2593	104.911	0	-4.21993	-12.0384	1	0	0	2	0	4	25	0	1	0	13	1	8	1	1	0	3	7	1	0	7	0	0	0
	PBS_CAGAGCCGTACCAATC-1	P14.Bystander	44.9325	71.8864	7.52113	1.1635	8.82408	8.11952	0	156.417	2.61847	-18.7704	12.4932	11	0	0	2	0	0	8	0	1	0	2	1	26	1	6	0	8	3	0	0	0	0	0	0
	PBS_CAGAGCCGTCTCCTGT-1	P14.Bystander	0	36.7392	11.4255	0	0	15.5727	105.812	99.9554	17.4026	-5.78878	-19.178	1	0	0	0	0	0	7	0	0	0	0	0	7	0	5	0	4	9	1	0	0	3	0	0
	PBS_CAGAGCCGTGTCATGT-1	P14.Bystander	14.6684	36.3456	30.8267	203.767	7.30425	0	6.29941	426.303	16.8246	15.3506	5.45933	23	0	0	4	0	0	58	3	0	0	0	0	17	1	6	0	4	17	1	0	1	0	0	9
	PBS_CAGAGCCTCCTTGAAG-1	P14.Bystander	187.14	1.77573	0	0	27.0596	0	65.0259	53.3614	0	-25.9569	17.1567	12	0	0	0	0	11	38	28	0	0	13	0	20	0	0	0	1	13	3	0	1	2	6	0
	PBS_CAGATACCATAGATCC-1	P14.Bystander	0	22.8554	59.9359	1.21637	0	12.1868	8.44045	66.3992	0	-3.82224	-2.65096	0	0	0	0	0	0	3	0	0	0	0	1	20	1	1	1	3	1	0	0	0	0	0	0
	PBS_CAGATACTCGCAGTTA-1	P14.Bystander	304.193	0.43225	27.7765	0	0	17.3083	0	89.5617	0	-25.9198	18.4942	5	0	0	2	0	0	14	2	1	0	0	0	30	1	0	0	2	4	0	0	1	0	4	0
	PBS_CAGATCACAAATCAGA-1	P14.Bystander	0	0	84.9227	70.0434	6.33831	0	28.0769	260.522	0	22.4867	7.96738	4	0	0	2	0	0	14	1	0	0	0	0	13	0	5	0	1	3	0	3	0	1	0	1
	PBS_CAGATCACATCGTGGC-1	P14.Bystander	13.7458	21.4075	0	0	24.5259	53.7653	32.0805	30.2905	0	19.5935	-13.5484	5	0	2	0	0	19	13	1	0	0	5	0	6	1	0	0	7	8	1	0	11	0	0	0
	PBS_CAGATCACATTGTGCA-1	P14.Bystander	100.364	0	0	278.144	0	99.1627	97.5307	439.56	0	-2.76586	-27.764	12	0	0	5	0	55	124	1	0	0	3	0	53	1	8	0	0	8	0	0	0	1	1	17
	PBS_CAGATCAGTTAGGGTG-1	P14.Bystander	5.41021	14.3566	19.0542	0	14.0725	30.3511	13.0627	55.4481	0	-1.61228	-13.0851	8	0	0	0	0	6	11	0	1	0	0	0	11	0	7	0	1	3	0	0	2	1	0	0
	PBS_CAGATCATCATCGCCT-1	P14.Bystander	29.0299	51.6454	31.3003	2.53981	8.68969	8.75112	27.9307	100.88	0	-7.20057	-11.3921	12	0	0	1	1	0	8	1	2	0	1	1	22	1	0	0	1	3	2	0	1	2	0	0
	PBS_CAGATTGAGGCTTAGG-1	P14.Bystander	0	15.6646	46.9332	8.64729	0	0.0206226	0.932073	188.818	0	-3.71842	-24.7798	2	0	0	1	0	0	22	0	1	0	4	0	24	1	5	1	0	2	0	0	0	1	0	0
	PBS_CAGATTGAGTTGGAGC-1	P14.Bystander	0	34.0107	0	5.18308	0	0	29.4556	152.08	3.04034	-6.41126	-22.1804	0	0	0	6	0	0	26	4	0	0	0	0	23	0	1	1	0	0	0	0	0	0	0	0
	PBS_CAGATTGCAGCCTTCT-1	P14.Bystander	24.1696	32.142	59.7962	0	5.22379	47.6409	4.70954	283.161	0	-3.01186	-26.2755	15	0	0	4	0	0	8	1	1	0	0	2	20	0	2	0	0	5	0	0	0	0	0	0
	PBS_CAGATTGTCTGTGCAA-1	P14.Bystander	20.7215	0	0	0	10.766	42.4544	40.1841	46.7646	12.8682	7.28147	-13.6783	0	0	0	0	0	64	30	2	0	0	29	0	16	0	0	0	0	1	0	0	0	0	2	0
	PBS_CAGCAATAGCCTGTGC-1	P14.Bystander	0.138025	53.322	2.85944	82.0135	0	0	48.1635	206.983	0	23.0654	7.60106	9	0	0	4	0	0	13	2	0	0	1	0	35	2	1	0	5	3	2	0	0	0	0	2
	PBS_CAGCAATAGCTGCCTG-1	P14.Bystander	0	0	11.6334	3.91186	0	80.3746	128.171	257.882	21.3991	-1.49383	-26.5351	3	0	2	3	0	0	43	1	0	0	0	0	21	1	2	0	0	0	0	0	0	0	0	0
	PBS_CAGCAATAGGTCCGAA-1	P14.Bystander	2.8698	45.5557	32.6775	0	39.2955	8.70849	71.3077	81.8933	12.5759	-5.79125	-11.1159	20	0	0	1	1	0	5	1	0	0	0	1	18	3	1	0	5	3	0	0	3	4	0	0
	PBS_CAGCAATCATTGGCAT-1	P14.Bystander	9.1783	0	20.1059	0.599166	1.65788	7.95515	16.6429	55.1498	2.1613	-6.68957	-3.624	0	0	0	0	0	1	14	1	0	0	0	1	6	0	0	0	1	0	0	0	0	0	0	0
	PBS_CAGCAATGTCGTACTA-1	P14.Bystander	0	27.6197	61.6679	5.9433	2.99316	0	46.0681	125.255	15.5208	-4.59273	-21.22	4	0	0	1	0	0	8	1	2	0	0	0	7	0	1	2	2	0	2	0	4	0	0	0
	PBS_CAGCAATGTGGCCCAT-1	P14.Bystander	0	13.3602	41.9512	0	19.5675	0	16.6811	228.728	0	-2.36591	-22.7676	2	0	0	1	0	0	6	0	1	0	0	1	14	0	1	0	2	4	0	0	3	0	0	0
	PBS_CAGCAATTCCCTAGGG-1	P14.Bystander	5.23247	52.0443	64.1744	1.90274	0	25.4978	26.5747	67.9873	28.3665	-4.56527	-21.3168	6	0	0	2	0	0	1	0	0	0	0	0	30	0	4	0	2	6	0	0	1	1	0	0
	PBS_CAGCACGAGAACGCGT-1	P14.Bystander	16.9466	15.9889	26.4162	0	45.8668	64.5253	6.72894	278.679	0	-2.36593	-26.1602	9	0	0	2	1	0	12	7	0	0	11	1	25	0	3	0	1	3	0	0	0	2	0	0
	PBS_CAGCACGGTTTACCTT-1	P14.Bystander	6.01557	33.4296	64.7328	1.31145	0.716452	3.05908	11.3582	85.1543	0.203888	-5.79539	-20.789	4	0	0	8	0	0	1	4	0	0	0	0	14	0	3	0	1	2	1	0	1	2	0	0
	PBS_CAGCACGTCTGAATCG-1	P14.Bystander	38.723	0	18.5244	4.39769	0	59.5001	69.3524	576.985	52.1611	-2.86035	-27.6836	5	0	0	5	0	0	74	8	1	0	2	0	35	1	5	1	0	1	3	0	1	2	0	0
	PBS_CAGCAGCAGCATATGA-1	P14.Bystander	45.3401	30.5437	24.304	0	1.9903	0	5.35326	369.955	0	-2.68677	-25.6838	10	0	0	5	0	0	33	3	0	0	0	0	39	1	1	0	2	1	0	0	0	0	0	0
	PBS_CAGCAGCAGCTGACAG-1	P14.Bystander	9.93753	38.4995	58.213	2.59118	0	0	54.6456	117.231	0	-6.721	-21.0533	1	0	0	0	0	0	3	1	0	0	0	0	21	0	1	0	2	0	0	0	0	3	0	0
	PBS_CAGCAGCGTTCCTAAG-1	P14.Bystander	147.781	0	0	6.98669	19.4381	0	55.8165	174.875	2.41952	-24.5095	14.8373	12	0	0	0	0	1	117	25	0	2	7	1	11	0	6	0	3	6	1	0	0	0	17	0
	PBS_CAGCAGCTCTTCCACG-1	P14.Bystander	27.4127	0	46.6994	4.06528	22.5208	73.6392	61.1451	181.985	0	-5.64058	-22.0031	9	0	0	0	0	0	11	3	2	0	0	1	21	0	1	0	0	5	1	0	0	3	0	0
	PBS_CAGCCAGAGGTAGTAT-1	P14.Bystander	20.4916	27.3426	46.1449	0	9.55638	0	31.8331	67.8348	2.46872	-9.2399	-11.5815	11	0	0	2	2	0	0	0	0	0	0	0	4	3	3	0	2	0	0	0	0	2	0	0
	PBS_CAGCCAGCAGCGGATA-1	P14.Bystander	0	62.7554	5.30838	313.361	0	3.71862	20.2666	287.345	18.8875	27.3236	8.84161	11	0	0	2	0	0	48	0	0	0	0	3	36	2	0	1	5	2	0	0	0	3	0	9
	PBS_CAGCCAGGTAGTTCCA-1	P14.Bystander	8.18249	45.8438	28.1594	0.0549888	13.3226	21.4035	0	86.0966	15.5749	-2.99313	-21.9992	4	0	0	0	0	0	7	0	0	0	1	0	12	0	2	0	1	12	0	0	0	0	0	0
	PBS_CAGCCAGGTATCTCGA-1	P14.Bystander	29.0709	0	5.62545	17.2581	0	66.4549	32.9048	272.645	0	22.7977	7.14277	2	0	0	2	0	0	93	1	0	0	0	0	14	3	3	0	0	1	1	0	0	0	0	1
	PBS_CAGCGTGAGAGGTGCT-1	P14.Bystander	0.165725	1.40383	0	0.560415	16.5184	3.00422	63.8546	205.326	0	-6.1805	-23.206	5	0	0	0	0	0	20	5	0	0	0	0	24	0	0	0	0	1	1	0	0	0	0	0
	PBS_CAGCGTGAGGGATCTG-1	P14.Bystander	2.24187	51.0307	30.3914	16.9695	0	0	20.9467	348.536	13.1213	-3.39175	-27.1781	1	0	0	1	0	1	27	0	0	0	2	0	37	3	1	0	1	6	1	0	0	2	0	1
	PBS_CAGCGTGCACCACTGG-1	P14.Bystander	31.6042	0	18.9079	5.6656	19.111	34.0916	24.3903	83.3063	0	8.09339	-11.9693	6	1	1	5	0	0	21	0	1	0	1	0	32	0	4	0	1	0	1	0	2	0	4	0
	PBS_CAGCGTGGTAACAGTA-1	P14.Bystander	31.3014	53.7986	15.1305	0	9.0864	0	1.68038	143.837	16.9326	-5.19442	-10.7629	4	0	0	10	0	0	1	2	0	0	2	1	16	1	0	0	3	0	0	0	5	1	0	0
	PBS_CAGCGTGGTACTTCCC-1	P14.Bystander	22.4986	43.0222	7.01288	0	0	0	45.7531	86.8002	0	-11.3169	-13.0042	1	0	0	5	0	0	4	5	0	0	0	0	35	1	4	0	3	3	0	0	3	2	0	0
	PBS_CAGCGTGTCCACGGAC-1	P14.Bystander	19.4287	52.3599	4.22347	0.294225	37.8304	32.592	29.3925	98.7323	0	-4.44272	-23.336	13	0	0	0	0	0	12	0	0	0	3	0	12	0	0	0	2	8	2	0	6	2	0	0
	PBS_CAGCGTGTCCGCAAAT-1	P14.Bystander	101.469	0	0	0.0158041	0	13.1705	22.7934	332.553	36.8345	-21.9616	12.5921	2	0	0	2	0	0	23	1	1	0	0	0	20	1	3	0	0	5	0	0	0	1	1	0
	PBS_CAGGCCAGTAGGTGCA-1	P14.Bystander	10.7392	0	42.543	324.569	0	85.9497	58.692	34.1633	16.7244	29.4694	9.39799	5	0	1	0	0	32	65	2	0	1	2	2	14	1	3	0	1	4	3	0	0	0	0	7
	PBS_CAGGCCAGTCGTCTCT-1	P14.Bystander	15.3733	46.5899	33.4439	3.63702	33.6661	10.7654	34.687	125.893	0	-3.23653	-20.5351	10	0	0	0	0	0	20	6	1	0	0	1	16	2	2	0	2	28	0	0	0	3	0	0
	PBS_CAGGCCAGTGACCGTC-1	P14.Bystander	5.17131	15.832	51.5953	2.96482	7.72342	0	0	102.597	0	-0.77875	-3.35827	1	0	0	0	0	0	4	2	0	0	0	0	16	1	3	0	4	1	0	0	0	0	0	0
	PBS_CAGGCCATCACCATAG-1	P14.Bystander	0	26.704	31.2979	0	17.6965	10.5906	9.27663	169.068	9.3888	-2.57956	-21.4143	4	0	0	0	0	0	1	0	0	0	1	0	12	0	2	0	2	16	1	0	0	1	0	0
	PBS_CAGGCCATCAGGGATG-1	P14.Bystander	13.8783	74.2734	41.6781	400.75	73.549	87.1893	76.1196	39.8949	0	31.4536	6.57986	28	0	0	0	0	0	4	4	1	0	2	1	15	0	1	0	13	29	1	0	11	3	0	27
	PBS_CAGGCCATCGCAACAT-1	P14.Bystander	0	0	49.2872	23.9873	0	20.7682	0	459.479	4.99811	-3.24706	-27.2959	8	0	0	0	0	0	14	5	0	0	0	3	29	2	2	0	0	19	0	0	0	0	0	4
	PBS_CAGGGCTAGAGAGGTA-1	P14.Bystander	3.15491	16.1641	51.0901	0	27.8003	0	23.2904	81.0777	10.3788	1.57285	-11.1076	0	0	0	0	0	0	12	2	0	0	0	0	13	0	0	0	1	3	1	0	1	0	0	0
	PBS_CAGGGCTCAGGTGTTT-1	P14.Bystander	0	0	0	3.40125	25.7626	97.9649	33.097	34.3986	0.735743	20.994	-13.2514	4	0	0	0	0	27	26	3	0	1	1	0	9	0	0	0	2	5	1	0	6	0	0	0
	PBS_CAGGGCTTCTCATAGG-1	P14.Bystander	0	70.2308	26.5782	0	15.1145	21.4225	5.69845	68.4843	0	-7.21711	-10.7592	0	0	0	1	0	0	0	2	0	0	0	0	8	3	0	0	6	16	1	0	5	3	0	0
	PBS_CAGGTATAGACGATAT-1	P14.Bystander	0	19.5777	47.2004	0	0	0	80.5926	173.755	49.2847	-25.3126	3.81993	2	0	0	2	0	0	16	3	0	0	0	0	11	0	1	0	2	0	2	0	0	0	0	0
	PBS_CAGGTATAGAGCAAGA-1	P14.Bystander	5.02404	11.4697	10.5989	136.201	0	29.8581	0	37.5575	11.9457	28.6411	7.88961	0	0	0	5	0	0	0	0	0	0	0	0	7	0	3	0	0	1	0	0	1	1	0	10
	PBS_CAGGTATCAACCTAAC-1	P14.Bystander	0	12.3046	31.8387	4.27252	3.06909	70.794	33.5428	289.338	27.896	-3.35953	-26.2131	10	0	0	5	0	0	59	5	0	0	0	0	16	3	0	0	1	2	0	0	1	2	0	0
	PBS_CAGGTATCACGTACAT-1	P14.Bystander	23.1305	12.5549	77.3768	2.46306	1.81803	5.49631	22.1128	111.678	3.75744	-0.261439	-8.52051	9	0	0	0	0	0	3	2	2	0	0	0	13	0	4	0	0	0	0	0	0	0	0	0
	PBS_CAGGTATGTCTCACGG-1	P14.Bystander	16.2583	31.9964	11.7819	1.72129	1.97728	16.7647	87.4881	210.515	10.7223	-3.67375	-25.4656	12	0	0	5	0	0	22	1	0	1	0	0	16	1	0	0	4	10	0	0	2	2	0	0
	PBS_CAGTGCGGTCCCACGA-1	P14.Bystander	0	43.3615	31.5211	0	21.024	0	73.5622	124.903	0	-7.87701	-12.1156	5	0	0	2	0	0	0	1	0	0	0	0	21	2	2	0	4	3	0	0	2	2	0	0
	PBS_CAGTGCGTCCTACCAC-1	P14.Bystander	3.84854	8.29822	52.6466	0	0	4.07401	0	155.913	0	-8.9447	-3.48425	0	0	0	4	0	0	3	0	0	0	0	1	16	0	3	0	0	2	0	0	0	0	0	0
	PBS_CAGTGCGTCGGCATTA-1	P14.Bystander	0	0	78.0248	276.74	0.556863	0	19.8788	186.463	0	30.317	5.77061	14	0	0	0	0	0	36	1	0	0	0	0	12	6	4	0	8	6	0	0	3	0	0	8
	PBS_CAGTGCGTCTCCACTG-1	P14.Bystander	2.37943	28.9843	53.9972	0	42.5609	0	81.3041	68.5734	0.885382	14.26	11.7038	7	0	0	1	1	0	0	1	2	3	5	0	9	0	1	1	1	12	3	0	1	2	0	0
	PBS_CAGTTAGAGAGTTCGG-1	P14.Bystander	0.987592	0	0	1.00898	1.85611	0	56.5821	264.443	13.2155	-1.94842	-26.345	6	0	0	0	0	0	35	2	0	0	1	1	25	0	0	0	0	0	1	0	3	0	0	0
	PBS_CAGTTAGCACATGAAA-1	P14.Bystander	5.57633	0	0	11.332	2.89226	10.3521	87.7934	96.6991	16.6622	-2.66442	-16.6962	2	0	1	0	0	0	22	24	1	0	0	0	23	2	4	1	1	0	1	0	0	1	0	0
	PBS_CAGTTAGCATGGTGGA-1	P14.Bystander	9.66142	0	17.6235	0	0	56.6475	57.1115	63.3864	19.1792	17.4924	-13.5358	2	0	0	0	0	28	42	2	0	0	2	0	15	0	1	2	0	2	0	0	0	0	1	0
	PBS_CAGTTAGTCGTAACAC-1	P14.Bystander	0	38.2062	0	3.74063	19.6654	4.30111	8.66189	81.8304	0	-7.68351	12.952	11	0	0	0	0	1	9	4	0	1	4	1	15	2	0	0	3	8	0	0	0	0	0	0
	PBS_CAGTTCCGTAATGATG-1	P14.Bystander	61.7048	0	38.035	0	19.6597	135.733	57.0517	139.525	0	-21.4555	12.6826	21	0	2	5	0	0	11	1	0	1	3	2	40	3	4	0	3	6	2	0	1	2	0	0
	PBS_CAGTTCCGTGGCTACC-1	P14.Bystander	20.8202	0	71.6665	0	32.2652	3.44994	0	341.895	15.0029	-2.89088	-26.9288	2	0	0	0	0	0	13	3	0	0	1	4	33	0	3	0	4	13	0	0	0	0	0	0
	PBS_CAGTTCCTCACCCTCA-1	P14.Bystander	41.8661	4.84628	66.5283	304.852	26.3716	20.8214	71.8922	53.2995	15.6359	29.3504	9.06631	13	0	0	1	0	0	1	4	5	0	0	0	26	1	4	0	3	0	1	0	0	0	0	17
	PBS_CAGTTCCTCATCACCC-1	P14.Bystander	3.79358	26.8132	0	5.67037	0	25.104	74.2292	67.7175	11.3422	-8.95167	-14.7525	1	0	0	2	0	0	0	0	0	0	0	0	13	2	0	0	1	1	0	0	2	4	0	2
	PBS_CATACAGAGACGACTG-1	P14.Bystander	9.3758	0	0	2.06213	4.92468	11.0302	101.004	220.718	0	-1.65192	-23.9347	4	0	1	1	0	25	61	4	0	0	0	0	24	0	0	0	0	0	0	0	0	2	0	0
	PBS_CATACAGCATGGCACC-1	P14.Bystander	27.0537	57.0019	74.6271	28.0515	0	9.71529	76.6119	242.7	1.13133	-5.96637	-25.8455	3	0	0	1	0	0	24	1	1	0	0	0	36	0	4	0	0	3	0	0	2	0	0	0
	PBS_CATACAGGTGTAAATG-1	P14.Bystander	6.09958	30.3922	30.2726	0	15.0437	3.65412	44.8887	69.5193	0	-7.38874	-13.2037	1	0	0	3	1	0	9	0	1	0	0	0	17	0	0	0	1	13	0	0	5	0	0	0
	PBS_CATACCCAGAGTGTGC-1	P14.Bystander	35.8776	49.1421	26.0171	264.535	20.3832	55.6841	11.8318	105.466	0	29.3216	8.23976	14	0	0	1	0	0	19	3	0	0	8	0	14	1	2	0	6	13	0	0	10	3	1	21
	PBS_CATACCCCAATCAAGA-1	P14.Bystander	3.69462	0.701376	1.15897	0	7.124	0	109.867	203.88	0	-25.2652	4.02138	3	0	0	1	0	0	97	0	1	0	0	0	16	0	0	0	0	0	1	0	0	1	0	0
	PBS_CATACCCCATACAGAA-1	P14.Bystander	10.8608	38.1554	32.1949	176.287	10.1502	0	99.8671	163.31	0	24.9046	8.21459	12	0	0	4	0	0	0	1	1	0	0	0	17	3	2	0	5	7	3	0	3	0	0	5
	PBS_CATACCCGTGGATCAG-1	P14.Bystander	0	0	0	5.15189	0.935544	5.38342	43.5356	155.949	0	0.334424	-15.2869	0	0	0	0	0	0	16	0	0	0	0	0	11	0	0	0	0	3	0	0	0	0	0	0
	PBS_CATACCCGTTAGGGAC-1	P14.Bystander	16.5411	5.85563	92.5881	0	7.53638	56.4926	0	164.736	13.622	-3.24848	-24.9381	15	0	0	0	0	0	1	0	0	0	0	0	21	2	0	0	0	2	0	0	0	0	0	0
	PBS_CATACCCGTTGGTACT-1	P14.Bystander	5.61968	99.5436	36.6042	0	3.41848	0	46.1527	58.1268	0	-16.3783	-6.54122	2	0	0	14	5	1	0	3	0	0	0	3	14	1	2	0	0	10	0	0	6	2	0	0
	PBS_CATACCCTCGAAGTGG-1	P14.Bystander	4.91958	48.6888	0	6.72933	0	0	67.8282	295.22	3.75284	-6.02704	-24.5018	7	0	0	1	2	1	36	0	0	0	0	0	33	0	1	0	2	1	0	0	10	0	0	0
	PBS_CATACTTGTCACTCAA-1	P14.Bystander	5.24973	36.6875	29.4617	5.26467	2.76795	20.0421	22.45	147.238	3.51502	-5.46765	-24.1961	3	0	0	3	0	0	1	1	0	0	0	0	30	1	1	0	2	1	2	0	2	2	0	0
	PBS_CATACTTGTCGGTGTC-1	P14.Bystander	5.83507	17.8266	0	0	25.7339	58.3522	77.0364	36.6691	0	-0.212789	-16.2172	6	0	0	1	0	5	11	11	0	0	2	0	7	1	0	0	3	3	3	0	3	0	0	0
	PBS_CATACTTGTGCATTAC-1	P14.Bystander	10.9199	0.965206	39.5474	0	9.69955	21.5269	51.8558	58.3655	0	-6.56614	-19.0789	9	0	0	3	0	0	2	1	0	0	0	2	14	3	0	2	0	0	2	0	0	0	0	0
	PBS_CATACTTTCAATCAGC-1	P14.Bystander	30.1054	13.5544	0	0	10.4435	4.36259	36.9675	56.7002	0	-19.2029	9.18367	5	0	0	0	0	0	8	10	0	1	2	0	10	1	0	1	0	3	0	0	1	0	1	0
	PBS_CATACTTTCCCTCTAG-1	P14.Bystander	5.98388	0	5.79349	1.97601	21.8621	48.8746	35.1261	92.2662	13.7068	4.44956	-3.26291	0	0	0	0	0	0	6	1	0	0	0	3	3	1	0	0	1	3	0	0	1	0	0	0
	PBS_CATAGACAGAGCATAT-1	P14.Bystander	14.8048	44.268	0	4.73986	42.7595	18.1499	19.9094	40.2535	5.75268	-0.188074	12.0086	15	0	0	2	0	3	1	4	1	0	0	3	12	0	0	0	8	6	1	0	5	1	0	0
	PBS_CATAGACAGGTTCCGC-1	P14.Bystander	0	0	26.5174	0	0	36.3226	112.996	54.4095	0	3.92144	-16.1752	1	0	0	2	0	0	6	3	0	0	1	0	6	2	0	0	0	1	4	0	1	0	0	0
	PBS_CATAGACGTTATGTGC-1	P14.Bystander	4.4014	35.6547	0	0	62.2573	46.6684	30.5399	44.4873	0	24.4131	-7.72308	4	0	1	0	0	8	18	8	3	2	41	0	10	0	0	0	1	13	3	0	19	0	0	0
	PBS_CATAGACGTTGCCAAT-1	P14.Bystander	4.83077	38.7511	10.1375	22.5809	0	20.4597	3.88691	347.06	0	-4.4993	-27.2763	4	0	0	0	0	0	9	1	1	0	0	1	45	0	0	0	0	2	0	0	3	0	0	2
	PBS_CATCAAGGTCCTGGTG-1	P14.Bystander	0	12.9738	31.438	2.46722	23.2667	28.056	9.03601	70.6114	6.22511	8.89487	11.3278	0	0	0	0	0	0	0	0	1	0	0	4	14	0	2	0	1	0	0	0	1	0	0	0
	PBS_CATCCACGTAGCGCCT-1	P14.Bystander	0	6.69925	0	0	17.8271	26.1588	47.3668	52.2633	0	-3.01287	-14.843	2	0	0	1	0	1	4	1	0	1	2	1	6	0	0	0	5	2	1	0	1	0	0	0
	PBS_CATCCACGTATCAGGG-1	P14.Bystander	0	0	31.9891	0	24.9182	27.9874	50.5918	60.487	0	8.54947	-19.3305	5	0	0	1	0	2	4	0	0	0	0	0	10	0	1	1	1	1	1	0	2	1	0	0
	PBS_CATCCACTCACTCTTA-1	P14.Bystander	11.3841	18.6159	37.5961	0	34.3044	5.85257	22.9792	114.857	0	-4.77568	-23.4754	12	0	0	0	0	0	0	0	0	0	0	0	8	1	3	0	1	6	0	0	0	0	2	0
	PBS_CATCCCACAACACTAC-1	P14.Bystander	2.64586	44.258	69.9992	3.45522	14.4036	4.7014	2.09849	244.836	0	-3.77511	-25.3072	10	0	0	0	0	0	0	3	3	0	0	0	17	0	0	0	1	8	0	0	0	0	0	0
	PBS_CATCCCACAACTACGT-1	P14.Bystander	16.6071	10.9166	4.50637	241.144	13.9514	8.83325	64.959	190.648	0	28.4896	9.452	13	0	1	0	0	0	47	0	0	0	0	0	20	0	2	0	0	0	1	0	2	1	0	13
	PBS_CATCCCACAGCTGTAT-1	P14.Bystander	8.03229	4.24836	19.3368	0	12.6499	46.2472	24.4051	210.6	6.85673	-2.62754	-23.3207	6	0	0	5	0	0	85	3	3	0	2	0	10	0	2	0	1	0	0	0	0	0	0	0
	PBS_CATCCCAGTCGCACAC-1	P14.Bystander	4.32363	36.1642	22.3579	9.9584	24.932	25.297	0	88.3411	3.74925	-6.11261	11.9559	5	0	0	1	0	1	22	0	0	0	4	1	14	1	1	0	2	8	0	0	2	0	0	0
	PBS_CATCCCATCAGGTGTT-1	P14.Bystander	14.0645	11.4739	52.6262	0	0	41.6002	9.73683	93.1449	0	-1.70575	-23.1696	0	0	0	0	0	0	9	0	0	0	0	0	14	0	0	0	0	7	0	0	1	0	0	0
	PBS_CATCCGTAGAACTCCT-1	P14.Bystander	4.94353	42.054	20.2852	0	3.21405	11.0755	36.3106	259.243	15.3037	-5.34142	-25.5918	13	0	0	0	2	0	21	1	0	0	2	1	10	2	0	0	1	6	0	0	2	0	0	0
	PBS_CATCCGTGTCCACGCA-1	P14.Bystander	6.59337	16.0781	49.8882	26.764	14.0772	13.4223	111.328	83.3386	0	9.94442	-15.5586	6	0	0	0	1	0	19	14	1	0	0	0	15	1	1	2	4	3	1	0	1	1	0	0
	PBS_CATCCGTGTGTTACTG-1	P14.Bystander	0	31.0224	22.7227	13.2357	0	16.3633	0.855153	234.652	3.49509	-4.6596	-23.3625	5	0	0	0	0	0	8	1	1	0	0	0	44	1	3	0	0	4	1	0	0	2	0	0
	PBS_CATCGCTGTACGAAAT-1	P14.Bystander	12.2927	31.6724	16.3952	20.2145	18.2056	27.7803	20.1009	110.327	0	4.73945	-10.2795	0	0	0	1	0	0	7	4	0	0	1	1	9	4	1	0	7	0	1	0	2	0	3	0
	PBS_CATCGCTGTTGCTCCT-1	P14.Bystander	0	12.0513	2.14451	523.898	0	0	50.9716	199.807	53.18	28.0966	8.07484	9	0	0	1	0	0	27	3	1	0	0	0	28	3	1	0	4	3	1	0	1	1	0	35
	PBS_CATCGCTTCCAAAGGG-1	P14.Bystander	30.2925	0	30.8169	0	15.515	25.538	30.1329	78.2617	0	13.945	0.0944177	3	0	2	0	0	0	11	6	1	0	0	0	21	1	1	0	0	1	0	0	2	0	1	0
	PBS_CATCGCTTCGACACCG-1	P14.Bystander	0	23.2668	26.959	3.90448	15.166	57.9727	134.155	218.669	0	-6.3919	-23.763	5	0	0	1	0	0	15	6	1	0	2	0	9	3	0	0	0	0	0	1	1	1	0	0
	PBS_CATCGCTTCTTGTTAC-1	P14.Bystander	35.42	31.5798	91.6816	15.4388	0	0	2.00317	165.062	0	-6.30173	-20.9815	4	0	0	3	0	0	4	0	0	0	0	0	12	0	6	0	2	1	0	0	0	1	1	0
	PBS_CATCGGGAGTCCCAAT-1	P14.Bystander	0	23.6074	0	2.408	0	0	0	214.697	4.79535	-2.69229	-25.5525	2	0	0	0	1	0	17	0	0	0	0	1	8	0	2	0	1	1	0	0	0	0	0	0
	PBS_CATCGGGCAAACGAGC-1	P14.Bystander	0	24.689	11.7552	1.37789	18.1989	0	17.2157	114.257	0	-5.45339	-2.07805	6	0	0	1	0	0	3	2	0	0	0	1	11	0	1	0	4	2	0	0	0	1	0	0
	PBS_CATCGTCAGCGACTGA-1	P14.Bystander	18.9717	54.6125	0	0	52.1282	39.5859	0	226.226	7.89972	-3.63692	22.2247	12	0	2	1	0	0	28	3	0	0	22	1	17	3	0	0	14	6	0	0	2	0	0	0
	PBS_CATCGTCAGGCACTAG-1	P14.Bystander	18.7758	20.7646	5.78521	2.66477	0	0	58.611	227.589	0	-6.29681	-24.037	13	0	0	1	0	0	45	2	0	0	0	0	21	0	2	1	0	0	0	0	0	1	0	1
	PBS_CATCGTCCACGACGAA-1	P14.Bystander	3.065	0	0	5.80586	12.8341	31.2987	172.837	147.309	0	2.45504	-17.5788	5	0	0	5	0	0	50	0	2	0	2	0	9	0	5	1	1	3	1	0	0	0	0	0
	PBS_CATCGTCCACTGGCGT-1	P14.Bystander	0.151904	0	15.8652	0	0	16.8682	16.6749	333.295	0	-1.8749	-24.4464	6	0	0	4	0	0	60	1	0	0	0	0	14	2	0	0	3	6	0	0	0	0	0	0
	PBS_CATCGTCGTTGTCAGT-1	P14.Bystander	0	50.3435	0	0.780445	0	0	23.6959	60.6672	0	-12.9474	5.98176	3	0	0	2	2	1	1	0	0	0	0	0	17	0	0	0	3	5	0	0	4	0	0	0
	PBS_CATCGTCTCTAGGCCG-1	P14.Bystander	0	10.7714	18.6428	3.57541	0	32.8095	39.0296	70.7965	14.3441	10.6184	-2.06758	1	0	1	1	0	3	4	1	1	0	0	0	11	2	0	0	2	8	0	0	1	0	0	0
	PBS_CATCGTCTCTTCGCTG-1	P14.Bystander	2.84677	27.7034	18.5794	3.62748	3.4605	0	10.8496	65.2818	6.21857	-12.8561	2.1011	11	0	0	2	1	1	6	0	0	0	0	0	10	0	0	0	2	3	0	0	0	0	0	0
	PBS_CATGAGTCAGCCGTCA-1	P14.Bystander	17.2049	5.42103	14.259	11.9046	11.7948	33.4956	46.8613	192.411	18.741	-1.26707	-26.2315	2	0	0	0	0	0	61	1	0	2	1	2	50	0	4	0	2	0	0	0	0	0	0	0
	PBS_CATGAGTGTCCATCTC-1	P14.Bystander	21.5669	55.1066	32.8443	0	1.37644	1.47441	35.9768	111.07	0	-6.20228	-10.4624	12	0	0	4	0	0	0	0	0	0	0	0	26	0	0	0	4	2	0	0	12	2	0	0
	PBS_CATGAGTGTTCAAAGA-1	P14.Bystander	29.6426	0	0	1.57504	21.0732	52.0025	28.9249	100.837	0	7.97608	-11.0219	2	0	1	0	0	8	49	2	3	0	1	0	19	0	1	0	9	0	1	0	2	0	0	0
	PBS_CATGAGTTCGTTATCT-1	P14.Bystander	0	2.55872	24.4955	0	2.62993	29.4141	45.6269	49.5114	7.96976	-2.2273	-16.1634	3	0	0	1	0	0	11	3	0	0	0	0	9	0	2	0	1	0	0	0	0	1	0	0
	PBS_CATGAGTTCGTTGTGA-1	P14.Bystander	48.0584	0	61.7289	0	0	28.9807	11.1828	238.219	0	-2.01082	-25.6212	7	0	0	1	0	0	27	1	0	0	1	0	20	0	0	0	0	0	1	0	0	1	0	0
	PBS_CATGCCTTCCAGGACC-1	P14.Bystander	25.3806	60.9289	46.1177	6.25539	3.11836	0	32.3061	111.783	0	-5.87659	-10.5269	7	0	0	4	2	0	0	0	0	0	0	0	30	0	0	2	0	4	1	0	11	6	0	0
	PBS_CATGCGGAGGCTGTAG-1	P14.Bystander	14.8747	15.8711	50.4342	28.4778	22.4562	18.6155	5.34861	127.075	0	4.20269	6.28226	5	0	0	0	0	0	13	1	2	0	1	0	8	3	0	0	3	2	0	0	0	0	0	1
	PBS_CATGCGGAGTTGGCTT-1	P14.Bystander	9.33598	44.3936	23.6646	26.4215	1.72699	0	3.50236	208.34	20.6223	-5.98306	-26.3537	7	0	0	1	0	0	4	0	0	0	0	0	30	2	0	1	0	1	0	0	2	0	0	0
	PBS_CATGCGGCATCTATCT-1	P14.Bystander	0	4.21125	109.973	2.33939	21.1544	1.0675	16.5911	84.0788	6.84467	10.4472	5.68398	2	0	0	0	0	0	0	1	1	0	5	2	6	0	2	0	0	6	1	0	0	0	0	0
	PBS_CATGCTCCAGCCCACA-1	P14.Bystander	0	0	2.99575	15.8137	8.52997	44.6003	77.3916	150.859	0	-6.437	-23.621	7	0	0	0	0	0	17	2	2	0	0	0	23	1	0	0	0	2	1	0	2	3	0	0
	PBS_CATGCTCGTATGCTAC-1	P14.Bystander	0	17.3925	67.5027	0	1.70191	4.13761	6.19259	140.007	9.52524	-2.90202	-22.4721	2	0	0	2	0	0	5	0	0	0	0	1	11	0	2	0	0	1	0	0	1	2	0	0
	PBS_CATGGATCAACCCGCA-1	P14.Bystander	27.7859	95.6729	26.8754	177.857	66.9003	3.07285	3.98913	110.306	0	27.9646	9.01419	40	0	0	1	0	0	26	21	3	0	6	2	18	4	0	0	11	12	0	0	3	1	0	2
	PBS_CATGGATGTAGCTGAG-1	P14.Bystander	0.332774	27.0014	21.636	3.40777	14.6107	19.4982	47.5192	72.5398	0.571251	-11.3333	-12.1068	11	0	0	3	0	0	2	2	0	0	0	1	12	2	0	0	1	2	0	0	11	4	0	2
	PBS_CATGGATTCCGGTAGC-1	P14.Bystander	44.8095	0	55.0251	231.198	0	0	78.4395	188.428	0	4.35866	-10.1193	3	0	2	0	0	2	28	1	0	0	0	0	16	0	5	0	6	5	1	0	3	0	1	3
	PBS_CATGGATTCGGTAGGA-1	P14.Bystander	26.4056	43.9394	23.3583	0	0	0	86.1295	86.7858	0	-17.7888	-7.71903	4	0	0	6	1	0	0	0	0	0	2	0	21	1	2	0	4	3	1	0	1	1	0	0
	PBS_CATGGATTCGTAGGAG-1	P14.Bystander	20.7296	41.1953	51.7097	4.19114	0	8.88696	15.743	195.74	0	-4.30577	-25.2939	3	0	0	0	0	0	13	2	0	0	1	0	20	0	1	0	1	8	0	0	0	2	0	0
	PBS_CATGGTAAGGTCCTGC-1	P14.Bystander	0	0	62.7982	0	6.79148	41.7143	148.696	74.5309	2.9851	-7.66196	-19.6251	0	0	0	0	0	3	28	1	0	0	0	1	3	0	0	0	3	12	1	0	0	0	0	0
	PBS_CATGGTACAAGAATAC-1	P14.Bystander	9.10988	0	0	0	0	0	0	448.498	18.3581	-1.52314	-26.1937	6	0	0	0	0	0	145	7	0	0	0	2	43	0	5	0	0	0	0	0	0	0	1	0
	PBS_CATGGTAGTGTATACC-1	P14.Bystander	0	0	0	0.744801	0	28.6234	9.83643	452.054	75.7268	-3.06781	-27.2632	2	0	0	2	0	0	39	9	0	0	0	2	30	1	1	0	2	0	0	0	0	0	0	0
	PBS_CATTCATAGGATGGCT-1	P14.Bystander	4.71569	5.1626	0	0	6.70241	51.9379	83.0945	30.0694	0	11.9703	-16.3655	0	0	1	7	0	0	12	0	1	0	0	0	12	0	1	0	2	1	2	0	1	0	0	0
	PBS_CATTCATCAAAGCAAT-1	P14.Bystander	11.3803	0	56.9624	0	0	0	40.594	367.331	16.0711	-1.83983	-25.493	1	0	0	0	0	0	10	0	1	0	0	0	30	1	1	1	0	3	0	0	0	0	0	0
	PBS_CATTCATGTTCCGTTC-1	P14.Bystander	0.180332	0	24.4827	0	4.26735	72.1774	52.1462	68.6014	0	17.7206	-13.4745	1	0	0	0	0	39	24	1	0	0	0	0	6	1	8	0	0	0	1	0	0	0	0	0
	PBS_CATTCCGAGAGCAGCT-1	P14.Bystander	3.29917	0	0	0	1.07709	32.3032	104.961	42.6218	0	11.7871	-16.4489	7	0	0	3	0	12	23	0	0	0	2	0	8	1	0	0	0	2	0	0	0	0	2	0
	PBS_CATTCCGCAAGTGGTG-1	P14.Bystander	47.1299	13.468	19.6594	0	0	19.0044	27.9315	189.584	31.8699	-2.48413	-25.1091	3	0	0	3	0	10	42	0	0	0	0	1	32	0	6	0	0	3	1	0	2	1	0	0
	PBS_CATTCCGCAGGAACCA-1	P14.Bystander	1.57953	1.76833	46.6246	8.76367	0	4.07084	25.4994	246.207	10.8852	-5.29109	-25.0039	9	0	0	0	0	0	20	0	3	0	0	0	12	0	1	0	0	4	0	0	0	1	0	0
	PBS_CATTCTACACGAAGAC-1	P14.Bystander	6.11348	43.2173	57.1218	34.1432	19.7344	4.54677	48.9655	302.179	7.97434	23.2535	6.59668	9	0	0	0	0	0	23	3	0	0	3	0	32	0	4	0	2	11	2	0	0	1	0	1
	PBS_CATTCTAGTCTTTCTA-1	P14.Bystander	15.5568	3.92333	38.5513	0	5.69656	31.5775	0	154.143	0	-2.49932	-21.6358	11	0	0	0	0	0	1	1	0	0	0	0	34	2	0	0	2	6	0	0	0	2	0	0
	PBS_CATTCTATCAGACTGT-1	P14.Bystander	0	2.04813	32.9896	0	0	48.5307	0	122.015	5.1108	5.88375	-9.95557	1	0	0	1	0	28	7	1	1	0	0	0	12	1	4	0	0	0	0	0	0	0	0	0
	PBS_CATTCTATCGTTCATT-1	P14.Bystander	0.473127	0	16.5623	243.412	0	18.8303	24.4441	448.79	14.7811	27.6479	9.31148	3	0	0	7	0	0	95	0	2	0	0	0	15	0	2	0	0	4	0	0	0	0	0	20
	PBS_CATTGAGAGCAATAAC-1	P14.Bystander	7.36631	43.2656	29.5609	0	0	0	16.5546	83.3483	2.28678	-10.8771	2.02309	3	0	0	0	0	0	0	0	0	0	0	0	6	0	0	0	1	0	0	0	0	3	0	0
	PBS_CATTGCCTCGTCTACC-1	P14.Bystander	4.83074	106.367	0	0	0	49.8547	112.47	80.5165	0	-12.1869	-3.99731	15	0	0	16	5	0	0	2	0	0	1	0	14	4	0	0	2	1	3	0	2	0	0	0
	PBS_CATTTCACACGCTATA-1	P14.Bystander	19.4322	160.284	0	11.1992	56.0622	0	6.81988	125.627	0	-4.01953	22.4273	16	0	0	2	2	0	5	10	0	8	23	0	46	2	0	0	11	17	1	0	21	2	0	0
	PBS_CATTTCAGTAGATCCT-1	P14.Bystander	0	21.6545	40.7313	0	0	0	51.5534	110.614	11.4213	-5.52556	-19.6236	1	0	0	7	0	1	18	5	2	0	1	0	14	0	1	1	0	0	0	0	0	0	0	0
	PBS_CATTTCAGTCCAAATC-1	P14.Bystander	79.6178	0	16.6802	0	7.98728	7.30512	51.6549	224.337	0	-21.8557	12.3863	3	0	0	1	0	0	23	2	0	0	2	0	31	1	0	0	2	1	3	0	1	2	1	0
	PBS_CATTTCAGTCGCGTCA-1	P14.Bystander	16.0028	61.8986	28.5665	103.214	3.80823	4.35746	22.5354	196.115	0	23.0401	7.23727	10	0	0	6	0	0	13	2	0	1	4	1	34	0	2	1	1	8	1	0	1	0	0	5
	PBS_CCAAGCGGTTATGACC-1	P14.Bystander	0	5.17891	100.409	0	0	29.6789	14.6982	210.501	0	-1.79338	-24.8799	4	0	0	1	0	0	5	0	0	0	0	0	21	0	2	0	0	0	0	0	0	0	0	0
	PBS_CCAATGAAGGAGAGTA-1	P14.Bystander	0	0	64.3019	0	17.474	0.966785	0	229.733	0	-1.47722	-24.5469	5	0	0	2	0	0	7	0	1	0	0	1	9	0	1	0	5	4	0	0	1	0	0	0
	PBS_CCAATGATCCATACTT-1	P14.Bystander	0	0	25.3405	0	3.22133	64.825	47.0116	51.3781	0	1.47073	-14.723	4	0	0	3	0	0	1	0	0	0	0	0	2	2	0	0	2	0	0	0	2	0	0	0
	PBS_CCAATGATCCTGCCAT-1	P14.Bystander	31.5165	0	0	0.51303	37.2937	80.6489	79.1862	128.813	0	7.95285	-11.0484	10	0	0	1	0	0	72	5	1	0	0	0	24	2	2	0	5	1	3	0	1	2	0	0
	PBS_CCAATTTAGTAGGGTC-1	P14.Bystander	0	10.4367	23.648	0	9.10646	0	30.9211	169.635	0	-5.03024	-21.3225	1	0	0	0	0	0	17	0	1	0	0	0	18	4	2	0	1	5	0	0	1	1	0	0
	PBS_CCACAAACACTGAATC-1	P14.Bystander	0	0	0	209.742	0	0	0	457.06	0	24.1344	7.03342	15	0	0	0	0	0	118	1	1	0	1	1	26	0	1	0	0	4	0	0	0	0	0	9
	PBS_CCACAAATCTGCGAGC-1	P14.Bystander	21.6026	22.1504	68.363	11.3285	0	36.4874	0	210.981	27.7358	-0.136186	-25.5401	1	0	0	0	0	0	21	2	1	0	0	0	10	1	0	0	0	6	0	0	1	0	0	0
	PBS_CCACACTAGTCCCGGT-1	P14.Bystander	0	0	6.87591	0	0	26.2766	74.8061	40.3381	0.899767	9.83073	-15.2017	4	0	0	0	0	0	6	0	0	0	3	0	5	0	1	0	1	0	1	0	1	1	0	0
	PBS_CCACCATAGACTTAAG-1	P14.Bystander	2.3031	6.88858	0	302.5	4.92413	8.26226	0	405.337	0	-3.47496	-27.9397	7	0	0	0	0	0	4	0	0	0	0	0	53	1	1	0	2	2	0	0	0	4	0	9
	PBS_CCACCATCAGTCGGTC-1	P14.Bystander	9.70712	32.7769	0	2.47421	15.8201	10.5081	21.739	121.597	0	-4.47668	-11.9864	0	0	0	2	0	0	5	0	1	0	0	0	11	0	3	0	0	12	1	0	2	0	1	0
	PBS_CCACCATGTGATACCT-1	P14.Bystander	5.9797	29.0538	15.0464	13.4251	1.86153	31.9532	59.1697	105.073	0.116072	8.61589	-11.6263	6	0	0	3	0	16	8	1	2	0	1	4	27	1	4	1	0	0	2	0	1	0	0	0
	PBS_CCACGAGCACTTGAGT-1	P14.Bystander	3.24671	29.2021	21.5267	4.98884	18.77	9.07221	41.9936	87.2574	19.5418	-5.26649	-20.0658	2	0	0	2	0	0	19	2	0	0	1	0	6	0	0	0	5	5	1	0	5	1	0	0
	PBS_CCACGAGGTTCCACGG-1	P14.Bystander	0	59.3624	11.3414	0	12.4807	0	89.0438	54.9287	0	-14.2873	-11.1142	4	0	0	7	1	0	0	0	1	0	0	0	11	1	0	0	2	5	1	0	7	2	0	0
	PBS_CCACGAGTCATTGCTT-1	P14.Bystander	5.71954	45.0247	47.5742	0	18.4005	30.6997	42.2878	73.5595	0	-3.10748	-19.8108	12	0	0	1	0	0	4	0	0	0	1	1	7	1	3	1	4	8	0	0	9	1	0	0
	PBS_CCACGTTGTTGCGGAA-1	P14.Bystander	2.9059	0	13.3491	0	0	16.6664	9.53638	63.8435	15.5729	3.26996	0.320633	0	0	0	0	0	10	9	0	0	0	0	0	0	1	0	0	0	0	0	0	0	0	0	0
	PBS_CCACGTTTCAAATGAG-1	P14.Bystander	7.46998	0	15.3744	9.17322	0	58.6296	0	81.7832	2.50369	-5.30697	17.9315	0	0	0	0	0	0	2	0	0	0	0	0	3	1	0	0	0	1	0	0	0	0	0	2
	PBS_CCACGTTTCCGGCAGT-1	P14.Bystander	12.4571	18.3479	69.7674	0	0	4.92923	41.2695	45.2662	4.33703	-8.34152	-7.60196	2	0	0	2	0	0	0	0	0	0	1	0	0	2	1	1	0	0	4	0	0	1	0	0
	PBS_CCACGTTTCTCGCGTT-1	P14.Bystander	34.2171	49.159	24.8961	21.8716	0	1.53148	0	239.336	34.738	-3.49717	-26.1317	8	0	0	3	0	0	19	1	0	0	5	0	37	0	1	0	0	4	0	0	2	1	0	0
	PBS_CCACTTGAGTTCCATG-1	P14.Bystander	0	0	37.1471	10.4992	1.73315	19.5623	129.635	262.308	11.1867	-5.3409	-24.8098	5	0	0	0	0	0	14	1	0	0	0	0	15	0	3	0	0	0	2	0	0	1	0	0
	PBS_CCACTTGGTCTTCATT-1	P14.Bystander	40.1084	0	35.7213	461.618	15.3376	10.5122	28.7704	0	4.56636	29.3529	9.44182	5	0	0	2	0	11	4	3	0	0	0	0	30	0	4	1	1	0	2	0	1	1	0	33
	PBS_CCATAAGAGTAACCGG-1	P14.Bystander	0	18.0386	0.905057	0.249818	0	4.97307	8.3779	129.102	0.383543	-3.64359	-23.3946	0	0	0	0	0	0	10	0	0	0	0	0	25	0	3	0	0	1	1	0	0	0	0	0
	PBS_CCATAAGGTAGCTGAG-1	P14.Bystander	0	63.1945	4.97872	0.981574	0	58.9933	26.8262	247.671	0	-2.37466	-24.318	4	0	0	2	0	1	11	0	0	1	0	0	10	2	1	0	0	0	0	0	0	1	0	0
	PBS_CCATAAGGTAGTACGG-1	P14.Bystander	1.18318	15.9348	0	0	14.7548	6.75946	101.895	42.8618	4.51859	-3.42701	-16.1423	1	0	0	1	0	0	15	1	0	0	1	0	9	1	0	0	1	1	6	0	6	1	0	0
	PBS_CCATAAGGTGAGCAGT-1	P14.Bystander	16.3484	39.9984	31.1406	6.19255	20.6838	0.354169	0	122.158	0.73638	-3.94482	11.6704	3	0	0	1	0	0	3	0	2	3	16	0	19	1	3	0	1	11	1	0	0	1	0	0
	PBS_CCATAAGGTGGCTTGC-1	P14.Bystander	0	0	60.5529	0	16.5615	17.9439	5.37886	124.423	0	-1.70963	-7.8235	4	0	0	0	0	0	31	1	1	0	5	0	8	0	3	0	6	2	0	0	0	0	0	0
	PBS_CCATCACCATCTAGAC-1	P14.Bystander	13.5595	19.5589	52.3492	3.44011	18.7688	0	70.5697	100.448	0	-6.66994	-10.5631	4	0	0	1	0	0	1	1	1	0	0	0	14	2	0	0	3	1	2	0	2	0	0	0
	PBS_CCCAACTAGAGACAAG-1	P14.Bystander	17.7779	40.6411	0	0	29.2608	96.9264	35.244	15.3342	0	24.5479	-9.03846	1	0	1	0	0	19	0	10	0	0	2	0	6	2	0	0	3	3	3	0	20	2	0	0
	PBS_CCCAACTCAAACAGGC-1	P14.Bystander	3.13821	0	0	8.92797	35.3972	20.4294	202.339	298.864	0	-6.80856	-25.8095	19	0	0	2	0	0	65	13	0	5	15	0	10	3	4	0	0	4	0	0	0	0	0	0
	PBS_CCCAACTCAACTCCCT-1	P14.Bystander	13.6616	23.7962	78.9375	112.723	0	0	167.596	419.306	0	23.5431	6.39411	16	0	2	3	0	0	17	0	5	0	1	1	64	1	1	0	0	1	2	0	6	2	0	10
	PBS_CCCAACTCAATTGCCA-1	P14.Bystander	0	38.7055	53.1156	306.189	16.1221	9.38705	43.5263	76.6241	18.6422	28.9791	5.56596	13	0	0	1	0	0	4	1	1	0	1	1	27	0	1	0	2	1	1	0	0	1	0	30
	PBS_CCCAACTTCGAGAACG-1	P14.Bystander	53.1287	0	10.4494	0	0	0	86.2762	245.334	0.64171	-6.31851	-23.6483	3	0	0	0	0	0	22	1	0	0	0	0	30	2	1	0	0	0	2	0	0	0	0	0
	PBS_CCCATTGAGTGCACCC-1	P14.Bystander	38.8247	12.5887	70.2407	7.48999	0	29.0176	0	180.572	5.49525	-2.58894	-21.9688	5	0	0	0	0	0	4	0	1	0	0	1	8	0	1	0	2	8	1	0	0	2	2	0
	PBS_CCCATTGAGTGCGCTC-1	P14.Bystander	2.7973	11.4807	37.0718	2.08361	4.60279	0	69.513	93.3869	0	-2.62548	-17.692	6	0	0	0	0	0	27	1	2	1	4	0	13	0	4	0	0	0	1	0	0	0	0	0
	PBS_CCCATTGCAAATGCGG-1	P14.Bystander	8.41718	12.434	0	4.85461	42.3183	0	133.16	99.4791	0	-8.26176	-17.2255	3	0	0	3	1	0	18	7	0	0	0	0	13	0	0	0	3	0	5	0	1	0	0	0
	PBS_CCCATTGGTTGTGTTG-1	P14.Bystander	5.02334	54.6272	6.76375	6.14372	17.3037	0	0	27.51	22.7895	-8.42393	11.5001	6	0	0	2	0	0	3	0	0	0	4	0	6	0	1	0	12	4	0	0	1	0	0	0
	PBS_CCCATTGTCGCGTTTC-1	P14.Bystander	26.0133	0	0	330.188	10.9638	75.4995	218.215	103.331	0	29.5099	7.22969	4	0	0	0	0	0	36	0	2	0	2	1	26	1	3	1	1	0	4	0	2	8	0	16
	PBS_CCCGAAGAGACGCTCC-1	P14.Bystander	12.9903	22.383	30.0382	0	0	12.1882	15.1777	135.822	0	-2.27667	-21.8941	1	0	0	2	0	0	3	3	0	0	0	0	34	0	2	0	1	3	0	0	1	3	0	0
	PBS_CCCGAAGAGCGATGGT-1	P14.Bystander	0	0	49.3024	6.14837	10.4321	120.494	13.0876	84.8106	0	16.3408	-12.538	2	0	2	0	0	12	17	1	0	1	0	0	3	0	1	0	2	2	2	0	2	1	0	0
	PBS_CCCGAAGTCCATGATG-1	P14.Bystander	0	34.5441	25.328	15.6891	4.41792	0	105.628	69.5619	0	-14.8558	-11.4892	2	0	0	7	1	0	0	0	0	0	0	0	19	1	0	2	6	3	1	0	0	0	0	0
	PBS_CCCGAAGTCTGAGATC-1	P14.Bystander	3.90269	37.5581	3.68268	0	2.25981	0	139.429	297.383	13.534	-6.83086	-25.8326	1	0	0	0	0	0	204	7	0	0	0	0	5	1	3	0	0	0	0	0	0	0	0	1
	PBS_CCCTAACAGACTACCT-1	P14.Bystander	10.944	50.2675	47.8315	16.5164	2.39322	38.3121	16.462	223.838	19.2907	-4.94399	-25.9671	1	0	0	0	0	0	19	3	3	0	0	0	39	2	1	0	0	1	0	0	2	0	0	0
	PBS_CCCTAACAGGGAGGCA-1	P14.Bystander	0.565289	37.6683	1.74114	18.9745	27.1233	3.76622	79.5987	135.844	0	9.02852	-13.1629	9	0	0	0	0	0	22	3	0	0	1	0	20	0	1	0	1	3	2	0	6	0	0	0
	PBS_CCCTAACCATCGGATT-1	P14.Bystander	0	20.6814	1.88583	0	12.7476	16.2973	31.4262	314.835	22.1956	-3.45965	-25.6831	10	0	0	10	0	1	39	0	0	0	0	1	30	1	1	1	1	0	2	0	1	0	0	0
	PBS_CCCTCAAAGATCCGAG-1	P14.Bystander	6.77876	37.1899	80.4938	0	0	0	17.9406	151.682	0	-4.85443	-21.1893	5	0	0	0	0	0	11	0	0	0	0	0	14	3	8	1	1	0	1	0	0	0	0	0
	PBS_CCCTCAACAAGTCATC-1	P14.Bystander	0	41.4532	40.99	0	3.81398	19.8532	0	166.918	0	-8.44596	4.85717	0	0	0	1	0	0	13	0	0	0	0	2	16	0	1	0	2	5	0	0	0	0	0	1
	PBS_CCCTCAACATACAGCT-1	P14.Bystander	48.1146	117.889	15.7177	2.53245	49.9164	15.5818	72.5645	78.7448	0	-11.5949	9.10742	13	0	0	2	5	0	0	1	1	0	1	1	15	4	0	0	5	1	3	0	3	5	1	0
	PBS_CCCTCAAGTACTAACC-1	P14.Bystander	7.11599	23.6368	23.3266	0	0	42.5752	0	78.9428	1.01569	-7.49324	16.9161	0	0	0	1	0	0	2	0	0	0	0	1	13	2	1	0	1	5	0	0	0	1	0	0
	PBS_CCCTCAAGTAGACGGT-1	P14.Bystander	23.6226	53.9178	0	6.7096	2.46617	81.4258	67.4236	110.557	9.60033	-2.59675	-18.9535	8	0	0	7	2	1	44	14	0	1	2	1	27	3	1	0	6	7	0	0	4	1	0	0
	PBS_CCCTCAAGTTTAGAGA-1	P14.Bystander	62.6875	60.1274	0	7.73623	27.7858	10.1174	0	175.464	0	-6.78829	12.7835	3	0	0	1	0	0	9	3	2	1	3	0	14	1	1	0	1	14	3	0	20	0	1	1
	PBS_CCCTCTCAGGAGTATT-1	P14.Bystander	19.5365	61.9655	28.0514	0	0	0	33.8625	97.3898	10.8507	-12.7995	-5.09898	2	0	0	11	2	0	1	0	0	0	0	0	27	3	3	0	2	2	0	0	1	1	0	0
	PBS_CCCTCTCCAAGGTCGA-1	P14.Bystander	7.00046	0	22.456	0.830312	1.34512	0	50.1076	111.657	8.26874	8.04519	-20.0338	0	0	0	0	0	0	1	1	0	0	0	0	17	1	2	0	0	0	4	0	0	0	0	0
	PBS_CCCTCTCCAGGTATGG-1	P14.Bystander	0	0	0	0	26.9228	23.8864	190.984	327.983	24.315	-6.80797	-25.8078	6	0	0	2	0	53	290	22	0	0	5	0	4	0	2	0	2	1	1	0	0	0	0	0
	PBS_CCCTCTCCAGTAGATA-1	P14.Bystander	4.90271	35.6109	49.1044	4.66721	9.00429	33.4923	0	115.095	0	-12.2113	-4.215	5	0	0	3	0	0	5	1	1	0	0	0	16	0	1	0	3	11	0	0	3	4	0	0
	PBS_CCCTGATAGTACAGCG-1	P14.Bystander	1.31095	25.3853	33.361	27.6804	33.7253	13.7378	26.781	212.099	0	-3.66477	-23.8824	11	0	0	0	0	0	2	1	1	0	1	1	7	2	3	1	3	15	0	0	2	1	0	0
	PBS_CCCTGATTCCCTCAAC-1	P14.Bystander	21.2219	0.280447	50.1727	8.43144	24.4663	78.385	93.3174	192.728	0	-1.5896	-23.4743	3	0	0	0	0	0	9	14	0	0	0	0	19	0	1	0	4	9	2	0	4	0	0	0
	PBS_CCCTTAGAGAATCGTA-1	P14.Bystander	5.49202	0	23.4724	0	4.52774	53.5543	50.0825	93.8446	3.45362	11.1368	-22.4839	3	0	1	0	0	9	28	1	0	0	0	0	25	3	1	0	0	0	0	0	0	0	0	0
	PBS_CCCTTAGTCCAGTGCG-1	P14.Bystander	28.9966	0	39.8012	0	19.236	61.6162	83.9168	227.865	0	-2.03727	-26.3284	12	0	0	2	0	0	18	0	1	0	2	0	44	5	3	0	0	0	2	0	0	1	0	0
	PBS_CCGAACGGTAACGCGA-1	P14.Bystander	0	43.8541	16.2223	45.1083	2.55359	12.0904	99.2654	274.046	0	-6.61811	-23.0562	15	0	0	5	0	0	18	0	0	0	2	1	15	1	2	0	0	3	1	0	0	1	0	4
	PBS_CCGAACGTCAGGAAAT-1	P14.Bystander	8.59754	0	9.94643	2.44426	2.80038	8.75028	28.2351	23.36	9.35677	4.51923	-6.15076	1	0	0	0	0	19	4	1	0	0	0	3	1	0	2	0	0	0	0	0	1	0	0	0
	PBS_CCGATCTCACGTTGGC-1	P14.Bystander	0	23.5949	15.8749	0	13.9977	9.91062	0	232.35	5.33276	-1.69203	-25.3402	7	0	0	2	0	0	18	0	0	0	1	1	22	0	2	0	3	1	1	0	1	0	0	0
	PBS_CCGATCTTCGCAAGAG-1	P14.Bystander	0	34.3016	2.03134	0	16.3144	9.16778	20.1207	65.8045	6.25246	-4.72719	-11.7081	3	0	0	0	0	0	10	2	0	0	1	0	1	1	0	0	1	6	1	0	3	0	0	0
	PBS_CCGATCTTCTTAAGGC-1	P14.Bystander	0	0	1.92443	192.608	0	73.8932	99.6675	87.5233	8.55219	29.0419	8.64197	5	0	2	1	0	99	14	2	0	0	0	0	11	1	6	0	0	4	0	0	0	0	0	4
	PBS_CCGCAAGAGTGCGCTC-1	P14.Bystander	23.6508	0	85.7935	0	15.5576	0	9.74625	248.681	13.0602	-4.07792	-22.783	2	0	0	1	0	1	8	0	2	0	0	0	24	1	6	0	0	0	4	0	5	1	0	0
	PBS_CCGCAAGGTAAGTCAA-1	P14.Bystander	7.89768	35.4852	0	53.3585	32.1332	22.5638	10.072	15.386	0	17.5521	3.95789	8	0	0	1	0	0	0	1	1	0	0	0	2	0	0	0	9	15	0	0	2	0	0	7
	PBS_CCGCAAGGTATACGGG-1	P14.Bystander	5.5061	39.0093	14.4267	5.89825	11.4067	0	41.1711	197.691	0	-6.8258	-25.1867	6	0	0	0	0	0	15	4	1	0	0	0	21	6	0	0	2	5	2	0	6	0	0	0
	PBS_CCGCAAGTCCCATTTA-1	P14.Bystander	11.8916	0	30.2207	179.996	3.6118	0	7.1739	413.705	117.623	27.3655	7.49918	10	0	0	2	0	0	81	2	1	0	0	1	11	0	2	0	4	1	1	0	2	0	0	7
	PBS_CCGGACAGTACAGCGA-1	P14.Bystander	7.16312	42.9434	3.64391	382.278	14.2122	59.58	0	132.521	0	30.6607	5.94003	20	0	0	8	0	0	27	6	0	0	1	2	23	1	0	1	8	8	0	0	8	0	0	14
	PBS_CCGGACAGTTAAAGTG-1	P14.Bystander	0	3.32791	0	356.356	0	0	58.6148	167.733	0	28.132	9.04976	6	0	0	0	0	0	54	0	0	0	0	0	20	0	0	0	3	2	2	0	1	0	0	7
	PBS_CCGGACATCCATTGCC-1	P14.Bystander	0	42.6138	63.6218	0	2.24489	3.88784	36.1946	181.881	0	-4.94203	-21.2579	4	0	0	5	0	0	1	0	1	0	0	2	9	2	1	0	0	1	0	0	2	0	1	0
	PBS_CCGGGTAGTCCTTTGC-1	P14.Bystander	12.3616	11.936	19.9335	141.365	22.7826	0	70.6422	146.722	0	24.3742	9.07368	21	0	0	1	0	0	10	5	1	0	0	1	28	3	0	0	2	1	0	0	1	1	0	7
	PBS_CCGGGTAGTGTAAATG-1	P14.Bystander	3.5969	7.56693	17.4739	0	0	0	50.8953	74.5786	0	-11.7418	-15.0594	3	0	0	0	0	0	4	0	0	0	0	1	16	0	2	0	0	2	3	0	2	0	0	0
	PBS_CCGGGTAGTTATGGTC-1	P14.Bystander	36.935	5.5217	7.03566	0	7.44958	16.6933	0	69.8606	0	-9.58671	10.4479	2	0	0	1	0	0	3	0	0	0	3	1	5	0	0	0	1	3	0	0	0	0	0	0
	PBS_CCGGGTATCACGGGAA-1	P14.Bystander	0	64.2336	20.5601	162.743	16.4327	49.4314	16.3151	147.505	0	15.3174	-8.85834	6	0	0	0	0	0	10	4	2	0	9	0	10	0	0	0	3	20	0	0	1	0	0	7
	PBS_CCGGGTATCGTGGACC-1	P14.Bystander	0	22.1453	22.5744	3.95763	2.32866	0	8.76306	60.8257	21.7443	-11.8514	-5.11568	1	0	0	2	0	0	1	0	0	0	0	0	0	0	0	0	3	2	1	0	4	0	0	0
	PBS_CCGGGTATCTCTCTTC-1	P14.Bystander	25.2223	20.7752	95.1993	7.5498	0	18.1479	36.2552	194.559	3.38055	-5.19058	-26.4	4	0	0	1	0	0	4	0	1	0	0	0	13	0	0	0	0	2	1	0	0	0	0	0
	PBS_CCGGTAGAGATAGCAT-1	P14.Bystander	6.16418	16.577	0	0	6.83443	6.09274	56.0756	44.6055	12.379	-12.7554	-12.0419	7	0	0	6	0	0	0	0	0	0	0	0	10	0	0	0	2	0	0	0	3	1	0	0
	PBS_CCGGTAGCAACTGTGT-1	P14.Bystander	15.8188	58.5001	49.1864	4.79923	10.1352	0	18.0221	121.613	4.89588	-3.00873	-20.2061	7	0	0	8	1	0	2	4	1	0	1	0	24	3	2	0	4	2	0	0	2	0	0	0
	PBS_CCGGTAGCACGTCGTG-1	P14.Bystander	4.31024	11.0586	19.8846	0	0	0	13.1506	57.4108	15.32	-4.2921	-2.05067	2	0	0	1	0	0	0	2	0	0	0	1	6	0	2	0	0	2	0	0	1	0	0	0
	PBS_CCGGTGAAGGAGATAG-1	P14.Bystander	232.971	0.393298	32.9628	3.46718	0	0	0	88.539	0	-25.2405	17.9859	7	0	0	0	0	0	5	0	0	0	0	0	13	0	0	0	0	0	0	0	0	0	14	0
	PBS_CCGGTGAGTAAGTCAA-1	P14.Bystander	11.9965	0	58.9254	0.346889	19.6532	31.5386	18.2257	117.021	0	8.22231	-19.7062	4	0	0	1	0	5	58	1	0	1	0	0	8	0	8	0	4	0	0	0	0	0	0	0
	PBS_CCGGTGAGTTGCAAGG-1	P14.Bystander	10.6651	41.1558	0	303.626	0.412498	54.2808	31.5007	229.802	12.9218	29.9257	5.4829	13	0	0	3	0	0	15	6	4	0	1	2	27	2	1	0	7	5	0	0	1	1	0	12
	PBS_CCGTAGGAGGTACCTT-1	P14.Bystander	7.58706	19.3717	26.4848	3.77486	9.97869	30.5921	15.1514	110.48	17.9503	-2.24758	-22.3901	1	0	0	0	0	0	16	1	0	0	0	1	21	0	2	0	1	2	1	0	1	0	0	0
	PBS_CCGTAGGCAGCTTCGG-1	P14.Bystander	9.4984	3.76378	23.5283	0	12.0355	108.254	38.5244	108.507	0	-0.173704	-23.1765	3	0	1	5	0	79	7	0	2	0	1	1	13	12	4	0	2	4	2	0	7	0	0	0
	PBS_CCGTAGGCAGGAGACT-1	P14.Bystander	1.31078	11.4329	2.06286	3.41479	10.6837	69.2252	85.506	131.562	21.9263	15.3782	-12.263	4	0	0	3	0	15	33	1	0	0	1	0	6	1	2	0	3	2	2	0	1	0	0	0
	PBS_CCGTAGGCATAATGCC-1	P14.Bystander	175.991	1.3076	60.2983	0	0	0	0	201.188	0	-24.29	15.2327	9	0	0	2	0	2	18	4	0	0	0	2	27	1	6	0	0	0	0	0	0	0	0	0
	PBS_CCGTGAGAGATTCGCT-1	P14.Bystander	0	30.944	40.5472	0	0	19.1406	7.90277	117.026	0	-13.633	-4.42528	7	0	0	1	1	0	7	0	0	0	0	0	11	0	7	0	0	3	0	0	0	1	0	0
	PBS_CCGTGAGAGCTTGTGT-1	P14.Bystander	17.5923	7.3186	19.9956	0	0	0	42.7358	170.825	11.9077	-2.34538	-21.9005	5	0	0	8	0	0	4	0	0	0	0	0	14	0	1	0	0	2	0	0	0	0	0	0
	PBS_CCGTGAGAGGGACAGG-1	P14.Bystander	1.55636	0	6.13257	0	1.13368	48.5499	133.943	117.238	0	-4.59169	-18.4837	2	0	0	0	0	0	1	2	0	0	1	0	22	0	3	0	2	1	0	0	0	1	0	0
	PBS_CCGTTCAAGCAGCGAT-1	P14.Bystander	15.634	56.3015	9.13229	2.1875	46.9518	0	10.98	146.395	0	-6.30925	12.1006	8	0	0	5	0	0	9	6	0	0	21	0	11	4	0	0	6	17	0	0	12	2	0	0
	PBS_CCGTTCAAGGTAAGTT-1	P14.Bystander	18.5223	109.392	0	154.776	47.082	0	0	115.008	38.2236	25.0145	8.88773	7	0	0	2	0	0	1	1	3	0	15	1	23	0	2	0	2	9	3	0	9	0	1	3
	PBS_CCGTTCACAGTATGAA-1	P14.Bystander	4.28846	102.318	0	0	19.1564	0	37.3603	94.9329	0	-6.43733	12.2175	13	0	0	1	0	0	0	2	0	0	1	0	26	0	0	0	3	10	0	0	38	1	0	0
	PBS_CCGTTCATCTTTCTAG-1	P14.Bystander	4.89007	22.2752	53.2195	8.92921	0.661865	90.2778	49.4244	114.655	0	16.4554	-11.7525	0	0	1	0	0	3	15	1	0	0	1	1	15	1	0	0	5	1	0	0	1	0	0	1
	PBS_CCTAACCCATCCCGTT-1	P14.Bystander	5.4572	15.6571	56.3627	0	0	6.93581	105.925	234.045	4.1996	-5.35064	-26.0248	8	0	0	6	1	0	13	0	1	0	0	0	33	1	2	0	0	3	0	0	4	0	0	0
	PBS_CCTAACCGTATTTCGG-1	P14.Bystander	2.41504	20.596	88.4259	305.783	3.63189	0	45.1445	69.3579	14.8081	25.5554	8.28001	2	0	0	3	0	0	1	0	2	0	0	0	1	3	6	0	0	5	0	0	0	3	0	18
	PBS_CCTAACCGTGAGACCA-1	P14.Bystander	0	9.59993	66.8422	9.41781	43.208	37.478	0	57.581	24.5443	13.9664	7.94148	2	0	0	0	0	0	2	1	3	0	3	1	4	0	2	0	6	10	1	0	3	0	0	0
	PBS_CCTAAGACAGTCCCGA-1	P14.Bystander	20.423	34.4815	0	0	0	27.7478	20.5143	223.726	24.441	-3.21487	-24.8602	1	0	0	4	1	0	14	0	0	0	0	0	9	4	1	0	0	1	0	0	0	0	1	0
	PBS_CCTAAGACATCTCATT-1	P14.Bystander	0	0	87.7717	7.10867	15.2408	68.0879	7.245	259.49	0	-4.10496	-27.3553	11	0	0	4	0	0	14	2	0	0	0	0	24	0	6	0	1	2	0	0	0	0	0	0
	PBS_CCTAAGACATGGGAAC-1	P14.Bystander	28.0395	25.0108	39.9951	203.899	11.0903	4.51338	73.7833	122.904	0	29.295	9.35361	16	0	0	1	0	0	20	1	0	0	0	4	30	0	0	1	2	4	1	0	0	1	1	5
	PBS_CCTAAGATCATGCTAG-1	P14.Bystander	0	43.989	6.57692	60.9833	26.6554	20.0089	39.9512	53.2968	8.76416	29.7448	5.62832	8	0	0	0	0	0	4	2	1	0	0	1	3	0	0	0	4	24	0	0	2	0	0	5
	PBS_CCTACGTCAACCACGC-1	P14.Bystander	106.135	28.5084	45.1615	2.58503	0	28.5472	0	182.46	16.4963	-21.9605	12.5667	1	0	0	0	0	0	32	2	0	0	1	0	26	0	2	0	0	8	0	0	0	1	0	0
	PBS_CCTACGTCATTAAGCC-1	P14.Bystander	3.59228	59.0262	9.88759	4.16658	6.86033	0.59144	38.1893	104.663	9.09673	-8.46765	-12.646	2	0	0	8	0	0	21	3	2	0	0	4	21	0	0	0	2	3	1	0	6	0	0	0
	PBS_CCTACGTGTGTGATGG-1	P14.Bystander	23.1014	31.898	27.3624	154.989	14.9182	19.1725	93.8606	84.1008	0	31.1316	6.35967	2	0	0	7	0	0	7	1	1	0	0	1	32	3	0	0	1	3	0	0	0	6	0	5
	PBS_CCTACGTTCTCTGGTC-1	P14.Bystander	0	43.3026	53.2414	0	28.8903	0	8.84371	220.638	0	-4.01546	-25.6771	6	0	0	0	0	0	10	1	0	0	1	1	21	1	1	0	3	16	1	0	1	1	0	0
	PBS_CCTATCGGTAGACAAT-1	P14.Bystander	5.3186	21.0501	0	7.93216	11.8015	22.8716	27.7363	41.0575	0	8.57701	-8.1906	6	0	0	0	0	18	3	1	0	0	5	0	10	0	2	0	0	5	1	0	5	0	1	0
	PBS_CCTATCGGTCGTAATC-1	P14.Bystander	8.79866	46.7805	55.3007	6.10959	7.9457	0	25.3746	44.1777	0	-15.624	-7.0172	11	0	0	1	1	0	0	0	0	0	0	0	15	0	2	1	4	1	0	0	3	2	1	0
	PBS_CCTCAACAGATGACCG-1	P14.Bystander	0	0	22.5705	0	22.333	19.7199	72.155	185.961	0	-2.32812	-20.7265	13	0	0	0	0	0	32	0	3	0	0	1	18	1	3	0	0	3	0	0	0	0	0	0
	PBS_CCTCAACAGGAGCTGT-1	P14.Bystander	24.0561	0	47.9853	0	5.65279	19.3367	38.6033	46.5271	0	-2.79922	-13.6168	0	0	0	2	0	0	0	0	0	0	1	0	15	2	1	0	0	2	2	0	2	1	0	0
	PBS_CCTCAACCACAATTCG-1	P14.Bystander	0	19.0423	31.944	6.21401	0	42.5831	46.9912	126.322	0	-3.77804	-20.0592	1	0	0	0	0	0	8	0	1	0	0	0	8	4	0	0	0	0	0	0	4	2	0	0
	PBS_CCTCAACGTCGATTAC-1	P14.Bystander	5.87335	25.7867	14.5327	0.598551	0.328044	0	57.381	66.9424	0	-9.39226	-11.9036	5	0	0	2	0	0	0	0	0	0	0	1	5	2	0	1	0	2	0	0	2	2	0	0
	PBS_CCTCAACTCACGTAGT-1	P14.Bystander	5.80942	59.4321	77.2998	3.83778	20.2647	43.063	0	111.602	0	-10.8083	2.54093	0	0	0	7	0	0	11	3	1	0	1	1	5	3	0	1	8	15	0	0	0	1	0	0
	PBS_CCTCAACTCCCTCTTT-1	P14.Bystander	4.7769	0	0	4.75648	22.7159	130.744	82.5715	62.0635	0	18.7329	-12.9257	1	0	4	0	0	22	50	48	0	0	2	0	3	5	0	0	3	8	0	0	8	0	0	0
	PBS_CCTCAACTCCTCACGT-1	P14.Bystander	11.5592	15.4827	26.7892	0	15.8412	78.5757	47.5931	142.625	18.5762	-3.16487	-23.3692	10	0	0	4	0	0	17	0	1	0	1	1	6	6	0	0	0	1	0	0	0	0	0	0
	PBS_CCTCACATCCCAATAG-1	P14.Bystander	2.76159	0	30.7494	2.64654	3.25854	44.7822	8.27104	32.2691	0	-11.6871	-4.94053	1	0	0	2	0	0	1	1	0	0	0	1	6	1	0	0	0	1	0	0	0	1	0	0
	PBS_CCTCACATCTCTGCCA-1	P14.Bystander	8.77871	15.6668	35.748	0	0	0	36.485	76.7308	0	-9.72495	-6.78008	1	0	0	0	0	0	2	0	0	0	0	0	22	0	0	0	7	0	2	0	0	0	0	0
	PBS_CCTCAGTGTCCCTAAA-1	P14.Bystander	78.6665	0	64.8187	1.19551	3.23308	76.7713	0	240.806	6.54707	-4.5797	-26.3929	2	0	0	0	0	0	51	9	1	0	3	1	40	0	0	0	0	1	0	0	0	0	0	0
	PBS_CCTCAGTGTTCAAGGG-1	P14.Bystander	19.1315	49.8962	27.7871	0	0	30.5795	8.96647	83.4379	0	-11.3299	6.20625	3	0	0	8	2	1	0	0	0	0	0	0	22	0	1	0	2	2	1	0	2	2	0	0
	PBS_CCTCAGTGTTCTCTAT-1	P14.Bystander	7.31853	58.7479	0	0	70.5609	8.21032	54.4928	82.2718	10.4407	3.48918	11.9911	7	0	0	0	0	0	2	3	0	1	5	0	13	5	0	0	14	9	3	0	1	1	0	0
	PBS_CCTCAGTTCAACCGAT-1	P14.Bystander	19.771	0	4.54989	13.6047	0	1.5244	42.2415	292.687	40.0408	22.8924	7.00118	5	0	0	1	0	0	45	0	0	0	0	0	24	0	3	1	1	4	1	0	0	2	0	1
	PBS_CCTCATGAGCAGCCTC-1	P14.Bystander	0	0	0	0	14.1663	106.427	48.7539	48.766	3.11004	20.8025	-14.1904	1	0	2	0	0	38	8	0	0	0	0	1	12	0	0	0	4	1	4	0	0	0	0	0
	PBS_CCTCATGAGGAATCGC-1	P14.Bystander	36.1885	2.2996	0	0	13.1579	71.2888	26.0528	110.455	0	-6.55034	5.44757	0	0	0	1	0	0	93	1	2	0	3	0	24	2	0	0	1	3	0	0	0	0	0	0
	PBS_CCTCATGCACTGGAAG-1	P14.Bystander	13.9997	57.1997	18.6862	266.707	1.62396	19.2043	26.6195	56.1619	16.094	29.8643	7.49406	1	0	0	1	0	0	0	3	0	0	0	0	13	2	1	1	2	3	3	0	2	3	0	17
	PBS_CCTCATGTCTCGTCGT-1	P14.Bystander	0	5.01251	70.2501	0.392129	1.97432	19.3194	33.0294	113.695	7.06006	-3.56194	-21.3968	6	0	0	2	0	0	0	1	0	0	0	2	6	0	3	1	0	0	0	0	1	1	0	0
	PBS_CCTCATGTCTTTCGAT-1	P14.Bystander	6.32009	49.3552	0	4.28074	14.645	32.446	62.8314	115.095	0	-6.15994	-21.5969	0	0	0	1	1	0	5	0	0	0	3	0	39	1	1	0	0	5	2	0	1	1	0	0
	PBS_CCTCCAAGTTATGACC-1	P14.Bystander	0	12.0052	95.1999	77.5845	4.27359	11.0854	47.5022	218.656	0	23.9493	8.19026	25	0	0	0	0	0	19	0	0	0	0	0	15	0	0	0	0	2	0	0	0	0	0	4
	PBS_CCTCCAATCATGAGTC-1	P14.Bystander	6.5732	53.9191	55.3539	0	21.6539	0	7.48302	33.3559	0	-8.72851	3.4688	1	0	0	2	2	0	1	0	1	0	0	0	7	0	1	0	4	3	0	0	0	0	0	1
	PBS_CCTCCAATCTTGAGCA-1	P14.Bystander	0	7.94661	0	0.211723	10.0678	28.8297	111.906	223.72	0	-1.98306	-23.7759	5	0	0	3	0	0	34	2	0	0	0	0	14	0	3	0	0	0	0	0	5	4	0	0
	PBS_CCTCCTCGTCGCTTAA-1	P14.Bystander	31.6051	21.0618	49.9506	4.05911	0	37.2004	36.0588	59.4816	0	-4.93015	-7.78488	3	0	0	1	0	18	16	4	0	0	0	0	17	2	2	0	2	3	0	0	3	0	0	0
	PBS_CCTCCTCGTCGTTATG-1	P14.Bystander	20.8154	17.2657	52.8592	0	23.265	12.1067	103.643	91.356	22.7932	-1.86434	-14.979	1	0	0	5	0	5	11	2	2	0	3	0	26	1	4	0	2	2	7	0	2	2	0	0
	PBS_CCTCTAGAGGTCGTAG-1	P14.Bystander	0	11.6563	4.12799	0	0	41.9077	0	115.972	18.9227	-4.00385	-23.7285	1	0	0	0	0	0	7	0	0	0	0	0	11	0	0	0	2	1	1	0	0	0	0	0
	PBS_CCTCTAGGTCTACAAC-1	P14.Bystander	23.2123	42.3934	49.978	320.353	12.8559	25.8153	15.2698	178.255	0	28.4074	9.0236	10	0	0	0	0	0	72	1	0	0	0	0	20	2	0	1	6	6	2	0	2	1	0	12
	PBS_CCTCTCCGTCAGATTC-1	P14.Bystander	0	0	49.2395	4.42191	32.9977	102.66	1.10026	274.154	0	-2.50857	-26.1236	13	0	0	3	0	0	27	0	2	0	2	1	26	1	0	0	0	15	0	0	0	0	0	2
	PBS_CCTCTCCGTCATAACC-1	P14.Bystander	23.4589	43.5822	75.129	0.155478	0	20.1388	39.0377	115.277	0	-5.26545	-22.9771	2	0	0	6	0	0	8	0	1	0	1	0	15	3	4	0	1	1	0	0	4	1	0	0
	PBS_CCTCTCCGTCGCTGCA-1	P14.Bystander	12.8457	4.41363	39.4344	6.36706	8.21753	54.8302	22.9551	55.6177	0	-3.68817	-12.5567	4	1	1	8	0	0	0	0	1	0	2	0	14	2	0	0	0	0	0	0	11	2	1	0
	PBS_CCTCTCCTCAGCACCG-1	P14.Bystander	0	2.16904	34.9089	125.646	0	29.6467	56.4937	230.845	0	23.9358	7.82035	7	0	0	2	0	0	6	0	1	0	0	2	23	0	0	0	0	2	2	0	0	1	0	6
	PBS_CCTGCATAGAAGGCTC-1	P14.Bystander	11.3244	27.9259	67.0335	0	0	21.0361	44.5712	329.907	48.9571	-3.39559	-26.7304	10	0	3	11	1	0	50	0	0	0	0	0	24	2	4	0	1	8	0	0	1	0	0	0
	PBS_CCTGCATAGTGCCTCG-1	P14.Bystander	0.357728	7.00274	38.1547	0	7.7723	39.9563	1.57359	256.807	16.0768	-2.86545	-25.5916	13	0	0	1	0	0	29	2	0	0	0	1	13	2	1	0	1	0	0	0	1	0	0	0
	PBS_CCTGCATTCTAAGAAG-1	P14.Bystander	42.3619	14.927	58.446	23.4078	0	0	0	243.428	8.1133	22.7653	7.277	4	0	0	0	0	0	57	1	0	3	2	0	35	4	1	0	0	0	0	0	0	0	0	1
	PBS_CCTGTTGCACGGTAGA-1	P14.Bystander	0	31.7872	78.6067	177.608	0	5.71612	0	143.823	0	26.8119	8.90382	1	0	0	0	0	0	50	1	0	0	0	0	10	1	5	1	7	0	2	0	2	1	0	8
	PBS_CCTGTTGCATGTCGTA-1	P14.Bystander	8.86869	65.371	32.701	0	13.7578	10.7364	4.64486	176.448	10.1796	-4.33455	-23.5058	9	0	0	0	0	0	7	1	0	0	0	2	28	4	5	0	3	2	0	0	4	1	0	1
	PBS_CCTTCAGCATTGCCGG-1	P14.Bystander	0	8.28245	20.6929	0	2.36641	55.5109	70.4683	49.0332	12.4617	8.82495	-3.19907	5	0	0	1	0	3	1	0	0	0	0	0	4	3	0	1	4	4	0	0	6	1	0	0
	PBS_CCTTGTGCATTGCTTT-1	P14.Bystander	25.2341	12.5354	21.7451	0	18.1327	33.126	0	31.2164	0	2.2339	1.00908	5	0	0	9	0	3	1	0	1	0	1	0	16	0	0	0	3	1	0	0	5	2	1	0
	PBS_CCTTGTGTCGCGATCG-1	P14.Bystander	9.1721	38.8681	23.6039	1.27611	7.62416	0	4.17306	121.355	0	-4.14328	-2.04522	2	0	0	0	0	0	4	1	0	0	0	0	23	1	2	1	2	7	1	0	1	0	0	0
	PBS_CCTTTGGAGCGTGTTT-1	P14.Bystander	8.46016	0	0	0	3.01495	0	55.3236	341.417	15.237	-6.47479	-25.407	2	0	0	3	0	0	41	4	0	1	3	0	14	1	0	1	3	5	2	0	1	0	0	0
	PBS_CCTTTGGAGGGTACAC-1	P14.Bystander	22.5701	22.2045	54.7657	133.42	0	20.5867	38.5082	164.083	45.6383	15.1259	0.677416	12	0	0	2	0	0	18	4	1	0	0	0	13	3	1	0	3	7	2	0	2	0	0	9
	PBS_CCTTTGGCAAGTCATC-1	P14.Bystander	40.3075	41.3775	35.1796	0.512299	18.4811	35.2221	14.906	292.309	0	-2.91276	-25.4419	17	0	0	5	1	0	13	0	0	0	0	0	31	1	3	0	3	11	0	0	1	3	0	0
	PBS_CCTTTGGCAGATTAAG-1	P14.Bystander	0	1.21518	34.4233	1.55929	0	6.33386	35.7924	132.563	0	-6.3006	-20.5131	2	0	0	5	0	0	3	0	0	0	0	0	13	0	2	0	0	0	0	0	1	0	0	0
	PBS_CGAAGGAAGCTAATGA-1	P14.Bystander	4.39557	0	7.67576	0	21.9043	34.8212	59.25	113.439	0	0.339171	-15.6278	1	0	0	9	0	0	23	2	1	0	2	1	10	0	1	0	1	2	2	0	2	0	0	0
	PBS_CGAAGGAAGGACTGGT-1	P14.Bystander	2.20854	6.21473	0	0	1.85701	0	143.758	93.9425	0	1.38847	-17.3844	2	0	0	0	0	1	34	7	0	0	1	0	21	1	0	0	1	0	4	0	0	0	0	0
	PBS_CGAAGGACAACGATTC-1	P14.Bystander	10.8221	12.7711	67.2312	12.4798	5.65104	0	31.3426	264.178	5.18776	-1.87531	-24.8888	6	0	0	7	0	0	39	0	0	0	1	0	18	3	1	0	5	2	0	0	0	3	0	0
	PBS_CGAAGGAGTCAACGCC-1	P14.Bystander	0	9.86837	0	323.479	19.3516	134.03	76.697	294.588	0	29.8777	5.55753	5	0	3	0	0	0	32	4	2	0	16	3	22	1	0	0	3	9	0	0	3	0	0	6
	PBS_CGAAGGATCACCGGTG-1	P14.Bystander	22.0466	1.70279	39.5892	21.3962	0	100.738	22.8706	142.325	12.2558	22.8904	7.16051	2	0	1	2	0	0	7	0	0	0	0	6	32	0	0	0	0	0	0	0	0	1	0	3
	PBS_CGAAGGATCGAGAAGC-1	P14.Bystander	0	1.6969	50.4845	3.41227	0	0	58.9417	86.3066	0	-14.6001	-12.3606	2	0	0	1	0	0	1	0	0	0	0	0	6	0	8	0	0	0	0	0	0	1	0	0
	PBS_CGAAGTTGTCTCGGAC-1	P14.Bystander	38.4799	0	33.7431	0	30.4527	0	89.6422	94.1855	0	-6.61895	-10.4783	5	0	0	2	0	0	0	7	1	0	2	0	27	1	0	0	10	2	1	0	0	2	1	0
	PBS_CGAATTGAGACGAGCT-1	P14.Bystander	0	69.3774	8.13952	247.121	2.71927	5.85692	66.2447	116.508	0	27.8922	8.72717	3	0	0	1	0	0	19	0	1	0	1	0	27	0	0	0	0	3	3	0	7	1	0	12
	PBS_CGAATTGAGCTAATGA-1	P14.Bystander	13.025	15.848	0	0.77675	15.2066	45.9062	35.3296	71.384	6.92242	1.50421	-2.26982	12	0	1	0	0	51	17	6	0	0	3	0	21	1	0	0	3	1	0	0	4	0	0	1
	PBS_CGAATTGCAATGACCT-1	P14.Bystander	25.0103	7.28734	76.683	0	3.04465	0	41.7043	82.1178	11.6891	1.06939	-3.01145	12	0	0	3	0	0	8	0	0	0	0	0	9	1	3	2	0	1	0	0	0	1	0	0
	PBS_CGAATTGTCACATACG-1	P14.Bystander	14.644	0	0	0.255634	28.1985	74.2973	3.24029	68.0288	0	20.0989	-8.94575	4	0	0	0	0	35	18	1	0	1	5	0	16	0	0	0	0	2	0	0	3	0	0	0
	PBS_CGAATTGTCGCAGATT-1	P14.Bystander	0	0	0	0	0.837868	30.9094	55.2399	65.7107	0	7.408	-13.9942	0	0	0	0	0	0	28	3	0	0	1	0	4	3	0	0	1	0	0	0	0	0	0	0
	PBS_CGACAGCAGAGTCAAT-1	P14.Bystander	0	0	79.2012	17.3839	0	0	0	354.443	50.7157	-3.13952	-27.4277	5	0	0	0	0	0	75	1	1	0	2	1	24	0	4	0	0	3	0	0	2	0	0	0
	PBS_CGACAGCCAACTTGGT-1	P14.Bystander	7.28902	0	46.5241	0	48.0603	0	131.111	71.7187	1.33778	0.549137	-18.1969	7	0	0	6	0	1	52	5	0	0	0	0	5	0	3	0	2	25	5	0	2	0	0	0
	PBS_CGACAGCCAAGATGTA-1	P14.Bystander	8.14786	0	3.95508	0	6.52	46.1191	21.0077	72.6301	0	-7.12688	-0.0160866	2	0	0	0	0	3	20	0	2	0	0	0	18	0	1	0	0	1	0	0	0	0	0	0
	PBS_CGACAGCTCCACCCTA-1	P14.Bystander	5.51603	9.25697	8.30226	0	28.0102	64.9124	22.6747	70.2311	9.61607	15.4582	-9.28789	0	0	0	1	0	66	26	0	0	0	1	0	10	0	2	0	1	8	1	0	5	0	0	0
	PBS_CGACAGCTCGCGATCG-1	P14.Bystander	0	8.12255	0.635392	0	20.2651	0	111.584	224.565	0	-1.72613	-20.3471	8	0	0	2	0	0	21	1	2	0	0	0	13	1	3	0	0	1	3	0	0	0	0	1
	PBS_CGAGAAGCACAATGTC-1	P14.Bystander	0	4.52901	0	416.613	46.5184	36.6829	1.52848	264.169	7.69181	29.5283	5.32535	17	0	0	0	0	0	76	9	1	0	1	0	27	0	1	0	8	9	2	0	2	1	0	7
	PBS_CGAGAAGCACCAGCCA-1	P14.Bystander	1.87734	8.85993	0	0.108019	10.4321	46.5582	41.0596	67.9315	5.44892	-3.95297	-17.2584	4	0	0	0	0	28	9	0	0	0	0	1	9	0	2	0	1	0	0	0	1	0	0	0
	PBS_CGAGAAGCAGCTGCCA-1	P14.Bystander	27.3465	32.231	22.7537	10.1335	26.2134	67.1845	72.8994	144.338	6.79872	-2.2833	-26.2882	9	0	0	2	0	0	29	6	0	0	15	0	34	2	0	0	0	0	0	0	0	3	0	0
	PBS_CGAGAAGGTAGCTGCC-1	P14.Bystander	43.8438	27.8699	0	231.188	0	0	121.772	224.05	0	27.9821	8.1512	11	0	0	0	1	2	27	3	0	0	3	0	31	4	3	0	3	6	2	0	4	1	0	1
	PBS_CGAGAAGTCCTACCGT-1	P14.Bystander	8.24565	43.2186	0	0	7.76405	0	33.0728	73.5774	2.92484	-7.26726	-11.2914	10	0	0	6	1	0	3	2	0	0	1	0	16	1	1	0	2	2	0	0	10	4	0	0
	PBS_CGAGAAGTCTGAGGCC-1	P14.Bystander	0	0	0	236.509	0	27.061	57.275	565.843	56.951	23.8277	5.23733	9	0	1	4	0	0	207	4	2	0	0	2	39	0	3	0	1	4	5	0	1	1	0	10
	PBS_CGAGGAAAGGCTCTCG-1	P14.Bystander	25.9118	86.8853	0	12.7691	19.7532	92.2542	17.1595	105.803	0	9.94058	-11.1689	4	0	0	2	1	0	2	63	0	0	4	1	26	3	0	0	5	9	1	0	33	4	0	0
	PBS_CGAGGAAGTACAATAG-1	P14.Bystander	10.4902	0	9.60773	5.7231	0	13.7045	17.4307	60.2688	0.20998	-7.19336	7.05515	1	0	0	1	0	0	2	0	1	0	0	0	1	0	1	0	0	1	0	0	0	0	0	0
	PBS_CGAGGAATCTGTGCTC-1	P14.Bystander	0.0687233	2.64258	16.3764	0.336211	13.545	32.3843	60.3801	41.1834	0	0.863324	-17.1777	11	0	0	1	0	2	6	0	0	0	0	0	2	1	1	0	0	1	1	0	2	0	0	0
	PBS_CGAGGAATCTTGATTC-1	P14.Bystander	0	57.9321	55.206	0.823641	27.3277	47.0672	56.1309	65.8547	0	-4.30681	-11.5565	11	0	1	11	1	0	6	4	0	0	2	0	11	4	3	0	4	2	3	0	0	1	0	0
	PBS_CGAGGCTCACTTGGGC-1	P14.Bystander	17.511	63.563	0	0	35.5523	49.6027	44.0327	60.7237	0	-3.69481	-12.8819	8	0	0	1	0	0	20	7	0	0	5	0	8	0	0	0	6	6	7	0	31	1	1	0
	PBS_CGAGGCTGTCTAACTG-1	P14.Bystander	4.19175	17.9904	23.2634	0	10.1331	32.8756	0	118.256	0	-12.4213	8.63875	7	0	0	0	0	0	5	0	0	0	0	0	19	2	0	0	1	3	0	0	0	1	0	0
	PBS_CGAGGCTGTGGCTTGC-1	P14.Bystander	0.594322	0	0	15.7794	19.7837	5.38633	160.5	436.762	4.57728	-1.37142	-26.9634	12	0	0	2	0	0	183	20	0	0	1	0	21	0	3	0	2	3	5	0	0	0	0	0
	PBS_CGAGGCTTCAGCTTGA-1	P14.Bystander	2.12095	37.0865	78.9802	1.27914	26.1116	10.7576	34.6187	115.012	6.93736	-0.929488	-9.40653	12	0	0	0	0	0	0	0	7	0	0	1	17	1	3	0	13	3	0	0	2	0	0	0
	PBS_CGAGGCTTCATCGGGC-1	P14.Bystander	43.9666	0	0	0	13.5976	58.6087	51.4484	47.4043	3.74685	13.8004	-0.0834017	3	0	0	3	0	0	6	1	0	0	0	1	39	0	0	0	1	6	0	0	4	0	0	0
	PBS_CGAGTGCAGAGAACCC-1	P14.Bystander	33.6107	0	32.5819	377.932	49.5504	0	364.887	194.676	0	28.5647	4.7455	15	0	0	4	0	0	6	20	1	3	1	1	33	0	1	1	4	0	6	0	0	0	0	24
	PBS_CGAGTGCCAGACGATG-1	P14.Bystander	3.35121	60.0289	0.0285914	4.48636	19.9929	33.7348	0.941127	303.142	4.49966	-3.51057	-26.5814	4	0	0	6	0	2	38	2	1	0	0	0	17	2	1	0	8	9	0	0	2	0	0	1
	PBS_CGAGTGCCAGTCGCTG-1	P14.Bystander	0	91.0106	0	0	11.2514	0	0	52.3803	9.79009	-11.4189	10.8859	7	0	0	3	5	0	0	2	0	0	0	0	8	1	0	0	8	6	0	0	6	0	0	0
	PBS_CGAGTGCGTCTTGAGT-1	P14.Bystander	11.3298	10.5483	48.7298	19.0575	15.3416	14.6311	33.266	181.135	0	0.403129	-13.0333	2	0	0	0	0	0	9	1	1	0	0	0	19	5	1	1	2	1	2	0	3	1	0	1
	PBS_CGAGTGCTCACGACTA-1	P14.Bystander	15.6797	55.0879	11.2112	0.755655	0	0	38.317	55.3467	0	-17.4529	-5.45739	1	0	0	1	3	0	0	0	0	0	0	0	15	0	2	0	0	0	0	0	6	1	1	0
	PBS_CGAGTGCTCCTTTAGT-1	P14.Bystander	0	26.309	3.86841	0	22.196	19.4815	84.0759	173.112	0	-6.12	-23.0132	4	0	0	0	0	0	20	1	1	0	0	3	25	0	3	0	2	0	0	0	3	0	0	0
	PBS_CGAGTGCTCTCTATAC-1	P14.Bystander	0	0	40.7934	0	5.63953	0	0	338.643	34.0453	-2.47961	-26.9191	7	0	0	0	0	0	82	1	3	0	0	1	31	1	1	0	1	5	0	0	0	0	0	0
	PBS_CGAGTTAAGATAACGT-1	P14.Bystander	0	18.0537	21.8285	151.357	17.0659	0	16.2241	100.763	1.03956	24.502	8.6269	9	0	0	0	0	0	13	0	0	0	0	0	14	0	0	0	6	3	0	0	0	1	0	3
	PBS_CGAGTTATCCTTATGT-1	P14.Bystander	2.04065	52.7483	33.1618	6.62604	5.66492	0	30.1205	281.905	0	-4.96785	-25.0489	12	0	0	3	0	0	45	0	0	0	3	0	32	0	5	0	0	11	0	0	1	2	0	0
	PBS_CGATCGGAGGATTCCT-1	P14.Bystander	0	15.0209	6.53629	0	0	0	0	204.389	0	-1.50678	-25.3531	0	0	0	0	0	0	25	2	0	0	0	0	27	0	1	0	1	0	0	0	0	0	0	1
	PBS_CGATCGGCAGAAATTG-1	P14.Bystander	8.86725	65.5159	49.1097	33.7493	2.36876	3.09645	18.283	156.537	0	22.5762	7.64141	5	0	0	4	0	0	8	0	1	0	3	4	11	1	3	2	0	3	0	0	2	2	0	4
	PBS_CGATCGGGTCCGGACT-1	P14.Bystander	0	64.7835	28.9878	4.07149	4.82543	31.1977	18.3788	156.059	9.39628	-2.68911	-24.3819	5	0	0	0	0	0	32	4	0	0	0	0	20	0	3	0	9	3	3	0	4	1	0	0
	PBS_CGATGCGAGCCAAGGT-1	P14.Bystander	12.3731	37.8649	33.6128	0.520417	10.8702	0	30.731	100.079	0	-11.9973	-0.806583	4	0	0	2	0	0	14	0	0	0	0	0	13	2	2	0	4	5	0	0	1	0	0	0
	PBS_CGATGCGCAATCGCAT-1	P14.Bystander	4.80494	54.0257	58.7197	0.409227	5.3619	0	20.0828	68.6668	0.579098	-16.6945	-6.89384	0	0	0	11	2	0	0	0	0	0	0	0	3	3	8	0	1	5	1	0	3	3	0	0
	PBS_CGATGCGGTAGGCTCC-1	P14.Bystander	17.8113	0	0	337.117	0	0	81.825	282.647	14.9696	27.4864	9.35913	6	0	0	0	0	3	127	1	2	0	0	2	23	0	1	0	2	7	0	0	0	0	0	11
	PBS_CGATGCGTCACACCCT-1	P14.Bystander	0	36.3749	13.5997	0	7.16707	35.4561	38.4574	146.718	12.0334	-3.98137	-20.6298	3	0	0	4	0	3	17	1	0	0	8	4	25	1	4	1	4	1	1	0	1	0	0	0
	PBS_CGATGCGTCATGCGGC-1	P14.Bystander	1.8013	11.6281	78.0376	0.0311858	3.51218	0	32.0093	68.1077	8.51433	8.95908	5.62566	1	0	0	1	0	0	11	0	0	0	0	1	3	1	3	1	1	3	0	0	0	0	0	0
	PBS_CGATGGCAGTTGTCGT-1	P14.Bystander	6.24828	28.6916	26.3835	0	0.639955	0	56.9127	112.294	0	-23.5204	0.337422	3	0	0	0	0	0	0	0	0	0	0	0	6	2	0	0	2	0	1	0	0	1	0	0
	PBS_CGCAGGTGTCTTGCGG-1	P14.Bystander	19.9615	93.1254	0	5.30944	68.3511	108.865	86.0698	40.648	0	24.8115	-8.06025	6	0	1	5	0	54	25	26	0	0	14	1	20	3	0	0	25	6	7	0	51	0	0	0
	PBS_CGCAGGTGTGGGTTGA-1	P14.Bystander	0	48.974	0	3.87993	24.2298	0	41.4562	87.3525	0	-4.00332	-13.249	14	0	0	3	0	1	31	0	0	0	0	0	12	0	0	1	6	3	0	0	22	0	0	0
	PBS_CGCAGGTGTTGACTGT-1	P14.Bystander	32.4108	18.0422	0	147.24	5.52196	0	144.313	321.542	0	23.5708	7.38686	7	0	0	5	0	2	38	18	0	0	0	0	38	2	5	0	0	0	2	0	0	0	0	9
	PBS_CGCAGGTTCACCTGGG-1	P14.Bystander	21.3558	32.1001	50.6959	0.425609	13.0787	0	15.5484	72.2323	2.20525	-3.50882	11.4727	4	0	0	0	0	0	0	0	0	0	0	0	7	1	1	0	0	1	0	0	2	0	0	0
	PBS_CGCATAAAGTAAGACT-1	P14.Bystander	12.766	35.4591	18.9015	7.031	9.90827	0	0	257.79	0	-4.18325	-25.4769	6	0	0	0	0	0	15	2	0	0	0	0	31	1	0	0	4	14	1	0	0	1	0	1
	PBS_CGCATAACACAGAGAC-1	P14.Bystander	19.5113	3.99249	54.6404	0	0	10.8473	8.27201	48.3455	0	-9.85598	-5.19025	0	0	0	0	0	0	9	2	0	0	0	0	0	0	0	0	0	0	1	0	4	0	0	0
	PBS_CGCATAACACGTACAT-1	P14.Bystander	1.03011	28.0201	0	5.77015	47.1303	24.3085	8.29868	292.347	12.7423	-1.94648	-26.0437	19	0	0	0	0	0	70	3	0	0	0	0	22	0	0	0	3	22	2	0	0	1	0	0
	PBS_CGCATAACAGTTCTAG-1	P14.Bystander	24.4006	86.0589	22.9799	334.627	46.8733	9.40954	0	52.833	0	29.8567	8.30909	15	0	0	1	0	0	7	4	2	0	7	2	21	1	3	0	5	33	0	0	3	0	0	17
	PBS_CGCATAATCGCCGTGA-1	P14.Bystander	0	25.8668	54.4455	3.76428	0	0	21.4811	56.8168	0	-17.7736	-5.53679	0	0	0	3	0	0	0	0	0	1	5	1	3	2	5	1	0	0	0	0	2	1	0	0
	PBS_CGCATGGCAGTAGTTC-1	P14.Bystander	10.5833	0	42.43	0	17.3491	66.4137	7.71204	161.15	0	-5.1027	-24.9473	15	0	1	0	0	0	24	0	2	0	1	0	29	0	2	0	6	1	1	0	0	0	0	0
	PBS_CGCATGGCATAACGGG-1	P14.Bystander	5.78447	30.0829	0	0	6.37847	7.87646	56.9764	76.4236	0	-7.21779	-12.1752	7	0	0	1	0	0	6	0	0	1	0	0	13	0	0	0	0	0	3	0	3	0	0	0
	PBS_CGCATGGGTATGAGCG-1	P14.Bystander	35.5308	21.3278	29.1526	8.98153	0	35.28	2.61214	85.1816	0	-2.48933	-10.2769	0	0	0	0	0	7	47	0	0	0	0	0	20	1	4	2	4	0	0	0	0	0	0	0
	PBS_CGCATGGGTCAGTCGC-1	P14.Bystander	3.83624	112.817	12.7816	10.5223	0	0	11.7488	246.301	0	-5.56745	-22.3853	7	0	0	9	2	0	10	3	0	0	0	0	9	0	0	0	1	4	0	0	4	1	0	0
	PBS_CGCATGGGTCCAAGAG-1	P14.Bystander	35.0855	27.6609	17.1694	0	0	5.27832	45.6172	102.659	0	-6.02709	-10.162	2	0	0	3	0	0	0	0	0	0	0	0	18	0	0	0	2	3	1	0	0	0	0	0
	PBS_CGCATGGTCCGATTAG-1	P14.Bystander	0	55.7761	57.5481	49.9102	0	0	13.4814	199.354	0	6.92302	-2.936	3	0	0	2	2	0	8	0	1	0	0	1	21	0	3	0	0	2	1	0	3	1	0	8
	PBS_CGCATGGTCCTCTCGA-1	P14.Bystander	10.2919	20.4805	36.988	4.81288	4.71429	26.0571	30.875	43.0223	0	-14.7002	-9.85127	3	0	0	5	0	0	0	0	1	0	0	0	15	1	0	0	3	0	0	0	2	4	0	1
	PBS_CGCATGGTCTATACTC-1	P14.Bystander	4.95055	35.4537	8.85916	403.192	5.34391	33.3193	100.791	142.662	24.8294	30.3858	7.33213	14	0	0	2	0	0	22	1	1	0	0	1	11	3	2	0	5	6	3	0	1	8	0	15
	PBS_CGCCAGAAGACGCTCC-1	P14.Bystander	9.78476	46.9269	0	0	10.1999	0	23.813	81.0182	0	-16.7709	-6.9493	5	0	0	3	1	0	0	0	0	0	16	0	12	1	0	0	4	0	0	0	8	0	0	0
	PBS_CGCCAGAAGGGTCACA-1	P14.Bystander	0	54.6074	38.3675	7.20734	0	0	27.3936	134.53	1.10108	-6.46547	-24.4325	2	0	0	1	1	0	21	2	1	0	0	0	8	0	2	1	0	0	2	0	0	1	0	0
	PBS_CGCCAGACAATCGCAT-1	P14.Bystander	7.24327	43.418	19.0273	0	0	0.622541	64.0039	165.395	0	-3.19501	-22.444	6	0	0	0	0	0	4	2	3	0	0	1	18	2	1	0	1	4	1	0	4	0	0	0
	PBS_CGCCAGACAGAGTGAC-1	P14.Bystander	48.2839	0	16.0961	370.936	0	0	9.89826	406.555	5.77569	24.6484	7.05323	12	0	0	5	0	0	156	0	2	1	0	0	35	0	6	0	7	9	0	0	0	0	0	10
	PBS_CGCCAGAGTCAACGCC-1	P14.Bystander	16.0934	73.8786	43.2469	148.294	48.6651	24.5697	46.3365	140.951	12.5015	17.2944	3.10753	21	0	0	0	0	0	20	1	1	0	0	1	15	0	1	1	12	9	1	0	1	1	0	13
	PBS_CGCCAGAGTGTACGCC-1	P14.Bystander	30.8986	40.8207	73.9974	0	0	10.315	12.3478	188.549	0	-3.64564	-24.7238	9	0	0	12	0	0	27	0	0	0	0	1	14	2	3	0	4	5	0	0	5	1	0	0
	PBS_CGCCAGATCTCTAAGG-1	P14.Bystander	0	11.1973	0.955701	0.306722	9.77277	36.8838	37.661	37.5038	0	9.29859	-11.9601	5	0	0	3	0	7	9	0	1	0	3	0	3	0	0	0	1	2	0	0	12	0	0	0
	PBS_CGCCATTCAGAGTCAG-1	P14.Bystander	0	0	90.1398	394.134	0	23.6825	0	159.967	0	29.5777	8.83307	6	0	0	0	0	0	7	2	0	0	0	0	10	0	9	0	4	3	0	0	0	0	0	7
	PBS_CGCCATTGTACTAGCT-1	P14.Bystander	20.1945	27.3982	23.0828	0	35.7488	44.467	60.2044	120.206	0	-1.92064	-15.0331	4	0	0	0	0	0	0	1	3	0	0	0	30	0	0	0	6	7	1	0	0	0	0	0
	PBS_CGCCATTGTGGACAGT-1	P14.Bystander	8.60394	24.0413	27.1583	0	0	12.3209	0.135156	99.0206	17.4759	-8.04396	-3.43854	2	0	0	3	0	0	1	0	0	0	0	1	6	0	1	0	0	1	0	0	0	1	0	0
	PBS_CGCCATTGTGTTATCG-1	P14.Bystander	30.048	27.4548	17.4305	0	58.8983	64.4121	8.32986	181.974	0	-2.27443	-25.7689	11	0	2	0	0	0	19	5	4	0	10	0	17	0	0	0	9	15	0	0	0	1	1	0
	PBS_CGCCATTTCACCGGTG-1	P14.Bystander	0	1.90312	26.0024	0	10.0078	52.0852	28.5783	78.0903	1.05793	-2.93943	-12.2589	7	0	0	1	0	2	8	0	0	0	2	0	4	2	0	0	0	1	0	0	1	0	0	0
	PBS_CGCGTGAAGTTACGTC-1	P14.Bystander	0.430955	50.7786	0	0	23.7901	0	31.3616	80.5994	0	-6.94404	-10.998	4	0	0	2	0	0	1	10	0	0	0	0	8	0	0	0	8	2	0	0	1	0	0	0
	PBS_CGCGTGAGTGCAATAA-1	P14.Bystander	0	11.7142	0	0	0	0	17.4494	383.923	32.6808	-4.00673	-26.9575	0	0	0	6	0	0	82	3	0	0	2	0	7	0	0	0	0	3	0	0	2	3	0	0
	PBS_CGGAACCAGCTGGCTC-1	P14.Bystander	12.6195	19.6679	31.3083	0	11.0141	0	33.9258	131.975	0	-5.7846	-2.77923	5	0	0	2	1	0	6	1	0	0	0	1	26	2	2	0	5	1	1	0	1	0	0	0
	PBS_CGGAATTAGGAGTCTG-1	P14.Bystander	0	0	18.3492	251.314	0	19.7501	0	465.897	0	29.824	5.34025	5	0	0	1	0	0	37	0	0	0	1	0	51	2	9	0	2	1	0	0	1	1	0	11
	PBS_CGGAATTCAGTAGAAT-1	P14.Bystander	10.8655	0	38.3655	0	19.5048	0	82.6644	138.05	10.9241	-6.48113	-23.7716	7	0	0	0	0	0	1	4	1	0	0	5	10	0	1	0	2	2	2	0	0	1	0	0
	PBS_CGGACACGTGCTAGCC-1	P14.Bystander	0.786208	0	101.931	5.51385	23.5435	7.62861	51.8812	168.174	0	-4.01511	-18.8138	0	0	0	5	0	0	0	0	0	0	0	0	35	0	11	2	0	0	4	0	4	2	0	0
	PBS_CGGACACGTTTGGCTA-1	P14.Bystander	1.89923	6.59779	0	0	10.2141	31.7852	57.0816	98.8835	0	-0.346433	-12.8577	2	0	1	4	0	8	21	4	1	1	1	1	13	0	3	0	1	2	2	0	0	1	0	0
	PBS_CGGAGAAAGGGATGTC-1	P14.Bystander	5.42351	11.7111	28.6835	187.856	26.8811	96.3006	64.379	146.951	0	30.0421	5.63329	16	0	0	3	0	0	16	4	1	0	0	0	26	3	3	0	2	2	3	0	18	1	0	14
	PBS_CGGAGAACAATCACGT-1	P14.Bystander	0	3.85435	14.6981	0	1.33821	30.9191	9.18218	183	11.4984	-4.41675	-24.2825	2	0	1	0	0	1	52	1	0	0	0	0	26	0	3	0	0	0	0	0	0	0	0	0
	PBS_CGGAGAAGTAGCACAG-1	P14.Bystander	5.90146	23.4549	0	0	14.7521	68.6122	38.8929	24.8934	0	19.3886	-14.0908	3	0	1	1	0	0	11	1	0	0	0	0	4	0	0	0	0	6	0	0	24	0	0	0
	PBS_CGGAGAAGTCCCTAAA-1	P14.Bystander	17.3143	75.9598	12.852	5.28521	10.2145	13.7193	32.2476	107.583	0	-12.0055	8.10571	6	0	0	3	0	0	5	1	1	0	0	1	12	0	4	0	0	7	0	0	1	2	0	0
	PBS_CGGAGAATCCCATAAG-1	P14.Bystander	0	35.4326	23.2231	0	12.3453	0	17.2115	39.5593	0	-9.72198	-2.12549	9	0	0	6	0	0	0	0	0	1	0	0	5	0	1	0	2	5	0	0	1	0	0	0
	PBS_CGGCAGTGTACGGCAA-1	P14.Bystander	15.7157	75.1179	7.12776	1.59342	8.20623	0	8.82538	71.6236	1.18497	-13.8446	10.4392	4	0	0	5	0	1	0	0	0	0	0	0	22	0	0	0	1	1	0	0	21	3	0	0
	PBS_CGGCAGTGTGTCACAT-1	P14.Bystander	0	60.6299	0	0.63964	1.74497	7.9595	0	54.6094	24.4194	-11.2739	12.6202	3	0	0	4	0	0	0	0	0	0	0	1	9	0	0	0	5	2	0	0	8	2	0	0
	PBS_CGGCAGTGTTGAATCC-1	P14.Bystander	7.72021	71.8052	128.241	0	0	6.5387	0	322.092	9.69143	-2.95441	-27.4586	1	0	0	2	0	0	3	0	0	0	2	0	45	0	2	0	2	0	0	0	0	0	0	0
	PBS_CGGCAGTTCTACACTT-1	P14.Bystander	4.17759	55.6531	43.1259	2.77644	9.2625	33.9563	22.1019	219.156	0	-5.24184	-25.9438	15	0	0	2	0	0	15	0	0	0	0	1	24	1	2	0	1	2	1	0	0	1	0	0
	PBS_CGGGACTAGATACAGT-1	P14.Bystander	0	6.07162	14.1695	8.60366	0	0	5.50994	363.86	27.0673	-3.36223	-26.7467	5	0	0	2	0	0	28	1	0	0	0	0	28	0	0	0	1	5	1	0	0	1	0	1
	PBS_CGGGACTCAATACCTG-1	P14.Bystander	75.0804	33.9128	23.4247	0.485435	97.7528	26.2659	31.3756	186.988	0	-0.617469	-23.3565	13	0	0	1	0	0	14	5	1	0	11	0	21	0	0	0	5	20	2	1	16	0	0	0
	PBS_CGGGACTCACGACTAT-1	P14.Bystander	3.33378	5.60537	8.33302	17.0822	10.4854	36.8405	57.4468	135.697	0	-22.3923	0.367466	4	0	0	0	0	0	5	2	1	0	0	0	29	2	0	1	0	0	2	0	1	1	0	0
	PBS_CGGGACTGTTAGGCTT-1	P14.Bystander	4.57048	0	2.58477	3.34068	0	11.4645	64.7358	53.085	0	-3.6656	-17.1143	1	0	1	6	0	0	22	3	0	0	1	0	4	0	0	1	0	1	0	0	3	0	0	0
	PBS_CGGGACTTCGACGCGT-1	P14.Bystander	150.258	11.2007	0	2.59032	17.7322	0	86.1928	122.839	0	-24.5384	15.2756	20	0	0	2	0	0	27	36	0	0	3	1	12	1	2	0	2	12	3	0	1	1	9	0
	PBS_CGGGACTTCGTAACAC-1	P14.Bystander	5.23082	32.3775	45.2919	6.99723	0	23.4471	0	73.3619	0.703843	-3.85658	-21.7181	1	0	0	0	0	0	1	0	1	0	0	0	36	1	6	0	0	4	0	0	10	0	0	0
	PBS_CGGGCATTCAGGGTAG-1	P14.Bystander	12.1563	20.7137	0	1.10822	21.5042	30.4554	40.8439	56.707	16.0009	16.2486	-12.5248	3	0	2	1	0	12	51	3	0	0	5	0	8	0	0	0	2	2	3	0	19	0	0	0
	PBS_CGGGCATTCTCGACCT-1	P14.Bystander	0	56.7008	17.0018	138.73	0	66.4007	78.2072	387.728	16.6916	23.6149	5.84487	16	0	1	6	1	0	15	2	0	0	0	0	45	7	0	1	3	5	2	0	1	2	0	7
	PBS_CGGGTCAAGGATGTTA-1	P14.Bystander	5.67825	19.4575	71.0246	0	0	11.7883	0.664048	167.283	0	-4.19874	-23.5363	1	0	0	7	0	0	18	2	1	0	0	1	16	2	0	0	0	1	0	0	2	1	0	0
	PBS_CGGGTCACAGTAACCT-1	P14.Bystander	14.1595	18.8637	58.1037	0.9943	0	22.8206	4.96465	76.1989	0	-7.99704	-11.0924	9	0	0	5	0	7	2	0	0	0	2	0	6	4	3	1	0	2	0	0	17	0	0	0
	PBS_CGGGTGTAGACTCGAG-1	P14.Bystander	0	21.105	0	4.61032	13.5492	0	108.738	119.207	0	-5.80321	-19.1726	10	0	0	3	0	0	1	0	0	0	0	0	17	0	0	0	3	0	1	0	4	3	0	0
	PBS_CGGGTGTAGGCTCTAT-1	P14.Bystander	0.541825	48.9966	78.7476	11.8393	0	6.29703	34.3346	191.725	0	-3.48211	-24.8902	9	0	0	3	0	0	8	1	1	0	0	0	9	0	3	0	2	2	0	0	1	1	0	0
	PBS_CGGGTGTCATTGCTGA-1	P14.Bystander	8.97305	45.5092	0.297607	199.74	0	11.841	7.9315	243.193	24.9612	-5.23758	-27.0901	2	0	0	0	0	0	36	3	0	0	1	1	25	2	0	0	5	6	1	0	1	0	0	1
	PBS_CGGTCAGGTCTCTCTG-1	P14.Bystander	77.4647	11.6515	18.4873	2.20908	13.9281	93.2516	16.296	40.0201	0	-22.2866	13.2163	1	0	1	0	0	28	18	1	0	0	0	0	28	1	0	0	2	6	1	0	0	0	1	0
	PBS_CGGTCAGTCGTGTGAT-1	P14.Bystander	10.3427	26.865	23.8722	0	6.73962	7.67364	2.91389	71.5653	0	-10.045	-9.63224	4	0	0	3	0	0	0	0	0	0	1	0	9	1	1	0	4	4	0	0	0	2	0	0
	PBS_CGTAAGTCAAGCACAG-1	P14.Bystander	0	49.7892	42.9467	0	1.96204	8.61846	71.227	119.337	8.12791	-5.14987	-19.8163	7	0	0	3	0	0	0	2	0	0	3	0	18	3	5	1	0	15	0	0	1	1	0	0
	PBS_CGTAAGTCACAAAGCG-1	P14.Bystander	0.629075	13.7117	5.98583	241.264	35.9766	28.7773	63.4778	135.313	0	29.5888	5.4673	9	0	0	3	0	0	8	8	1	1	11	0	10	0	2	0	0	4	11	1	6	2	0	6
	PBS_CGTAAGTCAGTCGCAC-1	P14.Bystander	11.7705	0	32.9718	0.825044	1.77429	19.76	54.9811	218.502	0	-4.91757	-24.4561	7	0	0	0	0	0	0	3	0	0	0	0	16	0	3	0	0	2	0	0	1	0	0	0
	PBS_CGTAAGTGTACAAGCG-1	P14.Bystander	3.09778	19.9413	23.8997	0	0	24.5027	5.12351	176.026	6.13536	-3.48447	-20.6859	1	0	0	1	0	0	11	0	0	0	0	0	5	0	1	0	0	1	1	0	1	2	0	0
	PBS_CGTAAGTGTCGACGCT-1	P14.Bystander	0	37.9688	26.0756	2.86091	58.136	0	65.8891	48.7961	5.26097	1.01771	11.7922	11	0	0	2	0	0	0	1	0	0	20	0	11	0	0	0	4	6	4	0	8	0	0	0
	PBS_CGTAATGGTTCCACAA-1	P14.Bystander	13.5114	31.6819	68.271	0	23.5077	6.81585	96.14	107.704	0	-4.1346	-20.5336	25	0	1	0	0	0	10	0	0	0	0	0	17	1	1	2	1	4	2	0	2	0	0	0
	PBS_CGTAATGTCCGAAGGA-1	P14.Bystander	0	0	4.92131	16.48	0	43.4786	17.8517	355.784	31.18	-2.93549	-27.3701	8	0	0	0	0	0	22	1	0	0	0	0	32	3	3	0	0	1	1	0	0	0	0	0
	PBS_CGTAGTACATGGACAG-1	P14.Bystander	6.47107	8.10544	59.3232	4.86531	4.72772	5.30953	12.9315	102.118	0	7.39027	4.25857	6	0	0	0	0	1	18	3	1	0	1	0	0	0	2	0	0	4	0	0	0	0	0	0
	PBS_CGTAGTAGTCTGCGCA-1	P14.Bystander	28.8129	23.6803	0	336.184	0	37.5953	33.0223	321.15	0	21.2299	-2.88742	4	0	0	3	0	0	17	0	3	0	0	0	52	3	0	1	6	3	0	0	1	2	0	8
	PBS_CGTAGTATCCACCTGT-1	P14.Bystander	6.89773	9.45949	34.7321	0	11.752	13.3481	22.799	153.215	7.2955	-6.0987	-19.9502	4	0	0	2	0	0	4	0	0	0	0	0	10	1	1	0	0	3	0	0	1	1	0	0
	PBS_CGTCAAAAGGCTCTCG-1	P14.Bystander	0	0	20.6277	0	9.95207	51.5277	66.1408	74.719	0	19.2244	-14.7511	0	0	0	0	0	13	16	4	2	0	2	0	14	1	1	0	1	0	0	0	0	0	0	0
	PBS_CGTCAAACAGTTGAAA-1	P14.Bystander	0	0	0	11.2563	2.31874	10.6234	39.8064	247.589	17.0986	-5.78448	-26.7185	7	0	0	0	0	0	34	0	0	0	0	0	8	1	3	0	2	1	1	0	0	0	0	0
	PBS_CGTCAAAGTAACTGCT-1	P14.Bystander	94.2353	46.8056	28.3784	12.0112	7.46993	0	34.1464	328.227	0	-4.98075	-26.3338	34	0	0	10	0	0	7	4	0	0	0	0	48	0	4	0	2	2	0	0	0	0	0	0
	PBS_CGTCAAATCAGTCACA-1	P14.Bystander	7.37174	0	40.8511	219.573	35.14	79.202	50.3328	252.543	12.0967	25.5767	8.11138	16	0	1	0	0	22	25	7	3	1	7	0	42	3	3	1	2	5	3	0	10	2	0	7
	PBS_CGTCCATCAAATAGCA-1	P14.Bystander	0	0	18.234	0	12.4791	7.07058	70.4428	83.7407	0	-11.163	-18.4595	1	0	0	4	0	1	17	0	0	0	1	1	6	2	1	2	2	3	1	0	1	0	0	0
	PBS_CGTCCATCAATAACCC-1	P14.Bystander	0	90.6698	0	268.614	42.5139	0	15.1576	150.322	3.1985	28.98	5.02924	10	0	0	1	0	0	1	1	1	0	6	1	17	1	2	0	12	4	2	0	18	2	0	15
	PBS_CGTGAATCACCGTGCA-1	P14.Bystander	0	22.2396	30.861	0	6.51708	0.390351	0	187.358	0	-6.53566	-23.534	6	0	0	1	0	0	31	1	0	0	0	0	5	0	3	0	3	2	0	0	1	0	0	0
	PBS_CGTGAATTCCTCACTG-1	P14.Bystander	0	12.1174	0	15.4749	24.0843	34.7123	15.3015	37.6829	0	5.49317	12.6952	1	0	0	1	0	0	0	4	0	4	32	0	6	1	0	0	1	0	2	0	11	0	0	0
	PBS_CGTGATAAGCAGTAAT-1	P14.Bystander	42.3617	0	27.6296	0	0	30.5185	0	357.425	0	-1.66397	-26.1682	8	0	0	0	0	0	18	1	0	0	0	1	17	0	3	1	1	5	0	0	0	2	0	0
	PBS_CGTGATAAGTCACTAC-1	P14.Bystander	7.04463	56.7162	0	1.13683	11.5431	6.47017	100.241	238.045	0	-3.86363	-25.3611	3	1	0	8	0	0	30	1	1	0	1	1	28	2	1	0	0	4	1	0	0	1	0	0
	PBS_CGTGATAAGTGTTCAC-1	P14.Bystander	0	11.9448	49.4078	0	4.89961	0	23.584	67.2193	4.52197	-7.97312	-10.9101	0	0	0	1	0	0	2	0	0	0	0	0	4	0	0	0	4	2	2	0	3	1	1	0
	PBS_CGTGATACATAAGCAA-1	P14.Bystander	13.9249	31.7865	37.809	1.90499	0.417159	4.20314	15.1491	193.752	0	22.7803	7.37824	7	0	0	0	0	2	51	2	0	0	1	1	19	0	2	1	0	3	1	0	0	0	1	0
	PBS_CGTGCTTCAGAGGTAC-1	P14.Bystander	5.01436	12.3907	68.7882	0	2.20025	0	40.3186	190.314	0	-3.75351	-20.5394	3	0	0	0	0	0	6	0	1	0	2	0	20	1	7	1	0	1	0	0	1	0	4	0
	PBS_CGTGCTTCATGTCTAG-1	P14.Bystander	33.9895	13.4373	57.3342	0	0	28.5166	0	135.937	1.81649	-2.44543	-22.4438	2	0	0	1	0	0	8	0	0	0	0	1	14	2	4	0	0	0	0	0	0	1	1	0
	PBS_CGTGTCTAGTCCCAAT-1	P14.Bystander	7.61364	10.3319	8.97336	0	14.147	13.8565	16.0818	49.6705	10.2351	-3.50347	-5.35271	0	0	0	0	0	6	15	0	0	0	2	0	12	0	0	0	3	3	0	0	0	0	0	0
	PBS_CGTGTCTGTCGCGGTT-1	P14.Bystander	4.54025	0	53.578	0	0	4.83118	0	144.323	11.1659	-1.31772	-8.46939	2	0	0	0	0	0	5	0	0	0	0	1	6	0	2	2	0	0	1	0	0	0	0	0
	PBS_CGTTCTGAGAGCATCG-1	P14.Bystander	0	0	0	5.15894	0	25.7511	0	399.899	3.42613	-2.15764	-26.9405	1	0	0	2	0	0	27	2	1	0	0	2	17	0	0	0	0	1	0	0	1	0	0	0
	PBS_CGTTCTGTCTCCGAAA-1	P14.Bystander	22.9465	72.509	46.3075	254.705	8.32365	36.804	76.9642	120.856	30.4045	29.4791	8.19925	9	0	0	4	0	1	5	2	0	0	0	0	32	2	0	0	6	2	0	0	7	3	0	17
	PBS_CGTTGGGCAAGCAATA-1	P14.Bystander	5.26238	96.382	7.03861	1.4124	25.2269	24.2902	37.6584	235.13	30.0037	-5.04424	-26.8425	10	0	0	0	0	0	7	3	1	1	10	0	31	0	1	0	1	11	0	0	26	1	0	0
	PBS_CGTTGGGCACGGCGTT-1	P14.Bystander	22.0606	21.8317	0	0	51.041	67.3418	22.1886	138.122	4.32773	-2.38179	-19.1316	1	0	0	1	0	34	31	0	4	0	0	1	32	3	3	0	3	0	0	0	0	0	0	0
	PBS_CGTTGGGTCAGGCGAA-1	P14.Bystander	4.23654	0	12.8275	1.36363	0	14.0209	61.5687	84.2481	11.5318	0.624241	-14.7053	0	0	0	0	0	1	32	2	0	0	0	0	9	3	3	0	0	1	0	0	0	0	2	0
	PBS_CTAACCCAGAAGCCAC-1	P14.Bystander	3.72234	32.2805	65.5157	4.41541	0	0	0	122.259	28.0813	0.181568	-5.96021	0	0	0	4	0	0	1	1	0	0	0	0	22	0	2	0	3	7	0	0	5	1	0	0
	PBS_CTAACCCCACATTACG-1	P14.Bystander	61.353	26.027	74.6935	0	0	0	54.4482	122.024	9.40888	-2.17414	-21.3594	2	0	0	3	1	0	9	3	0	0	0	1	22	4	1	0	0	0	1	0	0	0	0	0
	PBS_CTAACCCGTATGTGTC-1	P14.Bystander	3.72568	0	114.406	0	0	21.9647	0	205.941	0	-2.75287	-23.9966	1	0	0	0	0	0	14	1	0	0	5	1	26	0	8	0	0	3	0	0	0	0	0	0
	PBS_CTAACCCGTGAGGATC-1	P14.Bystander	0	1.99952	47.8007	0	7.03336	36.2473	16.6623	233.301	0	-1.92004	-24.8907	2	0	0	1	0	0	17	0	0	0	0	1	18	0	2	1	0	5	0	0	0	1	0	0
	PBS_CTAACCCGTTTCACTT-1	P14.Bystander	25.8876	34.0865	24.7758	0	0.446843	48.5686	18.8723	106.88	30.5519	-5.0545	-10.4578	3	0	0	1	0	0	1	0	1	0	5	1	38	1	0	0	4	0	1	0	1	4	0	1
	PBS_CTAACCCTCTAGCCTC-1	P14.Bystander	0	14.6934	41.1351	6.70291	0	0	18.9587	104.595	14.0069	0.879365	-11.7708	8	0	0	0	0	0	10	0	0	0	0	1	16	0	3	0	0	3	0	0	0	0	0	0
	PBS_CTAACTTTCCTTCTAA-1	P14.Bystander	17.0525	6.92823	7.85521	6.6921	3.57689	16.6452	4.27075	222.252	12.0925	-2.30428	-25.2795	1	0	0	3	0	0	0	0	2	0	2	1	8	0	1	0	1	2	0	0	5	1	0	0
	PBS_CTAACTTTCGCATTGA-1	P14.Bystander	25.0938	17.69	6.54574	4.88793	7.06296	2.31125	32.6553	99.3802	24.6615	-4.43404	-8.57694	1	0	0	4	0	0	0	1	0	0	1	0	11	0	0	0	2	0	3	0	0	1	0	0
	PBS_CTAAGTGAGTCTTGGT-1	P14.Bystander	0.770128	87.2445	19.0465	34.4727	27.9039	33.846	7.98877	242.827	0	-5.63008	-26.5746	24	0	0	5	0	0	11	15	0	0	4	1	56	5	0	1	3	6	0	0	3	0	0	0
	PBS_CTAAGTGGTTGTACGT-1	P14.Bystander	7.79687	2.88066	0	0	2.3755	27.2513	14.15	43.2911	5.06083	9.44744	-8.66982	1	0	0	0	1	1	13	0	0	0	0	0	2	0	0	0	0	0	0	0	1	1	0	0
	PBS_CTAAGTGTCGGCAGTC-1	P14.Bystander	0	17.4401	0	0	2.34089	19.9531	75.6096	67.7127	0	-3.06709	-16.7447	7	0	0	1	0	0	6	1	0	0	0	0	18	0	0	0	0	1	0	0	0	0	0	0
	PBS_CTACAGACAACGGGTA-1	P14.Bystander	12.0549	29.2235	37.6388	7.30268	10.753	17.4455	13.5441	79.651	12.3178	-4.49989	-10.1582	3	0	0	0	0	0	17	0	0	0	1	2	5	1	1	1	3	6	0	0	0	1	0	0
	PBS_CTACAGAGTAGCTGCC-1	P14.Bystander	12.783	32.3059	44.5188	0	0	12.8858	10.5401	79.3992	6.40216	-11.5446	1.49571	3	0	0	3	0	0	2	0	0	0	0	1	23	2	0	0	1	0	1	0	2	3	0	0
	PBS_CTACATTAGTGCAAAT-1	P14.Bystander	2.67645	34.3133	33.6587	0	0.441051	14.5715	51.975	64.0857	8.55489	-8.63405	-8.55704	4	0	0	2	0	0	3	1	2	0	0	0	0	0	1	1	5	0	0	0	1	0	0	0
	PBS_CTACCCAAGAGGCCAT-1	P14.Bystander	25.9329	56.7751	10.859	1.96428	0.551061	4.62041	0	156.976	0	-16.6247	5.23808	3	0	0	0	0	0	11	0	1	0	0	0	27	1	2	0	0	1	0	0	0	0	0	1
	PBS_CTACCCAAGGTGATCG-1	P14.Bystander	4.28113	55.4073	5.77027	8.34097	1.02216	23.1921	16.1418	26.7208	14.1359	-11.6403	6.08317	4	0	0	1	2	0	0	0	0	0	0	0	3	2	2	0	1	8	0	0	14	2	0	0
	PBS_CTACCTGCAAGCGGAT-1	P14.Bystander	0	39.4942	0	0	47.2191	57.0453	6.79227	53.6481	9.33433	24.6473	-8.33783	4	0	1	0	0	19	6	3	0	0	3	0	5	1	0	0	6	10	0	0	6	0	0	0
	PBS_CTACCTGGTGCCGAAA-1	P14.Bystander	0	55.7548	114.335	0	0	3.41438	19.2613	155.7	0	-5.76949	-21.4588	10	0	0	4	1	2	9	0	5	0	2	0	28	1	0	2	0	3	1	0	0	1	0	0
	PBS_CTACCTGGTGGCTCTG-1	P14.Bystander	2.14855	13.7768	22.4994	1.29064	2.17624	10.2627	45.1513	51.4178	15.917	-13.8047	-12.1644	2	0	0	1	0	0	5	0	0	0	1	0	3	0	0	0	0	2	0	0	0	0	0	0
	PBS_CTACGGGAGGGTACAC-1	P14.Bystander	107.9	0	0	1.84898	4.47433	16.5682	1.11134	60.9552	17.6657	-23.7432	14.0304	2	0	0	0	0	23	82	0	0	0	9	0	13	0	0	0	1	2	1	0	0	0	1	0
	PBS_CTACGGGAGTGTTGAA-1	P14.Bystander	27.0694	6.10876	80.6382	0	0	0	13.8227	92.9621	0	-1.51681	-9.3139	1	0	0	0	0	0	1	1	0	0	5	0	23	0	2	0	0	0	0	0	2	2	2	0
	PBS_CTACGGGGTAGAGCTG-1	P14.Bystander	0	0	24.3287	0	0.415699	65.1853	83.6589	42.155	0	11.3401	-15.0537	6	0	1	5	0	9	21	3	0	1	2	0	6	0	0	1	0	0	2	0	4	0	0	0
	PBS_CTACGGGTCGAGCTGC-1	P14.Bystander	36.7502	41.4411	0	0	40.4934	0	6.65762	57.4415	0	-18.3176	12.1346	5	0	0	0	0	1	43	0	4	1	0	0	11	0	0	0	9	0	0	0	14	0	0	0
	PBS_CTACTATAGCGTGTCC-1	P14.Bystander	3.57605	9.38992	25.5829	9.60898	0	0	23.308	152.524	0	-6.34145	-21.8954	1	0	0	3	0	0	16	0	1	0	0	0	16	0	2	0	0	0	0	0	0	0	0	0
	PBS_CTACTATAGCTACAAA-1	P14.Bystander	1.33875	79.8806	139.111	222.861	0	0	8.03106	196.393	0	19.3181	-7.8688	2	0	0	1	0	0	30	1	0	0	0	1	18	1	4	0	2	4	1	0	10	0	0	20
	PBS_CTACTATTCAAACTGC-1	P14.Bystander	16.3396	0	97.8518	0	23.6121	54.1391	117.618	170.982	17.9472	-2.26217	-24.163	19	0	0	0	1	10	63	6	0	0	2	1	18	0	2	1	4	0	2	0	1	0	0	0
	PBS_CTAGACAAGTGGAAGA-1	P14.Bystander	0	11.4471	0	7.59985	0	0	90.5449	354.193	0	-6.24367	-25.3778	6	0	0	2	0	0	33	2	0	0	0	0	17	0	2	0	2	3	0	0	0	3	0	0
	PBS_CTAGACACAGAGAATT-1	P14.Bystander	0	30.4776	38.012	8.83591	0	35.4113	16.8058	219.596	0	-5.09425	-24.1222	0	0	0	0	0	0	17	0	0	0	0	0	15	1	9	0	0	0	0	0	1	1	0	0
	PBS_CTAGGTAGTACTGAGG-1	P14.Bystander	6.54988	46.5585	42.3194	0	0	7.93015	0	78.8052	10.0444	-13.7684	6.03856	1	0	0	3	0	0	1	1	0	0	0	0	7	0	1	0	2	5	0	0	1	3	0	0
	PBS_CTAGGTAGTGCAGGAT-1	P14.Bystander	10.3227	5.10451	2.76691	2.87683	6.03334	12.7738	39.7928	43.1059	0	0.968578	-15.2246	0	0	0	0	0	5	4	0	0	0	0	1	5	0	0	0	0	5	0	0	0	1	2	0
	PBS_CTAGGTATCATAGCAC-1	P14.Bystander	32.9263	13.1453	6.8937	6.70394	16.083	0	59.0295	203.656	0	-4.58445	-19.4769	16	0	0	1	0	0	44	9	0	0	1	0	19	0	2	0	2	1	0	0	0	1	0	0
	PBS_CTAGGTATCCTTCTTC-1	P14.Bystander	48.7381	0	54.375	0.0396068	9.48086	0.510628	18.7871	107.513	5.11206	-19.4395	11.6046	7	0	0	3	0	0	40	1	1	0	0	0	23	0	2	0	1	3	0	0	1	0	0	0
	PBS_CTATAGGAGCTACAAA-1	P14.Bystander	6.43954	5.27947	10.6539	7.41044	0	30.1641	0	93.4868	1.18225	-5.29071	17.3208	0	0	0	0	0	0	33	0	0	0	1	1	9	0	1	0	1	0	0	0	0	0	0	0
	PBS_CTATAGGCACATTCGA-1	P14.Bystander	58.7465	40.8046	51.4439	2.48887	6.06292	0	0	184.141	25.3187	-4.89593	-25.9528	7	0	0	5	0	0	19	1	1	1	0	0	29	0	0	0	4	5	0	0	2	2	0	0
	PBS_CTATAGGGTCTAGATC-1	P14.Bystander	5.41858	0	46.0852	0	2.70515	17.3832	16.7529	92.7973	8.11712	-2.50381	-21.9736	7	0	0	0	0	0	4	0	0	0	0	0	11	1	5	0	1	0	0	0	0	0	0	0
	PBS_CTATAGGTCACCCATC-1	P14.Bystander	0	3.33034	26.8225	5.65368	0	9.28008	79.9001	72.5539	1.39259	-10.4151	-17.3869	1	0	0	2	0	0	8	0	0	0	0	0	5	1	2	1	0	0	0	0	0	1	0	0
	PBS_CTATCCGAGGAAAGGT-1	P14.Bystander	5.23597	21.4898	7.60698	10.8586	0	8.54131	0	143.617	0.458147	-5.42125	15.5879	0	0	0	0	0	0	12	0	1	0	0	0	9	0	1	0	0	2	0	0	0	0	0	0
	PBS_CTATCCGAGTTCATGC-1	P14.Bystander	4.33187	17.6137	16.7187	0.216893	0	16.8063	5.04943	87.9505	2.71418	-13.6001	-4.30888	0	0	0	1	0	0	7	0	0	0	0	0	2	0	1	0	0	1	0	0	0	0	0	0
	PBS_CTATCCGCAAGTGCAG-1	P14.Bystander	7.36125	58.3718	8.75986	0	31.0098	0	1.49571	202.76	0	-4.4719	-23.479	19	0	0	1	0	0	5	1	0	0	0	1	14	0	2	0	5	7	1	0	3	1	0	0
	PBS_CTATCCGTCTCTGAGA-1	P14.Bystander	5.10817	37.8799	75.1435	0	0	0	8.0296	102.06	0	-4.88647	-21.1985	0	0	0	1	0	0	4	1	0	0	0	0	17	0	4	0	1	1	0	0	0	0	0	1
	PBS_CTATCTAAGATGGTAT-1	P14.Bystander	9.25888	0	88.75	147.049	0	0	35.6954	114.606	0	28.9421	5.28619	8	0	0	0	0	0	27	1	1	0	0	0	4	1	12	0	0	5	2	0	2	0	0	7
	PBS_CTATCTACACCTCGTT-1	P14.Bystander	33.7528	13.7842	25.7561	0	9.68159	0	21.3354	80.7049	5.14554	-13.6506	-4.57246	3	0	0	7	0	1	10	0	0	0	0	0	17	0	1	0	0	0	0	0	3	0	0	0
	PBS_CTATCTACATGAGTAA-1	P14.Bystander	0	0	119.541	3.08559	0.033277	22.6356	46.1998	139.945	18.1347	-1.09415	-24.3605	5	0	0	0	0	0	18	1	0	0	1	0	18	1	0	0	6	7	1	0	0	0	0	0
	PBS_CTATCTAGTGCCTGCA-1	P14.Bystander	43.1928	21.1168	14.3322	394.058	0	0	0	180.796	0	28.7119	5.74633	8	0	0	0	0	0	5	0	0	0	0	2	32	3	5	0	3	1	0	0	0	1	0	24
	PBS_CTATCTATCTACGGGC-1	P14.Bystander	15.6818	31.0787	52.9171	4.43333	34.684	0	68.2881	89.0845	14.3083	-6.35709	-10.9551	10	0	0	3	0	0	0	2	0	0	0	0	17	1	1	0	8	2	1	0	4	3	0	0
	PBS_CTCAACCAGCCACTCG-1	P14.Bystander	12.0343	6.78083	62.7243	0	0	10.122	187.88	95.0975	0	-5.73346	-18.6741	10	0	1	4	2	1	0	4	0	0	0	0	8	3	8	0	0	0	3	0	1	4	0	0
	PBS_CTCAACCAGCTGTACT-1	P14.Bystander	12.0602	16.4564	33.8514	0	4.43733	41.5409	32.1703	73.6606	0	-1.82923	-3.68118	5	0	0	8	0	1	5	1	0	0	3	0	10	1	3	0	1	0	0	0	19	0	0	0
	PBS_CTCAACCAGGTTCTAC-1	P14.Bystander	97.1411	14.4479	10.7484	0	20.99	26.2113	4.65662	36.1841	10.0055	-23.9685	14.6309	5	0	0	0	0	54	9	7	0	0	3	1	9	0	8	0	4	4	0	0	0	0	4	0
	PBS_CTCAACCAGTCATGCT-1	P14.Bystander	3.31394	25.5823	0	0	36.3587	21.6827	76.6795	38.4318	0	-3.44213	-15.592	6	0	0	0	0	0	18	3	2	1	1	0	4	2	0	1	4	1	3	0	4	2	0	0
	PBS_CTCAACCCAGGTTTAC-1	P14.Bystander	0	10.6152	108.867	280.847	0	0	61.3588	216.366	0	28.9228	5.11389	3	0	0	8	0	0	4	1	0	1	0	0	37	1	5	0	1	1	0	0	1	1	0	13
	PBS_CTCAACCGTACAACGG-1	P14.Bystander	0	0	24.4826	0	0	0	153.616	388.514	93.3043	-1.13149	-26.0507	3	0	0	2	0	0	104	25	1	0	12	1	12	0	1	0	1	5	1	0	0	0	0	0
	PBS_CTCAACCGTCACAATC-1	P14.Bystander	12.7295	0	37.7928	385.437	0	51.4718	0	328.21	0	26.9676	8.72295	5	0	2	0	0	0	106	0	0	0	0	1	33	1	5	0	0	5	0	0	2	0	0	20
	PBS_CTCAACCGTCATATGC-1	P14.Bystander	90.9198	0	0	0	28.7596	68.2475	253.158	108.128	0	3.09999	-23.6164	6	0	2	1	0	1	58	210	0	1	22	1	36	6	0	0	2	0	1	0	0	2	2	0
	PBS_CTCAAGAAGGGCTGAT-1	P14.Bystander	22.0443	6.34299	71.2394	0.350606	0.00248362	39.5743	82.8431	91.4378	0	-3.89593	-18.4891	2	0	0	6	0	0	5	2	0	0	2	0	12	2	9	0	2	5	0	0	1	0	1	0
	PBS_CTCAAGACACTCCGAG-1	P14.Bystander	0	3.12313	30.0038	0	0	22.6462	34.4804	197.197	0	-3.24073	-21.1882	4	0	0	0	0	0	18	1	0	0	1	1	24	1	3	1	0	1	0	0	0	1	0	0
	PBS_CTCAAGACAGGAACCA-1	P14.Bystander	4.71672	44.3679	2.19128	4.4279	0	25.8348	4.04313	76.2891	4.57891	-7.38401	17.1081	1	0	0	1	0	0	2	0	0	0	0	1	21	2	0	0	2	1	0	0	0	0	0	0
	PBS_CTCAAGATCGCGTCGA-1	P14.Bystander	0	2.10796	13.0364	0	16.393	23.3261	29.4959	67.9832	19.5255	9.46863	-12.207	6	0	0	1	0	21	32	0	1	0	5	1	3	2	2	0	2	0	0	0	3	0	0	0
	PBS_CTCAAGATCGTAGGAG-1	P14.Bystander	0	0	19.2274	0	9.67089	26.511	107.338	83.723	0	-7.84192	-13.9472	0	0	0	1	0	0	0	4	0	0	0	0	17	2	0	0	3	1	2	0	0	0	0	0
	PBS_CTCAATTTCCTACTGC-1	P14.Bystander	58.1081	65.2279	25.6458	0	1.54458	32.6136	0	48.1615	6.84724	-10.8225	7.62158	5	0	0	5	1	0	0	2	0	0	0	1	22	3	0	1	3	6	1	0	4	1	1	0
	PBS_CTCACTGAGATTTGCC-1	P14.Bystander	20.9127	18.4377	45.0708	0	0	0	2.50951	100.071	0	-1.9836	-8.61078	7	0	0	1	0	0	2	0	0	0	0	0	2	0	3	0	1	0	0	0	1	0	0	0
	PBS_CTCACTGCAGCACCCA-1	P14.Bystander	7.88617	2.21093	34.8964	0	17.7158	38.9573	10.6572	44.4474	0	6.43927	-2.53398	4	0	0	1	0	1	16	0	0	0	3	0	8	0	0	0	0	1	1	0	1	0	0	0
	PBS_CTCACTGCATCTAACG-1	P14.Bystander	37.5018	57.0858	21.9933	3.36493	4.93382	34.0744	90.3401	56.7905	3.91828	-13.658	-11.6145	9	0	0	8	0	1	17	2	0	0	0	0	14	1	0	0	5	3	1	0	4	2	0	0
	PBS_CTCACTGGTACGATGG-1	P14.Bystander	12.9069	28.3067	79.0776	2.39726	24.6999	30.7563	27.6764	127.842	0	5.45568	-0.704681	21	0	0	0	0	0	1	2	1	0	0	0	3	5	0	1	1	4	0	0	0	2	0	0
	PBS_CTCAGAAAGTTACGTC-1	P14.Bystander	5.29844	0	57.503	145.344	0	25.3335	21.0739	259.813	0	27.4127	8.00359	0	0	1	1	1	0	105	0	0	0	0	0	14	0	8	0	1	0	1	0	0	0	0	9
	PBS_CTCAGAATCTGGAGAG-1	P14.Bystander	0	0	0	0	15.0522	84.0338	53.3272	38.1509	2.22692	20.7732	-13.7965	1	0	2	0	0	28	7	10	0	0	4	0	19	0	0	0	0	5	2	0	8	0	0	0
	PBS_CTCAGGGCATAAGATG-1	P14.Bystander	0	14.1475	26.6339	304.771	11.0995	0	0	277.545	0	27.901	8.75198	9	0	0	4	0	0	26	1	0	0	0	1	34	2	1	1	2	3	1	0	4	3	0	17
	PBS_CTCAGGGGTCAACCAT-1	P14.Bystander	0	23.2426	105.262	17.9291	0	13.4133	50.4929	253.669	0	-5.27508	-25.5171	4	0	0	8	0	0	15	3	0	0	0	0	31	3	3	0	1	4	0	0	2	1	0	0
	PBS_CTCAGGGGTGATGTAA-1	P14.Bystander	47.6294	57.8088	47.5689	0	4.93309	15.3294	9.33131	107.923	3.32802	-6.554	12.6752	8	0	0	0	0	0	10	2	0	0	2	1	14	0	1	0	1	1	0	0	3	2	0	0
	PBS_CTCAGGGTCGATACAC-1	P14.Bystander	22.0286	1.5412	24.3578	6.78788	1.5712	37.9294	0	147.299	0	-0.334954	-25.3305	3	0	0	1	0	0	42	0	1	0	1	0	11	0	0	0	0	1	0	0	0	0	0	0
	PBS_CTCAGTCAGCTGCCTG-1	P14.Bystander	18.048	3.77142	73.0554	10.2167	0	0	230.24	149.353	0	-24.73	0.13162	11	0	0	8	0	0	37	1	0	0	7	0	25	2	1	0	0	1	0	0	0	1	0	0
	PBS_CTCAGTCCAGGGAATC-1	P14.Bystander	3.7755	22.9006	61.1634	0	2.60709	25.125	8.01556	86.6674	0	-3.67122	-1.81929	4	0	0	0	0	0	0	0	0	0	0	0	27	1	1	0	2	1	0	0	0	1	0	0
	PBS_CTCAGTCGTATGCGGA-1	P14.Bystander	22.2207	54.6984	36.4855	2.1297	11.492	0	69.1383	77.6479	0	-16.4796	-7.54465	14	0	0	3	1	0	0	0	0	0	0	0	11	0	0	0	0	0	1	0	0	3	1	0
	PBS_CTCAGTCTCAAGATAG-1	P14.Bystander	2.31435	22.1753	30.9735	241.88	5.82314	0	2.51599	223.169	69.7648	28.1143	8.70877	25	0	0	1	0	0	42	5	1	0	0	1	21	0	3	0	3	11	0	0	2	0	0	13
	PBS_CTCAGTCTCCCAGGCA-1	P14.Bystander	18.1684	0	116.466	451.953	18.5851	32.0985	22.8254	215.388	7.80439	27.4884	9.10668	7	0	0	0	0	0	29	4	2	0	1	2	22	1	3	1	5	12	3	0	4	4	0	42
	PBS_CTCATGCAGTGGTTCT-1	P14.Bystander	71.8121	26.9663	17.5951	0	22.0384	17.6999	25.6526	149.331	0	-19.7657	11.8682	14	0	0	0	0	0	22	0	1	0	0	0	29	0	1	0	0	7	0	0	0	2	3	0
	PBS_CTCATGCCAGTAGAAT-1	P14.Bystander	11.6051	21.7878	31.9392	14.766	12.7717	18.091	0	252.591	36.2056	22.4014	7.69606	5	0	0	2	0	0	19	1	1	0	0	1	17	0	0	0	4	5	1	0	7	1	0	1
	PBS_CTCATGCTCAAAGAAC-1	P14.Bystander	0	11.7096	64.5105	8.17894	19.3533	31.7848	19.9647	217.935	44.9463	-5.09499	-24.7592	10	0	0	0	0	0	17	4	0	0	0	0	9	0	4	0	2	23	0	0	0	0	0	0
	PBS_CTCATGCTCGTACCTC-1	P14.Bystander	46.1055	0.221053	28.8941	69.9333	0	19.078	16.8708	54.6156	3.92161	23.3649	7.62419	0	0	0	0	0	0	8	0	0	0	0	0	13	2	0	0	0	0	0	0	0	0	0	1
	PBS_CTCATGCTCTACGGTA-1	P14.Bystander	6.98231	20.0745	63.3529	0	2.7389	0	31.9264	131.105	0	-4.95579	-21.4106	1	0	0	0	0	0	1	0	0	0	0	0	28	4	3	0	1	3	0	0	0	1	0	0
	PBS_CTCATTAAGAGTTGTA-1	P14.Bystander	0	11.28	4.10111	8.40085	39.5234	23.4206	77.0954	152.726	0	8.77137	-12.2161	5	0	0	1	0	0	31	12	6	0	0	1	15	1	3	0	3	3	1	0	3	1	0	2
	PBS_CTCATTAGTAGGAAAG-1	P14.Bystander	9.02046	36.6992	39.3988	0	0	0	0	139.348	0	-3.64413	-21.1823	1	0	0	4	0	0	1	2	0	0	0	0	6	0	0	0	0	2	0	0	1	0	0	0
	PBS_CTCATTATCGTTGCCT-1	P14.Bystander	0	23.5154	56.5868	6.04275	42.6768	11.5307	20.889	177.182	17.7678	-3.40025	-24.059	6	0	0	1	0	0	0	0	4	0	0	0	9	0	9	0	2	9	0	0	0	1	0	0
	PBS_CTCCAACCAACACACT-1	P14.Bystander	47.5219	39.4933	76.2203	0	0	43.1061	14.2454	78.9222	45.2721	-10.1363	2.67598	3	0	0	9	0	0	0	1	1	0	2	1	17	5	2	0	0	0	0	0	1	1	0	0
	PBS_CTCCAACGTCTGTTAG-1	P14.Bystander	0	11.2562	33.4372	21.1534	18.9955	36.6122	32.0384	288.985	0	0.496406	-23.5187	2	0	0	1	0	20	23	5	0	0	4	1	17	3	2	0	0	9	0	0	2	0	0	0
	PBS_CTCCAACTCAGCTTCC-1	P14.Bystander	8.21582	5.52543	19.3394	7.42365	0	58.8826	67.1004	36.453	0	16.0845	-16.012	2	0	1	5	0	1	6	0	0	0	0	0	4	2	0	0	0	8	2	0	4	0	0	0
	PBS_CTCCAACTCCCGAAAT-1	P14.Bystander	18.7502	0	0	193.127	5.30481	47.1397	24.6111	396.643	58.0237	23.9139	6.99553	7	0	0	1	0	0	62	1	0	0	1	2	28	1	1	0	4	10	0	0	0	0	0	8
	PBS_CTCCAACTCCTTATGT-1	P14.Bystander	9.71619	1.09879	0	149.555	26.8067	139.668	20.8337	73.608	0	29.6372	8.13554	22	0	0	1	0	8	47	7	2	1	1	2	2	4	1	0	6	0	2	0	5	0	0	23
	PBS_CTCCAACTCGTGCATA-1	P14.Bystander	109.282	23.4279	5.59617	0.0676073	45.5557	14.3922	33.6143	72.9251	0	-24.3262	15.8266	22	0	0	2	0	0	9	3	0	3	11	0	22	0	4	2	5	2	3	0	2	0	5	0
	PBS_CTCCACAAGGCGACAT-1	P14.Bystander	0	1.90672	15.1913	2.85602	18.7255	34.3535	12.4524	246.64	19.1249	-2.20486	-26.4017	3	0	0	0	0	0	31	1	3	0	0	2	28	2	2	0	2	13	0	0	0	1	0	0
	PBS_CTCCACACAGACGCTC-1	P14.Bystander	0	10.3007	57.8021	0	0	38.1321	26.4443	148.341	0	-3.96924	-22.043	2	0	0	4	0	0	6	0	0	0	0	0	17	1	1	1	0	0	0	0	5	1	0	0
	PBS_CTCCACAGTGTCTCCT-1	P14.Bystander	0	33.0433	133.729	335.879	0	58.9284	0	108.251	41.1863	29.5819	8.25091	6	0	0	2	0	0	12	2	0	0	0	2	13	5	6	0	5	25	1	0	3	3	0	28
	PBS_CTCCACATCACGTCCT-1	P14.Bystander	53.1317	51.5965	40.887	8.79866	15.7951	63.243	0	129.288	6.93888	-6.66072	12.6978	8	0	0	0	0	0	16	1	2	0	0	1	15	0	0	0	3	7	0	0	7	0	0	1
	PBS_CTCCATGAGAGCATCG-1	P14.Bystander	0	0.50168	0	3.18052	9.79432	26.497	86.8021	75.9941	0	-3.00742	-16.3412	3	0	0	2	0	0	9	4	0	1	4	0	7	0	0	0	0	0	3	0	0	0	0	0
	PBS_CTCCATGAGGTGTGAC-1	P14.Bystander	12.451	30.8685	39.5854	0	0	6.10493	25.8789	41.0927	0.114898	-9.91683	-5.27146	0	0	0	1	0	0	0	0	0	0	0	0	5	1	3	1	1	0	0	0	0	1	0	0
	PBS_CTCCATGCAGGGTCTC-1	P14.Bystander	37.438	0	0	0	29.7027	0	88.8843	156.021	48.2308	-5.88931	-18.3159	8	0	0	5	0	0	26	1	2	0	0	0	7	3	0	0	4	8	0	0	0	1	0	0
	PBS_CTCCATGGTAGTTAGA-1	P14.Bystander	0	0	0	9.42271	43.4814	0	265.474	128.539	4.63462	-1.34455	-18.5109	11	0	0	1	0	0	12	0	2	0	0	0	20	2	2	0	1	0	2	0	0	0	0	0
	PBS_CTCCATGTCTATGCCC-1	P14.Bystander	0	3.74445	33.2068	133.642	7.39779	56.2688	58.4981	132.21	0	28.105	8.71766	0	0	0	1	0	1	21	1	0	1	0	1	13	1	2	0	2	9	1	0	2	0	0	8
	PBS_CTCCCAACAAACACGG-1	P14.Bystander	3.07514	4.10273	148.233	20.1458	1.27006	0	5.53289	210.941	10.9808	-3.34157	-24.0712	1	0	0	0	0	0	22	2	1	0	1	2	19	0	3	2	0	1	0	0	0	1	0	1
	PBS_CTCCCAACATACTGTG-1	P14.Bystander	0	50.6255	0.686033	14.2071	11.9313	27.6495	24.3587	196.401	75.8063	-5.78671	-26.6732	4	0	0	0	0	0	6	0	0	0	0	0	17	0	0	0	3	5	2	0	3	2	0	1
	PBS_CTCCCAACATCTTAGG-1	P14.Bystander	15.6208	44.2207	29.5162	120.928	37.3631	63.4717	0	166.147	18.4935	24.2294	7.77619	6	0	0	0	0	0	54	0	3	0	0	1	26	0	0	0	6	34	1	0	1	0	0	12
	PBS_CTCCCAACATGACGTT-1	P14.Bystander	234.766	48.0561	35.1784	0	1.09984	0	69.9672	88.437	0	-24.9371	16.6815	7	0	0	10	3	0	3	0	1	0	0	0	16	1	1	0	5	14	0	0	2	1	4	0
	PBS_CTCCCAAGTACCGTCG-1	P14.Bystander	0	17.2114	29.2003	7.71861	34.5549	37.0778	44.1142	84.806	0	-7.36773	-10.0919	6	0	0	0	0	0	8	1	0	0	0	0	2	2	1	0	9	4	0	0	0	1	0	0
	PBS_CTCCCAATCGCATTAG-1	P14.Bystander	42.5012	46.557	16.0603	7.66929	41.6474	33.2983	71.0533	105.754	0	-6.37868	-21.5396	25	0	1	4	0	5	37	1	3	1	1	0	20	0	2	1	1	12	1	0	5	0	0	0
	PBS_CTCCCAATCGGCATAT-1	P14.Bystander	76.6226	41.1688	31.5116	0	2.09534	10.6635	3.67829	115.522	2.79835	-18.9211	11.4979	7	0	0	1	0	0	16	0	0	0	0	1	2	0	0	0	0	5	0	0	0	1	3	0
	PBS_CTCCCTCCACGGCTAC-1	P14.Bystander	17.337	42.4676	27.7923	167.477	52.0858	22.16	24.1044	57.6742	0	27.9124	8.56899	3	0	0	0	0	0	0	0	3	2	2	0	24	1	0	0	2	2	3	0	6	1	0	23
	PBS_CTCCCTCCACGGTCTG-1	P14.Bystander	0	0	35.9938	4.09692	10.6736	33.6013	24.6489	94.7722	0	12.1552	-7.99272	0	0	0	0	0	2	50	0	1	0	0	0	5	0	0	0	4	0	0	0	1	0	0	0
	PBS_CTCCCTCGTTAGCTAC-1	P14.Bystander	26.605	40.3616	10.9817	0.313261	43.8037	26.9683	48.8306	76.742	0	-4.98163	-13.3165	2	0	0	3	0	0	9	9	0	0	4	0	21	0	0	0	6	2	2	0	14	0	0	0
	PBS_CTCCCTCGTTCACGAT-1	P14.Bystander	105.606	107.888	19.8369	12.3537	16.1692	23.2045	1.65172	190.31	11.7132	-21.7052	13.5487	9	0	0	0	0	0	26	1	1	0	0	0	29	3	0	0	7	5	0	0	9	1	1	0
	PBS_CTCCGATAGCGCTGCT-1	P14.Bystander	13.9388	85.6936	52.9908	210.99	0	0	78.7402	146.658	0	24.8408	7.98076	10	0	0	2	1	0	0	1	0	0	0	0	17	2	4	0	4	2	1	0	0	4	0	11
	PBS_CTCCGATTCTCTCGAC-1	P14.Bystander	237.855	30.6697	46.0009	5.72313	27.5247	4.02016	5.80011	44.8622	0	-25.7813	17.8644	9	0	0	6	2	0	2	1	0	0	6	0	43	0	0	0	1	0	1	0	3	1	6	0
	PBS_CTCCTCCAGTCGGGAT-1	P14.Bystander	9.20693	30.5274	83.1406	247.205	5.57257	40.2408	24.1145	45.7386	16.9117	30.4466	7.33695	10	0	0	0	0	0	51	1	1	0	2	2	25	1	0	0	0	0	0	0	3	1	0	7
	PBS_CTCCTCCGTGCTAGCC-1	P14.Bystander	76.3325	30.9897	84.3005	0	3.25246	19.7129	22.6817	174.705	0	-23.5382	-0.432375	7	0	0	5	0	0	34	0	0	0	0	0	12	2	2	0	0	3	2	0	0	2	1	0
	PBS_CTCCTCCTCGACCACG-1	P14.Bystander	1.00756	5.81871	12.6927	1.46307	1.53349	31.5409	79.0344	78.6717	19.359	-1.03335	-12.7232	8	0	1	0	0	0	0	0	0	0	0	0	14	1	0	1	3	2	0	0	0	0	0	0
	PBS_CTCCTTTAGAAGGCTC-1	P14.Bystander	8.75604	18.4125	69.6545	0	1.44409	0	21.6893	125.893	25.3202	-3.70897	-22.9423	3	1	0	4	0	0	1	1	0	0	0	0	34	0	3	0	6	6	0	0	0	1	0	0
	PBS_CTCCTTTCACCCTGAG-1	P14.Bystander	32.5043	0	29.1663	37.7127	23.2217	66.9347	21.9821	160.635	8.80817	17.1724	-5.26862	20	0	0	0	0	40	59	0	3	0	1	0	47	1	2	0	2	1	0	0	1	0	0	1
	PBS_CTCCTTTGTGTCGCTG-1	P14.Bystander	16.25	29.6912	52.6079	197.403	9.82012	0	20.8514	91.8261	0	29.3905	8.66799	7	0	0	4	0	0	6	0	0	0	0	1	13	1	2	0	0	3	1	0	2	3	0	2
	PBS_CTCCTTTTCGGCTGGT-1	P14.Bystander	0	46.2967	64.9509	3.37927	17.7154	5.93585	1.65345	119.048	0	-5.37333	-21.7166	6	0	0	3	0	0	9	0	0	0	0	0	22	1	1	0	3	0	1	0	0	1	0	0
	PBS_CTCGAGGCAGCCGTCA-1	P14.Bystander	49.3761	22.0546	12.6911	0.250074	8.65959	10.8762	1.84358	121.69	6.33092	-21.6568	13.4794	4	0	0	1	0	0	23	0	0	0	0	2	37	0	5	1	0	1	3	0	1	0	0	0
	PBS_CTCGAGGGTATGAAGT-1	P14.Bystander	0	49.2272	45.1785	0	1.57193	9.10393	19.5811	74.9695	0.4784	-3.49735	-21.1421	4	0	0	4	0	0	0	0	1	0	1	0	16	0	0	0	0	1	1	0	6	0	0	0
	PBS_CTCGAGGGTGCTGATT-1	P14.Bystander	0	8.21317	47.5569	213.674	6.79847	7.79236	19.1662	126.62	7.61095	15.3403	-0.61126	4	0	0	1	0	27	0	3	0	0	5	2	14	2	5	0	11	1	1	0	0	3	0	5
	PBS_CTCTCAGCAAATGAGT-1	P14.Bystander	0	60.0521	63.8524	124.458	14.2688	8.33128	111.624	117.24	2.07788	28.6231	5.96074	8	0	0	3	0	0	4	2	1	0	0	5	7	0	0	0	12	13	2	0	0	0	0	8
	PBS_CTCTCAGCAGTCTCTC-1	P14.Bystander	21.327	108.647	0	1.77934	36.566	25.2768	0	91.0084	0	-6.35389	23.0056	1	0	0	5	0	0	2	2	0	0	0	0	23	4	0	0	5	51	0	0	15	0	1	0
	PBS_CTCTCAGTCCCGATCT-1	P14.Bystander	7.99334	0	14.4649	396.369	75.5475	57.1212	53.8624	182.187	0	30.4778	7.24593	26	0	1	3	0	0	52	8	2	1	0	3	4	1	3	0	9	25	0	0	3	1	0	38
	PBS_CTCTCGAAGCTATCCA-1	P14.Bystander	7.58148	0	0	6.45378	3.9957	42.426	83.6719	21.3342	0	10.5051	-14.156	1	0	0	1	0	7	2	1	1	0	0	0	9	0	0	0	1	0	1	0	1	3	0	0
	PBS_CTCTCGACATACCAGT-1	P14.Bystander	0	16.7567	18.4013	22.2031	55.5167	39.8769	8.08841	140.823	0	4.67493	15.8686	5	0	0	0	0	0	31	15	0	25	34	2	9	0	0	0	1	20	1	0	3	0	0	2
	PBS_CTCTCGAGTGAGTGAC-1	P14.Bystander	2.91693	0	27.8605	0.0481533	5.10511	16.167	67.8345	47.8805	20.597	18.2185	-15.1786	3	0	0	0	0	17	47	0	2	0	2	0	8	1	1	0	0	0	0	0	2	0	0	0
	PBS_CTCTCGATCTCCAATT-1	P14.Bystander	10.9396	35.0595	47.1049	7.98208	12.5567	4.70742	26.3964	156.427	16.9482	-5.18015	-21.39	17	0	0	1	0	0	4	0	1	0	0	0	18	1	0	2	1	3	0	0	0	0	0	1
	PBS_CTCTGGTAGGTTCTTG-1	P14.Bystander	0	15.7336	41.8651	0	26.0119	38.6715	8.62225	73.5423	0	1.34273	-14.5564	5	0	1	0	0	7	11	0	0	0	1	0	9	0	2	1	3	4	2	0	2	2	0	0
	PBS_CTCTGGTCAGAGTTGG-1	P14.Bystander	9.8907	20.007	48.5238	24.8138	0	21.743	38.7087	185.529	0	-6.49418	-4.24261	1	0	0	0	0	0	45	0	0	0	0	2	23	1	1	0	0	0	0	0	1	0	0	1
	PBS_CTCTGGTGTACGCTAT-1	P14.Bystander	0	0	54.7004	0	0.0799199	0	0	288.961	2.59482	-1.80359	-24.4905	8	0	0	1	0	0	22	2	0	0	0	1	4	1	1	1	0	4	0	0	0	1	0	0
	PBS_CTCTGGTGTCGCTCGA-1	P14.Bystander	5.43461	12.9099	26.1961	9.59155	0	3.58036	1.29225	144.014	21.0749	-2.80909	-22.5593	5	0	0	4	0	0	10	3	0	0	0	3	31	0	0	0	0	0	1	0	0	0	1	0
	PBS_CTCTGGTTCACTGGGC-1	P14.Bystander	15.9113	23.5021	29.5715	3.95263	5.69321	8.01116	10.7523	65.2758	18.7636	-9.14357	3.02074	5	0	0	0	0	0	0	0	0	0	2	1	4	1	0	0	2	4	0	0	0	0	0	0
	PBS_CTGAATGAGATTAGTG-1	P14.Bystander	0	0	0	2.54525	37.0222	0	97.1913	215.208	0	-6.2634	-23.2614	8	0	0	1	0	0	56	3	2	0	0	0	26	0	1	1	3	5	3	0	3	0	0	0
	PBS_CTGAATGAGTGGAAAG-1	P14.Bystander	0.949739	3.61511	15.4427	0	0	0	75.5895	95.2321	0	-7.72766	-18.3946	0	0	0	0	0	0	0	1	0	0	0	0	25	0	0	0	0	1	1	0	0	0	0	0
	PBS_CTGAATGCACGCCAGT-1	P14.Bystander	30.0141	88.014	40.5954	0	0	28.4714	16.0034	296.986	0	-2.89845	-25.4276	14	0	0	4	3	0	13	0	1	0	0	0	37	5	5	0	0	5	0	0	1	1	0	0
	PBS_CTGAATGGTACGCGTC-1	P14.Bystander	80.3228	33.2835	36.8816	0	0	14.4152	0	243.867	0	-4.29172	-25.788	3	0	0	3	0	0	24	0	0	0	0	0	49	1	5	0	0	6	0	0	0	0	0	0
	PBS_CTGAATGGTACGTGTT-1	P14.Bystander	0	17.2998	83.1909	0.00183219	0	3.87727	57.88	207.123	17.9282	-4.79801	-24.5225	1	0	0	0	0	0	32	1	0	0	0	0	16	1	0	0	0	1	1	0	0	1	0	0
	PBS_CTGAATGGTATACCTG-1	P14.Bystander	1.23042	17.4135	28.4718	0	0	26.7455	45.488	83.1283	0	-15.7052	-8.67004	6	0	0	1	1	0	12	1	0	0	0	0	9	2	0	1	0	0	2	0	1	2	0	0
	PBS_CTGAATGGTGTCTAAC-1	P14.Bystander	24.9413	0	0	386.279	0	7.85542	0	153.884	11.3962	31.2035	6.46255	4	0	0	0	0	0	10	0	0	0	1	4	29	0	2	0	1	3	1	0	0	0	0	11
	PBS_CTGAATGGTTCCTAAG-1	P14.Bystander	20.512	3.8529	0.220155	0	28.2049	0	68.0243	216.656	0	-5.8141	-18.3099	7	0	0	2	0	0	11	6	0	0	0	0	22	0	0	0	3	0	0	0	0	0	0	0
	PBS_CTGAGCGAGGCCATAG-1	P14.Bystander	56.8183	0	28.4581	0	0	40.464	0	378.611	2.76437	-3.51506	-26.7368	8	0	0	6	0	0	37	1	0	0	0	3	27	0	5	0	0	0	0	0	1	0	0	0
	PBS_CTGAGCGCAAGTGATA-1	P14.Bystander	0	0	34.5541	3.44187	0	17.8668	29.0303	167.455	0	6.19439	-9.70373	3	0	0	0	0	0	14	6	0	0	0	1	13	0	0	0	0	0	0	0	0	0	0	1
	PBS_CTGAGCGTCGAACTCA-1	P14.Bystander	0	8.4571	0	52.3361	0	0	14.0241	38.9631	0	-4.41455	-2.8508	0	0	0	0	0	0	3	2	0	0	0	0	7	0	1	0	0	0	0	0	0	0	0	1
	PBS_CTGAGGCCACGAAAGC-1	P14.Bystander	5.41892	53.7911	13.731	1.28478	0	0	17.6187	211.943	7.96638	-3.91074	-24.8135	6	0	0	0	1	0	7	0	0	0	2	1	28	0	2	2	0	3	2	0	0	1	0	1
	PBS_CTGAGGCGTATGACAA-1	P14.Bystander	0	58.6992	26.8733	1.48424	7.31408	0	111.959	126.014	0	-5.46433	-20.1726	2	0	0	2	0	0	17	2	0	0	0	0	10	3	2	0	3	0	2	0	2	0	0	0
	PBS_CTGAGGCGTGGCTAGA-1	P14.Bystander	7.96484	16.9371	26.7192	0.382351	15.0554	10.3591	30.6559	56.0022	0.55103	-12.4883	0.095819	7	0	0	0	0	0	1	1	0	0	2	0	10	1	2	0	3	4	0	0	1	2	0	0
	PBS_CTGATCCGTAGTCACT-1	P14.Bystander	88.9241	57.993	15.6666	0	0	0	25.2298	91.0328	5.96454	-23.139	14.277	2	0	0	0	1	0	4	0	0	0	0	0	8	1	1	1	2	5	0	0	2	1	2	0
	PBS_CTGATCCGTCCGTTTC-1	P14.Bystander	20.6587	19.2645	8.0618	1.20959	20.1879	34.395	18.2933	61.6598	0	-7.30808	2.29094	8	0	0	0	0	0	0	0	2	0	0	0	2	4	0	0	1	1	0	0	1	0	0	0
	PBS_CTGATCCTCCCTATTA-1	P14.Bystander	50.9897	32.0524	36.846	0	13.1614	4.69133	61.2078	69.8883	0	-10.0869	-12.4495	13	0	0	2	0	0	1	5	0	0	1	0	14	2	1	0	2	3	0	0	3	0	0	0
	PBS_CTGCAGGGTTCTGACA-1	P14.Bystander	4.07268	29.6438	17.0948	9.62807	3.3446	0	28.0914	77.4093	0	-19.167	-6.59778	1	0	0	4	0	0	0	1	2	0	0	0	15	0	1	0	1	1	1	0	0	1	0	0
	PBS_CTGCAGGTCAAACGTC-1	P14.Bystander	0	17.9823	7.63673	0.711706	28.5004	43.2496	9.21	156.468	0	-5.22191	-22.6315	2	0	1	0	0	6	60	0	2	1	34	1	12	0	0	0	3	0	0	0	3	1	0	0
	PBS_CTGCAGGTCAAGAGGC-1	P14.Bystander	0	0	0	0	0	32.8379	73.0643	409.978	35.8041	-6.5844	-25.8481	0	0	0	2	0	0	130	36	0	0	1	0	19	0	0	0	2	2	0	0	0	0	0	0
	PBS_CTGCATCGTCAGTTTG-1	P14.Bystander	0	12.1434	63.2921	0	0	36.4055	2.96923	234.604	5.58924	-3.13523	-25.9204	5	0	0	8	0	0	5	0	0	0	0	1	30	0	2	0	0	2	0	0	0	0	0	0
	PBS_CTGCATCTCCAAGCCG-1	P14.Bystander	0	11.6387	26.1756	1.3022	17.989	3.59637	44.3913	49.0352	0	-6.13609	-11.8749	3	0	0	1	0	3	12	1	0	0	1	0	10	2	0	0	0	2	1	0	0	0	0	0
	PBS_CTGCATCTCCCTCTTT-1	P14.Bystander	7.18129	0	28.0108	0	13.8291	50.3345	0	228.359	0	6.34522	-9.77584	5	0	0	3	0	0	17	1	2	0	2	0	29	0	2	0	0	2	0	0	0	1	0	0
	PBS_CTGCCATCACCTATCC-1	P14.Bystander	34.3065	39.6492	22.399	0	8.0095	12.9085	22.8469	165.097	26.7575	-6.15896	-24.3986	10	0	0	0	0	0	24	1	0	0	7	0	22	1	4	0	0	13	0	0	4	1	0	0
	PBS_CTGCCATTCATCGCTC-1	P14.Bystander	0	12.3253	23.188	8.18569	38.851	32.4582	75.4248	195.747	27.8057	-4.58893	-20.6819	2	0	0	2	0	0	17	6	0	0	0	1	20	0	10	0	8	4	4	0	0	0	0	0
	PBS_CTGCCATTCGTGGCGT-1	P14.Bystander	2.2626	70.1789	9.75933	1.06339	21.0152	63.7195	25.6506	94.083	0	-3.10423	-23.6568	2	0	1	2	0	3	1	24	0	0	4	1	15	2	1	0	0	1	2	0	22	1	0	0
	PBS_CTGCCTACAACAAGTA-1	P14.Bystander	0	30.9846	62.8389	0	0	0	51.6811	74.2514	0	-10.2296	-1.3822	6	0	0	0	0	0	0	1	0	0	0	1	3	3	1	1	0	0	1	0	2	0	0	0
	PBS_CTGCCTAGTCCAAATC-1	P14.Bystander	11.5565	2.53418	29.049	0	0	0	0	354.321	34.8256	-3.0937	-27.0021	10	0	0	0	0	0	11	0	0	0	0	1	25	1	5	1	1	6	0	0	1	2	0	1
	PBS_CTGCCTAGTGATTGGG-1	P14.Bystander	23.2278	7.83564	41.5571	195.922	17.5327	60.5322	101.923	115.182	0	28.0364	8.55865	2	0	2	0	0	3	19	0	0	0	0	0	9	1	6	0	3	3	5	0	1	1	0	10
	PBS_CTGCCTATCTACGGGC-1	P14.Bystander	0	14.9058	44.0855	84.2652	0	36.1811	6.59622	180.197	7.30382	23.1791	7.45871	2	0	0	0	0	0	19	3	0	0	0	1	19	0	1	0	1	4	0	0	0	0	0	4
	PBS_CTGCGAGCACGGCACT-1	P14.Bystander	0.126269	15.9126	20.2388	2.99017	5.63315	62.5895	1.57134	32.741	0	15.4587	-8.91004	0	0	0	0	0	5	12	0	1	0	1	0	0	2	2	0	2	7	1	0	4	0	0	0
	PBS_CTGCGAGCAGTTAGGG-1	P14.Bystander	52.1704	0	0	0	10.3659	20.5791	60.1025	81.4323	9.09531	5.77397	-15.2083	9	0	1	0	0	75	110	3	0	0	1	0	6	0	2	0	1	0	0	0	0	0	1	0
	PBS_CTGCGAGGTATGATCC-1	P14.Bystander	0	0	0	317.159	30.0952	2.90879	151.563	278.496	0	30.768	6.59806	11	0	0	5	0	0	7	18	4	0	0	0	2	3	0	0	2	5	2	0	0	0	0	10
	PBS_CTGCGAGGTCGTGGAA-1	P14.Bystander	8.93801	28.7911	1.90616	0	0	6.52507	28.772	56.0866	21.0294	-3.48198	-8.79449	3	0	0	0	0	0	2	1	0	0	0	0	11	1	1	0	0	4	0	0	0	0	0	0
	PBS_CTGCGAGGTGATTAGA-1	P14.Bystander	0	0.237017	0	1.72786	28.1767	14.9442	57.1825	82.7491	2.4003	-2.42505	-13.6868	3	0	0	0	0	10	30	2	1	1	1	0	2	2	0	0	1	1	1	0	2	0	0	0
	PBS_CTGCTCACAGCTACCG-1	P14.Bystander	17.3263	3.77406	0	0	49.8734	68.7106	101.725	90.709	10.5665	8.86887	-12.5075	2	0	1	3	0	3	5	1	1	0	62	1	24	1	1	0	0	0	15	0	2	1	0	0
	PBS_CTGCTCATCAGCAGAG-1	P14.Bystander	7.91021	36.9891	95.9401	0	0	0	24.6393	120.182	0	-9.23	-12.2694	5	0	0	5	2	0	6	1	0	0	0	0	18	0	6	1	0	1	0	0	4	2	0	0
	PBS_CTGCTCATCAGCCTCT-1	P14.Bystander	39.0659	0	0	0	20.2793	114.927	61.1199	120.981	18.7433	16.3558	-11.8846	7	0	3	0	0	83	59	18	1	3	1	2	22	3	0	0	0	0	0	0	0	1	0	0
	PBS_CTGGACGCAATACCTG-1	P14.Bystander	9.28954	0	10.7006	0.714374	12.4067	10.3427	40.3907	339.517	0	-1.48603	-25.973	2	0	0	1	0	0	23	4	1	0	5	0	13	0	0	0	2	7	0	0	0	0	0	0
	PBS_CTGGACGTCAATCCAG-1	P14.Bystander	14.7184	170.698	0	144.03	18.908	11.6354	10.2822	279.011	10.4135	23.5936	6.81544	7	0	0	0	3	0	0	6	1	0	0	0	47	6	0	1	14	12	2	0	3	4	0	5
	PBS_CTGGACGTCGTTAGTG-1	P14.Bystander	54.9607	37.3179	1.88615	1.45959	8.44514	0	56.5368	121.949	12.9243	-2.55959	-20.9514	19	0	0	13	0	0	3	1	0	0	0	0	19	0	0	0	0	3	1	0	2	2	0	0
	PBS_CTGGTCTAGAGCATAT-1	P14.Bystander	0	2.06878	4.07756	162.935	42.3631	0	19.6346	274.782	0	30.5465	5.83983	9	0	0	1	0	0	11	1	2	0	25	1	10	1	4	0	4	25	4	0	4	2	0	10
	PBS_CTGGTCTAGCCGATAG-1	P14.Bystander	2.11833	0	21.9307	0.0385502	9.40936	0	114.859	91.5506	0	-4.37962	-17.1432	12	0	0	1	0	0	14	0	0	0	0	0	12	2	0	0	1	3	2	0	0	0	0	0
	PBS_CTGGTCTCACCTTCGT-1	P14.Bystander	0	50.2837	57.7289	0	22.1525	68.5994	35.2873	337.468	0	-2.954	-27.2123	5	0	0	7	0	0	12	1	1	0	4	1	19	1	1	0	1	1	0	0	6	3	0	0
	PBS_CTGGTCTCACTCAGAT-1	P14.Bystander	6.16752	68.1629	25.7877	33.7763	7.3949	0	25.3206	224.916	0	-5.51823	-26.6942	5	0	0	0	0	0	6	0	1	0	3	1	49	2	2	0	0	6	0	0	1	0	0	2
	PBS_CTGGTCTCATCCGGTG-1	P14.Bystander	0	6.516	13.6045	237.396	0	8.80238	96.527	303.601	0	28.9872	5.00349	17	0	0	0	0	0	14	4	3	0	0	0	28	1	3	0	7	1	0	0	1	2	0	20
	PBS_CTGGTCTGTTCTTAGG-1	P14.Bystander	0	6.19107	0	0	11.2269	79.2874	30.7578	32.8057	0	13.44	-11.4189	4	0	1	4	0	1	13	1	1	0	5	1	4	0	0	1	3	5	0	0	5	1	0	0
	PBS_CTGGTCTGTTTGGAGG-1	P14.Bystander	12.2641	18.636	40.9855	0	2.98256	27.2608	5.04979	69.6221	0	-3.94965	11.6494	7	0	0	0	0	0	5	0	0	0	0	0	15	0	1	0	0	0	0	0	0	0	2	0
	PBS_CTGTACCAGATGAACT-1	P14.Bystander	0	23.4527	20.9314	7.25302	1.59389	28.1389	57.6349	242.69	0	-6.06114	-24.2185	4	0	0	3	0	0	9	0	0	0	0	0	20	0	0	1	1	3	0	0	0	0	0	0
	PBS_CTGTACCAGCTCACTA-1	P14.Bystander	15.942	40.3498	77.1429	5.98379	4.52805	7.28415	2.12938	147.498	18.1629	-2.63343	-9.8068	2	0	0	4	0	0	13	0	0	0	0	0	25	2	1	0	1	10	1	0	1	1	2	0
	PBS_CTGTACCGTACTGAGG-1	P14.Bystander	0	0	16.8603	0	0	0	59.9265	371.26	45.1421	-3.67487	-27.1073	0	0	0	2	0	0	33	1	1	0	0	0	41	1	5	0	0	0	0	0	0	1	0	0
	PBS_CTGTACCGTGCTCTTC-1	P14.Bystander	0	38.4312	97.4034	5.56375	5.68853	0	39.2966	155.48	7.94794	-5.96554	-26.4031	7	0	0	0	0	0	12	0	0	0	1	1	26	0	5	1	2	2	1	0	2	2	0	1
	PBS_CTGTACCGTTTCACAG-1	P14.Bystander	10.2112	41.3492	8.43367	0	16.9338	20.7358	14.5085	92.8981	9.46133	-12.3919	8.6958	4	1	0	5	1	0	5	0	0	0	3	1	12	0	1	0	9	1	1	0	2	0	0	0
	PBS_CTGTACCTCTGCTGAA-1	P14.Bystander	0	0	14.4936	2.17517	28.4326	14.1445	51.2761	39.7651	0	14.664	-12.2611	1	0	1	0	0	2	8	0	0	7	33	0	4	0	0	0	0	0	3	0	0	1	0	0
	PBS_CTGTAGACACTTCATT-1	P14.Bystander	7.11169	23.1273	67.1739	0	0	0.8165	0	59.5089	0	4.93221	4.09883	2	0	0	4	0	0	0	0	0	0	0	0	9	0	1	0	2	0	0	0	0	0	0	0
	PBS_CTGTATTAGTGTAGAT-1	P14.Bystander	16.86	27.5214	0	7.69604	5.15104	0	94.5549	169.384	0	-4.72415	-19.0723	6	0	0	2	0	0	0	1	0	0	0	1	25	2	0	0	0	1	1	0	0	0	0	0
	PBS_CTGTATTCAAGAAATC-1	P14.Bystander	3.44024	56.0145	23.4151	79.8504	59.1674	0	0	15.0178	10.4908	30.4659	5.96111	2	0	0	0	0	0	3	2	0	0	0	0	4	0	0	0	20	19	1	0	6	0	0	4
	PBS_CTGTATTCACCCTGAG-1	P14.Bystander	25.3848	69.8804	9.12736	0	0	4.38298	6.68651	161.04	0	-4.55155	-22.2677	4	0	0	3	0	0	5	0	0	0	0	1	15	0	1	0	1	7	0	0	1	0	0	0
	PBS_CTGTATTGTCGGCACT-1	P14.Bystander	7.48575	9.56331	19.2328	0	22.6898	0	0	189.652	0	-4.3814	-23.6963	25	0	0	0	0	0	16	1	1	0	0	0	14	0	2	0	1	2	1	0	3	0	0	0
	PBS_CTGTATTGTTCGTGCG-1	P14.Bystander	2.56211	9.68774	31.1081	0	4.89425	12.7851	34.5115	184.665	9.43766	-5.01688	-24.5134	8	0	0	9	0	1	34	2	0	0	0	0	26	0	0	0	4	2	0	0	1	1	0	0
	PBS_CTGTATTTCCAATCCC-1	P14.Bystander	0	0	58.9861	8.1976	18.3972	34.4752	80.8793	219.378	15.8613	-2.22059	-25.3993	5	0	0	3	0	0	6	2	1	0	0	1	0	0	0	0	0	2	0	0	1	0	1	1
	PBS_CTGTATTTCGAACCTA-1	P14.Bystander	5.09175	2.47344	59.9459	9.19696	27.1178	23.6498	20.8021	212.312	20.8717	-2.51063	-24.8284	5	0	0	2	0	0	13	1	1	0	0	0	17	1	1	0	2	9	0	0	0	0	0	0
	PBS_CTGTCGTCACCAGACC-1	P14.Bystander	8.13825	26.1196	104.597	0	0	13.4184	0	91.2387	12.6432	-2.2429	-8.88239	1	0	0	4	0	0	4	0	0	0	0	0	18	0	7	0	1	0	0	0	2	0	0	0
	PBS_CTGTCGTGTATTCCTT-1	P14.Bystander	13.0743	40.9191	8.10201	2.61554	8.55601	4.92665	42.7663	137.361	0	-3.44933	-22.2724	5	0	0	9	0	0	12	0	0	0	0	0	5	1	2	0	3	1	0	0	3	1	0	0
	PBS_CTGTCGTGTTCTCGTC-1	P14.Bystander	6.38826	0.437521	0	0	4.43381	14.9115	15.5435	50.3205	1.82894	0.398092	1.03402	2	0	0	0	0	2	17	0	0	0	1	0	11	0	2	0	2	1	0	0	0	0	1	0
	PBS_CTGTGAAAGACATACA-1	P14.Bystander	27.2217	31.6586	56.7748	1.11636	0	0	23.1097	140.698	6.02032	-3.091	-21.4296	8	0	0	2	0	0	1	0	0	0	0	1	20	1	5	0	0	3	1	0	1	1	0	0
	PBS_CTGTGAAAGTCACGAG-1	P14.Bystander	12.1572	18.7176	30.6352	3.00934	0	0	25.7254	153.712	0	-3.69368	-21.5552	4	0	0	1	0	0	0	0	0	0	2	0	8	1	1	0	1	0	0	0	0	1	0	0
	PBS_CTGTGAAAGTCGGCCT-1	P14.Bystander	272.611	0	51.2908	0	0	0	0	196.296	0.544708	-25.2376	17.9014	10	0	0	3	0	0	40	0	0	0	2	2	25	0	3	0	2	0	0	0	1	0	7	0
	PBS_CTGTGAACATGGAATA-1	P14.Bystander	0	4.88702	68.9328	204.435	0.644515	53.5819	70.9541	153.978	12.264	27.9887	7.14825	3	0	0	0	0	0	0	2	0	0	0	1	10	5	6	0	4	5	1	0	1	0	0	11
	PBS_CTGTGAAGTACCTAAC-1	P14.Bystander	6.78319	9.72438	22.6249	12.2711	3.49467	53.1632	8.22673	135.686	0	-3.60269	-21.824	2	0	2	0	0	0	16	0	0	0	0	2	12	3	1	1	0	0	1	0	0	1	0	0
	PBS_CTGTGAATCGATAACC-1	P14.Bystander	12.261	0	32.6493	192.869	0	0	32.9831	207.511	26.0141	28.804	5.58529	9	0	0	0	0	0	44	2	0	0	1	0	19	1	3	0	4	3	0	0	0	0	0	9
	PBS_CTGTGGGAGCAAGTCG-1	P14.Bystander	32.0786	69.2441	36.3059	0.140754	23.2856	0	63.1842	207.515	1.19347	-0.400834	-23.5485	10	0	0	0	0	0	49	4	0	0	0	2	15	0	1	1	3	15	4	0	35	1	0	0
	PBS_CTGTGGGCAAGTGATA-1	P14.Bystander	0	0	59.5489	0	0	0	34.4835	235.807	7.95013	-1.52668	-23.7649	5	0	0	1	0	0	35	1	0	0	0	1	16	2	3	0	0	0	1	0	1	0	0	0
	PBS_CTGTGGGTCAAATGCC-1	P14.Bystander	10.9844	0	0	0.670434	16.2967	39.3736	53.2758	68.2698	0	8.32636	-11.6709	0	0	0	1	0	51	13	1	2	0	3	0	15	0	0	0	0	0	1	0	1	3	0	0
	PBS_CTTACCGCACCCTCTA-1	P14.Bystander	4.5506	5.38218	82.2197	22.3346	41.0751	35.3287	142.649	188.29	0	-5.44352	-25.7116	9	0	0	2	0	0	30	1	0	1	2	1	16	0	0	0	7	4	0	0	2	3	0	2
	PBS_CTTACCGGTCTGATAC-1	P14.Bystander	0	0	0	4.79081	12.7365	6.29739	138.315	414.001	5.49109	-1.43195	-26.8787	2	0	0	0	0	0	83	16	0	0	1	0	17	1	0	0	0	3	3	0	2	1	0	0
	PBS_CTTACCGTCTTTGCTA-1	P14.Bystander	0.4777	0	42.2175	15.8387	0	21.1526	56.777	341.392	21.6065	23.3135	6.18807	3	0	0	1	0	0	52	2	0	0	2	2	17	2	0	0	1	3	1	0	1	0	0	4
	PBS_CTTAGGAAGTCGCCAC-1	P14.Bystander	0	4.7306	13.3167	1.46888	2.66286	15.942	36.0582	36.7108	0	9.40847	-13.9907	0	0	0	0	0	8	2	0	0	0	1	0	2	0	0	0	0	0	0	0	1	0	0	0
	PBS_CTTAGGACAGAGACTG-1	P14.Bystander	0.490605	1.02395	11.8886	0	6.2687	35.9734	68.2954	103.444	0	-3.04178	-16.9724	4	0	0	2	0	0	11	0	0	0	0	0	28	0	3	0	0	0	4	0	0	2	0	0
	PBS_CTTAGGATCTTGAGCA-1	P14.Bystander	3.29639	21.8279	0	0.633408	29.0101	19.1188	21.368	208.343	3.93081	-5.18928	-24.5803	2	0	0	0	0	0	36	2	2	1	1	0	13	0	1	0	3	1	1	0	2	0	0	0
	PBS_CTTCAATCATTCAGCA-1	P14.Bystander	4.50587	14.2213	0	9.72589	30.0317	61.0801	67.7042	90.07	0	9.15641	-12.6028	3	0	1	2	0	0	13	1	1	0	2	0	10	0	0	0	2	6	0	0	3	1	0	0
	PBS_CTTCAATTCAGAACCT-1	P14.Bystander	0	0	19.6977	4.65659	14.383	80.2821	12.7621	49.6446	13.8343	21.3449	-10.3011	1	0	1	0	0	43	16	3	0	0	4	1	6	0	0	0	5	5	0	0	1	0	0	0
	PBS_CTTCAATTCAGACCGC-1	P14.Bystander	3.89951	0	8.85333	26.1998	0	24.7804	52.202	286.66	21.8517	-6.25665	-25.0416	2	0	0	0	0	0	3	0	0	0	0	0	44	0	2	1	2	0	0	0	2	1	0	0
	PBS_CTTCAATTCGTTCCCA-1	P14.Bystander	59.9846	56.0846	0	0	7.49729	2.90985	0	142.249	0	-5.02953	-10.9314	10	0	0	1	0	0	10	3	0	0	0	0	13	0	1	0	2	8	0	0	1	2	4	1
	PBS_CTTCAATTCTAGCCAA-1	P14.Bystander	2.25433	0	38.1905	12.9263	6.21218	47.1456	0	349.485	26.899	-5.34796	-26.278	8	0	0	3	0	0	103	1	2	0	0	0	23	1	0	0	4	16	0	0	0	0	0	1
	PBS_CTTCCGACATCTGGGC-1	P14.Bystander	19.4463	66.5435	54.8313	1.86912	31.0973	33.0913	28.0915	64.052	0	-10.7965	7.72311	8	0	0	11	0	0	1	0	0	0	1	1	21	3	0	3	5	2	0	0	3	0	0	0
	PBS_CTTCCGAGTATTAAGG-1	P14.Bystander	6.58523	0	0	3.53984	21.243	52.5207	66.9287	146.406	0	8.99565	-12.4264	5	0	1	1	0	0	41	3	1	0	25	0	21	0	0	0	2	0	3	0	0	0	0	0
	PBS_CTTCCGATCGCATAGT-1	P14.Bystander	18.7288	1.69728	0	0	18.7151	78.9553	21.8265	32.4058	32.7947	16.6753	-11.3755	3	0	2	0	0	33	30	0	1	1	3	0	21	0	0	0	0	3	0	0	8	0	4	0
	PBS_CTTCCGATCGGATTAC-1	P14.Bystander	147.892	20.9948	4.80341	6.36935	16.0748	0	67.332	85.5954	0	-25.3385	16.8126	11	0	0	0	0	0	16	0	0	0	2	0	15	2	2	0	0	2	1	0	9	1	5	0
	PBS_CTTCCTTCATCCTGTC-1	P14.Bystander	64.0834	0	21.4168	0	0	37.5613	0	318.77	5.91212	-3.59654	-25.9854	5	0	0	0	0	0	66	1	1	0	0	1	18	0	0	0	1	1	0	0	0	1	0	0
	PBS_CTTCCTTCATCTGTTT-1	P14.Bystander	42.8801	38.0918	51.7579	0	14.6312	36.0553	11.9091	59.9906	0	-9.4058	3.03712	8	0	0	3	0	0	0	0	0	0	2	0	7	1	4	0	2	9	1	0	0	4	0	0
	PBS_CTTCGGTAGTCCGTCG-1	P14.Bystander	19.981	0	42.9649	0	0	10.7266	25.8713	204.478	4.00813	-2.53706	-22.359	7	0	0	3	0	0	5	2	0	0	0	0	19	0	3	0	0	3	0	0	2	2	0	0
	PBS_CTTCGGTGTTTCCATT-1	P14.Bystander	10.9106	9.70342	36.6029	8.96523	9.59119	0	13.1184	77.3791	0	-0.346456	-12.3823	2	0	0	0	0	0	6	0	1	0	1	1	3	0	4	2	1	1	1	0	1	1	0	0
	PBS_CTTCTAAAGATTACCC-1	P14.Bystander	0	44.1451	66.8888	152.966	24.2613	43.1796	90.7913	118.609	0	15.4121	-1.27141	12	0	0	1	0	0	9	1	3	0	0	1	9	3	1	0	9	7	1	0	2	3	0	12
	PBS_CTTCTAAAGGGTTAAT-1	P14.Bystander	0	38.2065	12.4712	0	15.4242	19.9637	51.4717	37.5755	3.86734	-6.05831	-12.3461	1	1	0	1	0	2	19	4	0	0	1	0	2	0	0	0	1	8	2	0	13	0	0	0
	PBS_CTTCTAAAGTCGAAAT-1	P14.Bystander	5.17442	0	29.6554	1.55884	0	23.7344	76.9814	192.646	6.46937	-4.24443	-17.7185	3	0	0	3	0	0	30	4	0	0	0	0	11	0	5	0	0	4	2	0	0	1	0	0
	PBS_CTTCTAACAAGATGGC-1	P14.Bystander	8.279	162.24	0	1.16105	66.4355	0	0	112.722	0	-4.14239	22.5628	8	0	0	1	0	0	12	3	2	5	6	0	40	3	1	0	26	49	0	0	26	0	0	0
	PBS_CTTCTAAGTAAGAACT-1	P14.Bystander	4.02265	14.3623	14.2458	6.95617	0	35.0339	0	187.598	6.64129	-2.9929	-25.2242	2	0	1	0	0	2	4	1	0	0	0	3	13	1	3	0	0	0	0	0	0	0	0	0
	PBS_CTTCTAAGTGTTGCCG-1	P14.Bystander	0	0	51.7236	494.893	0	28.5675	5.42952	293.221	32.3928	29.8613	7.98107	11	0	0	0	0	0	44	0	0	0	0	2	11	0	1	0	3	4	1	0	1	0	0	33
	PBS_CTTCTAATCTAGACCA-1	P14.Bystander	0	35.7744	9.37953	3.46274	18.5832	15.0178	27.599	64.5973	0	8.48275	-4.84049	4	0	0	1	0	0	8	4	2	0	5	0	13	1	2	0	4	10	0	0	3	0	0	0
	PBS_CTTCTCTCAAATCGGG-1	P14.Bystander	36.9694	0	45.2964	0	0	0	0	152.183	24.5607	-4.42499	-23.9558	1	0	0	0	0	0	34	0	0	0	0	0	21	0	3	0	0	0	0	0	0	0	0	0
	PBS_CTTCTCTCACCCTTAC-1	P14.Bystander	25.1433	0	0	0	14.4012	42.2048	97.4676	120.406	10.2117	2.7028	-17.0402	7	0	0	1	0	4	45	13	1	0	0	0	18	4	1	0	4	0	2	0	1	0	0	0
	PBS_CTTCTCTCACGTATAC-1	P14.Bystander	65.3385	21.9501	80.8016	430.386	0	30.9445	38.0608	211.883	0	30.3131	7.46716	8	0	0	2	0	0	16	1	1	0	0	1	21	2	5	1	0	8	0	0	1	3	0	38
	PBS_CTTCTCTTCGTACACA-1	P14.Bystander	12.8965	11.4682	4.38652	0	23.6148	0	69.971	119.949	14.577	-22.4356	1.6367	15	0	0	0	0	0	1	0	0	0	0	0	25	4	2	0	1	3	1	0	1	0	0	0
	PBS_CTTGATTAGATCCGAG-1	P14.Bystander	49.7217	0	14.7971	0	0	24.1914	0	406.534	0	-2.2807	-26.0389	2	0	0	5	0	0	28	0	0	0	2	1	49	3	2	0	0	3	0	0	0	1	0	0
	PBS_CTTGATTAGGCTAGCA-1	P14.Bystander	0	43.2534	20.4707	3.06695	18.4104	23.8877	58.35	41.2905	0	-8.02423	-12.0698	2	0	0	3	0	0	0	1	2	0	0	0	5	1	0	0	0	0	0	0	12	2	0	0
	PBS_CTTGATTCAACTGATC-1	P14.Bystander	0	15.9641	35.092	3.0342	0	0	12.4869	248.628	0	-3.16818	-23.8734	6	0	0	1	0	0	14	0	0	0	0	0	12	0	0	0	2	0	0	0	1	2	0	0
	PBS_CTTGATTCACGTTCGG-1	P14.Bystander	0	27.9763	1.24335	2.52084	4.32112	0	7.3907	161.198	0	-3.59206	-22.4559	1	0	0	0	0	0	6	3	1	0	0	0	4	0	1	0	0	6	1	0	5	1	0	0
	PBS_CTTGATTTCATGTCAG-1	P14.Bystander	0	0	8.38188	0	0	16.7031	31.5436	461.022	17.8471	-1.86847	-26.8833	6	0	0	0	0	0	134	5	0	0	0	1	17	0	7	0	0	4	1	0	2	1	0	0
	PBS_CTTGATTTCCGTGTGG-1	P14.Bystander	0	0	0	2.15969	0	80.2536	66.1635	45.4429	0	18.3166	-13.3553	1	0	0	0	0	23	14	2	1	0	5	1	10	0	0	0	0	0	0	0	0	1	0	0
	PBS_CTTTCAATCTCTTGCG-1	P14.Bystander	39.1002	0	20.1126	284.863	3.71989	4.03121	41.239	183.06	0.297787	31.2858	6.5008	16	0	0	0	0	0	25	0	1	0	0	3	6	3	5	0	1	2	0	0	1	0	0	17
	PBS_GAAACCTAGATCACCT-1	P14.Bystander	0	27.8399	9.38237	0	0.277781	0	41.0826	116.296	0	-6.16884	-20.1456	4	0	0	2	0	0	30	0	0	0	0	0	17	3	0	0	2	0	0	0	7	0	0	0
	PBS_GAAACCTAGGAACATT-1	P14.Bystander	18.599	21.6158	26.2443	7.3659	3.64604	0	26.2962	115.418	0	-10.1132	2.36512	5	0	0	1	0	0	19	3	0	0	0	0	29	2	2	0	2	0	0	0	0	0	0	0
	PBS_GAAACCTAGGGTTTCT-1	P14.Bystander	28.9984	54.496	34.8213	0.905042	10.74	0	92.9258	76.3908	16.2812	-13.7487	-11.5351	16	0	0	9	0	0	4	0	0	0	0	0	17	2	0	0	1	0	1	0	3	5	0	0
	PBS_GAAACCTAGTGCAACG-1	P14.Bystander	0	0	0	0	8.6112	0	1.29871	491.636	24.1323	-2.99824	-27.4753	7	2	0	2	0	0	108	3	0	0	0	0	6	0	2	0	1	9	0	0	0	0	0	0
	PBS_GAAATGAAGACCTTTG-1	P14.Bystander	8.58876	34.2228	14.8069	246.189	0	0	0	187.705	0	28.5917	4.69058	4	0	0	1	1	0	18	1	0	0	0	0	23	0	1	0	3	4	0	0	0	4	0	9
	PBS_GAAATGAAGGCACTCC-1	P14.Bystander	0	40.8728	19.0249	0	29.4362	0	93.6157	67.2651	0	-5.79231	-19.1682	6	0	0	1	0	0	0	1	0	0	1	1	22	2	0	0	5	6	1	0	4	0	0	0
	PBS_GAAATGACACTACCCT-1	P14.Bystander	0	80.1497	18.7572	2.17054	31.2734	0	10.1041	95.2228	0	-12.9417	7.54415	7	0	0	2	0	0	2	0	0	0	0	0	21	1	3	1	8	20	1	0	15	1	0	0
	PBS_GAAATGACATCGCTAA-1	P14.Bystander	0	0	0	14.2184	47.6121	12.3646	250.325	142.679	0	2.55879	-17.5931	14	0	0	0	0	5	26	16	0	0	3	0	15	0	0	0	1	0	3	0	0	1	0	1
	PBS_GAAATGAGTCCTCCTA-1	P14.Bystander	0	34.1203	96.3737	6.8305	8.53724	3.70774	23.5182	192.393	0	-4.87677	-24.8419	4	0	0	9	1	0	1	1	0	0	0	0	29	0	1	1	0	2	2	0	4	0	0	0
	PBS_GAAATGATCGAATCCA-1	P14.Bystander	2.82359	51.5463	46.3652	2.46296	9.46349	15.1539	46.2162	99.0437	0	-5.19042	-22.9226	14	0	0	2	1	0	4	1	0	1	1	0	7	0	1	0	1	3	1	0	1	1	0	0
	PBS_GAAATGATCGCTTACC-1	P14.Bystander	7.90913	0	0	9.90245	9.14309	65.9916	73.5902	108.516	6.78728	-7.06054	-23.0849	11	0	3	0	0	43	20	1	2	0	0	0	6	0	1	0	0	0	0	0	0	2	0	0
	PBS_GAAATGATCGTTGTTT-1	P14.Bystander	0	0	16.0663	12.4109	0	26.3183	0	276.472	3.37704	8.67834	-10.0129	5	0	0	0	0	0	50	4	0	0	0	4	4	0	1	0	0	4	0	0	0	0	0	0
	PBS_GAACACTAGAGGTTTA-1	P14.Bystander	21.5742	16.919	45.2532	5.18489	0	23.3279	58.3286	197.63	3.86512	-2.82182	-24.3627	0	0	0	1	0	8	32	0	0	0	2	1	19	0	3	0	0	3	3	0	0	1	0	0
	PBS_GAACACTCAAAGTATG-1	P14.Bystander	32.0564	0	60.7929	0	0	0	31.4793	142.494	0	-21.953	6.38069	1	0	0	1	0	0	1	0	0	0	0	0	29	0	3	0	0	0	0	0	2	0	1	0
	PBS_GAACACTCAAGCAATA-1	P14.Bystander	0	0	36.3257	311.021	16.4485	6.3308	32.9774	232.01	39.2777	28.9984	5.00711	15	0	0	0	0	0	13	1	0	0	0	0	31	0	6	0	7	2	4	0	0	1	0	21
	PBS_GAACACTGTTAAGAAC-1	P14.Bystander	12.1277	32.1431	55.1331	14.966	0	25.6973	28.3404	202.585	0	-2.01299	-24.079	7	0	0	2	0	0	12	1	0	0	0	0	6	1	4	0	2	1	0	0	1	0	0	2
	PBS_GAACGTTGTGTTAGCT-1	P14.Bystander	3.89575	0.21952	45.265	3.59207	0	19.9635	22.8893	53.42	0	5.02439	-18.2691	1	0	0	1	0	1	10	1	0	0	0	0	8	3	4	0	0	0	0	0	1	1	0	0
	PBS_GAACTGTCAGAGATTA-1	P14.Bystander	0	14.7887	78.6688	133.59	0	19.6207	17.3157	89.9436	5.31085	28.5619	8.32605	0	0	0	2	0	0	3	0	0	0	0	1	7	2	3	0	0	0	1	0	2	0	0	12
	PBS_GAACTGTCAGAGCCCT-1	P14.Bystander	30.7651	18.6672	12.483	0	34.0092	18.3201	110.741	99.7662	3.82999	-3.76498	-15.5942	7	0	0	7	0	0	14	4	0	0	0	3	30	0	0	0	2	1	0	0	0	0	0	0
	PBS_GAACTGTGTGGGTATG-1	P14.Bystander	19.8386	0	73.8988	2.11905	0	115.241	60.1724	126.819	24.2436	20.2157	-14.1844	1	0	0	1	0	207	87	1	0	0	12	0	36	0	4	0	0	0	2	0	2	0	1	0
	PBS_GAAGAATAGGAGCAAA-1	P14.Bystander	54.2302	4.2393	60.3538	6.06835	10.0287	0	96.7034	147.594	0	8.439	-12.3047	3	0	0	2	0	3	60	1	0	0	0	0	20	0	4	0	3	5	3	0	0	0	4	0
	PBS_GAAGAATAGGTGCAGT-1	P14.Bystander	0	16.9918	65.7065	14.7537	3.45806	0	0	213.487	0	22.7184	7.27675	7	0	0	0	0	0	1	0	0	0	0	1	16	0	5	1	0	5	1	0	0	0	0	0
	PBS_GAAGAATCAGTGTACT-1	P14.Bystander	0	0	43.2469	4.04323	0	35.3852	86.7115	226.374	15.0848	-0.79783	-24.5082	0	0	0	0	0	0	19	0	0	0	4	2	17	0	2	1	0	0	0	0	0	0	0	0
	PBS_GAAGCCCAGACCGTTT-1	P14.Bystander	26.0622	7.22667	43.0062	2.30064	0	20.9286	18.3764	141.93	0	-2.00989	-22.8887	1	0	0	2	0	1	6	2	0	0	0	1	22	0	0	0	1	0	0	0	1	0	0	0
	PBS_GAAGCCCAGGGAGAAT-1	P14.Bystander	17.2053	37.7701	24.0745	88.3706	0	0	0	294.334	38.8361	23.2537	7.29427	4	0	0	4	0	0	30	3	0	6	2	0	45	0	1	0	0	2	2	0	0	2	2	3
	PBS_GAAGCCCAGTTGCGAG-1	P14.Bystander	10.7231	14.921	25.5808	0	0	22.4594	0	85.9759	0	-9.10195	0.178345	1	0	1	0	0	0	1	0	0	0	0	0	10	0	1	0	0	0	0	0	0	0	0	0
	PBS_GAAGCGAAGCGTGCCT-1	P14.Bystander	2.27561	35.1334	2.32309	0	3.47436	0	37.5506	66.089	0	-17.0601	-6.98813	3	0	0	4	0	0	0	0	0	0	0	1	7	0	1	0	2	0	0	0	1	1	0	0
	PBS_GAAGCGACAGGCTACC-1	P14.Bystander	12.0019	11.4347	74.9624	5.19467	0	1.1955	57.4233	177.733	0.101531	-3.86055	-18.3518	3	0	0	1	0	0	8	2	0	0	1	0	16	0	1	1	0	3	0	0	0	4	0	0
	PBS_GAAGCGACATGGTACT-1	P14.Bystander	26.467	15.069	46.2473	11.287	0	0	0	173.084	2.62699	-2.34894	-21.7388	4	0	0	0	0	0	21	2	1	0	0	0	7	0	4	1	0	0	1	0	0	0	0	0
	PBS_GAAGCGAGTCAACATC-1	P14.Bystander	0	0	18.7494	0	0	0	0	351.233	0	-2.09661	-26.5999	1	0	0	1	0	0	59	0	0	0	0	0	15	0	1	0	0	0	1	0	0	0	0	0
	PBS_GAAGGACAGCATTGAA-1	P14.Bystander	0	0	0	371.286	0	0	86.9709	225.121	0	27.0538	8.91794	8	0	0	0	0	0	74	4	1	0	0	1	11	0	1	0	2	0	0	0	0	0	0	10
	PBS_GAAGGACAGGCTAGCA-1	P14.Bystander	0	41.0591	31.0009	0	24.0714	20.8456	59.1415	73.7137	13.5511	-3.40617	-15.6398	5	0	0	1	0	0	12	1	0	0	1	1	15	1	0	0	13	5	1	0	0	0	0	0
	PBS_GAAGGACCAAAGAGTT-1	P14.Bystander	29.0729	21.099	11.779	0.737023	5.20218	0	94.211	85.3533	0	-9.30121	-12.9758	9	0	0	4	0	0	0	1	0	0	3	0	14	0	1	0	3	1	0	0	2	3	0	0
	PBS_GAAGGACCAAGGTTGG-1	P14.Bystander	27.1927	46.4355	13.2998	0	0	56.9892	81.5399	187.397	0	-4.90049	-23.6279	7	0	1	0	0	38	24	3	2	0	1	1	27	4	0	0	1	0	0	0	3	0	0	0
	PBS_GAAGGACCATGGGATG-1	P14.Bystander	9.51096	5.33859	15.0266	0.931824	0	11.328	93.1079	149.334	0	-3.65376	-20.6603	12	0	0	0	0	2	18	0	0	0	1	0	10	0	4	0	0	0	0	0	2	0	0	0
	PBS_GAAGGACGTACTAACC-1	P14.Bystander	0	65.0864	20.3279	6.54896	0	16.1439	3.11266	198.965	0	-5.26361	-23.8729	1	0	0	5	1	0	0	1	2	0	0	0	14	1	0	1	1	1	0	0	0	0	0	0
	PBS_GAAGGACGTCAAAGAT-1	P14.Bystander	11.0565	0	53.1458	0	0	34.2212	1.89492	64.1437	2.20138	3.06765	1.20118	0	0	0	1	0	0	6	0	0	0	0	0	4	0	4	0	0	0	2	0	0	1	0	0
	PBS_GAAGGGTTCACCCATC-1	P14.Bystander	7.66598	58.8071	0	0.606601	0	0	170.11	165.181	3.6405	-4.70333	-20.1385	4	0	0	2	0	0	10	1	0	0	0	3	36	0	0	2	0	3	2	0	1	1	0	0
	PBS_GAAGGGTTCACTTCTA-1	P14.Bystander	11.3223	27.9187	23.1637	0	20.0735	11.8107	22.0331	62.4094	7.52001	1.6553	6.27446	6	0	0	0	0	0	1	4	0	0	20	2	6	0	0	0	0	10	1	0	1	0	0	0
	PBS_GAAGGGTTCCGTATGA-1	P14.Bystander	9.11869	46.2577	16.6072	18.287	2.12688	34.3978	0	200.909	0	22.5104	7.26415	6	0	0	0	0	0	13	0	1	0	0	0	16	1	1	0	1	1	0	0	2	0	0	0
	PBS_GAAGTAAAGAGGCGGA-1	P14.Bystander	0	16.8905	71.1886	0	2.00884	0	81.8865	83.7803	0	-9.42051	-12.005	5	0	0	2	0	0	8	0	0	0	5	0	7	1	6	3	4	2	2	0	2	1	0	0
	PBS_GAAGTAAAGCCGTTGC-1	P14.Bystander	10.4351	22.7574	15.5803	1.45405	44.019	11.7836	51.4073	115.185	0	-6.08647	-14.2471	2	0	0	0	0	0	0	8	0	9	6	1	7	2	0	0	1	0	3	0	1	0	0	0
	PBS_GAAGTAAGTTTGGAAA-1	P14.Bystander	0	44.4798	27.523	0	16.6542	0	51.7318	121.868	0	-7.03189	-21.4275	12	0	0	7	0	0	17	0	2	0	0	2	36	0	0	0	4	11	0	0	0	2	0	0
	PBS_GAAGTAATCCCATTTA-1	P14.Bystander	10.0388	14.2824	0	1.32115	5.3969	32.1051	0	151.192	0	5.28349	-9.47733	2	0	0	0	0	0	3	2	0	3	0	0	9	0	1	0	1	6	0	0	0	0	0	0
	PBS_GAAGTAATCCGCTGTT-1	P14.Bystander	29.9905	38.3986	31.5705	0.00316462	0	0	24.1049	101.831	0	-17.0889	5.89854	7	0	0	2	1	0	2	0	0	0	0	0	21	0	0	0	0	0	0	0	0	0	0	0
	PBS_GAAGTAATCTTTCTAG-1	P14.Bystander	7.61931	82.6353	103.2	0	0	0	19.8319	89.644	17.8892	-4.31898	-21.3966	8	0	0	3	0	0	0	0	0	0	0	2	24	1	1	0	0	6	0	0	0	3	0	0
	PBS_GAATAGAAGACCCTTA-1	P14.Bystander	16.5068	28.3604	83.9243	0	9.9446	8.44461	17.634	82.4565	0	-6.31465	-2.61537	0	0	0	6	0	0	2	0	0	0	2	0	30	0	1	0	2	0	1	0	1	0	1	0
	PBS_GAATAGAAGATGGTCG-1	P14.Bystander	0.148552	18.0232	7.10455	0	18.3235	24.7097	25.8192	96.7959	0	-1.88259	-12.376	0	0	0	0	0	7	30	0	3	0	1	0	11	0	1	0	3	4	0	0	3	1	0	0
	PBS_GAATAGACACTCCGAG-1	P14.Bystander	19.1669	29.0048	20.1724	1.54306	20.0643	0	62.3834	64.8466	0	-13.3692	-11.7736	8	0	0	2	1	0	0	0	0	0	0	0	11	0	0	1	3	4	3	0	1	2	0	0
	PBS_GAATAGACAGGTCCCA-1	P14.Bystander	39.3149	9.7638	8.21321	0	55.2367	12.5052	20.7073	265.102	0	-1.64657	-25.2435	25	0	0	2	0	0	32	8	5	0	0	0	35	0	4	0	0	2	2	0	0	0	0	0
	PBS_GAATAGACATCCTAAG-1	P14.Bystander	16.1516	113.319	11.4296	217.319	0	41.2338	64.2107	188.894	0	28.8025	4.89081	1	0	0	3	0	0	10	0	0	0	8	4	28	3	1	0	6	3	0	0	17	5	0	8
	PBS_GAATAGACATTGTGCA-1	P14.Bystander	1.17507	0	7.79137	329.809	0	0	45.261	399.652	105.478	24.6309	6.91577	9	0	0	0	0	0	291	3	0	0	1	0	15	0	4	0	4	3	1	0	0	0	0	5
	PBS_GAATAGAGTATCCCTC-1	P14.Bystander	20.131	8.24157	0	159.729	12.3224	90.1848	105	168.952	0	27.8483	8.89044	7	0	3	3	0	0	56	4	3	0	1	0	27	0	2	0	0	4	2	0	23	1	0	8
	PBS_GAATAGATCCATTCGC-1	P14.Bystander	0	21.6662	58.5384	20.593	0	7.51987	69.9329	284.902	0	-5.786	-26.8283	5	0	0	3	0	0	66	1	0	0	25	0	23	0	0	0	2	4	0	0	1	1	0	1
	PBS_GAATCACCAGAGCCCT-1	P14.Bystander	0	0	0	0.0296349	27.2188	51.0139	85.9394	31.299	0	19.3111	-14.2735	3	0	2	2	0	0	1	0	1	0	0	1	9	1	0	0	1	2	3	0	9	1	0	0
	PBS_GAATCACGTCTTGTCC-1	P14.Bystander	0	31.7256	0	1.35818	32.1737	0	48.5265	59.0213	0	-7.33143	-11.6208	4	0	0	4	0	0	2	0	2	0	0	0	6	0	1	0	4	3	1	0	3	2	0	0
	PBS_GAATCACGTTTCGATG-1	P14.Bystander	9.35651	8.14113	37.1009	6.92339	10.9382	7.67096	16.772	119.191	0	-1.79554	-22.1323	8	0	0	3	0	0	2	0	1	0	0	1	18	0	3	0	3	1	0	0	0	1	0	0
	PBS_GAATCACTCATTTGGG-1	P14.Bystander	10.8998	64.5705	47.4131	0.743606	0	0	11.3541	109.469	19.6593	-10.8823	2.5314	3	0	0	3	0	0	0	0	1	0	0	0	14	0	1	0	3	5	2	0	1	2	0	0
	PBS_GAATCGTCATCGGATT-1	P14.Bystander	0	9.90022	45.5843	4.34677	6.54471	1.05143	21.4373	91.6913	21.5459	1.30948	-12.1996	0	0	0	1	0	0	0	2	0	0	0	0	23	0	1	0	1	0	0	0	0	0	0	0
	PBS_GACACGCAGGCGTCCT-1	P14.Bystander	3.70816	13.9429	49.108	0	11.9433	0	7.28356	124.469	31.8614	-2.02348	-21.2679	6	0	0	3	0	0	0	0	0	0	0	0	7	0	2	0	0	0	0	0	0	0	0	0
	PBS_GACACGCAGTTGGAAT-1	P14.Bystander	4.16416	0	11.2227	0	5.33876	2.10679	34.4713	41.5773	0	-0.989913	-14.6789	2	0	0	1	0	0	1	0	1	0	0	0	17	0	0	0	0	1	0	0	0	2	0	0
	PBS_GACACGCGTCTGTGCG-1	P14.Bystander	4.26208	5.98445	19.8743	1.19067	7.49825	9.57518	3.59617	49.3148	5.30069	7.18007	-9.76529	3	0	0	0	0	5	13	0	0	0	0	0	5	1	1	0	0	6	0	0	1	0	0	0
	PBS_GACAGCCCAGCCCACA-1	P14.Bystander	0	77.8043	103.202	0	0	0	40.8256	93.8347	5.20943	-6.01811	-20.445	3	0	0	6	1	0	0	4	0	0	0	0	8	1	7	0	1	0	1	0	4	4	0	0
	PBS_GACAGCCGTCGGTGTC-1	P14.Bystander	0	9.47115	37.6066	89.8522	1.97587	0	37.8986	241.464	33.0526	24.8276	8.55182	15	0	0	3	0	1	17	0	0	0	8	0	19	1	0	0	0	1	0	0	0	0	0	1
	PBS_GACATCAAGAGCCGTA-1	P14.Bystander	0	0	0	0	0	0	0	370.7	4.01967	-2.14636	-26.9883	1	0	0	0	0	0	64	1	0	0	1	1	24	0	2	0	2	3	0	0	0	0	0	0
	PBS_GACATCACATTCACAG-1	P14.Bystander	11.6616	38.9294	80.013	1.85768	0	13.2845	20.0044	144.22	0	-3.05585	-24.9619	1	0	0	1	0	0	10	1	0	0	0	0	20	0	5	0	1	1	0	0	0	0	0	0
	PBS_GACATCAGTGGTATGG-1	P14.Bystander	0	36.0705	31.5407	0	24.7371	0	13.5417	105.789	0	-7.02124	-10.8544	7	0	0	4	0	0	5	0	1	0	0	0	7	0	6	0	2	6	0	0	6	1	0	0
	PBS_GACCAATTCTCGGTAA-1	P14.Bystander	0	14.812	38.6756	220.103	30.3275	57.9183	105.496	144.364	20.2771	28.5063	9.43389	7	0	0	2	0	0	59	6	3	0	3	1	8	0	3	0	10	8	1	0	5	0	0	17
	PBS_GACCCAGAGGATCACG-1	P14.Bystander	2.7482	56.6316	16.9452	2.53976	23.2699	0	22.1181	101.9	0	-7.3574	-11.4803	21	0	0	0	0	0	3	3	0	0	0	0	5	1	0	0	0	8	1	0	5	1	0	0
	PBS_GACCCAGTCCCTTGTG-1	P14.Bystander	0	14.7368	43.2928	0	7.69966	6.58271	48.9127	42.1697	0	-11.2626	-20.7342	4	0	0	3	0	0	0	0	0	0	0	0	3	0	2	0	5	4	0	0	2	0	0	0
	PBS_GACCCTTGTATTGGCT-1	P14.Bystander	4.82586	13.4836	40.1298	4.89324	4.68292	40.9649	63.3485	89.0181	5.02609	-2.53501	-20.5369	7	0	0	3	0	0	3	0	0	1	0	0	15	1	0	0	0	7	0	0	0	0	0	0
	PBS_GACCCTTGTCGCGTTG-1	P14.Bystander	0	0	17.5269	0	16.6613	71.1525	25.7795	103.942	0	-1.42904	-12.2084	2	0	1	2	0	0	16	3	1	0	4	0	9	0	1	0	1	0	0	0	0	0	0	0
	PBS_GACCCTTGTTACAGCT-1	P14.Bystander	18.6915	0	56.528	17.613	9.51499	43.3418	10.2546	124.54	20.0014	15.0768	0.669873	5	0	0	0	0	0	10	2	0	0	9	1	6	1	2	0	2	2	0	0	0	0	0	0
	PBS_GACCCTTGTTAGAAAC-1	P14.Bystander	0	19.3678	22.6245	0	19.0811	56.3078	29.1233	60.7212	0	6.6688	-3.23926	4	0	0	0	0	1	18	2	0	0	1	0	12	1	1	0	3	4	0	0	1	0	0	0
	PBS_GACCCTTTCGCGAAGA-1	P14.Bystander	18.7944	10.1881	59.8371	14.9011	6.06921	0	9.53063	159.077	9.04141	-2.99151	-21.6035	12	0	0	4	0	0	7	0	0	0	1	0	11	0	1	1	0	4	1	0	2	1	0	0
	PBS_GACCGTGAGTAAGGGA-1	P14.Bystander	1.30555	29.9198	21.3163	5.26426	4.56896	0	26.5252	44.4259	0	-16.5234	-8.39915	0	0	0	1	0	0	0	0	0	0	0	0	10	0	4	0	2	2	1	0	9	0	0	0
	PBS_GACCGTGCAAGGCAAC-1	P14.Bystander	0	24.7603	92.0227	1.751	0	40.9487	29.8617	289.527	4.69332	-3.09407	-27.0354	0	0	0	0	0	0	34	1	0	0	0	3	34	0	3	0	1	0	3	0	2	2	0	0
	PBS_GACCGTGGTTGCATCA-1	P14.Bystander	5.78682	10.3577	32.1567	2.49851	3.35931	45.8003	43.837	64.0688	0	-10.1978	-13.5796	9	0	0	5	0	0	4	3	0	0	0	0	15	0	1	1	1	0	0	0	1	0	0	0
	PBS_GACCGTGTCATTGCCC-1	P14.Bystander	1.01443	23.4184	50.8455	4.48429	10.3098	0	28.9043	312.757	3.74695	-2.58786	-26.6344	17	0	0	1	0	0	18	0	0	1	1	0	13	1	5	0	3	18	0	0	0	0	0	2
	PBS_GACCGTGTCCGAACGC-1	P14.Bystander	0	19.2225	66.2212	11.4963	13.9374	29.9672	17.7265	161.202	3.74746	-3.30267	-24.2657	2	0	0	0	0	0	19	1	0	0	1	0	8	0	4	0	4	3	2	0	1	1	0	0
	PBS_GACCTTCCAGGAGACT-1	P14.Bystander	2.68018	0	26.716	47.7445	8.42262	33.0108	140.426	206.305	0	22.9769	6.92632	6	0	1	1	0	32	31	0	1	0	0	2	28	3	1	0	8	5	1	0	3	0	0	5
	PBS_GACCTTCGTTGGCCTG-1	P14.Bystander	24.1246	0	86.9422	24.7571	9.26339	81.702	38.5519	114.345	0	23.4432	7.48433	0	0	0	2	0	0	17	3	3	1	1	1	22	1	2	0	7	2	0	0	1	1	0	4
	PBS_GACCTTCTCTCCTGAC-1	P14.Bystander	24.1738	100.082	56.0764	0.123575	0	32.4038	27.3166	19.5889	1.46515	-12.2526	-3.9964	0	0	0	6	2	0	4	0	0	0	1	0	9	2	0	0	3	0	0	0	12	6	1	0
	PBS_GACGCTGAGTTTCAGC-1	P14.Bystander	8.15199	40.1988	84.8464	7.40279	0.513409	12.5095	20.1636	53.7939	1.1075	0.0698509	-8.00631	0	0	0	2	0	0	3	2	0	0	0	0	0	2	2	0	3	2	0	0	11	0	0	0
	PBS_GACGCTGCATCCCACT-1	P14.Bystander	6.6511	28.8896	32.9993	53.5781	56.0602	67.8302	53.1491	200.78	6.74611	23.2538	7.09274	23	0	0	1	0	0	79	1	1	0	8	0	38	2	1	0	9	6	2	0	2	0	0	2
	PBS_GACGCTGGTGCAAGAC-1	P14.Bystander	41.0737	64.7792	57.4754	0	20.1526	6.01589	23.9335	84.3971	11.5417	-6.45091	-20.822	7	0	0	2	0	0	6	1	0	0	2	0	9	1	1	1	11	11	0	0	5	1	0	0
	PBS_GACGCTGTCACATTGG-1	P14.Bystander	0	0	42.4122	300.165	0	9.26809	0	159.116	2.00403	27.2149	9.24623	2	0	0	1	0	0	17	0	0	0	0	0	17	1	0	0	2	0	0	0	0	0	0	18
	PBS_GACGCTGTCCGTGTAA-1	P14.Bystander	0.672285	48.5933	25.0817	12.9506	3.38734	0	56.2419	195.241	0	-5.07466	-21.1423	5	0	0	3	1	0	5	0	1	0	0	0	22	1	1	0	2	10	1	0	0	1	0	0
	PBS_GACGTTACAGCGATTT-1	P14.Bystander	12.8882	48.0039	21.5178	0	14.2505	20.3353	13.2215	103.648	0	-3.06117	-11.8906	10	0	0	1	0	0	10	2	0	0	0	2	19	1	0	0	1	2	0	0	2	0	0	0
	PBS_GACGTTAGTAAGACCG-1	P14.Bystander	26.3123	0	4.58501	5.33325	20.1274	33.9475	46.2524	68.0198	0.424858	-22.8371	-1.24827	2	0	0	1	0	3	10	0	1	0	0	0	12	2	5	0	3	1	1	0	0	0	0	0
	PBS_GACGTTATCGTTGTGA-1	P14.Bystander	11.9336	0	10.7071	6.46885	17.1698	0	108.727	287.366	0	-6.226	-22.9777	5	0	0	3	0	0	37	3	1	0	0	0	18	0	0	1	3	2	0	0	2	0	0	0
	PBS_GACTATGCACAGCTGC-1	P14.Bystander	0	15.7203	40.9974	0	14.557	0	65.7563	114.105	0	-3.89889	-20.6137	13	0	0	0	0	0	7	0	0	0	0	0	20	2	1	0	0	4	2	0	4	1	0	0
	PBS_GACTATGGTCAAGTTC-1	P14.Bystander	8.73477	0	22.1566	92.2219	20.3573	34.0486	53.4414	44.9449	3.75069	29.1282	5.4415	2	0	0	0	0	8	1	0	0	0	9	0	3	1	2	0	0	4	4	0	2	0	0	4
	PBS_GACTCAAAGGCAGGTT-1	P14.Bystander	8.70394	7.5609	7.08644	1.01678	12.1405	46.8397	12.3877	60.7434	0	4.79289	-10.2672	2	0	0	0	0	28	9	2	0	0	2	1	21	0	0	0	2	1	2	0	1	0	0	0
	PBS_GACTCAACAATTCTCT-1	P14.Bystander	20.6023	20.8032	2.5798	3.39755	28.0328	79.9069	36.9766	43.5491	0	15.9492	-6.10727	1	0	0	0	0	0	15	0	2	1	24	1	9	0	0	0	2	3	1	0	1	0	0	0
	PBS_GACTCAAGTGCAACGA-1	P14.Bystander	13.5253	42.8528	17.8545	10.6372	15.6707	0	6.36667	67.6714	19.5734	-6.52237	2.49041	10	0	0	1	0	0	1	0	0	0	1	0	11	0	1	0	4	3	0	0	1	0	0	0
	PBS_GACTCAATCCAAATGC-1	P14.Bystander	5.79563	36.6816	21.9072	1.95401	0	0	47.624	89.0975	4.03778	-14.0545	-4.57453	3	0	0	5	0	0	0	0	0	0	0	0	14	1	0	0	1	0	1	0	3	0	0	0
	PBS_GACTCTCAGGTAGCAC-1	P14.Bystander	7.09514	23.9605	0	285.357	20.4319	0	39.0131	255.088	47.5669	27.156	9.03488	7	0	0	5	0	0	9	2	1	0	0	0	41	1	3	0	7	9	5	0	1	1	0	16
	PBS_GACTCTCAGGTTGACG-1	P14.Bystander	8.10936	7.78197	50.6544	3.97048	1.6954	3.15234	32.7052	76.2491	5.36242	-9.72408	-5.19068	2	0	0	0	0	0	0	1	1	0	3	0	8	1	1	0	0	0	0	0	0	1	2	0
	PBS_GACTCTCTCAAGGCTT-1	P14.Bystander	6.12215	19.1527	27.8342	69.0165	0.99323	17.009	26.2977	216.943	0	23.1882	7.55345	5	0	1	4	0	0	56	0	0	0	0	0	34	0	0	0	0	0	0	0	1	0	0	9
	PBS_GACTCTCTCCACACCT-1	P14.Bystander	18.4454	0	150.874	0	27.5943	37.8518	22.9408	269.365	0	-2.84547	-25.9478	8	0	0	0	0	0	12	0	0	0	0	0	22	2	2	1	0	2	1	0	0	0	0	0
	PBS_GACTCTCTCCTCTAGC-1	P14.Bystander	5.23277	0	0	7.15854	20.2426	127.532	146.98	27.9365	0	18.0077	-14.3495	6	0	0	0	0	11	16	27	0	1	8	0	7	3	0	0	1	0	7	0	12	0	0	0
	PBS_GACTGATAGGACAAGA-1	P14.Bystander	2.36604	24.3319	4.64565	0	9.38802	0	39.0553	85.8275	0	-13.3154	-7.30844	7	0	0	0	0	0	0	0	0	0	0	0	11	0	0	0	3	7	0	0	0	0	0	1
	PBS_GACTGATAGGACGCAT-1	P14.Bystander	3.18769	0	121.534	381.915	20.9843	36.2051	19.3858	172.816	10.298	28.4455	8.02692	7	0	0	1	0	0	44	7	2	0	5	2	44	1	7	1	6	4	4	0	10	0	1	5
	PBS_GACTGATCATTGTCGA-1	P14.Bystander	3.14041	36.6084	11.6135	5.57494	0	13.2612	40.9317	75.4442	0	-9.46108	-13.5187	4	0	0	0	1	0	0	0	0	0	0	0	13	1	1	0	0	0	1	0	6	0	0	0
	PBS_GACTGATGTCTAGGCC-1	P14.Bystander	8.47132	65.0273	18.0109	13.7678	1.8362	19.1184	1.60217	283.324	0	-5.85852	-26.7003	4	0	0	5	0	0	10	9	1	0	0	0	30	0	0	0	5	0	0	0	0	1	0	0
	PBS_GACTGATGTTGCATTG-1	P14.Bystander	1.15026	28.3429	57.1982	4.34077	22.8943	0	43.5482	84.6465	0	-5.26782	-20.0625	9	0	0	2	0	0	0	2	0	0	4	0	13	2	0	0	0	3	2	1	3	1	0	0
	PBS_GACTTCCCAATGTCAC-1	P14.Bystander	6.21805	15.9562	77.8303	0	32.9521	4.55124	58.9849	134.069	0	-6.33253	-20.8069	1	0	0	3	0	0	4	0	0	0	5	5	7	3	7	0	0	2	1	0	0	1	0	0
	PBS_GACTTCCCAGCGCTTG-1	P14.Bystander	33.8623	32.0066	0	4.1589	0	9.28738	34.9405	206.117	38.3776	-4.17647	-25.9699	14	0	0	4	2	0	25	0	0	0	0	0	17	1	1	1	1	14	0	0	3	1	0	0
	PBS_GACTTCCGTCGATGCC-1	P14.Bystander	0.0537675	70.125	23.6589	8.93716	8.37134	0.934356	24.0443	40.8964	15.846	-10.7891	2.91638	7	0	0	6	2	0	1	3	0	1	1	0	19	3	0	0	0	4	0	0	6	1	0	0
	PBS_GACTTCCGTGTATTGC-1	P14.Bystander	0	10.774	36.4025	0	19.0121	37.8961	38.8973	245.482	18.6944	-2.13068	-25.0882	15	0	0	0	0	1	39	0	0	0	0	2	14	0	0	0	4	11	0	0	0	0	0	0
	PBS_GACTTCCGTGTCTAAC-1	P14.Bystander	0.804452	3.36144	19.8565	5.05777	20.9655	26.3451	25.8654	100.319	0	0.308501	-20.9315	2	0	0	0	0	0	9	0	1	0	0	0	9	0	1	0	1	4	2	0	6	0	0	0
	PBS_GAGAAATCAAGTTGGG-1	P14.Bystander	163.029	12.2034	48.8995	7.43523	2.54987	37.0991	26.4301	184.474	0	-25.1619	16.6695	15	0	0	1	1	20	50	0	1	0	7	0	31	0	9	0	0	0	0	0	1	1	5	1
	PBS_GAGAAATGTCGCATTA-1	P14.Bystander	40.3894	41.3389	30.4155	11.096	13.8918	6.2515	6.14985	146.799	7.85498	-3.08003	-12.1405	2	0	0	1	0	0	0	0	2	0	1	1	18	0	1	0	0	13	0	0	1	2	0	0
	PBS_GAGAAATTCCCTCGAT-1	P14.Bystander	36.8273	0	2.80704	0	0	76.3411	0	516.953	57.5641	-2.43972	-27.2716	4	0	0	5	0	0	154	7	0	0	4	0	26	2	6	0	1	4	0	0	0	1	0	0
	PBS_GAGACCCCAGAATGTA-1	P14.Bystander	0	80.3797	10.5034	194.7	28.0944	66.9542	103.905	128.072	0	28.5812	8.10514	21	0	0	3	0	0	33	10	0	1	9	3	13	1	1	0	6	11	1	0	10	3	0	26
	PBS_GAGACCCCATGACTTG-1	P14.Bystander	39.9673	33.7481	40.1693	0	5.14559	0	0	80.0383	0	-19.1144	11.3476	2	0	0	2	0	0	0	3	0	0	1	0	25	1	1	0	5	3	0	0	0	2	0	0
	PBS_GAGACCCTCAACGAGG-1	P14.Bystander	21.9541	0	60.9421	43.4402	0	48.7818	13.8012	192.88	25.7831	24.3941	8.67461	9	0	0	0	0	2	70	4	0	0	0	0	40	0	1	0	2	3	0	0	1	2	0	2
	PBS_GAGACTTAGAATGTTG-1	P14.Bystander	11.7105	0	18.979	0	0	32.4999	73.1581	40.0891	14.7053	1.89585	-18.3831	2	0	1	4	0	0	5	1	0	0	0	0	2	0	4	0	0	0	1	0	0	0	0	0
	PBS_GAGACTTCAACCACAT-1	P14.Bystander	24.4269	0	7.79066	0.039211	20.3133	28.5486	3.97058	50.9556	5.19184	20.0897	-8.42972	1	0	0	0	0	21	9	0	2	0	2	0	11	0	0	0	1	0	2	0	0	0	0	0
	PBS_GAGACTTCAAGGGTCA-1	P14.Bystander	0	8.24707	38.3292	0	13.6755	35.404	24.851	124.846	23.1231	-0.658261	-24.9021	4	0	0	0	0	0	15	0	1	0	0	2	13	0	1	0	0	2	1	0	0	1	0	0
	PBS_GAGACTTGTATGAAGT-1	P14.Bystander	5.80504	40.6158	32.267	0	0	9.57265	38.6304	83.5981	0	-4.42001	-8.76159	3	0	0	4	0	1	10	2	1	0	0	0	11	0	5	0	0	0	1	0	2	1	0	0
	PBS_GAGACTTTCCAATCCC-1	P14.Bystander	5.1173	17.2553	0	0	21.2606	34.3935	41.3353	53.7312	0	9.75889	-11.1209	12	0	0	0	0	9	26	0	0	0	0	1	15	0	0	0	0	1	0	0	14	0	0	0
	PBS_GAGACTTTCGCAGTGC-1	P14.Bystander	0	81.6576	46.2069	8.17382	6.28839	34.3822	0	245.747	4.24752	-4.364	-26.9152	8	0	0	2	0	0	23	6	1	0	0	3	13	2	3	0	0	2	0	0	1	0	0	0
	PBS_GAGAGGTAGGAGAGGC-1	P14.Bystander	23.9666	59.2647	3.48333	0	0	0	93.0035	97.6732	0	-8.81114	-12.6928	6	0	0	1	1	0	3	0	1	0	3	0	18	1	3	0	2	0	3	0	5	1	0	0
	PBS_GAGAGGTCAAGGTCGA-1	P14.Bystander	2.05942	0	14.4784	0	11.2888	38.0395	38.9548	34.8371	0	11.2004	-11.6809	0	0	1	0	0	6	2	0	2	1	4	0	11	2	3	0	0	0	2	0	1	1	0	0
	PBS_GAGAGGTTCGACGCGT-1	P14.Bystander	0	10.6841	9.73789	2.7349	11.8658	0	11.2158	146.577	3.03428	-6.22608	-3.81664	5	0	0	0	0	0	8	0	1	0	1	0	6	0	0	0	0	0	1	0	0	0	0	1
	PBS_GAGATGGAGAGACAAG-1	P14.Bystander	0	3.08193	0	5.28289	1.88679	2.12398	55.8508	131.773	0	-5.04097	-13.0969	4	0	0	0	0	2	59	11	1	0	0	0	11	1	1	0	2	3	0	0	0	0	0	0
	PBS_GAGATGGGTGCCTGAC-1	P14.Bystander	11.003	10.9865	19.459	0	6.3844	7.74902	35.5211	85.4479	1.62048	-9.08235	-12.8914	5	0	0	1	0	0	24	2	1	0	2	0	12	0	2	0	1	2	0	0	1	0	0	0
	PBS_GAGATGGTCACGGACC-1	P14.Bystander	4.77242	28.9584	20.3446	1.53932	15.7998	48.1723	9.11742	92.2944	8.15457	-3.63124	-21.9878	2	0	0	1	0	0	17	0	1	0	0	0	4	0	1	0	2	2	1	0	4	0	0	0
	PBS_GAGATGGTCATGGGAG-1	P14.Bystander	0.242364	3.67818	10.5725	0	6.08579	7.4627	18.7937	34.3833	3.23521	-5.6478	-6.33041	1	0	0	0	0	0	2	0	0	0	0	0	6	0	2	0	0	0	0	0	0	0	0	0
	PBS_GAGCCTGGTGGCTACC-1	P14.Bystander	0	16.3185	48.714	0	4.03117	6.73992	17.7873	165.631	15.2477	-3.88758	-22.8076	2	0	0	1	0	0	64	0	0	0	0	0	9	1	1	0	6	6	1	0	0	0	0	0
	PBS_GAGCCTGGTGTTGACT-1	P14.Bystander	8.44989	86.5437	12.3066	0	52.5106	0.485895	33.2249	30.2038	0	-10.8414	10.7442	11	0	0	3	0	0	0	1	0	0	3	0	12	2	0	0	8	8	1	0	14	0	0	0
	PBS_GAGCTGCAGCACTCGC-1	P14.Bystander	19.1128	36.7285	0	6.77947	79.3393	81.1911	32.9037	23.4957	0	17.6848	7.70978	6	0	0	0	0	0	8	2	1	16	21	0	4	0	0	0	9	33	4	0	10	0	0	0
	PBS_GAGCTGCCAACAAGTA-1	P14.Bystander	0	35.8273	0	19.7729	30.7103	55.5027	12.331	91.721	0.826566	4.48358	9.68353	6	0	2	0	0	0	15	2	0	0	9	2	9	0	0	0	12	4	1	0	3	0	0	0
	PBS_GAGCTGCCACCTGCTT-1	P14.Bystander	21.9199	15.6885	21.4717	0	8.288	46.2117	67.714	54.5265	0	-9.65667	-13.1331	9	0	0	11	0	0	0	3	2	0	0	0	3	1	1	0	0	0	0	0	1	0	0	0
	PBS_GAGCTGCCACTTGTGA-1	P14.Bystander	39.185	0	64.054	528.855	4.40894	28.2513	98.5629	292.308	36.1166	31.4863	6.51627	14	0	0	0	0	0	117	19	0	0	0	2	5	0	2	0	1	9	2	0	0	0	0	20
	PBS_GAGGCAACAACGGCTC-1	P14.Bystander	17.7442	0	16.175	1.25038	28.4585	53.8945	43.9155	63.5444	0	15.6971	-11.7709	4	0	1	1	0	65	10	1	1	1	2	1	20	0	4	0	3	0	2	0	0	0	0	0
	PBS_GAGGCAATCAGACATC-1	P14.Bystander	7.78816	6.64328	105.896	0	0	0	50.0955	103.845	7.21105	-4.03373	-21.2329	3	0	0	5	0	0	12	4	1	0	0	1	14	2	5	0	1	2	0	0	1	4	0	0
	PBS_GAGGCAATCATGAGTC-1	P14.Bystander	0	47.5148	7.59557	16.9111	0	23.6117	0	237.566	5.77	-4.06901	-25.7866	7	0	0	1	0	0	9	2	0	0	4	1	20	0	0	0	1	0	0	0	1	1	0	0
	PBS_GAGGCAATCTGTGTGA-1	P14.Bystander	0	188.876	0	6.90869	27.2511	0	3.24723	120.679	0	-3.97647	22.3533	6	0	0	1	1	0	0	6	0	0	0	2	31	2	0	0	3	30	1	0	37	1	0	0
	PBS_GAGGCCTAGGTCTGGA-1	P14.Bystander	0	6.94134	78.4543	414.337	23.6124	10.087	101.269	174.235	0	29.6608	5.48103	5	0	0	0	0	0	24	1	0	0	0	3	10	2	3	0	4	8	1	0	0	1	0	15
	PBS_GAGGCCTAGTTTGTCG-1	P14.Bystander	0	0	0	8.83572	3.43065	3.10455	32.8143	328.101	38.1442	-1.29622	-24.8137	0	0	0	0	0	0	19	6	1	0	1	0	8	0	1	0	4	4	2	0	0	0	0	0
	PBS_GAGGCCTGTAAGAACT-1	P14.Bystander	13.973	37.7276	68.621	7.58864	25.8234	7.02311	28.4784	121.191	0	10.777	-1.81219	9	0	0	1	0	0	3	0	2	0	2	0	8	0	0	1	1	3	0	0	1	0	0	1
	PBS_GAGGCCTGTCGTCAGC-1	P14.Bystander	55.6934	0	93.2469	0	0	0.0176386	0	328.83	15.9457	-4.36834	-26.6473	2	0	0	0	0	0	71	0	0	0	1	0	20	1	10	1	0	1	0	0	0	3	3	0
	PBS_GAGGCCTGTTCACCGG-1	P14.Bystander	3.25039	0	59.6408	0	13.1188	17.7445	58.7007	208.865	6.67236	-1.53207	-23.7784	3	0	0	0	0	0	60	0	0	0	0	0	13	1	2	0	0	5	0	0	1	0	0	0
	PBS_GAGGGATAGTGCCTCG-1	P14.Bystander	4.59841	37.3256	18.1789	0	11.3145	0	43.8522	55.2791	0	-11.7634	-8.29532	7	0	0	6	0	0	0	1	0	0	0	0	6	0	2	0	4	9	0	0	5	1	0	0
	PBS_GAGGGATCAATTGCTG-1	P14.Bystander	9.76437	36.3542	30.0875	3.62845	0.295667	0	29.7539	77.8961	0	-14.0974	-5.68851	1	0	0	1	0	0	3	0	0	0	0	0	21	0	6	0	2	5	0	0	6	2	0	0
	PBS_GAGGGTAAGTAGCAAT-1	P14.Bystander	0	33.9591	46.8422	217.931	6.06113	0	42.1916	192.005	0	16.5807	1.33325	3	0	0	1	0	0	11	1	1	0	0	2	18	0	3	0	4	8	5	0	11	0	0	5
	PBS_GAGGGTAGTGCTCTCT-1	P14.Bystander	0	38.7062	13.0106	0	0	33.3102	0	126.042	9.66267	-8.3138	5.58262	1	0	0	3	1	0	9	0	0	0	0	1	11	0	2	0	0	0	0	0	0	1	0	0
	PBS_GAGGGTATCAGAGCAG-1	P14.Bystander	23.4724	0	2.70436	0	3.88743	50.7531	34.502	59.1404	14.5409	1.57743	-1.62981	3	0	0	2	0	0	11	1	0	0	2	2	9	0	1	0	1	6	1	0	0	0	0	0
	PBS_GAGGGTATCAGGAAAT-1	P14.Bystander	6.47739	4.23342	10.0676	259.261	3.51321	13.7051	38.4155	265.478	0	30.7391	5.98355	4	0	0	0	0	0	10	3	0	0	0	1	18	0	1	0	4	2	0	0	0	1	0	8
	PBS_GAGTCATGTAGCTGCC-1	P14.Bystander	0.224786	0	9.22535	2.06164	1.24599	0	56.8999	104.633	0	-5.99656	-4.94856	2	0	0	1	0	0	2	1	0	0	0	1	7	2	3	0	0	3	1	0	0	1	0	0
	PBS_GAGTCATGTTCCGGTG-1	P14.Bystander	36.4539	12.7735	0	0	9.63213	21.3982	0	272.893	12.8339	-4.57936	-25.8062	6	0	0	0	0	1	101	9	0	0	1	2	16	0	3	0	7	6	1	0	0	0	1	0
	PBS_GAGTCTAGTACGCGTC-1	P14.Bystander	0	2.49699	67.5375	293.2	2.7193	0	13.2909	159.563	23.2999	25.0976	8.53638	1	0	0	1	0	1	6	0	0	0	0	0	20	1	0	0	5	3	3	0	0	0	0	4
	PBS_GAGTCTAGTGGATCGA-1	P14.Bystander	10.4102	20.1059	91.5105	4.61747	0	6.87467	46.6548	44.7123	1.06119	-10.07	-5.30741	0	0	0	5	0	0	2	0	0	0	0	0	2	0	4	0	0	3	0	0	0	1	0	0
	PBS_GAGTCTATCCTGGGTG-1	P14.Bystander	1.58383	71.2476	0	0	11.2428	51.8785	32.0906	18.6774	0	25.1249	-8.16567	1	0	0	0	0	0	16	9	0	0	6	0	10	1	0	0	6	1	2	0	30	0	0	0
	PBS_GAGTCTATCTTAGGAC-1	P14.Bystander	18.003	36.5402	0	116.284	31.4114	0	20.674	167.916	0	3.49548	7.33119	4	0	0	0	0	0	62	1	0	2	13	0	39	0	0	0	1	0	2	0	9	0	0	3
	PBS_GAGTGAGCATACCACA-1	P14.Bystander	81.2983	0	27.9593	0	0	64.1715	47.8201	158.948	0	-6.97224	-21.1175	15	0	1	0	0	0	20	0	0	0	2	0	8	1	4	0	1	0	1	0	3	0	4	0
	PBS_GAGTGTTAGAGTTGTA-1	P14.Bystander	0	53.3468	46.9428	6.17214	4.44609	0	51.47	64.6243	0	-7.9738	-11.3196	4	0	0	1	0	0	6	0	0	0	0	0	8	0	1	1	4	5	0	0	6	1	0	0
	PBS_GAGTGTTCATACGCAT-1	P14.Bystander	8.70085	40.0384	9.99616	1.08082	0	12.9261	32.2735	42.6874	5.90631	-13.4666	-4.75143	3	0	0	4	0	0	0	0	0	0	0	0	7	1	2	0	0	0	0	0	8	2	0	0
	PBS_GAGTGTTTCCCATTCG-1	P14.Bystander	0	6.91282	0	0	7.51755	50.0947	15.0319	33.0268	0.154613	16.1623	-10.2198	2	0	2	0	0	29	7	2	0	0	1	1	2	1	0	0	0	6	0	0	8	0	1	0
	PBS_GAGTTACCACATATGC-1	P14.Bystander	38.05	24.1956	9.38229	0	0	21.0377	0	217.398	8.01819	-4.22973	-25.2479	9	0	0	0	0	0	19	4	0	0	1	0	38	2	2	0	1	0	0	0	0	0	0	0
	PBS_GAGTTACCATTGGGAG-1	P14.Bystander	0	2.85079	20.1494	0	13.4577	0	95.2787	208.993	4.92029	-1.64668	-24.1391	6	0	0	0	0	0	8	0	0	0	0	0	15	0	4	0	1	2	0	0	0	0	0	0
	PBS_GAGTTACGTCTTTCAT-1	P14.Bystander	0	30.1178	80.7005	0.618009	0	31.4712	20.4574	104.165	0	-8.55603	-3.31248	2	0	0	7	0	0	6	0	0	0	0	1	35	0	1	0	0	0	0	0	6	2	0	0
	PBS_GAGTTGTGTCCCTAAA-1	P14.Bystander	6.69241	0	14.2851	288.722	0	0	174.897	225.602	0	28.7002	8.5415	13	0	0	1	0	0	17	2	2	0	1	0	26	1	0	1	3	4	2	0	1	1	0	11
	PBS_GAGTTGTGTGACAACG-1	P14.Bystander	18.0671	31.8166	15.0661	3.00035	8.05617	6.31333	19.6771	33.7938	2.07056	-3.01763	-7.50878	6	0	0	1	0	2	8	0	0	0	1	0	2	2	0	0	1	7	1	0	6	0	0	0
	PBS_GAGTTTGGTGGCGCTT-1	P14.Bystander	16.4988	43.7295	0	15.3944	18.2851	0	120.47	206.342	25.7698	-5.97058	-23.2226	15	0	0	0	2	0	15	6	1	0	0	0	22	1	5	0	6	7	0	0	2	0	0	0
	PBS_GAGTTTGTCTCGCCTA-1	P14.Bystander	3.13318	8.55612	30.8431	1.83449	14.0723	35.3875	18.0277	207.847	0	-2.6249	-22.2203	4	0	0	1	0	0	35	0	1	0	1	0	21	2	2	1	0	6	0	0	0	0	0	0
	PBS_GATAGAAAGGACACTG-1	P14.Bystander	15.1207	107.324	42.3561	192.992	0	6.32466	28.2192	39.6097	0	29.5063	8.16162	6	0	0	1	3	0	12	2	0	0	0	1	14	4	2	0	4	13	0	0	16	1	0	9
	PBS_GATAGAAGTTGCATAC-1	P14.Bystander	1.76776	38.7817	0	7.26534	8.74954	26.4966	32.6097	44.362	0	10.4684	-10.1393	13	0	0	0	0	4	8	1	0	0	5	0	3	0	0	0	2	0	0	0	6	0	0	0
	PBS_GATAGAATCAGACATC-1	P14.Bystander	7.69901	0	42.3155	0	19.0492	39.6943	44.2026	64.3333	0	11.1911	-8.73477	7	0	1	0	0	0	14	1	0	0	1	0	19	1	0	0	5	0	0	0	1	0	0	0
	PBS_GATAGAATCATCGTAG-1	P14.Bystander	45.1758	23.4844	77.039	0	0	0	0	141.022	0	-4.29278	-22.5874	5	0	0	4	0	0	0	0	0	0	0	2	17	0	7	0	1	1	0	0	0	0	0	0
	PBS_GATAGCTAGTTGCATC-1	P14.Bystander	4.45356	40.7508	48.1534	0.00176305	0	3.56965	28.506	53.6537	0	-14.9526	-8.40885	8	0	0	4	0	0	0	0	0	0	1	1	4	1	2	0	2	2	1	0	10	0	0	0
	PBS_GATAGCTGTAGGAGGG-1	P14.Bystander	0	0	48.5068	0	0	37.6409	2.4998	136.852	13.0442	5.14132	3.37066	2	0	0	0	0	0	14	0	0	0	0	4	6	0	2	0	0	1	0	0	0	0	0	1
	PBS_GATAGCTGTCGGTGAA-1	P14.Bystander	2.17062	54.8923	30.5112	221.943	50.2981	3.76646	55.1258	218.286	0	11.2138	0.526	3	0	0	6	0	0	48	0	4	1	0	1	4	0	2	0	19	17	2	0	1	3	0	2
	PBS_GATAGCTTCGCAGAGA-1	P14.Bystander	18.2639	0	10.2986	0	22.8165	23.4066	53.0473	92.3779	17.7384	-3.6217	-19.1457	4	0	0	3	0	0	17	2	1	0	1	0	30	0	1	0	2	0	0	0	0	0	0	0
	PBS_GATCACAAGGTATAGT-1	P14.Bystander	13.0783	117.521	0	0	15.9328	5.25515	22.0302	108.16	16.2925	-6.42279	12.0735	3	0	0	0	2	0	8	3	0	0	4	0	11	1	0	1	7	8	0	0	17	0	0	0
	PBS_GATCACACAGGCGATA-1	P14.Bystander	6.54953	12.6514	39.9365	0	9.25387	6.54919	24.4206	93.4252	0	6.75443	-19.281	5	0	0	0	0	1	8	3	0	0	0	3	12	2	1	0	2	6	0	0	4	0	0	0
	PBS_GATCACACAGGCTATT-1	P14.Bystander	8.39009	22.4527	39.6159	0	0	17.0954	0	114.673	4.3304	-3.81639	-22.6187	7	0	0	0	0	0	2	0	0	0	3	2	14	1	1	0	0	0	0	0	0	0	0	0
	PBS_GATCACACATGGCGCT-1	P14.Bystander	7.6003	42.8212	10.7515	23.1041	20.1486	61.3621	40.3761	323.845	0	23.2805	6.89348	5	0	0	6	0	13	60	1	0	2	1	0	27	2	1	0	2	10	0	0	0	1	0	2
	PBS_GATCACAGTACGTGAG-1	P14.Bystander	0	21.8301	0	7.39813	15.6681	0	197.965	252.811	0	-1.9714	-23.6224	11	0	0	1	0	0	31	14	0	0	7	0	10	1	2	1	1	6	0	0	0	3	0	0
	PBS_GATCACATCTATTTCG-1	P14.Bystander	0	0	5.3308	102.993	0.848223	23.7681	68.3962	198.196	0	24.7833	9.0962	4	0	0	0	0	0	1	0	2	0	0	2	28	0	1	0	2	0	3	0	3	1	0	10
	PBS_GATCACATCTTCGATT-1	P14.Bystander	73.3447	0.536614	22.8529	0.868446	24.0468	54.8377	0	140.806	0	-6.63029	12.83	7	1	0	2	0	0	22	0	0	0	23	2	12	0	0	0	2	6	0	0	1	0	0	0
	PBS_GATCAGTCAAGATCCT-1	P14.Bystander	35.2381	38.6858	15.7694	0.128162	53.9297	47.779	66.5825	137.015	0	7.20716	-11.327	10	0	0	1	0	6	25	3	0	0	0	1	26	0	2	1	16	0	2	0	5	0	0	0
	PBS_GATCAGTCATTCAGCA-1	P14.Bystander	50.2429	6.53818	38.3193	0.964622	12.9648	0	86.1929	232.796	3.06222	-5.73733	-26.6199	8	0	0	2	0	0	17	0	2	0	0	0	15	0	1	0	0	1	0	0	0	0	0	2
	PBS_GATCAGTGTCGCATGC-1	P14.Bystander	14.4446	50.8513	0	0	0.296314	0	6.84479	181.842	0	-11.7038	2.26537	2	0	0	3	0	0	11	0	0	0	0	0	11	0	0	1	2	4	1	0	0	1	0	0
	PBS_GATCAGTGTCGGTGAA-1	P14.Bystander	9.05133	127.6	35.2446	3.93745	45.9824	12.7764	77.5456	58.1723	9.0908	-6.99262	-21.4061	1	0	0	2	1	13	0	2	0	4	0	2	7	8	8	0	29	14	3	0	8	2	0	0
	PBS_GATCAGTGTTAGTTCG-1	P14.Bystander	26.4924	3.37902	0.12497	0	17.819	44.8974	15.8635	58.9276	8.71991	12.0854	-4.50675	0	0	0	0	0	40	43	0	0	0	0	0	22	0	1	2	6	3	0	0	1	0	0	0
	PBS_GATCAGTTCATTCATC-1	P14.Bystander	0	57.1295	38.0921	0	18.5221	28.2815	12.0616	115.086	0	-5.55867	-21.5865	3	0	0	5	0	0	1	0	0	0	0	1	21	2	0	0	3	14	1	0	2	1	0	0
	PBS_GATCAGTTCCCAGTGG-1	P14.Bystander	9.22354	22.0356	0	0	15.8521	50.3516	66.4074	47.7069	0	10.7134	-11.6524	4	0	0	1	0	0	24	5	1	0	2	0	16	0	0	0	5	0	0	0	17	1	0	0
	PBS_GATCATGTCACCTCAC-1	P14.Bystander	6.96883	52.1171	48.387	9.6809	1.9273	0	61.3107	197.181	14.7062	-5.78083	-24.7296	0	0	0	2	0	0	7	1	0	0	0	2	16	1	0	0	4	9	2	0	2	0	0	0
	PBS_GATCATGTCCATAAGC-1	P14.Bystander	5.89954	20.4257	0	0.80665	3.92395	41.3434	11.8916	16.0064	5.79884	8.08852	-4.5257	3	0	0	1	0	9	2	0	0	0	0	0	7	1	0	0	0	1	0	0	0	0	0	0
	PBS_GATCCCTAGGTCTTTG-1	P14.Bystander	1.20245	47.3912	0	14.1166	18.6989	12.3572	0	131.311	0	-8.36817	11.9637	7	0	0	2	0	0	1	0	0	0	2	0	13	3	0	0	2	6	0	0	2	1	0	1
	PBS_GATCCCTCAGTCCCGA-1	P14.Bystander	10.6253	26.2003	0	0	33.5291	0	156.468	75.8659	0	-6.47869	-17.4685	15	0	0	3	0	1	5	0	1	0	1	0	9	1	0	0	2	2	5	0	1	1	0	0
	PBS_GATCCCTCATGGAATA-1	P14.Bystander	7.86147	0.97505	111.785	241.835	32.9327	27.6816	62.7139	132.088	1.17855	29.0161	5.20202	9	0	0	2	0	0	19	3	1	0	2	5	30	0	2	1	3	8	6	0	2	7	0	24
	PBS_GATCCCTCATTCCTCG-1	P14.Bystander	0	10.8127	23.8764	96.019	4.38817	39.6087	16.7026	14.0241	18.859	29.5234	8.42654	1	0	0	5	0	0	0	0	0	0	0	1	4	2	0	0	1	0	1	0	0	2	0	19
	PBS_GATCCCTGTGCACGCT-1	P14.Bystander	73.1844	0	12.7121	0	0	0	1.18638	291.511	56.6316	-4.94846	-25.2378	0	0	0	2	0	0	116	1	0	0	0	3	33	0	5	0	1	1	0	0	0	0	3	1
	PBS_GATCCCTTCAAAGCCT-1	P14.Bystander	0.667686	34.7643	55.4631	2.72836	0	55.647	40.9043	162.289	0	-4.71458	-21.5408	9	0	0	4	0	0	14	3	0	0	0	0	17	2	0	0	0	1	0	0	3	1	0	0
	PBS_GATCCCTTCGTCCTCA-1	P14.Bystander	0	0	22.1184	0.0166913	22.7998	37.0909	68.6957	81.5891	0	10.1704	-15.2463	0	0	0	10	0	1	31	2	0	0	3	0	17	3	1	0	0	0	3	0	0	0	0	0
	PBS_GATCGTACACCCATAA-1	P14.Bystander	0	27.7841	21.5131	98.589	22.7222	29.4898	73.7937	149.322	0	-10.8592	-21.5173	1	0	0	1	0	0	11	2	4	0	0	1	4	2	2	0	0	9	2	0	24	4	0	7
	PBS_GATCGTAGTCACCTTC-1	P14.Bystander	0	0	16.7944	68.8426	0.74199	17.5397	0	4.23125	0	28.4453	7.81962	1	0	0	1	0	0	0	0	0	0	0	0	1	0	0	0	0	0	0	0	0	0	0	6
	PBS_GATGACTCAAGAAATC-1	P14.Bystander	27.4377	30.8593	15.9601	0	0.555189	0	117.015	96.6424	0	-6.57227	-18.6995	7	0	0	3	0	0	0	1	0	0	2	0	11	1	1	0	1	4	3	0	0	1	0	0
	PBS_GATGACTGTCCTGGTG-1	P14.Bystander	0	0	97.3031	337.786	51.2747	0	44.7892	309.75	23.2473	30.2475	5.69473	18	0	0	0	0	0	5	10	1	0	0	0	16	0	6	0	10	7	2	0	3	1	0	25
	PBS_GATGACTTCTCATTTG-1	P14.Bystander	6.95326	33.6631	17.1391	0	0	1.62244	28.3793	29.7361	10.8789	-8.6608	-9.20851	3	0	0	0	0	0	2	0	0	0	0	1	0	0	0	0	2	0	0	0	1	0	0	0
	PBS_GATGAGGAGGGTAATT-1	P14.Bystander	0	0	40.6597	7.3458	6.33136	42.7076	42.6049	340.157	6.8381	-1.30685	-25.6712	4	0	1	7	0	0	87	1	1	0	1	0	16	0	0	0	2	3	0	0	0	0	0	1
	PBS_GATGAGGCAGCTGCCA-1	P14.Bystander	132.26	0	38.6801	0	0	0	63.1588	162.29	0	-23.8837	11.695	11	0	0	1	0	0	71	1	0	0	0	0	30	1	4	1	0	0	0	0	2	2	0	0
	PBS_GATGAGGGTCACTTAG-1	P14.Bystander	0	38.4959	27.7797	3.26464	6.80382	18.737	23.3876	45.0844	0	-10.8823	-10.5815	0	0	0	4	2	0	0	3	0	0	1	1	13	2	2	1	2	0	2	0	7	1	0	0
	PBS_GATGAGGTCGTGCTCT-1	P14.Bystander	27.1325	6.47864	7.1637	3.94938	22.2087	19.9137	51.545	121.935	0	-6.97584	-19.515	2	0	0	4	0	0	0	3	0	0	0	0	3	0	2	0	0	11	0	0	0	0	0	0
	PBS_GATGATCAGAAGGATG-1	P14.Bystander	6.90117	6.06512	0	0	1.4282	0	0	204.473	0	-2.10405	-22.6527	5	0	0	0	0	0	13	1	0	0	0	2	8	2	1	0	1	2	0	0	0	0	0	0
	PBS_GATGATCGTCTCACAA-1	P14.Bystander	0	0	0	13.834	0	8.98618	12.2207	207.102	0	5.16688	-10.8725	1	0	0	1	0	21	69	1	0	0	0	2	24	0	1	0	0	2	0	0	1	0	0	0
	PBS_GATGATCGTTAGGACG-1	P14.Bystander	7.90204	3.88736	12.242	208.867	0	0	0	209.691	0	21.4481	7.45086	4	0	0	1	0	0	20	0	1	0	0	0	8	1	6	0	3	4	0	0	0	0	0	1
	PBS_GATGCTACAGCTGTAT-1	P14.Bystander	13.4671	36.134	48.5948	11.2318	9.24604	14.8823	70.3382	153.081	0	-2.42545	-24.3933	14	0	0	2	0	0	4	0	0	0	0	0	11	0	1	0	1	6	0	0	1	2	0	0
	PBS_GATGCTATCCTTGAAG-1	P14.Bystander	6.57528	8.00514	60.5987	3.00243	0	23.0556	16.7416	196.453	9.95807	-2.71463	-25.7782	11	0	0	5	0	0	0	2	3	0	0	2	12	0	3	0	0	0	0	0	0	0	0	0
	PBS_GATGCTATCGCCCAGA-1	P14.Bystander	3.07658	80.4697	0	389.905	24.1077	48.5949	8.81654	394.391	0	22.3068	-0.177707	9	0	0	1	0	0	46	3	1	0	2	3	39	0	1	1	9	3	4	0	6	0	0	16
	PBS_GATGGAGCAAACACGG-1	P14.Bystander	1.03627	0	0	5.06998	0	19.3428	19.04	262.422	33.8176	-1.31579	-26.0952	0	0	0	0	0	0	35	0	0	0	0	1	23	0	0	0	0	4	0	0	0	1	0	0
	PBS_GATGGAGGTCCACATA-1	P14.Bystander	10.286	58.0569	36.0739	0.0165233	13.9622	0	9.95231	257.726	29.6426	-3.70332	-24.7422	2	0	0	2	1	0	25	1	0	0	0	2	54	3	8	0	3	2	1	0	1	1	0	0
	PBS_GATGGAGGTGTGGACA-1	P14.Bystander	36.3969	68.5064	28.2648	5.97073	26.7379	0	45.1327	61.5364	10.9251	-1.05019	9.2966	3	0	0	16	0	0	1	0	0	0	1	0	21	2	1	0	11	16	0	0	2	2	0	0
	PBS_GATGGAGTCGGCCCAA-1	P14.Bystander	9.72789	49.8872	0	0	14.4168	0	33.6051	130.575	0	-7.50456	-11.3381	5	0	0	1	1	0	2	0	1	0	0	0	15	1	1	0	4	3	0	0	4	0	0	0
	PBS_GATGTTGAGTTGCTCA-1	P14.Bystander	0	0	70.2475	0	3.79833	20.238	29.5614	59.3202	2.53223	8.028	-21.6847	6	0	0	0	0	0	0	4	0	0	0	0	0	0	2	0	1	6	0	0	0	0	0	0
	PBS_GATGTTGGTCGCGGTT-1	P14.Bystander	87.0454	0	32.5088	7.62291	11.5294	18.6151	54.6331	142.548	22.4838	-21.4538	13.0069	11	0	1	1	0	13	49	1	1	0	4	0	16	0	0	1	2	2	2	0	4	0	0	1
	PBS_GATGTTGGTCTACAAC-1	P14.Bystander	0	0	20.0532	12.2052	14.6492	25.414	23.0354	54.0521	0	7.57125	-18.3393	0	0	0	2	0	6	0	1	0	0	0	1	4	0	0	0	2	0	0	0	1	1	0	0
	PBS_GATTCGAGTAGCCCTG-1	P14.Bystander	23.8156	31.7809	15.4128	4.20283	0	9.88027	7.11867	83.9695	7.11808	-14.2833	6.90649	0	0	0	1	0	0	14	1	0	0	0	0	18	0	0	0	1	0	0	0	1	0	0	0
	PBS_GATTCGAGTTGAGTCT-1	P14.Bystander	11.038	38.8386	31.8992	1.78617	11.1013	2.03819	36.5468	77.3365	0	-16.2988	-8.21288	6	0	0	7	1	0	2	0	0	0	1	0	16	0	1	0	0	1	2	0	1	1	0	0
	PBS_GATTCGATCCCTCTTT-1	P14.Bystander	26.3711	48.7797	59.3324	0	0	41.4798	0	77.5028	7.55002	-10.0281	2.99947	0	0	0	3	3	0	1	0	0	0	0	0	4	3	1	0	0	0	0	0	0	2	0	0
	PBS_GATTCTTGTTATGACC-1	P14.Bystander	21.8928	0	0	4.94018	16.027	39.6824	54.2545	90.9645	14.4663	11.4372	-2.92643	0	0	0	0	0	0	26	5	0	0	1	0	14	1	0	1	0	0	0	0	0	0	0	0
	PBS_GATTGGTAGTCAAGCG-1	P14.Bystander	9.23552	55.9759	40.0259	3.5016	46.4521	20.4258	9.76717	70.2512	0	4.82787	10.1499	15	0	0	3	0	0	20	3	0	4	31	0	9	0	1	0	1	5	2	0	4	0	0	0
	PBS_GATTTCTAGATCGGTG-1	P14.Bystander	0	83.3348	43.3112	3.04909	35.1727	0	13.9351	114.16	0	-4.67745	-23.2992	18	0	0	1	0	0	3	4	0	0	2	2	17	0	2	1	12	8	1	0	7	0	0	0
	PBS_GATTTCTAGGCCTTGC-1	P14.Bystander	8.78509	33.9897	63.6883	0	0	18.4228	33.8409	68.9811	1.52307	-12.4965	-4.22117	2	0	0	3	0	0	4	0	0	0	0	1	4	0	4	1	3	2	0	0	2	0	0	0
	PBS_GATTTCTAGTCCCTAA-1	P14.Bystander	0	30.6611	31.3269	0	0.516037	42.6082	27.1319	109.776	0.456418	-8.54929	-11.1112	5	0	0	3	0	0	2	0	3	0	0	0	6	1	0	1	0	1	1	0	4	3	0	1
	PBS_GATTTCTCAGCATCTA-1	P14.Bystander	6.04244	0	0	240.961	0.770062	44.0563	154.185	57.882	0	28.4704	9.54483	2	0	0	0	0	0	21	5	0	0	0	0	23	0	0	1	1	2	4	0	1	0	0	13
	PBS_GATTTCTGTAGGATAT-1	P14.Bystander	0	22.5774	60.9753	0.157331	15.2235	6.64517	9.8622	127.861	0	-10.9288	-21.292	3	0	0	0	0	0	0	0	0	0	0	0	12	0	1	0	1	2	0	0	2	0	0	0
	PBS_GATTTCTGTGCATACT-1	P14.Bystander	5.93794	73.5295	31.1299	0	18.5279	30.4773	0	61.661	0	-11.1436	7.55738	1	0	0	4	2	0	1	0	0	0	3	1	17	0	0	2	2	7	3	0	4	1	0	0
	PBS_GATTTCTGTGTCTTGA-1	P14.Bystander	10.7945	16.158	74.8418	0	0	20.385	7.24627	76.6876	1.03367	-10.1193	0.317983	1	0	0	7	0	0	1	0	0	0	0	3	22	1	0	0	0	0	0	0	1	0	0	0
	PBS_GATTTCTGTTGTGTTG-1	P14.Bystander	25.9234	19.0987	27.0183	0.81076	0	30.6515	0	228.957	0	-4.81346	-23.5222	3	0	0	3	0	0	28	5	0	0	0	0	22	0	3	0	1	4	0	0	0	0	0	0
	PBS_GATTTCTGTTTGTGGT-1	P14.Bystander	8.46257	47.3085	9.56124	2.14169	6.9688	45.2074	4.76521	215.918	0	-3.99813	-26.0248	11	0	1	3	0	0	30	1	0	0	1	1	18	1	0	0	0	16	0	0	2	1	0	0
	PBS_GATTTCTTCACCTGTC-1	P14.Bystander	28.1946	24.7874	62.7158	1.38695	7.78841	29.6694	5.61821	176.779	0	-2.41224	-24.9835	3	0	0	3	0	0	6	3	1	0	0	1	13	0	3	0	2	11	0	0	0	0	1	0
	PBS_GCAACATCAGCTCTGG-1	P14.Bystander	2.57779	23.753	73.0272	8.54192	0	23.9339	0	161.477	1.15597	-4.47086	-25.7689	1	0	0	0	0	0	8	4	0	0	19	3	14	2	5	0	0	2	0	0	0	1	0	0
	PBS_GCAACATTCGCTTACC-1	P14.Bystander	9.40202	5.30839	61.1827	279.235	0	1.79066	22.2149	160.411	0	29.4683	8.93831	3	0	0	0	0	0	76	0	1	0	2	0	18	0	1	0	3	2	3	0	0	0	0	30
	PBS_GCAACCGGTTGTCATG-1	P14.Bystander	6.3923	14.0311	36.1039	2.64405	62.8303	99.9897	59.1971	71.8467	0	-2.35273	-19.666	13	1	0	5	0	0	8	1	3	0	0	1	10	1	0	0	9	19	1	0	4	0	0	2
	PBS_GCACATAAGCTCGACC-1	P14.Bystander	13.1024	47.6188	52.8091	0	0	47.5668	0	304.836	0	-3.37282	-26.5717	9	0	0	2	0	0	7	0	1	0	1	0	27	2	3	0	1	2	0	0	2	1	0	0
	PBS_GCACATACAATGTCAC-1	P14.Bystander	7.12626	0	0	279.796	0	33.7993	171.446	316.656	0	12.7707	-18.1682	4	0	1	0	0	5	86	11	0	0	2	0	30	1	2	1	0	3	2	0	2	8	0	22
	PBS_GCACATATCATTGCGA-1	P14.Bystander	4.77125	10.3837	0	0	33.9514	12.7756	59.2278	81.1947	0	-7.10477	-13.7096	12	0	0	0	0	0	2	5	1	0	0	0	8	0	0	0	0	11	2	0	1	0	0	0
	PBS_GCACATATCTTGGGCG-1	P14.Bystander	19.5915	0	0	6.22706	13.3442	0	103.833	87.1745	3.38362	-0.731331	-18.6755	10	0	2	0	0	1	23	4	2	0	1	0	13	1	1	0	0	0	2	0	1	0	1	0
	PBS_GCACGGTAGGCCACCT-1	P14.Bystander	0	0	0	297.995	0	0	22.2706	392.808	0	23.6807	5.78694	1	0	0	3	0	0	22	5	0	0	0	2	38	2	1	0	0	1	1	0	1	0	0	9
	PBS_GCACGGTCAGAGGGTT-1	P14.Bystander	6.57642	52.6562	0	25.541	23.5059	0	67.7015	178.821	0	22.4334	7.44787	1	0	0	2	1	0	11	4	1	0	1	1	28	3	0	0	1	3	0	0	0	2	0	1
	PBS_GCACGTGAGAAGTATC-1	P14.Bystander	7.93178	15.2663	45.4997	0	0	33.0827	25.0642	220.9	0	-4.97042	-23.7668	3	0	0	0	0	0	25	5	0	0	2	1	17	0	1	0	2	2	0	0	0	0	0	0
	PBS_GCACGTGGTCTACATG-1	P14.Bystander	5.86225	32.7962	0	2.01897	19.9398	23.127	41.1649	44.6276	0	10.7266	-7.07318	5	0	0	0	0	6	11	0	0	0	1	0	8	0	1	0	7	6	0	0	4	0	0	0
	PBS_GCACTAACACCCTGTT-1	P14.Bystander	2.05639	7.2946	2.0818	1.79771	19.6952	60.6628	29.2696	38.9875	4.59571	4.70866	-4.58273	4	0	1	0	0	0	0	1	1	0	0	1	2	0	2	0	0	1	0	0	2	1	0	0
	PBS_GCACTAACATCATGAC-1	P14.Bystander	6.88361	26.5619	13.6643	0	23.6344	17.8292	15.0488	47.0148	3.1545	-3.53861	8.09807	4	0	0	0	0	0	2	1	0	1	11	0	19	0	1	0	2	5	0	0	0	0	0	0
	PBS_GCACTAAGTGACGCCT-1	P14.Bystander	0	41.8499	0	61.6575	0	2.12236	94.7489	257.667	0	11.253	-5.09118	13	0	0	2	0	0	22	4	2	0	0	3	11	2	6	0	0	1	0	0	3	0	0	8
	PBS_GCAGCCAAGCTTCATG-1	P14.Bystander	13.7073	41.3351	60.8683	11.6222	0	0	61.6798	179.371	14.2465	-2.76895	-21.0198	13	0	0	4	0	0	2	0	0	0	0	0	25	0	2	1	1	1	2	0	2	0	0	0
	PBS_GCAGCCAAGTAACAGT-1	P14.Bystander	34.5231	83.4314	18.6716	0	0	26.1928	18.2264	153.695	4.16429	-12.1937	-4.06104	2	0	0	3	1	0	2	0	0	0	0	0	54	1	1	1	1	2	0	0	5	0	0	0
	PBS_GCAGCCACAAAGTGTA-1	P14.Bystander	1.77369	33.7672	12.9854	0	17.4763	20.0939	20.8367	32.0977	2.93781	10.9547	-7.93093	1	0	0	1	0	15	11	0	1	0	3	2	2	0	0	0	10	3	0	0	4	0	0	0
	PBS_GCAGCCACAATCCTTT-1	P14.Bystander	24.2166	25.4507	36.9424	14.2661	0	39.0877	0	164.093	5.57976	-0.307173	-25.257	10	0	0	7	0	0	7	1	0	0	1	0	28	0	0	0	0	0	0	0	3	0	0	0
	PBS_GCAGCCATCTGCGATA-1	P14.Bystander	60.1286	24.1655	15.7072	0	4.17919	0.543889	22.1498	130.033	0	-19.3091	11.1212	7	0	0	3	1	0	27	3	0	0	0	0	29	1	1	1	1	4	0	0	0	0	0	0
	PBS_GCAGCTGTCCGTAGTA-1	P14.Bystander	16.473	10.1792	78.3951	8.90139	27.0507	0	0	201.998	12.6319	22.1145	6.79079	16	0	0	0	0	0	50	0	1	0	15	0	33	0	5	0	4	11	0	0	1	0	0	2
	PBS_GCAGGCTCACCCTTGT-1	P14.Bystander	25.9367	78.2178	13.2746	185.306	6.57261	14.4758	0	75.8716	34.5608	28.6682	9.34123	3	0	0	0	0	0	6	0	0	0	10	0	9	4	1	0	8	13	0	0	10	2	0	11
	PBS_GCAGGCTCATCAGCAT-1	P14.Bystander	7.50569	9.05774	6.78461	9.82807	15.6961	0	63.4438	73.9245	5.87726	5.73008	-13.7607	4	0	0	0	0	0	13	0	2	0	0	1	15	0	0	0	3	0	1	0	0	1	0	0
	PBS_GCAGGCTTCGGCATCG-1	P14.Bystander	6.23481	43.3904	39.9122	9.05773	0	0	24.5359	159.822	25.382	-6.41873	-22.2284	4	0	0	7	1	0	1	0	1	0	0	0	13	0	3	0	0	3	0	0	0	2	0	0
	PBS_GCAGGCTTCGTCGACG-1	P14.Bystander	14.9828	43.3363	59.6099	279.679	0	51.7292	28.4537	88.1294	9.29792	29.0412	8.24454	5	0	0	3	0	0	5	1	0	0	1	1	18	1	1	0	0	1	2	0	1	3	0	6
	PBS_GCAGGCTTCTCCCATG-1	P14.Bystander	26.4915	59.5666	71.3118	9.96676	15.509	97.2285	0	253.635	0	-2.55978	-26.0373	16	0	0	0	0	0	17	0	0	0	0	0	41	4	11	1	6	19	0	0	4	0	0	0
	PBS_GCAGTTACAAGGCAAC-1	P14.Bystander	6.95462	0	8.64645	0	23.2982	34.4071	83.6136	69.1308	0	6.13707	-14.8127	1	0	0	1	0	6	11	0	0	0	6	0	3	1	1	0	3	3	1	0	0	0	0	0
	PBS_GCAGTTAGTCTTACTT-1	P14.Bystander	4.83262	14.3724	4.09805	1.39198	26.4911	85.9529	3.00282	72.838	0	15.4955	-9.39069	3	0	1	2	0	5	24	3	0	0	7	1	8	1	0	0	5	1	0	0	8	1	0	0
	PBS_GCATCGGAGACCAAGC-1	P14.Bystander	11.2853	63.2137	34.4105	308.197	1.84379	0	0	124.556	0	29.6484	8.14696	5	0	0	5	0	0	0	1	1	1	0	1	19	1	0	0	2	7	2	0	5	1	0	7
	PBS_GCATCGGCATGATCTG-1	P14.Bystander	12.4656	12.9863	17.1034	15.1237	0	63.9344	24.3976	183.276	2.04212	7.80156	-11.8757	2	0	0	0	0	8	77	0	0	1	4	0	27	0	0	0	1	0	0	0	4	0	0	0
	PBS_GCATCGGGTAGTTACC-1	P14.Bystander	17.5148	23.6181	16.9513	2.95351	0	0	44.1403	178.057	15.68	-5.83713	-22.805	3	0	0	0	0	0	0	0	0	0	0	0	9	1	0	0	0	4	0	0	1	0	0	0
	PBS_GCATCGGTCACTAGCA-1	P14.Bystander	4.98779	45.375	17.1729	343.863	0	42.2533	0	118.727	0.153477	29.1664	9.51916	1	0	0	0	0	0	8	0	0	0	0	3	13	1	0	0	0	0	1	0	1	0	0	15
	PBS_GCATCTCAGAAATGGG-1	P14.Bystander	12.9391	30.0524	48.1024	16.9749	5.72625	45.9555	0	166.069	1.78186	-0.841643	-24.7598	6	0	0	1	0	0	8	7	0	0	5	1	22	3	0	0	0	7	0	0	1	0	0	0
	PBS_GCATCTCCACTTGTCC-1	P14.Bystander	20.5336	0	62.1293	0	13.9433	33.342	37.9244	105.312	0	-6.15146	-21.538	5	0	1	1	0	1	12	0	0	0	2	2	14	2	0	0	13	3	0	0	0	1	0	0
	PBS_GCATCTCCATCCTCAC-1	P14.Bystander	6.26217	45.7703	63.8475	0	3.78512	0	273.549	80.1096	0	-14.152	-11.4257	7	0	0	3	1	0	0	0	0	1	1	0	7	1	1	0	0	2	2	0	6	1	0	0
	PBS_GCATCTCTCCCAGGAC-1	P14.Bystander	12.6183	0	69.9798	0	3.38085	26.9567	58.6294	165.963	7.43212	-2.13684	-25.6656	2	0	1	2	0	0	34	4	0	0	9	2	15	0	7	0	0	2	1	0	0	1	0	0
	PBS_GCATGATAGCAAGTGC-1	P14.Bystander	0	28.503	96.7694	330.609	10.9647	105.268	75.5441	194.015	0	19.5197	-7.52836	12	0	0	1	0	0	22	0	0	2	1	3	9	2	3	1	2	14	0	0	2	2	0	17
	PBS_GCATGATCAGAGAATT-1	P14.Bystander	126.038	65.4181	66.2774	0	0	4.56853	0	104.85	0	-22.4497	14.3293	4	0	0	12	1	0	10	0	0	0	6	0	31	2	1	1	1	2	1	0	1	0	0	0
	PBS_GCATGATCATCAGCTA-1	P14.Bystander	20.9226	25.4783	38.2888	0	1.01201	13.495	13.1755	43.1786	2.7091	-20.325	8.05698	2	0	0	6	0	0	0	1	0	0	0	0	23	0	2	0	7	0	0	0	2	2	0	0
	PBS_GCATTAGTCTTCTCAA-1	P14.Bystander	4.92078	0	7.32837	0	0	13.2711	44.5241	51.4828	0	9.40692	-8.70674	7	0	0	0	0	0	16	0	0	0	0	0	2	0	1	2	0	0	0	0	0	1	0	0
	PBS_GCCAACGAGGTGCATG-1	P14.Bystander	4.69985	53.0162	84.1497	0	0	0	30.1621	89.4353	0	-4.58098	-21.4449	10	0	0	3	1	0	1	0	0	0	0	0	12	3	1	0	0	0	0	0	3	1	0	0
	PBS_GCCAACGGTCGGTGTC-1	P14.Bystander	14.0022	7.01489	0	3.00115	0	66.0999	0	136.54	28.7237	-8.23075	5.61875	1	0	0	1	0	55	28	1	0	0	0	0	25	1	0	0	0	0	0	0	0	4	0	1
	PBS_GCCAGCAAGTGACCTT-1	P14.Bystander	11.9227	1.23721	1.46671	252.642	0	22.8828	234.686	269.386	0	5.88055	-14.9825	3	0	0	0	0	0	33	11	1	0	0	0	18	4	1	1	0	0	3	0	0	4	0	15
	PBS_GCCAGGTAGCCAGAGT-1	P14.Bystander	10.3621	42.6133	29.4821	0.562749	0	21.6215	1.28662	56.5381	8.80382	-11.5	1.84963	0	0	0	7	0	0	0	0	0	0	0	0	18	1	1	0	2	5	1	0	4	2	0	0
	PBS_GCCAGGTAGTAGGTTA-1	P14.Bystander	0	13.4661	75.7923	4.96658	8.42951	0	55.6517	87.8455	16.01	-1.03995	-7.29252	8	0	0	4	0	0	0	0	3	0	0	1	7	0	2	0	0	0	2	0	0	0	0	0
	PBS_GCCAGGTCACTGAGGA-1	P14.Bystander	12.9256	23.2886	38.3008	118.328	0	62.7525	8.39368	200.182	0	25.3439	8.47853	7	0	0	0	0	0	25	1	0	0	0	3	8	2	0	1	0	3	0	0	0	0	0	7
	PBS_GCCAGGTCATATCTCT-1	P14.Bystander	0	0	0	5.72182	14.4895	78.6698	94.2696	49.5449	0	17.5049	-15.3423	9	0	0	0	0	8	8	0	0	2	1	0	5	0	0	0	0	1	5	0	0	0	0	0
	PBS_GCCAGGTGTAGCCAGA-1	P14.Bystander	167.602	0	0	0	23.0838	0	55.291	71.9755	0	-26.0598	16.5098	21	0	0	3	0	1	15	83	0	1	1	0	10	0	3	0	4	3	0	0	1	0	7	0
	PBS_GCCAGGTGTTATTCCT-1	P14.Bystander	10.4087	0	65.6984	43.7931	16.0726	27.2594	0	227.932	27.987	23.7962	7.6734	2	0	0	0	0	0	17	0	0	0	0	2	44	0	1	0	6	11	0	0	0	0	0	0
	PBS_GCCAGGTTCCACACCT-1	P14.Bystander	0	4.67228	109.271	29.4407	82.3752	59.2983	159.932	147.204	0	6.57849	-12.8127	35	0	1	1	0	5	24	4	2	0	1	0	24	0	14	1	1	10	6	0	0	0	0	3
	PBS_GCCAGGTTCCGAGGCT-1	P14.Bystander	0.21477	0	1.58394	0	10.8163	46.936	14.5408	54.6339	0	20.8764	-3.22131	2	0	0	0	0	7	26	0	1	0	0	0	11	0	0	0	0	0	0	0	0	0	0	0
	PBS_GCCAGTGAGGCACTCC-1	P14.Bystander	15.4746	35.6543	30.6624	0	0	24.2611	0	133.049	0	-4.83538	-23.1582	0	0	0	1	0	0	13	0	0	0	0	0	35	0	2	0	2	4	0	0	4	0	0	0
	PBS_GCCAGTGAGTACCATC-1	P14.Bystander	18.8833	4.87576	27.0474	1.98062	0	88.2664	0	30.2537	0	-9.5811	3.36409	0	0	0	0	0	0	0	0	0	0	0	0	3	0	0	0	0	0	0	0	3	0	0	0
	PBS_GCCAGTGCAACTTCTT-1	P14.Bystander	2.62782	0	48.2004	0	13.8253	35.6229	49.3548	70.4373	0	1.29632	-12.7348	3	0	0	0	0	0	9	1	0	0	0	0	10	1	0	0	1	0	1	0	1	0	0	0
	PBS_GCCAGTGCACTTCAAG-1	P14.Bystander	14.9876	7.26977	56.2819	0	6.92873	0	20.1888	84.4892	22.784	7.94105	4.32424	3	0	0	3	0	0	35	0	0	0	0	2	18	0	0	0	1	1	0	0	0	1	0	1
	PBS_GCCAGTGTCGAGAGCA-1	P14.Bystander	3.95755	15.2469	24.237	0	5.19026	16.2452	25.612	44.5065	0	-2.3237	-4.25311	0	0	0	2	0	0	3	0	0	0	0	0	4	1	1	0	3	1	0	0	0	0	0	0
	PBS_GCCATGGAGTAGAATC-1	P14.Bystander	2.1317	0	0	6.17207	29.6423	83.1754	109.129	119.924	0	9.14178	-12.4454	8	0	5	2	0	0	14	3	0	0	5	1	13	2	0	0	2	3	3	0	0	0	0	1
	PBS_GCCATGGCAGGAATCG-1	P14.Bystander	9.21838	107.935	1.2539	0	24.345	0	20.672	92.6812	0	-11.2861	8.99068	14	0	0	1	2	0	1	2	0	0	4	1	20	0	0	0	0	2	0	0	20	1	0	0
	PBS_GCCATTCAGGAGCTGT-1	P14.Bystander	5.49475	37.9228	45.799	2.60947	11.535	0	0	33.9993	0	-9.17411	2.70701	1	0	0	3	0	0	2	1	0	0	4	0	8	0	4	1	10	5	0	0	0	1	0	0
	PBS_GCCATTCAGTTAGTAG-1	P14.Bystander	0	10.0116	0	0	5.54681	41.2912	0	235.185	0	-3.6301	-22.355	10	0	0	0	0	0	8	0	0	0	0	0	9	3	0	0	0	1	0	0	1	0	0	0
	PBS_GCCATTCCACGTCATA-1	P14.Bystander	8.50033	46.5846	10.4917	0	4.43407	13.5674	14.2119	77.0296	11.251	-11.3684	8.16901	10	0	0	4	1	0	9	2	0	0	1	1	15	0	1	0	0	2	0	0	2	1	0	0
	PBS_GCCATTCGTATGGAAT-1	P14.Bystander	2.83893	3.14131	6.07921	1.89296	25.3494	39.6181	42.2093	96.4893	0	0.29562	-13.147	7	0	1	0	0	2	20	1	1	0	2	1	29	1	2	0	0	2	0	0	4	0	0	0
	PBS_GCCATTCGTGTTCCTC-1	P14.Bystander	0	6.25782	40.0888	5.57033	0	33.9079	6.32736	258.561	24.9179	-5.10602	-25.1413	1	0	0	0	0	0	17	0	0	0	0	0	29	0	1	0	1	3	0	0	2	1	0	0
	PBS_GCCATTCTCACTGCTC-1	P14.Bystander	0	8.66023	24.5653	1.34775	30.5104	9.62715	3.86111	138.139	1.6843	-10.8721	-21.3746	1	0	0	0	0	0	10	3	1	0	0	0	14	0	0	0	0	7	3	0	2	0	0	0
	PBS_GCCATTCTCCATTTAC-1	P14.Bystander	20.0024	6.08599	0	2.85589	27.2989	52.1185	72.5824	74.7568	0	-2.52496	-12.3713	3	0	0	5	0	0	8	1	0	0	27	2	23	3	2	0	4	5	0	0	6	1	0	0
	PBS_GCCATTCTCCTCTCGA-1	P14.Bystander	57.0884	79.9182	0	10.6165	11.4126	57.8495	65.3912	33.2065	0	-10.6626	7.70992	17	0	0	2	2	0	7	1	0	0	5	0	17	2	0	0	2	7	0	0	4	0	0	0
	PBS_GCCCAGAAGCCTCCAG-1	P14.Bystander	0	0	3.38821	398.645	14.6023	15.7133	245.356	353.338	0	24.8657	6.84122	1	0	0	0	0	0	101	11	1	0	1	0	31	1	5	0	5	9	5	1	1	1	0	21
	PBS_GCCCGAACACTACAGT-1	P14.Bystander	0	26.5773	127.977	75.2376	16.5442	59.1176	65.6357	368.882	0	-3.51951	-27.939	14	0	0	7	0	1	42	0	0	0	0	2	27	3	8	0	1	22	2	0	3	6	0	2
	PBS_GCCCGAAGTGTGAGCA-1	P14.Bystander	6.3496	14.4129	6.85323	2.65354	8.40586	41.2328	23.305	60.8758	0.901435	6.58456	-9.21094	0	0	0	3	0	10	14	2	0	1	0	0	6	0	0	1	2	2	1	0	0	0	0	0
	PBS_GCCCGAAGTTTAGTCG-1	P14.Bystander	12.308	9.42141	23.5169	7.97398	0	59.1041	13.0145	72.6572	1.44002	-6.72281	1.28284	0	0	0	0	0	0	3	0	0	0	0	0	7	4	1	0	0	0	0	0	1	1	0	0
	PBS_GCCCGAATCTAAGCGT-1	P14.Bystander	0	29.6435	30.6819	52.3971	7.88591	0	90.9476	274.377	0	23.2253	7.20902	8	0	0	1	0	0	12	3	0	0	0	0	21	1	2	0	1	1	4	0	0	3	0	3
	PBS_GCCCGAATCTACGCGG-1	P14.Bystander	3.52905	29.842	13.1133	0	0.0135704	28.1052	0	97.606	0	-12.5213	8.846	6	0	0	4	0	0	9	0	0	0	0	0	28	2	0	0	3	0	1	0	2	0	0	0
	PBS_GCCCGAATCTCTCCGA-1	P14.Bystander	5.6605	5.79331	42.3808	1.089	27.5302	62.3359	49.3749	105.501	0	-5.02952	-20.81	0	0	0	2	0	0	10	1	4	0	2	0	21	4	3	1	8	18	0	0	3	0	0	0
	PBS_GCCGATGAGACATAGT-1	P14.Bystander	14.9021	76.9461	72.572	0	10.6239	6.84031	0	110.466	0	-5.09436	-21.9694	10	0	0	9	2	0	4	1	0	0	3	0	27	0	3	0	6	13	0	0	6	0	0	0
	PBS_GCCGATGGTCCTGAAT-1	P14.Bystander	0.0211462	64.1904	41.3792	27.7979	14.295	0	0	176.823	0	-4.88428	-24.9165	5	0	0	1	1	0	6	2	0	0	0	0	23	2	0	0	2	6	1	0	6	2	0	0
	PBS_GCCGATGGTTTGATCG-1	P14.Bystander	25.1715	25.7707	27.2145	92.1753	1.54557	18.5927	53.6879	108.567	0	26.8538	8.87929	3	0	0	0	0	0	11	0	0	0	0	0	7	1	1	1	3	1	0	0	1	1	1	8
	PBS_GCCGTGACAGGTTACT-1	P14.Bystander	0.805369	7.34044	81.5143	2.49509	11.4011	8.15432	20.928	219.756	16.0335	-2.63192	-25.1005	17	0	0	1	0	0	22	1	0	1	0	0	22	0	5	0	0	2	0	0	0	0	0	0
	PBS_GCCGTGATCATTGCCC-1	P14.Bystander	16.898	0	0	0	1.4387	50.3475	88.9789	42.9649	0	11.5419	-15.7574	1	0	0	1	0	9	5	7	0	4	14	0	8	1	0	0	1	0	2	0	2	0	0	0
	PBS_GCCGTGATCCAAGCTA-1	P14.Bystander	2.10071	0	8.8055	0	0	0	5.62809	307.555	12.1175	-3.32595	-25.7669	0	0	0	0	0	0	47	0	1	0	0	0	11	0	1	0	0	3	0	0	0	2	0	0
	PBS_GCCGTGATCTGTGTGA-1	P14.Bystander	4.04158	9.12251	0	4.50626	0.679853	52.2668	62.7416	141.212	0	-7.05799	-23.5725	11	0	0	0	0	1	28	2	0	0	7	0	16	0	1	0	0	1	0	0	0	0	0	0
	PBS_GCCTGTTAGGTACTGG-1	P14.Bystander	2.43895	0	0	472.235	0	106.685	0	166.073	130.068	29.6829	8.70187	6	0	1	0	0	228	206	6	1	0	1	0	19	0	7	0	4	3	0	0	0	0	0	26
	PBS_GCCTGTTGTACGAGTG-1	P14.Bystander	2.21067	34.7359	7.02571	7.09398	1.65746	31.192	42.0395	46.3305	0	-9.37576	-11.4055	2	0	0	8	0	0	0	0	0	0	0	0	1	0	0	0	0	1	1	0	1	1	0	0
	PBS_GCCTGTTGTCAGTCGC-1	P14.Bystander	8.46443	26.5297	65.0357	0.304945	0	4.19951	59.0985	134.252	0	-1.16145	-22.7451	1	0	0	0	0	0	20	2	0	0	0	1	22	1	5	0	0	3	0	0	1	0	0	0
	PBS_GCCTGTTTCACGTCCT-1	P14.Bystander	36.8051	40.7083	19.468	13.9059	25.8424	41.3616	13.781	46.5965	43.9512	28.8594	5.00962	3	0	1	2	0	0	3	3	0	0	3	0	3	0	1	0	2	7	1	0	0	1	0	1
	PBS_GCGAGAACAAAGGCAC-1	P14.Bystander	58.0556	25.8215	60.4542	0	0	0	0	192.575	0	-3.98623	-22.6529	10	0	0	0	0	0	16	0	0	0	0	0	19	0	6	0	0	1	0	0	0	0	1	0
	PBS_GCGAGAACACTCCGGA-1	P14.Bystander	43.5362	32.3057	43.9469	0	0	0.846614	0	128.366	13.3999	-19.4675	11.2018	11	0	0	5	0	0	17	0	1	0	1	0	46	1	3	0	2	0	1	0	0	0	1	0
	PBS_GCGAGAACAGACCGCT-1	P14.Bystander	0	38.0249	46.9139	1.07737	6.78729	0	6.64437	208.188	0	-3.61472	-24.5598	5	0	0	1	0	0	9	11	0	0	1	0	18	0	2	1	7	3	0	0	1	1	0	0
	PBS_GCGAGAAGTATGGGAC-1	P14.Bystander	8.98924	36.3976	0	0	6.79842	0	54.1287	101.457	0	-8.503	-13.847	1	0	0	2	0	0	1	0	0	0	0	0	35	0	2	0	0	0	2	0	0	2	0	0
	PBS_GCGAGAATCGACACTA-1	P14.Bystander	4.17305	20.8764	13.2433	12.5711	0	0	63.6628	76.7087	0	-14.2022	-11.4428	0	0	0	0	0	0	0	0	0	0	0	0	22	2	5	0	0	0	0	0	3	1	0	0
	PBS_GCGAGAATCGATAACC-1	P14.Bystander	0	60.6144	11.2635	9.42461	10.6589	25.8214	89.0145	154.447	83.8402	-3.97101	-24.6688	2	0	0	0	5	4	3	0	0	0	9	0	0	1	0	0	0	4	1	0	1	3	0	0
	PBS_GCGATCGAGACAGCTG-1	P14.Bystander	23.9517	51.4188	0	5.97825	17.8941	0	40.406	89.5245	0	-14.4747	-8.29176	16	0	0	6	0	0	1	2	1	0	0	0	8	1	0	0	18	0	0	0	0	0	0	0
	PBS_GCGATCGAGGGAGGGT-1	P14.Bystander	0	23.8368	13.6629	5.89508	14.5169	0	33.5347	94.6904	0	-8.20781	-11.5398	5	0	0	0	0	0	1	1	1	0	0	0	4	0	2	0	1	5	0	0	1	1	0	0
	PBS_GCGATCGCAGCTACTA-1	P14.Bystander	0	15.6586	13.1308	0.296488	13.4036	23.4209	99.6516	144.448	3.09391	-4.601	-20.94	7	0	0	1	0	1	2	0	1	0	0	0	2	2	1	0	2	2	0	0	0	0	0	0
	PBS_GCGATCGGTACCGGAA-1	P14.Bystander	8.73342	0	0	8.04407	29.6408	48.3184	30.7447	72.9701	10.6192	13.8981	-11.475	7	0	0	0	0	47	45	4	1	0	2	0	24	0	2	0	2	1	2	0	0	0	0	0
	PBS_GCGATCGGTGTGTCCG-1	P14.Bystander	0.207881	23.1678	70.8127	0	0	6.70827	0	139.054	2.9929	-4.72222	-22.4611	4	0	0	4	0	0	4	0	0	0	0	0	24	1	2	0	0	3	0	0	1	0	0	0
	PBS_GCGGAAACAAGACAAT-1	P14.Bystander	4.69159	38.2245	65.4822	139.339	0	15.5548	47.7784	176.224	0	7.29691	-3.00272	3	0	0	1	0	0	23	3	1	0	2	0	12	0	5	0	1	2	0	0	12	0	0	14
	PBS_GCGGAAATCATCGCCT-1	P14.Bystander	1.49584	0	37.124	665.677	0	0	0	228.932	40.9287	30.0044	6.42569	10	0	0	0	0	0	134	2	2	0	0	1	36	0	6	0	2	7	2	0	3	0	0	17
	PBS_GCGGAAATCGGAATTC-1	P14.Bystander	0	18.3502	21.9036	16.153	25.9527	30.9665	129.24	141.399	0	-2.50208	-16.9448	8	0	0	2	0	0	6	3	1	0	0	0	13	0	4	0	0	0	3	0	1	3	0	0
	PBS_GCGGATCAGCAACTCT-1	P14.Bystander	12.0947	8.65261	16.5627	9.51222	20.7283	51.0789	63.3991	41.9619	0	13.0834	-14.1683	4	0	0	0	0	5	13	1	0	0	3	0	2	0	2	0	0	2	0	0	0	0	0	0
	PBS_GCGGATCCAACAGTGG-1	P14.Bystander	0	0	7.44902	333.151	0.317483	38.0838	4.0515	366.405	34.7429	30.4173	7.11665	9	0	0	0	0	0	55	3	1	5	7	2	25	1	1	0	3	3	0	0	1	1	0	9
	PBS_GCGGATCCAAGTACCT-1	P14.Bystander	0	45.0534	112.492	248.453	50.1996	36.4426	25.3071	105.883	10.6221	29.2992	8.18961	18	0	0	15	1	0	8	0	3	0	1	0	37	2	2	0	1	14	1	1	5	4	0	19
	PBS_GCGGATCCAGAGTTCT-1	P14.Bystander	0	6.54452	45.0861	0	0	9.93136	21.5813	169.452	30.4856	-1.35417	-24.4358	0	0	0	1	0	0	7	0	0	0	0	3	11	0	2	0	1	3	1	0	0	0	0	0
	PBS_GCGGATCGTCTTTCAT-1	P14.Bystander	13.729	38.6327	19.9079	2.53173	31.0024	19.7266	41.728	78.4973	10.5924	-4.61581	-15.8092	4	0	0	7	0	0	2	1	2	0	7	2	14	3	0	0	9	9	1	0	7	1	1	0
	PBS_GCGTGCAGTTAACAGA-1	P14.Bystander	1.17282	14.1558	0	1.88676	23.4184	0	141.748	178.191	1.08434	-5.58812	-18.964	11	0	0	5	0	0	32	5	0	0	1	0	14	0	2	0	0	2	2	0	5	0	0	0
	PBS_GCGTGCAGTTAGAGAT-1	P14.Bystander	3.25474	70.9984	2.08085	74.6463	27.1093	12.0944	0	160.835	3.18325	24.1176	8.56206	5	0	0	1	0	0	5	0	2	0	3	1	14	1	1	0	1	14	0	0	3	1	0	2
	PBS_GCGTTTCAGGTCATAA-1	P14.Bystander	0	33.8231	2.70057	98.5866	4.78863	25.6937	0	223.614	0	22.7742	7.02632	2	0	0	0	0	0	5	3	2	0	1	1	21	0	1	0	1	4	0	0	16	0	0	1
	PBS_GCGTTTCCAGCTATTG-1	P14.Bystander	9.95036	0	48.8125	65.0023	0	0	27.7805	254.545	0	-5.81587	-25.7287	6	0	1	0	0	0	22	3	1	1	0	0	31	0	0	1	0	8	1	0	0	1	0	1
	PBS_GCGTTTCGTAGTTACC-1	P14.Bystander	16.3971	56.3082	47.6156	0	7.63705	0.0432085	0	76.0578	0	-12.0531	8.08312	10	0	0	0	0	0	0	2	0	0	0	3	19	0	0	3	5	6	1	0	3	3	0	0
	PBS_GCGTTTCTCTTGGTCC-1	P14.Bystander	0	44.1486	7.083	0	11.4365	9.11621	81.3999	139.38	4.65346	-5.3513	-19.553	12	0	0	4	0	0	21	2	0	0	0	0	7	0	1	0	4	4	0	0	1	0	0	0
	PBS_GCTACAAGTAGTTACC-1	P14.Bystander	4.57646	9.74121	0	6.19997	0	52.2583	53.4801	289.229	0	0.072596	-25.464	17	0	0	5	0	0	46	2	0	0	0	1	19	1	1	0	1	0	1	0	1	0	0	0
	PBS_GCTACAAGTGGAGGTT-1	P14.Bystander	33.8251	21.1644	31.742	243.971	0	0	53.1454	293.642	0	27.4163	7.20444	8	0	0	7	0	0	12	2	1	0	0	0	31	1	2	0	0	0	0	0	1	2	0	7
	PBS_GCTACCTCAAGTAGTA-1	P14.Bystander	19.5536	26.666	31.7393	0	27.8639	0	81.9806	85.4179	0	-9.87196	-13.8708	2	0	0	5	1	0	5	0	1	0	0	0	15	1	6	0	10	0	0	0	2	1	2	0
	PBS_GCTACCTTCCAAAGGG-1	P14.Bystander	4.65914	24.3019	22.1677	5.50861	0	12.1995	46.4358	46.0001	0	-5.34951	-9.70894	3	0	0	0	0	2	15	0	0	0	2	0	10	0	0	0	0	3	0	0	4	0	0	0
	PBS_GCTACCTTCCGAAGGA-1	P14.Bystander	3.38095	28.1388	29.3237	0	0	8.51143	30.6722	149.706	0	-5.54483	-23.0741	0	0	0	0	0	1	5	1	0	0	0	0	11	0	3	0	0	0	0	0	2	2	0	0
	PBS_GCTCAAAAGCACTCAT-1	P14.Bystander	0	12.9879	66.8649	6.51139	13.4427	31.6661	34.5181	118.164	0	-6.0953	-19.3374	5	0	0	3	0	0	0	0	1	0	0	0	17	1	5	4	0	1	0	0	0	0	0	0
	PBS_GCTCAAAAGGTCCAGA-1	P14.Bystander	60.9691	11.8415	16.9105	0	38.1576	18.689	95.03	124.971	0	-8.1561	-10.0091	7	0	0	1	0	0	10	17	0	0	2	0	23	0	0	1	0	0	4	0	3	0	0	0
	PBS_GCTCAAACAACGATTC-1	P14.Bystander	0	3.87628	11.6903	4.22151	0	33.0212	78.4928	51.2119	4.29907	11.0187	-13.802	1	0	0	1	0	0	5	0	1	0	0	1	14	0	0	0	0	0	1	0	3	0	0	0
	PBS_GCTCAAACAGCCGTCA-1	P14.Bystander	6.22287	29.5057	11.9529	0	20.7355	0	8.55308	196.03	3.6317	-5.35592	-24.3317	4	0	0	5	0	0	9	0	1	1	0	0	25	3	0	0	0	5	0	0	2	1	0	0
	PBS_GCTCAAATCGACGTCG-1	P14.Bystander	3.99154	37.2167	103.172	0	20.7941	4.74769	73.1325	107.062	0	-5.87568	-20.0762	18	0	1	9	0	0	3	0	0	2	6	0	3	1	5	0	2	3	0	0	1	0	0	0
	PBS_GCTGAATAGACAAGCC-1	P14.Bystander	5.80454	40.5647	28.1562	108.821	94.4723	33.6236	93.7594	211.228	0	25.4515	8.9177	65	0	0	2	0	0	37	5	5	0	1	2	18	1	0	1	3	17	4	0	7	1	0	6
	PBS_GCTGAATAGAGCATAT-1	P14.Bystander	16.5831	17.7919	1.58859	1.8643	49.8221	0	35.2667	88.23	0	-5.45014	10.056	7	0	0	2	0	0	1	11	1	0	6	0	10	1	0	0	0	10	3	2	2	2	0	0
	PBS_GCTGAATAGTTACGAA-1	P14.Bystander	7.75969	3.24801	73.7678	231.291	3.76237	32.1976	0	178.526	25.1365	14.9224	3.61193	6	0	0	2	0	0	58	0	0	1	1	1	23	1	5	1	1	3	3	1	5	1	0	18
	PBS_GCTGAATTCGTGCATA-1	P14.Bystander	0.749826	7.90971	2.43069	149.609	0	0	120.646	157.152	0	12.114	-9.08213	6	0	0	0	0	0	6	0	3	0	0	1	24	0	2	0	0	0	1	0	0	1	0	8
	PBS_GCTGCAGAGACCCTTA-1	P14.Bystander	20.3336	45.2599	86.2172	8.28045	12.0125	59.5387	0.0059139	157.398	0	-3.07394	-26.1123	2	0	0	0	0	0	4	1	2	0	10	3	19	0	2	0	1	3	0	0	2	1	0	0
	PBS_GCTGCAGAGTTGGCTT-1	P14.Bystander	0	0	68.1731	25.9688	7.77727	43.9412	0	317.016	39.4221	-2.88625	-26.3737	9	0	0	4	0	1	22	2	0	0	0	4	14	1	1	0	0	5	0	0	0	0	0	0
	PBS_GCTGCAGTCCACACAA-1	P14.Bystander	8.34259	91.3298	25.8116	11.3849	11.1177	5.25405	15.8066	69.1779	1.30861	-11.0928	3.13161	5	0	0	10	2	0	0	0	0	0	0	0	16	3	0	0	5	22	0	0	3	3	0	1
	PBS_GCTGCAGTCGGTCATA-1	P14.Bystander	0	67.5829	64.3957	0	34.3046	0	7.45237	60.7209	3.62327	0.0644449	12.5032	7	0	0	1	0	0	0	2	0	0	0	0	8	0	0	1	18	14	1	0	6	5	0	0
	PBS_GCTGGGTCAAGTATCC-1	P14.Bystander	20.0571	0	0	271.179	61.878	48.0234	154.284	264.125	0	30.9111	6.0402	10	0	0	3	0	0	71	38	1	18	76	0	21	1	1	0	3	25	0	0	2	1	0	9
	PBS_GCTGGGTCAGAGCTAG-1	P14.Bystander	18.587	33.5094	40.8195	0	0	12.1118	20.8524	100.962	0	-2.44465	-22.3289	1	0	0	4	0	0	1	0	0	0	0	1	10	1	0	1	2	0	0	0	1	3	0	0
	PBS_GCTGGGTCAGCGTGCT-1	P14.Bystander	39.2781	19.7422	2.81082	10.037	4.3572	7.02617	0	160.337	4.1674	-6.71222	12.7028	6	0	0	0	0	0	35	1	1	0	1	0	5	2	2	0	5	8	0	0	0	0	3	0
	PBS_GCTTCACCAAACCACT-1	P14.Bystander	24.4289	45.9146	33.9643	0	9.13521	0	112.707	123.559	10.4315	-5.64554	-19.2236	11	0	0	3	0	1	17	1	1	0	0	1	12	1	2	0	4	12	2	0	5	2	0	0
	PBS_GCTTCACGTCCTGTTC-1	P14.Bystander	65.0756	0	117.431	2.92731	46.0595	0	0	407.31	0	-5.35279	-26.4177	14	0	0	1	0	0	110	8	0	0	0	1	39	2	5	0	2	1	5	1	0	0	0	0
	PBS_GCTTCACGTTAACCTG-1	P14.Bystander	0.637829	107.513	113.369	160.25	0	21.4381	33.7109	320.921	0	23.5347	5.70835	12	0	0	6	2	0	11	2	0	0	3	0	13	1	2	0	2	2	2	0	3	5	0	29
	PBS_GCTTGGGCACCTGCAG-1	P14.Bystander	4.6554	0	89.5968	1.72806	19.9878	53.5097	16.2529	159.675	0	-1.54292	-25.7401	9	0	0	0	0	6	22	3	0	1	3	2	9	1	10	3	3	6	0	0	0	0	0	0
	PBS_GCTTGGGCACTGTCGG-1	P14.Bystander	0	0	0	309.641	0	0	17.224	356.638	12.1724	23.8634	6.16768	7	0	0	4	0	0	122	1	2	0	0	3	3	0	0	0	4	7	2	0	0	0	0	12
	PBS_GCTTGGGGTAGTGATA-1	P14.Bystander	38.1479	0	25.467	2.95268	4.90961	56.1248	18.0432	71.5431	0	6.09407	-10.7363	5	0	0	0	0	31	7	0	0	0	4	0	13	0	2	2	0	0	0	0	2	0	2	0
	PBS_GCTTGGGGTGGCTTGC-1	P14.Bystander	16.4021	9.40203	69.3307	5.86205	0	21.5347	4.08261	183.34	34.1875	-4.24959	-25.412	1	0	0	0	0	0	13	0	0	0	0	0	16	1	1	0	0	1	1	0	0	1	0	0
	PBS_GCTTGGGTCAAGCTTG-1	P14.Bystander	19.1212	18.7409	95.3426	0.371172	0	22.4909	0	173.771	3.18028	-3.18961	-24.9439	7	0	0	4	1	0	8	0	0	0	1	0	25	0	3	0	0	0	0	0	0	0	0	1
	PBS_GCTTGGGTCGGTCGAC-1	P14.Bystander	0	3.89164	2.39584	7.657	6.50935	47.3618	33.5554	39.5515	8.50262	9.89444	-4.50037	0	0	0	0	0	10	6	0	1	0	2	0	0	1	0	0	3	6	0	0	3	0	0	0
	PBS_GCTTTCGCAATACGAA-1	P14.Bystander	7.47992	16.2947	30.919	0	0	17.0681	33.1991	90.6507	7.73111	-7.08684	-21.2598	3	0	0	5	0	0	12	0	0	0	0	0	18	0	1	1	1	0	0	0	1	0	0	0
	PBS_GCTTTCGCAGGAATAT-1	P14.Bystander	84.3666	0	0	177.639	0	0	37.6978	312.964	0	-22.0534	12.4973	7	0	0	3	0	0	115	2	5	0	0	0	33	0	0	1	4	8	0	0	2	3	0	2
	PBS_GCTTTCGGTTTGAACC-1	P14.Bystander	2.86219	5.05453	42.1465	6.02465	0	25.4185	8.63163	143.141	21.0799	-3.61719	-23.9129	3	0	0	0	0	0	25	0	0	0	0	0	18	0	0	0	0	1	0	0	0	1	0	0
	PBS_GCTTTCGTCACAAGGG-1	P14.Bystander	19.0235	2.80095	31.8287	0.470159	8.25619	3.47354	49.1909	18.6893	0	6.99047	-13.1193	0	0	0	0	0	0	21	4	0	0	1	0	4	0	1	0	1	0	1	0	0	0	0	0
	PBS_GGAACCCCACAGTGTT-1	P14.Bystander	0	0	35.5639	0	10.1335	24.3378	37.7023	250.567	0	-4.99581	-24.9458	2	0	0	0	0	0	17	0	1	0	0	0	35	1	0	0	0	3	0	0	0	0	0	0
	PBS_GGAACCCGTTTCCATT-1	P14.Bystander	15.8611	27.3044	13.7299	3.39972	0	16.9757	27.9186	156.108	0	-3.57486	-19.9128	1	0	0	1	0	0	46	0	1	0	0	0	8	0	3	0	7	3	1	0	3	3	0	0
	PBS_GGAATCTAGCGATCGA-1	P14.Bystander	0	36.2017	0.44162	9.07303	8.86345	57.8266	30.6839	131.517	8.09986	-4.32966	-11.5484	8	0	0	4	0	32	7	1	0	4	5	0	12	1	1	1	1	4	1	0	2	2	0	0
	PBS_GGAATCTGTCTTCATT-1	P14.Bystander	0	22.4988	93.7768	340.386	26.7269	26.4053	0	295.03	13.1001	30.1846	5.60599	22	0	0	4	0	0	29	2	0	3	0	0	24	0	4	1	4	23	1	0	4	0	0	21
	PBS_GGAATCTGTGCTGTCG-1	P14.Bystander	3.50904	26.6526	103.39	11.3523	0	15.1963	0	207.507	0	-4.78037	-26.0094	6	1	0	0	0	0	8	1	1	0	0	1	28	2	10	0	0	8	0	0	3	3	0	2
	PBS_GGAATCTTCACCACAA-1	P14.Bystander	14.1912	6.6996	17.4889	3.00561	0	64.4777	55.1988	55.411	8.34775	-7.47524	-21.9464	0	0	0	1	0	1	13	1	0	0	0	2	6	2	1	0	0	1	0	0	1	1	0	0
	PBS_GGAATCTTCCGATGTA-1	P14.Bystander	7.00609	0.326623	17.605	1.17996	17.0481	24.4803	46.19	68.2367	0.226327	0.299708	-13.8109	6	0	1	0	0	0	4	3	0	0	1	0	13	2	2	0	1	6	3	0	1	0	0	0
	PBS_GGAATCTTCGCCAACG-1	P14.Bystander	0	71.3717	84.9819	200.507	40.7789	42.2747	24.0522	173.409	0	23.4148	6.69686	8	0	1	1	0	0	38	0	0	0	1	0	43	3	3	0	8	12	1	0	3	2	0	2
	PBS_GGAATGGGTCGACTGC-1	P14.Bystander	7.61799	67.8359	52.2853	4.50593	0	0	23.1846	71.1936	4.29868	-5.89098	-10.53	3	0	0	21	0	0	2	1	0	0	1	0	6	3	0	1	8	5	2	0	3	3	0	0
	PBS_GGAATGGTCGCCAATA-1	P14.Bystander	0	39.7736	72.3456	6.15473	5.61682	16.8065	58.201	197.864	7.38314	-1.84784	-24.2569	3	0	0	2	2	0	8	3	1	0	0	0	31	0	1	0	1	4	3	0	2	0	0	1
	PBS_GGACGTCAGTGTACCT-1	P14.Bystander	18.57	3.44031	58.8758	0	0	9.65016	3.2464	201.307	0	-3.81916	-22.5568	2	0	0	1	0	0	31	2	0	0	0	3	7	1	2	1	0	2	0	0	1	0	0	0
	PBS_GGACGTCCAGTCAGCC-1	P14.Bystander	15.2793	24.943	23.993	24.7371	0	39.6446	58.3533	216.365	0	23.0336	6.71025	7	0	0	3	0	0	28	1	0	0	0	2	16	0	2	2	0	4	0	0	0	3	0	0
	PBS_GGACGTCCATAGTCAC-1	P14.Bystander	25.5043	57.4171	37.4845	0	0	0	17.1591	104.368	0.715096	-11.5999	2.14371	7	0	0	4	0	0	3	0	1	0	2	2	12	1	0	0	4	4	0	0	3	2	0	0
	PBS_GGAGAACCAGTCGCAC-1	P14.Bystander	18.9956	113.392	9.44264	0	0	0	0	287.538	0	-3.97086	-26.6434	11	0	0	3	1	0	33	0	2	0	1	0	13	1	3	0	0	3	0	0	3	4	0	0
	PBS_GGAGAACGTGAGATAT-1	P14.Bystander	6.3596	13.3946	0	0.289305	0	9.08568	17.6188	102.123	0	-5.33682	-7.2506	5	0	1	4	0	1	9	0	0	0	0	0	7	0	0	0	0	0	0	0	1	0	0	0
	PBS_GGAGAACTCATTCCTA-1	P14.Bystander	9.73306	5.71376	70.2246	0	0	0	19.099	92.1481	0	-6.41225	-20.4967	3	0	0	0	0	0	3	0	0	0	0	0	9	1	3	0	2	1	0	0	1	1	0	0
	PBS_GGAGAACTCGGAACTT-1	P14.Bystander	9.38565	68.9977	51.3502	10.9709	12.7372	0	38.0703	65.5104	3.14323	-7.12866	-10.746	1	0	0	5	0	0	0	0	1	0	0	0	20	1	1	0	4	2	0	0	5	2	0	0
	PBS_GGAGATGCAGAAATTG-1	P14.Bystander	0	4.02124	38.5741	7.33467	0	1.0524	49.58	138.476	14.6042	1.07466	-8.33807	3	0	0	2	0	0	9	2	0	0	0	0	14	1	1	0	0	0	0	0	2	1	0	0
	PBS_GGAGATGGTGTCCAAT-1	P14.Bystander	15.2377	0	0	3.20179	29.8208	69.6324	1.70379	38.3863	0	20.7943	-13.7467	0	0	0	0	0	18	17	0	1	0	50	0	12	0	0	0	1	4	1	0	6	0	0	0
	PBS_GGAGATGTCTGGACCG-1	P14.Bystander	11.9405	31.7627	13.1023	226.013	0	51.1492	0	182.944	20.9596	30.1281	5.75981	1	0	0	1	0	1	21	0	0	0	1	0	15	0	0	0	0	0	3	0	2	2	0	13
	PBS_GGAGCAAAGGTCCAGA-1	P14.Bystander	0	78.1446	0	356.303	23.7311	0	6.63679	235.52	3.42368	29.0539	5.0962	2	0	0	2	0	1	10	2	0	0	0	1	22	4	1	0	10	8	3	0	0	1	0	8
	PBS_GGAGCAACACCTGCTT-1	P14.Bystander	31.5314	0	57.4214	0	0	19.7154	0	296.828	39.8074	-0.39262	-25.47	0	0	0	1	0	0	46	1	1	0	0	1	27	2	0	0	1	0	0	0	2	0	0	0
	PBS_GGAGGATAGACCTGGA-1	P14.Bystander	68.3229	19.8594	0.887452	2.484	13.0885	2.65621	52.4703	46.8901	0	-24.468	15.9861	5	0	0	0	0	0	22	0	0	0	3	0	19	1	2	0	0	0	3	0	6	1	2	0
	PBS_GGAGGATCAGCTGTTA-1	P14.Bystander	11.1592	0	0	0	0	42.4867	0	257.558	48.8103	-4.19214	-24.4701	11	0	3	1	0	1	37	0	0	0	0	3	13	0	4	0	2	2	0	0	0	0	0	0
	PBS_GGAGGATTCCATCTGC-1	P14.Bystander	0	41.4	0	57.0362	79.4469	18.7756	114.558	313.047	0	-1.98993	-24.2017	11	0	3	0	0	0	8	0	8	0	0	0	18	0	1	1	13	8	3	0	17	0	0	3
	PBS_GGAGGTAAGACCAAGC-1	P14.Bystander	0	0	0.903021	5.60439	11.2558	51.8449	24.1165	91.1179	0	8.11604	-12.4333	7	0	0	2	0	9	16	0	1	0	0	0	4	1	2	0	0	0	0	0	3	0	0	0
	PBS_GGAGGTACACGGGCTT-1	P14.Bystander	62.8389	32.2744	49.2799	0	0	11.3611	0	71.2781	0	-10.2726	2.74053	5	0	0	2	1	0	0	0	0	0	0	1	16	0	2	0	0	0	0	0	0	2	1	0
	PBS_GGAGGTAGTCACTGAT-1	P14.Bystander	0	34.7767	5.14847	2.9103	22.6376	55.0654	29.9012	43.8108	0	-3.48592	-12.2091	7	0	1	0	0	0	5	4	0	0	1	0	8	0	0	0	5	3	0	0	2	1	0	0
	PBS_GGAGGTAGTCGCTTGG-1	P14.Bystander	14.902	19.8382	6.26986	0	0	31.9391	34.2513	228.441	0	-2.55862	-25.1556	3	0	0	1	0	0	29	2	0	0	0	1	22	0	2	0	1	0	0	0	0	0	0	0
	PBS_GGAGGTAGTGCCAAGA-1	P14.Bystander	7.83965	17.2084	37.1554	3.89598	24.0277	48.2218	33.2383	134.386	0	-2.25785	-11.1567	11	0	0	10	0	0	5	2	0	1	5	0	29	0	3	0	0	4	3	0	1	0	0	0
	PBS_GGATCTAAGATACAGT-1	P14.Bystander	9.11645	19.6922	73.9003	0	11.0592	0	39.0565	133.04	0	-6.2944	-19.846	10	0	0	1	0	0	9	0	0	0	4	1	12	3	1	0	2	1	1	0	2	0	0	0
	PBS_GGATCTAAGTAGGATT-1	P14.Bystander	12.0746	0	12.86	1.77627	0.597299	85.9722	38.7065	62.4881	19.7019	12.7595	-8.8039	0	0	1	0	0	108	51	0	0	0	0	1	7	0	3	1	2	2	1	0	3	0	0	0
	PBS_GGATCTAGTCGTGGAA-1	P14.Bystander	7.041	14.1705	18.9249	8.92704	4.30845	0	34.8505	202.084	49.9426	-5.85503	-23.937	4	0	0	0	0	0	29	1	0	0	0	3	13	0	2	0	1	1	0	0	0	0	0	0
	PBS_GGATCTATCAGAACCT-1	P14.Bystander	0	43.7023	6.11577	0.270728	29.1118	9.61255	35.2382	171.309	0	-5.32565	-21.7356	11	0	0	9	0	0	3	5	0	0	1	1	18	2	0	0	4	3	2	0	0	2	0	0
	PBS_GGATGTTAGCCAAGTG-1	P14.Bystander	17.5449	28.6664	74.9327	0.198315	0	3.03793	17.9052	184.52	22.2424	-6.0089	-24.7847	0	0	0	3	0	0	15	1	0	0	0	0	24	0	3	0	2	2	1	0	2	0	0	0
	PBS_GGATGTTAGGCACGAT-1	P14.Bystander	0.332682	32.6022	12.532	2.05216	17.5859	37.7011	12.3917	21.187	0	17.4267	-11.2311	1	0	0	0	0	2	4	1	0	1	43	0	6	2	1	0	1	0	0	0	5	0	0	0
	PBS_GGATGTTAGTCATCGT-1	P14.Bystander	15.5027	3.24692	45.1531	227.397	0	7.24631	113.921	175.986	0	27.298	8.93851	13	0	0	2	0	0	26	2	0	0	1	1	24	0	2	1	2	0	0	0	1	2	0	14
	PBS_GGATGTTGTTGCGGAA-1	P14.Bystander	58.477	4.02181	63.2319	0	10.0307	2.74973	0.623508	102.548	0	-1.92624	-21.9104	6	0	0	1	0	0	0	1	0	0	0	1	16	1	1	0	0	0	1	0	0	0	0	0
	PBS_GGATGTTTCCAAATGC-1	P14.Bystander	10.9171	20.8084	33.7516	14.9515	0	28.8701	0	268.414	31.1013	-4.2207	-26.8017	3	0	0	4	0	0	12	1	1	0	0	0	19	3	6	0	0	1	0	0	0	2	0	1
	PBS_GGATGTTTCCGTACGG-1	P14.Bystander	0	0	37.1998	0	0	1.7732	80.523	232.768	1.46518	-2.02049	-23.8465	2	0	2	3	0	0	24	4	1	0	5	0	10	0	3	1	0	1	0	0	0	2	0	0
	PBS_GGCACGTTCAGCGGAA-1	P14.Bystander	0	0	2.85031	4.27795	5.25571	38.6214	11.5907	143.047	0	5.63212	-9.90389	9	0	0	0	0	0	14	0	0	0	0	1	10	0	2	0	0	0	1	0	0	0	0	0
	PBS_GGCAGTCAGTTGGCTT-1	P14.Bystander	0	75.3322	20.2602	0	0	15.6017	26.3866	76.6535	28.6193	-12.1767	-3.7005	3	0	0	11	2	0	15	1	0	0	0	0	11	2	0	0	2	2	0	0	2	3	0	0
	PBS_GGCAGTCGTCAAATCC-1	P14.Bystander	5.31714	34.0966	48.3127	0.453294	6.75923	5.82004	4.60372	90.439	8.60227	1.2607	5.98025	9	0	0	2	1	0	7	0	0	0	1	0	24	1	1	0	0	6	0	0	0	2	0	0
	PBS_GGCAGTCTCATTACGG-1	P14.Bystander	7.04083	0	0	0	3.66731	47.9942	16.9181	55.8107	0	-10.6777	0.859506	1	0	1	1	0	1	15	0	2	0	0	0	6	0	3	0	0	0	0	0	0	1	0	0
	PBS_GGCGTCAAGAGTGACC-1	P14.Bystander	6.74068	41.4494	2.58644	2.36443	25.8226	0	32.1792	198.268	0	-3.1326	-22.0708	12	0	0	0	0	0	9	1	1	0	0	1	15	0	0	0	6	2	0	0	0	1	0	0
	PBS_GGCTGTGAGAGAGGGC-1	P14.Bystander	0	0	0	0	3.53275	23.1099	0	356.252	0	-1.55827	-25.7065	1	0	0	4	0	0	7	2	1	0	0	3	11	1	0	0	2	2	0	0	0	0	0	0
	PBS_GGCTGTGCACAAACGG-1	P14.Bystander	0	0	0	0	11.7097	26.2336	51.4305	354.716	5.50186	-5.73595	-25.6199	16	0	0	1	0	0	69	0	0	0	0	1	18	0	2	0	0	2	2	0	0	0	0	0
	PBS_GGCTGTGCATGGGATG-1	P14.Bystander	0	0	8.71855	5.54932	49.8763	60.7154	29.8256	37.6073	0	16.8904	8.85889	12	0	0	0	0	1	5	4	0	0	1	0	3	0	1	3	2	1	5	0	1	1	0	0
[truncated: 36,881 more rows]

## Sheet: Extend Data Figure 1e
Extended Data Figure 1e		Program_1	Program_2	Program_3	Program_4	Program_5	Program_6	Program_7	Program_8	Program_9
	Isg15	0.038684	0	0	0.00229143	0	0	0	0.000982087	0.00180112
	Ifit3	0.0381541	0	0	0	0	0	0	0	0
	Ifit1	0.0376563	0	0	0	0	0	0	0	0
	Rsad2	0.0308779	0	0	0	0	0	0	0	0
	Cxcl10	0.0300505	0	0	0	0	0	0.00168921	0	0
	Usp18	0.0287064	0.00284957	0	0.00126464	0	0.000169882	0	0.000866403	0
	Rtp4	0.0272871	0.0011672	0.000423229	0.000233011	0.000361305	0	0	0.00169495	0.000723012
	Slfn5	0.0271501	0	0	0	0	0.000129114	0	0	0
	Parp14	0.0259321	0.0014422	0.00172725	0.00101732	0.0010525	0.00269186	0.000772698	0.00042012	0.00213028
	Trim30a	0.0257851	0.00437084	0.00249374	0.00068125	0.000703896	0.0026956	0.000754824	0.000629851	0.00197109
	Dnajb1	0	0.0185625	0.000252362	0.00210054	0	0	0	0.000663076	0.000345269
	Rps27	0.00064373	0.018108	0.00517513	0.00317399	0	0.00260302	0.00281232	0.0147326	0.00353334
	Klf2	0	0.017816	0	0	0	0.00609379	0.00474238	0	0
	Hspa1a	0	0.0164145	0	0	0	0	0	0	0
	Sell	0	0.0143922	0	0	0	0	0	0	0
	Rps19	0.00037684	0.014147	0.00392503	0.00704827	0	0.000196387	0.00319654	0.0152762	0.000602604
	Hspa1b	0	0.0140179	0	0	0	0	0	0	0
	Klf6	0.000933003	0.0135277	0.00350778	0.00120511	0.0200568	0	0	0.00166927	0.00352764
	Jun	0	0.0124333	0	0.00265883	0.0176185	0	0	0.00213389	0.00145081
	Hsph1	0.00220517	0.0122081	0.00191901	0.000583904	0.00197656	0.000914467	8.37986e-05	0.00101428	0.00139081
	Btg1	0.00655207	0.00794654	0.0126644	0.00129573	0.00493803	0.00286774	0.0112261	0.00438616	0.00760349
	Icos	0.0015714	0	0.0121312	0.000823062	0.00261611	0	0.00468172	0.00374658	0.00262064
	Rgs2	0	0.00128298	0.0118955	0.000629626	0.00266606	0	0.000963969	0.00242512	0.00312966
	Tiparp	0	0	0.0117411	0	0.000656641	0.000252575	0.000659597	0.00141248	0.000654887
	Pmepa1	0.000340088	0	0.0114509	0.00153548	0	0	0	0.00590883	0.00397309
	Dusp2	2.9508e-05	0.000800536	0.0113786	0.00165009	0.0114587	0.000574931	0.00571398	0.00571321	0
	Ldlrad4	0	0	0.0102504	0.000270663	0	0	0	0.000398355	0.00260099
	Tsc22d2	0	6.58956e-05	0.010247	0.000672039	0.00754754	0.00079329	0.000512062	0	0.000911528
	Neurl3	0.000298937	0	0.0102123	0	0	0	0.00775597	0.00102051	0.00908277
	Ier5l	0.000233201	0	0.0101412	0.00434656	0	0	4.70578e-06	0.000540422	0.000856902
	Hist1h4d	0	0	0	0.0318917	0	0	0	0.00118244	0
	Hist1h2ap	0	0	0	0.0316947	0	0	0	0	0
	Hist1h3e	0	0	0	0.0314928	0	0	0	0	0
	Hist1h1e	0.000148518	0	0	0.0314358	0	0.000430904	0	0.000632132	4.16252e-05
	Hist1h1b	0	0	0	0.0312319	0	0	0	0	0
	Hist1h2ae	0	0	0	0.0308093	0	0	0	0	0
	Top2a	0	0	0	0.0306402	0	0	0.000144805	0.00138665	0
	Mki67	0.00035111	0	0	0.0301175	0	0	0	0	0
	Stmn1	0	0	0	0.0291164	0	0	0	0.00328267	0
	Tuba1b	0	0.00115407	0	0.0290297	0	0	0.000519455	0.00359118	0.000199243
	Ccl4	0	0	0	0	0.0305145	0	0	0	0
	Fosb	0	0.00633591	0.0020125	0.00243903	0.0234316	0	0	0.00130888	0.00162534
	Ccl3	0	0	0	0	0.0229402	0	0	0	0
	Egr2	0	0	0	0	0.0204367	0	0	0	0
	Klf6	0.000933003	0.0135277	0.00350778	0.00120511	0.0200568	0	0	0.00166927	0.00352764
	Nr4a1	0	0	0	0	0.0199917	0	0.00898859	0	0.00498207
	Nfkbid	0	0	0.00161442	0.00142189	0.0198979	0	0.00654163	0.00106815	0.000814381
	Cd69	0.00689756	0.00545009	0.0017717	0.00437142	0.0180517	0	0.00243829	0.00624638	0.0012995
	Fos	0	0.0114179	0	0.00239148	0.0176494	0	0	0.000482342	0.00231233
	Jun	0	0.0124333	0	0.00265883	0.0176185	0	0	0.00213389	0.00145081
	Zeb2	0	0	3.27042e-05	0	0.00226942	0.0154686	0	0	0.00148599
	Cx3cr1	0	0	0	0.000684835	0	0.0139846	0	0.000586001	0
	Ahnak	0.000127256	0.00317508	0.00746616	0.00146995	0.00453057	0.0136878	0.00337036	0.00457994	0
	Il18rap	0.00252311	3.02281e-05	0	0.000310126	0.00250699	0.0131784	0.00580717	0	0
	S1pr5	0	0	0	0	0	0.0121368	0	0	0
	Klrg1	0	0	0	0	0	0.011831	0.00150064	0	0
	Rasgrp2	0	0.00583678	0	0.000822794	0	0.0111704	0.00196752	0	0.000320714
	Neat1	0.000264806	0.00616435	0.00136071	0.00149075	0.00652969	0.0105493	0.000673786	0	0.00277979
	Klf3	0	0.00429853	0.00236725	0	0	0.0104572	0.000102748	0	0.00638442
	Klrc2	0	0.00144295	0.00313675	0	0.00213143	0.00990278	0.00273678	0	0.00527716
	Pim1	0.00317134	0.0035434	0	0.00333016	0.00491789	0.000368735	0.0192563	0.00320711	0
	Kdm6b	0	0	0.00302026	0	0.00249349	0	0.018568	0.000869277	0.00146364
	Nfkb1	8.80373e-05	0.00163685	0.00218509	0.00108568	0	0.000663144	0.0178093	0.000259668	0.000904612
	Rora	9.67498e-05	0.000163537	0.00503739	0.00107284	0	0.00362247	0.0159562	0.000640758	0
	Nfkbiz	0.00277954	0.00269456	0	0	0.00511652	0	0.0158933	0.000308451	6.92425e-05
	Dusp5	0.000994486	0.000166141	0.00596531	0.00038442	0.00134325	0.000584115	0.0153497	0.00155866	0.00292401
	Bhlhe40	0.0027704	0	0.00343809	0.00454255	0.00249451	0.00142446	0.0151661	0.00482381	0.00166616
	Ubald2	0.00173298	0.00111283	0.00498859	0.0022616	0.0027691	0	0.0148151	0.00425892	0.00355
	Bcl2a1b	0	0	0.00228577	0.00213828	0.00663416	0	0.0134841	0.00697289	0.00166575
	Kdm2b	0.000213391	0	0.00303082	0.000488748	0	0.000565367	0.0129034	0	0.00284307
	S100a6	0	0.00295028	0.00309011	0	0.000279722	0.00266411	0.000538528	0.0183112	0
	Rpl15	0	0.00302756	3.73251e-05	0.00677325	0	0	1.58933e-06	0.017988	0.000277243
	Rpl13	0.000536979	0.0102431	0.00361736	0.00486011	0	0.000393694	0.00269783	0.0175114	0.000638409
	Nme2	0	8.39129e-05	0	0.0047249	0	0	0	0.0174698	0
	Tmsb10	0.00162776	0.00718549	0.00131061	0.00774757	0	0.000988103	0.00109609	0.0170392	0.000267929
	Rpl41	0	0.00861455	0.00213712	0.0082646	0	0.00100505	0.00157141	0.0169443	0.00138865
	Gm10076	0	0.00379672	0	0.00816175	0	0	0	0.0163173	0
	Rps20	0.00129618	0.00747302	0.00347843	0.00869763	0	0.000380784	0.00268161	0.0162405	0.00102364
	Vim	0	0.000407964	0.00116536	0.00786228	0.000461309	0.00157965	0.000260444	0.0161745	0
	Pgk1	0	0	0	0.00773131	0	0	0	0.0155412	0
	Itgae	0	0	0.00060437	0	0	0	0	0	0.0153122
	Ccr9	0	0	0	0	0	0	0	0	0.0132499
	Cd160	0	0.00197784	0.000221713	0.000691255	0.00611393	0.000244761	0	0.00328068	0.012939
	Dtx1	0	0.00300759	0	0	0	0.00451767	0	0	0.0119483
	Junb	0.000917452	0.00340615	0.00434274	0.00115739	0.0110021	0	0.00925765	0.00412699	0.0115687
	Btg2	0.000262367	0.00513595	0.00290991	0.000396618	0.0145786	0.00096559	0.00216191	0.000792651	0.0115522
	P2rx7	0	0	0	0	0.00292155	0	0	0	0.0111578
	Rgs1	0.00276955	0.00132787	0.00999212	0.000496345	0.00418084	0	0.00127357	0.0014716	0.0108929
	Gpr55	0.000633767	0.000227568	0.000296812	0.000112117	0	0.000337587	9.44631e-05	0.000887558	0.0103842
	Nr4a2	0	0	0.00391014	0	0.0175206	0	0.00165751	0	0.0101088
