# Supplementary material for: An oncolytic virus delivering tumor-irrelevant bystander T cell epitopes induces anti-tumor immunity and potentiates cancer immunotherapy
Source: Nat Cancer. 2024 Apr 12;5(7):1063–81. doi: 10.1038/s43018-024-00760-x (PMC11286533; doi:10.1038/s43018-024-00760-x)
Supplement: Supplementary file 11 — Statistical source data for Extended Data Fig. 2. [file 43018_2024_760_MOESM11_ESM.xlsx]

## Sheet: Extended Data Figure 2b
Extended Data Figure 2b	P14 TMEM	P14 TRM	P14 TEX	P14 TBYS
	3.43703	58.89	82.7	49.41
	3.582	48.83	60.21	45.776
	3.59	62.34	77.43	43.242
				45.884
				42.38

## Sheet: Extended Data Figure 2e
Extended Data Figure 2e	Groups	TFH			TH1			Treg
	SM TMEM	22.2	31.2	21.2	62	43.2	69.2	0	0	0
	SM TBYS	1.05	5.48	1.33	91.2	93.2	94.7	1.94	1.37	0.89
	SM TTST	12.8	9.3	9.96	33.5	24.1	40.2	12.9	20.2	18.3

## Sheet: Extended Data Figure 2f
Extended Data Figure 2f		TCM	TRM	CELLTYPE	Cd69	Rgs1	Nr4a1	Rgs2	Ly6c2	Bhlhe40	Ccr7	Tcf7	Sell	Il7r	Id3	Foxp3	Cxcr5	UMAP_1	UMAP_2
	PBS_AAACCCACATCTGCGG-1	0.0038724	-0.0324581	SM.Bystander	0.85569	1.62117	0	0	1.85817	0.85569	0	0.85569	0	1.30995	0	0	0	0.233662	1.10264
	PBS_AAACCCAGTTGTAGCT-1	0.0246621	-0.0619455	SM.Bystander	1.44084	0.960163	0	0	2.63167	2.63167	0.960163	0	0	0.960163	0	0	0	-1.78446	3.61117
	PBS_AAACGAAAGCAGGGAG-1	0.0132662	-0.0439771	SM.Bystander	2.2025	0.95917	2.73992	2.73992	2.2025	0	0	0	0	0	0	0	0	-1.64893	0.0601537
	PBS_AAACGAAAGCATACTC-1	0.0546259	-0.0481476	SM.Bystander	1.63333	1.32102	1.32102	1.32102	2.86126	0	0	0	0	1.32102	0	0	0	2.87673	3.67652
	PBS_AAACGAACAGGAAGTC-1	-0.0463123	-0.0266577	SM.Bystander	1.09173	0	1.09173	1.09173	1.93705	2.18803	0	0	0	0	1.09173	0	0	-3.12238	3.47727
	PBS_AAACGAACATAGATCC-1	-0.0283203	-0.0537642	SM.Bystander	2.28017	0	0	0	2.74923	2.4196	0	0	0	0	0	0	0	-2.30823	2.68477
	PBS_AAACGAACATGTCTAG-1	-0.042264	-0.054954	SM.Bystander	2.6852	0.807336	0.807336	0.807336	2.49958	1.78636	0	0.807336	0	1.55303	0	0	0	-0.901635	2.07442
	PBS_AAACGCTAGTCGCGAA-1	0.0873031	-0.0267922	SM.Bystander	2.32249	1.40291	1.40291	1.40291	3.50266	1.96488	0	0	0	2.32249	0	0	0	-1.3022	3.2197
	PBS_AAACGCTCATTGACCA-1	0.0116437	-0.0605893	SM.Bystander	2.72364	2.48077	0	0	3.08218	1.45516	0	0	0	1.68273	0	0	0	-3.16035	3.94051
	PBS_AAACGCTTCATCGCAA-1	-0.0153438	-0.0700659	SM.Bystander	2.7706	0	0	0	1.55647	0.809751	0	1.25125	0	2.50358	0	0	0	3.1205	-2.25193
	PBS_AAACGCTTCGGCATCG-1	-0.0795539	-0.0396836	SM.Bystander	1.91477	2.53137	0.894593	0.894593	1.3591	1.67504	0	0	0	0.894593	0	0	0	-0.922289	2.33983
	PBS_AAAGAACGTTAAAGTG-1	-0.04069	-0.051773	SM.Bystander	1.5048	0	0	0	2.81927	1.5048	0	0	0	0	0	0	0	-3.09496	3.85544
	PBS_AAAGAACTCATACGAC-1	-0.108052	-0.0686507	SM.Bystander	3.12653	0	0	0	1.67876	1.55524	0	0.484094	0	1.05365	0	0	0	-7.16812	0.38466
	PBS_AAAGGATAGACTGTTC-1	0.0199673	-0.0633622	SM.Bystander	1.17115	0	2.1736	2.1736	2.39931	0	0	0	0	1.46753	0	0	0	-1.3435	0.623015
	PBS_AAAGGATTCTGTCCCA-1	0.0284494	-0.0339367	SM.Bystander	2.46935	2.24193	2.88048	2.88048	2.94573	1.75898	0	0	0	1.22474	0	0	0	-1.80348	1.37817
	PBS_AAAGGATTCTTACCAT-1	-0.0469572	-0.0365844	SM.Bystander	2.58465	1.40233	2.50447	2.50447	3.31638	1.96422	0	0.703867	0	1.62653	0	0	0	2.19548	3.95714
	PBS_AAAGGGCAGGCTATCT-1	-0.0473185	-0.0158653	SM.Bystander	0	3.10151	1.07505	1.07505	1.58109	1.58109	0	1.07505	0	1.07505	0	0	0	2.10543	-0.498047
	PBS_AAAGGGCAGGTGCCAA-1	0.0717548	-0.04699	SM.Bystander	2.25929	1.14552	1.14552	1.14552	3.43454	1.14552	0	0	0	1.14552	0	0	0	1.98198	3.29474
	PBS_AAAGGGCAGTCGGCCT-1	-0.108752	-0.0595403	SM.Bystander	2.09702	1.41696	2.24929	2.24929	1.69812	1.6129	0.849769	0.849769	0	0.369056	0	0	0	-6.91892	-0.232196
	PBS_AAAGGGCGTACAGTCT-1	-0.0055319	-0.0628462	SM.Bystander	1.79041	2.91623	0.810028	0.810028	3.10079	1.2516	0.810028	1.2516	0	2.27581	0	0	0	-1.95535	2.36707
	PBS_AAAGGGCGTGCTTATG-1	-0.052359	-0.0330794	SM.Bystander	1.29715	2.33273	1.84336	1.84336	3.21606	1.29715	0	0	0	1.29715	0	0	0	-0.664381	1.69054
	PBS_AAAGGGCGTTTCGTAG-1	-0.0938694	-0.0651921	SM.Bystander	1.21166	2.19953	0.664552	0.664552	2.9653	1.65752	0	1.0603	0	0	0	0	0	-7.34406	-0.0794272
	PBS_AAAGGGCTCCATGAGT-1	0.0125533	-0.0370479	SM.Bystander	0.556526	2.55828	0.556526	0.556526	2.36836	2.49889	0	0.556526	0	1.93972	0	0	0	-1.6087	2.15082
	PBS_AAAGGTAGTGGTCTCG-1	-0.141134	-0.0396173	SM.Bystander	2.29381	1.26595	2.61976	2.61976	1.26595	1.57271	0	0.821205	0	0	0	0	0	0.0756839	2.51193
	PBS_AAAGGTATCGATCCCT-1	-0.0478987	-0.0645937	SM.Bystander	2.82517	1.13628	0	0	2.06361	1.91938	0	1.13628	0	0	0	0	0	-8.03498	0.848681
	PBS_AAAGTCCCACATTACG-1	-0.00658502	-0.0662522	SM.Bystander	2.95334	0.975239	0	0	2.53072	1.45945	0.975239	0.975239	0	2.38975	0	0	0	1.76012	-0.572605
	PBS_AAAGTCCGTCATCGGC-1	-0.0935408	-0.0383288	SM.Bystander	3.06273	2.48298	0	0	0.94318	1.41979	0	1.74124	0	2.60602	0	0	0	-0.0449622	4.34454
	PBS_AAAGTCCGTGGAACAC-1	0.0300276	-0.0497937	SM.Bystander	0.862991	0.862991	0.862991	0.862991	3.13218	1.31921	0	0.862991	0	0	0	0	0	0.442113	4.1434
	PBS_AAAGTCCGTGGTTTAC-1	-0.00471777	-0.0667503	SM.Bystander	1.59153	0.443886	0	0	2.40311	1.69928	1.17403	0.98442	0	0.443886	0	0	0	-4.8429	0.685898
	PBS_AAAGTCCGTTGACGGA-1	-0.0196221	-0.0546739	SM.Bystander	2.29141	0.908856	0	0	2.12911	0	0.908856	1.37699	0	1.37699	0	0	0	1.55576	0.0441956
	PBS_AAAGTCCTCTTGCGCT-1	-0.0280135	-0.0487214	SM.Bystander	2.0747	1.73014	0.770276	0.770276	2.53398	1.20018	0	0	0	0.770276	0	0	0	-2.73295	0.922023
	PBS_AAAGTGAAGGTTGTTC-1	-0.102425	-0.0531244	SM.Bystander	0.664666	2.43206	0	0	2.25072	0.664666	0	0	0	2.83587	0	0	0	0.783934	0.453262
	PBS_AAAGTGACACAGAAGC-1	0.0510596	-0.0511742	SM.Bystander	1.27036	2.16176	0	0	3.28171	1.81226	0	1.27036	0	2.79562	0	0	0	-1.60157	4.44669
	PBS_AAAGTGAGTCTGCCTT-1	-0.0336687	-0.0422649	SM.Bystander	1.98025	0.810444	1.79103	1.79103	1.55745	1.55745	0	0	0	0	0	0	0	-1.37788	0.697432
	PBS_AAAGTGATCTGAATCG-1	0.0223232	-0.0546187	SM.Bystander	2.63552	0	0	0	2.0116	2.0116	0	1.67088	0	3.20853	0	0	0	0.938057	0.95617
	PBS_AAATGGAAGGATACCG-1	-0.00464027	-0.0628253	SM.Bystander	2.2782	0.900102	1.36602	1.36602	2.35033	1.15995	0.548079	0.900102	0	1.68261	0.548079	0	0	-3.50155	0.28046
	PBS_AAATGGACACTACTTT-1	-0.028615	-0.0394668	SM.Bystander	1.95596	2.78358	0	0	2.68506	1.95596	0	0	0	1.3951	0	0	0	-0.84726	3.58236
	PBS_AAATGGAGTTTATGCG-1	0.0510101	-0.0454057	SM.Bystander	2.67971	2.30796	0	0	2.67971	1.18279	0	0	0	1.18279	0	0	0	-1.09613	3.942
	PBS_AACAAAGAGAGAGCCT-1	-0.00823574	-0.0662003	SM.Bystander	1.95136	1.73984	0.850933	0.850933	2.57082	2.20287	0.513372	0.850933	0	1.85118	0	0	0	-6.08047	0.494466
	PBS_AACAAAGAGTCGGCCT-1	-0.0744021	-0.0352038	SM.Bystander	2.47448	2.11025	2.47448	2.47448	2.74088	1.53151	0	0	0	0	0	0	0	-1.29423	1.39561
	PBS_AACAAAGGTAGACAAT-1	-0.0345398	-0.0489456	SM.Bystander	1.97057	1.81574	1.11784	1.11784	3.07188	1.97057	0	0.707604	0	1.11784	0	0	0	-2.35097	3.31896
	PBS_AACAAAGGTCCTACGG-1	-0.0121775	-0.0461244	SM.Bystander	2.72499	1.99281	2.35177	2.35177	1.74956	2.18831	0	0.949351	0	1.42745	0	0	0	-0.933012	0.45844
	PBS_AACAAAGTCCGACAGC-1	-0.0948436	-0.0786475	SM.Bystander	1.01558	0.631525	2.36886	2.36886	2.23693	1.01558	0	0.364808	0	0.364808	0	0	0	-6.82775	-0.163835
	PBS_AACAACCAGAGCAAGA-1	-0.0545534	-0.053831	SM.Bystander	1.93457	1.82147	0.553964	0.553964	2.03617	1.54771	0	0.553964	0	0.90837	0	0	0	-4.07381	0.511439
	PBS_AACAACCCACTACCGG-1	-0.0755215	-0.0398518	SM.Bystander	1.30152	1.84841	0.849054	0.849054	3.37026	1.6119	0	0	0	0	0	0	0	0.969811	2.73023
	PBS_AACAACCCATGTGGCC-1	-0.0730045	-0.0725747	SM.Bystander	2.73756	1.19751	0.456138	0.456138	1.727	1.99574	0	0.768225	0	1.35837	0	0	0	-7.9595	0.248267
	PBS_AACAACCGTTTACACG-1	-0.0625811	-0.041783	SM.Bystander	0.880882	0.880882	2.24899	2.24899	1.89493	2.08755	0	0.880882	0	0	0	0	0	1.18825	0.128719
	PBS_AACACACCAGAAACCG-1	-0.0596731	-0.078527	SM.Bystander	2.12651	1.2418	0	0	1.2418	0	0	1.2418	0	1.77896	0	0	0	2.34833	-4.13605
	PBS_AACACACCATATAGCC-1	-0.124465	-0.0779193	SM.Bystander	2.36794	1.44105	0	0	2.00824	1.66774	0	0	0	0	0	0	0	-7.86045	0.86182
	PBS_AACACACGTCCCTCAT-1	-0.0302293	-0.0263611	SM.Bystander	2.37229	1.0799	2.1722	2.1722	2.37229	2.1722	0	0	0	1.0799	0	0	0	0.115069	5.22628
	PBS_AACACACGTGGTCTCG-1	0.0264055	-0.0447554	SM.Bystander	3.10455	0	0	0	2.62319	2.25336	0	2.25336	0	2.25336	0	0	0	2.59396	-0.701274
	PBS_AACAGGGCAGAGGCTA-1	-0.0224492	-0.0187422	SM.Bystander	2.01123	2.01123	2.77897	2.77897	2.77897	2.26488	0	1.14978	0	1.67053	0	0	0	0.207623	4.72505
	PBS_AACAGGGCAGTTACCA-1	-0.066615	-0.0507451	SM.Bystander	0.889874	1.7954	1.90795	1.90795	2.40187	1.7954	0	0.540818	0	1.35316	0	0	0	-1.88399	3.37728
	PBS_AACAGGGCATTAAAGG-1	-0.0542415	-0.0594185	SM.Bystander	1.47936	2.05159	1.65587	1.65587	2.83926	1.47936	0	0.99142	0	0	0	0	0	-2.24024	1.01641
	PBS_AACAGGGGTCGTTCAA-1	-0.0633044	-0.0351637	SM.Bystander	0	2.00481	0	0	2.36434	1.43802	0	1.76104	0	1.43802	0.957881	0	0	0.735851	-1.79531
	PBS_AACAGGGGTCTGTTAG-1	-0.023199	-0.0650315	SM.Bystander	2.35039	0.719987	1.13424	1.13424	2.61395	1.13424	0	0.719987	0	0	0.719987	0	0	-2.2586	0.304637
	PBS_AACAGGGGTGATAGAT-1	0.0217474	-0.0491173	SM.Bystander	1.98872	0	0	0	1.98872	1.42385	0	0	0	0.946448	0	0	0	0.321697	1.17196
	PBS_AACAGGGGTTACGGAG-1	-0.0335605	-0.0467098	SM.Bystander	2.34436	0.944331	0	0	2.71733	1.42122	0	1.74279	0	1.42122	0	0	0	-0.152105	1.70386
	PBS_AACAGGGTCCATAGAC-1	0.0589712	-0.049946	SM.Bystander	2.38419	0	0	0	2.18383	2.18383	1.59739	1.59739	0	3.35273	0	0	0	-3.40786	3.62637
	PBS_AACCAACAGTGTTGAA-1	-0.076389	-0.0684055	SM.Bystander	0.872284	0	0	0	2.79215	0	0	0	0	1.64425	0	0	0	0.319352	1.36614
	PBS_AACCAACGTAGGACTG-1	-0.0186621	-0.0514456	SM.Bystander	3.32637	2.52586	1.26861	1.26861	2.79334	1.81022	0	0	0	0	0	0	0	2.7927	3.99433
	PBS_AACCAACGTATGAGGC-1	0.0116659	-0.0575923	SM.Bystander	2.26314	0	0	0	1.14845	1.14845	0	1.14845	0	2.77715	0	0	0	2.12912	-2.56657
	PBS_AACCAACGTCAAATCC-1	-0.0822618	-0.0456515	SM.Bystander	1.91132	2.04412	2.04412	2.04412	2.60153	2.26624	0	0.673117	0	0.673117	0	0	0	-2.30932	1.19118
	PBS_AACCAACTCGCTAGCG-1	-0.0185497	-0.0601589	SM.Bystander	1.34048	0	1.99429	1.99429	2.56408	1.89338	0.533693	0	0	0.879808	0	0	0	-3.39524	0.934485
	PBS_AACCATGAGCTACAAA-1	-0.0879536	-0.0379642	SM.Bystander	2.45609	1.51579	2.29077	2.29077	0	1.0212	0	0	0	1.51579	0	0	0	-0.0780478	4.87226
	PBS_AACCATGAGGAGCAAA-1	0.0334533	-0.0568794	SM.Bystander	1.94403	1.09715	0	0	2.706	1.38465	0	0	0	1.09715	0	0	0	-2.19099	1.1519
	PBS_AACCATGGTAAGCAAT-1	-0.0596453	-0.0625429	SM.Bystander	1.61932	1.47584	1.85623	1.85623	2.6264	0.515781	0	1.47584	0	1.10686	0	0	0	2.28939	3.61384
	PBS_AACCATGGTCGTTGGC-1	-0.0353914	-0.0765798	SM.Bystander	2.7781	1.22793	0.791667	0.791667	2.57038	1.0334	0	0.472212	0	1.65341	0	0	0	-5.14457	0.58661
	PBS_AACCCAAAGACATCAA-1	-0.0165175	-0.0544905	SM.Bystander	2.56939	0	2.00564	2.00564	2.88374	0.958475	0.589928	0.958475	0	1.89115	0	0	0	-3.29136	1.4295
	PBS_AACCTGAGTCAGGAGT-1	0.0844317	-0.0492195	SM.Bystander	0	1.14319	0	0	2.4582	2.00287	1.14319	1.14319	0	3.77815	0	0	0	1.37551	0.724995
	PBS_AACCTGAGTCCTCCTA-1	-0.0976806	-0.0342344	SM.Bystander	2.60304	3.04488	3.85582	3.85582	2.60304	2.2776	0	0	0	0	0	0	0	1.96346	3.85652
	PBS_AACCTGATCAAGAATG-1	0.0244944	-0.0327998	SM.Bystander	1.91885	0	0	0	2.53578	1.36266	0	0.897425	0	1.91885	0	0	0	0.877062	-0.214286
	PBS_AACCTGATCCCAAGTA-1	-0.0405607	-0.0022435	SM.Bystander	3.08742	1.94266	3.88811	3.88811	2.76903	2.29917	0	0	0	0	0	0	0	0.0943856	5.14609
	PBS_AACCTGATCGGTGAAG-1	-0.0273293	-0.039801	SM.Bystander	2.33203	2.64037	0	0	2.64037	2.13287	1.05074	1.88393	0	2.33203	0	0	0	1.29743	0.241652
	PBS_AACCTTTAGTCTCCTC-1	-0.0429091	-0.0579414	SM.Bystander	1.46582	0	0.746864	0.746864	2.66197	1.16961	0	1.16961	0	0	0	0	0	-1.72566	2.36057
	PBS_AACCTTTCAACGATTC-1	-0.0480116	-0.0384908	SM.Bystander	2.0521	2.67886	0	0	2.55509	1.80635	0	0	0	1.47981	0	0	0	0.0753533	2.71556
	PBS_AACCTTTCAGTATTCG-1	-0.0461349	-0.0375317	SM.Bystander	1.82513	2.17536	0	0	2.7285	2.43424	0	0.833299	0	0	0	0	0	-0.690934	1.75885
	PBS_AACCTTTGTGTTCATG-1	0.0720571	-0.049097	SM.Bystander	1.06324	1.56684	1.06324	1.06324	2.51563	1.06324	0	0	0	2.34934	0	0	0	0.100991	1.25336
	PBS_AACGAAAGTACATACC-1	-0.0473975	-0.0378992	SM.Bystander	1.49448	2.32422	1.72444	1.72444	2.90609	1.91127	0	1.19534	0	2.20457	0	0	0	-0.944645	1.01449
	PBS_AACGAAAGTATACCTG-1	0.0203181	-0.0440867	SM.Bystander	2.72567	2.25759	1.9031	1.9031	2.35243	0	0	1.06548	0	0	0	0	0	-0.621308	0.940487
	PBS_AACGAAAGTATAGGAT-1	-0.0228802	-0.0346823	SM.Bystander	2.53303	3.0261	0	0	2.29421	1.84845	0	0.637456	0	0	0	0	0	-2.5549	3.39941
	PBS_AACGAAATCGACCTAA-1	-0.0447669	-0.0792954	SM.Bystander	2.18923	0.583797	0.949983	0.949983	2.09624	0.949983	0	0	0	1.21743	0	0	0	-2.86064	0.475161
	PBS_AACGGGAAGGAGAATG-1	0.00311955	-0.0563208	SM.Bystander	1.2634	0.990143	2.04982	2.04982	2.67642	1.47779	0	0.612918	0	0	0	0	0	-3.13155	0.534253
	PBS_AACGGGAAGTTCATGC-1	-0.0392438	-0.0691386	SM.Bystander	1.12167	0.867091	1.32441	1.32441	2.82552	1.63704	0	0.524722	0	1.87486	0	0	0	-4.18943	1.37089
	PBS_AACGGGACATGTCGTA-1	-0.0585158	-0.035873	SM.Bystander	2.51476	0.883955	2.81091	2.81091	1.66039	0	0	0	0	0.883955	0	0	0	-0.290261	1.27667
	PBS_AACGGGATCGTAACTG-1	0.0507047	-0.0419742	SM.Bystander	1.52731	1.52731	0	0	3.11948	1.94728	0	0.789331	0	1.75918	0	0	0	-2.86582	3.43353
	PBS_AACGGGATCGTGGTAT-1	0.0348879	-0.0395171	SM.Bystander	2.85524	2.31245	0	0	2.74462	1.86555	0	1.03668	0	2.11376	0	0	0	2.02147	-0.563988
	PBS_AACGTCACACTCCGGA-1	-0.0001467	-0.0228938	SM.Bystander	2.71252	1.8366	0	0	2.44672	1.8366	0	0	0	0	0	0	0	-0.285503	3.67837
	PBS_AACGTCAGTGCCAAGA-1	0.00244047	-0.0627951	SM.Bystander	1.91413	0.768349	0	0	3.23002	0	0	0	0	1.91413	0.768349	0	0	-1.32646	0.71954
	PBS_AACGTCAGTTGTCTAG-1	-0.0578768	-0.0298033	SM.Bystander	2.10999	2.24667	2.36689	2.36689	3.35984	2.10999	0	0	0	0	0	0	0	-1.02369	1.23234
	PBS_AACTTCTTCGTGGTAT-1	-0.0660631	-0.0337903	SM.Bystander	2.75679	0	1.77773	1.77773	2.12521	2.75679	0	1.77773	0	0	0	0	0	0.369603	0.158487
	PBS_AACTTCTTCTTTCGAT-1	0.131932	-0.0162285	SM.Bystander	3.14852	1.17253	0	0	2.81007	0	0	1.17253	0	2.81007	0	0	0	3.58146	-1.79818
	PBS_AAGAACAGTTCCAGGC-1	-0.121959	-0.0400636	SM.Bystander	1.78816	0.978129	2.39397	2.39397	1.46301	0	0	0	0	2.22973	1.46301	0	0	-1.72529	4.12328
	PBS_AAGAACATCTCTGAGA-1	-0.0884455	-0.0117792	SM.Bystander	2.72959	2.46343	1.52206	1.52206	2.46343	2.46343	0	0	0	0	0	0	0	-0.379822	2.77436
	PBS_AAGACAAAGCTGACTT-1	0.0299602	-0.0694784	SM.Bystander	1.53279	0	0	0	0	0	1.03515	1.86356	0	1.53279	0	0	0	3.48579	-1.82802
	PBS_AAGACAATCGTCTCAC-1	0.0272895	-0.0411082	SM.Bystander	3.06872	1.98954	0.947027	0.947027	3.57562	1.42457	0	0	0	1.98954	0	0	0	2.52095	3.66615
	PBS_AAGACTCAGACGTCGA-1	-0.0432354	-0.0664448	SM.Bystander	1.65695	0.881462	0	0	3.3772	0	0	1.34257	0	0.881462	0	0	0	0.229145	0.0984053
	PBS_AAGACTCGTAGTCACT-1	-0.0649793	-0.0667822	SM.Bystander	2.32392	1.40411	1.72416	1.72416	2.16099	1.52254	0	0.41342	0	0	0	0	0	-7.36121	0.0633688
	PBS_AAGACTCTCACAATGC-1	-0.0714598	-0.0522387	SM.Bystander	1.59144	2.70587	1.17396	1.17396	1.59144	2.40301	0	1.59144	0	1.17396	0	0	0	-7.56127	0.807544
	PBS_AAGACTCTCTGAGCAT-1	0.0745211	-0.0223624	SM.Bystander	0	1.71223	0	0	1.95375	1.71223	1.39316	0.921786	0	2.57339	0	0	0	0.518707	1.03309
	PBS_AAGACTCTCTGATGGT-1	-0.108258	-0.0557545	SM.Bystander	1.34351	0.53539	1.51305	1.51305	2.08953	1.89686	0	0.53539	0	0	0	0	0	-2.4543	0.257014
	PBS_AAGATAGAGACTACGG-1	0.0874895	-0.0209461	SM.Bystander	2.12667	2.49158	0	0	2.96873	1.87796	0	1.04617	0	2.12667	0	0	0	-0.827721	3.53836
	PBS_AAGATAGTCGCTGATA-1	-0.0545922	-0.0726709	SM.Bystander	1.8425	0.923384	0.564688	0.564688	2.87332	0.564688	0	0.923384	0	0.564688	0	0	0	-8.00907	0.790503
	PBS_AAGATAGTCTCTGGTC-1	-0.155784	-0.0655258	SM.Bystander	1.87906	0	0	0	0	0	0	0	0	1.04701	0	0	0	1.02658	-1.3328
	PBS_AAGCCATAGGGTACGT-1	-0.0844833	-0.0656396	SM.Bystander	1.47694	0	0.612414	0.612414	2.33153	0.989452	0	0.989452	0	0.989452	0	0	0	-2.22927	1.82079
	PBS_AAGCCATGTCATCCCT-1	-0.0130236	-0.0502718	SM.Bystander	1.86648	0	0	0	2.31344	2.39972	0	1.31714	0	2.31344	0	0	0	-2.47456	3.78896
	PBS_AAGCCATGTGCGTGCT-1	-0.0681869	-0.0618894	SM.Bystander	2.34262	1.20959	0.777514	0.777514	2.22272	0	0	0	0	0	0	0	0	-1.48821	0.422286
	PBS_AAGCCATTCAATGTCG-1	-0.0346424	-0.0484236	SM.Bystander	3.0391	1.34571	0	0	1.34571	0	0	0	0	2.89289	0	0	0	-0.330683	3.94128
	PBS_AAGCGAGCACAAAGCG-1	-0.0513909	-0.048611	SM.Bystander	2.25122	1.23208	1.95599	1.95599	2.25122	0	1.53526	0.794883	0	0	0	0	0	-1.42396	1.5413
	PBS_AAGCGAGCAGACGATG-1	-0.0351135	-0.0267815	SM.Bystander	2.43936	2.18034	2.64491	2.64491	2.96088	0	0	0	0	1.82984	0	0	0	0.321777	0.705186
	PBS_AAGCGAGCAGCTATAC-1	0.0123206	-0.0571223	SM.Bystander	0.730091	1.66791	1.66791	1.66791	2.90166	0	0	0	0	0	0	0	0	-0.397849	0.845579
	PBS_AAGCGAGGTATATGGA-1	-0.051424	-0.0579801	SM.Bystander	2.96611	2.20355	0	0	2.96611	1.91029	0	1.19454	0	2.06763	0	0	0	-0.511197	1.93489
	PBS_AAGCGAGGTCAACACT-1	0.0247407	-0.0339094	SM.Bystander	1.77015	2.01432	2.9372	2.9372	2.51506	0	0	0	0	2.01432	0	0	0	2.34086	0.898202
	PBS_AAGCGAGGTCGATTCA-1	-0.0659485	-0.0834942	SM.Bystander	1.57287	0.492706	0	0	2.75015	1.06823	0	0	0	0.821312	0	0	0	-6.70198	-0.18469
	PBS_AAGCGAGTCAAGGTGG-1	-0.0414589	-0.045098	SM.Bystander	2.56145	1.94266	0	0	1.94266	2.29917	0	1.38345	0	1.38345	1.38345	0	0	2.37145	0.105992
	PBS_AAGCGTTAGGGTACGT-1	-0.00740244	-0.0841354	SM.Bystander	0.593896	0	0.593896	0.593896	2.89213	0	0.593896	0	0	1.23346	0	0	0	-6.08461	0.269476
	PBS_AAGGAATGTCAGCTTA-1	-0.0414477	-0.0497076	SM.Bystander	2.41416	0.897855	0	0	1.91947	1.3632	0	0.897855	0	2.64539	0	0	0	1.58017	0.159735
	PBS_AAGGTAAAGGATGTTA-1	-0.0731654	-0.0534483	SM.Bystander	1.27815	1.07926	1.92096	1.92096	2.4301	1.44397	1.07926	0.830733	0	0	0.499259	0	0	-6.63354	-0.187103
	PBS_AAGGTAAAGTAGACAT-1	0.0108631	-0.0274986	SM.Bystander	1.00303	0	2.43002	2.43002	2.43002	1.49359	0	1.00303	0	2.26515	0	0	0	2.94896	3.51005
	PBS_AAGGTAATCGCCATAA-1	-0.110264	-0.0340363	SM.Bystander	2.82542	2.35335	0.950421	0.950421	2.18986	2.35335	0	0.950421	0	0	0	0	0	-0.99643	-1.07474
	PBS_AAGGTAATCTTCGGAA-1	-0.115837	-0.0613903	SM.Bystander	2.30244	2.08819	1.70462	1.70462	2.53128	1.91469	0	0	0	1.07441	0	0	0	-6.44354	0.349943
	PBS_AAGTACCGTGAGGAAA-1	-0.0387791	-0.0646453	SM.Bystander	1.33975	0	0	0	2.38539	0	0	1.33975	0	1.89254	0	0	0	-0.680403	-0.130612
	PBS_AAGTACCTCTACACAG-1	-0.0425195	-0.0534866	SM.Bystander	1.52571	2.30219	0	0	1.85593	0	0	0	0	1.02934	0	0	0	1.09981	0.00831804
	PBS_AAGTCGTAGGAATCGC-1	-0.0349143	-0.0444707	SM.Bystander	2.08102	0	0	0	2.82009	1.50548	0	0	0	0	0	0	0	-0.845485	2.31172
	PBS_AAGTCGTCAGGAATAT-1	-0.0528514	-0.0577631	SM.Bystander	1.75284	0	0	0	1.99624	1.99624	0	0	0	0.951786	0	0	0	-1.59186	1.41792
	PBS_AAGTCGTCATTCACAG-1	-0.0484536	-0.0611658	SM.Bystander	1.79447	0	0	0	2.85088	0.81274	0	0.81274	0	0	0	0	0	-2.6874	2.57543
	PBS_AAGTCGTTCGACATCA-1	-0.000768203	-0.0531606	SM.Bystander	2.08255	1.83557	3.30848	3.30848	3.2421	0	1.01387	1.50684	0	1.01387	0	0	0	-0.457497	4.59258
	PBS_AAGTGAAAGCCTCTGG-1	-0.0797262	-0.0566491	SM.Bystander	1.4993	0.625746	0	0	2.27176	1.67676	0	0.625746	0	0.625746	0	0	0	-4.02933	0.814389
	PBS_AAGTGAAAGTCTGGTT-1	-0.0785814	-0.0552676	SM.Bystander	1.61232	2.94786	0	0	1.10102	0	0	0	0	0	0	0	0	-2.01564	3.8669
	PBS_AAGTGAACAAGTGCTT-1	0.000742794	-0.0486469	SM.Bystander	2.29823	2.1358	0	0	2.66964	1.94176	0	0.913391	0	2.43793	0	0	0	-1.06465	2.69143
	PBS_AAGTTCGAGAGTGACC-1	-0.064364	-0.0344405	SM.Bystander	2.53194	0	0.976063	0.976063	2.39095	1.7854	0	1.46047	0	0	0	0	0	-0.818391	1.52393
	PBS_AAGTTCGCATCCGATA-1	-0.0302059	-0.0323562	SM.Bystander	1.62684	1.31511	2.355	2.355	2.92925	2.21654	0	0	0	2.05578	0	0	0	1.7251	3.86627
	PBS_AAGTTCGCATGGAAGC-1	-0.0781156	-0.0270943	SM.Bystander	2.00801	2.36769	1.76411	1.76411	3.01286	2.36769	0	0	0	0	0	0	0	-0.776814	0.394221
	PBS_AAGTTCGTCTCCATAT-1	-0.0378626	-0.0508081	SM.Bystander	2.25155	1.65847	1.84278	1.84278	3.10262	1.43233	0.72407	0.72407	0	0.72407	0	0	0	-1.68466	0.952971
	PBS_AATAGAGAGACGGAAA-1	-0.102077	-0.0595858	SM.Bystander	1.76558	0.961259	3.40352	3.40352	1.76558	0	0	1.4422	0	1.4422	0	0	0	0.0773505	1.54586
	PBS_AATAGAGAGCTAAATG-1	-0.0501927	-0.0842986	SM.Bystander	1.93603	0	0	0	2.67807	0.613733	0	0	0	0.99126	0	0	0	-4.07118	0.785616
	PBS_AATAGAGAGTCATCCA-1	-0.0623796	-0.0522446	SM.Bystander	2.49175	0	0.654163	0.654163	2.6982	1.04629	0.654163	0.654163	0	0	0	0	0	-6.36707	-0.0132625
	PBS_AATCACGAGGGTTAGC-1	-0.0868308	-0.046582	SM.Bystander	1.08304	2.1764	1.82611	1.82611	2.31421	1.82611	0	0.833962	0	0.501509	0	0	0	-7.33157	-0.124726
	PBS_AATCACGGTATCGAGG-1	-0.0110728	-0.0465434	SM.Bystander	1.04104	1.53995	1.04104	1.04104	1.87127	0	0	0	0	2.11971	0	0	0	1.13977	1.08364
	PBS_AATCACGGTCTCACGG-1	0.00852354	-0.0390942	SM.Bystander	2.97985	2.6635	2.59947	2.59947	2.6635	2.09409	1.29999	0.636449	0	1.02228	0	0	0	-2.18342	1.8181
	PBS_AATCACGGTGGTGATG-1	-0.0636487	-0.0367451	SM.Bystander	1.53751	2.95828	2.48148	2.48148	3.27981	1.86864	0	0	0	0	0	0	0	-0.518916	3.4733
	PBS_AATCACGGTTTGAACC-1	-0.086297	-0.0179558	SM.Bystander	1.76078	1.76078	2.20036	2.20036	2.00453	2.00453	0	0	0	0	0	0	0	1.33375	2.76415
	PBS_AATCACGTCGATACGT-1	-0.0490511	-0.0168707	SM.Bystander	1.31771	1.62969	2.35821	2.35821	2.93261	1.86713	0	0	0	0	0	0	0	0.343288	3.60161
	PBS_AATCGACAGGAGACCT-1	-0.110492	-0.0719824	SM.Bystander	2.1411	0.606667	0	0	2.23463	1.2536	0	0.606667	0	0	0	0	0	-8.13297	0.410346
	PBS_AATCGACCACGGTAGA-1	0.0128379	-0.0451506	SM.Bystander	1.35674	1.35674	0	0	2.63733	1.67246	0.892716	1.35674	0	2.40625	0	0	0	1.42332	0.117079
	PBS_AATCGACTCTATACTC-1	-0.0837015	-0.0592896	SM.Bystander	1.40349	0	0	0	2.32318	0.930069	0	0.930069	0	0.930069	0	0	0	0.329413	-0.436091
	PBS_AATCGTGCACTGCATA-1	-0.0708183	-0.0572668	SM.Bystander	1.85146	1.85146	1.98293	1.98293	2.83951	2.20317	0	1.02594	0	1.02594	0	0	0	-6.73472	0.541439
	PBS_AATCGTGGTTGGTACT-1	-0.0200746	-0.0353448	SM.Bystander	1.10202	0	2.08392	2.08392	3.04939	1.79602	0	0.695707	0	1.39013	0	0	0	-1.84125	1.59064
	PBS_AATGAAGGTACGTGAG-1	-0.11826	-0.0201459	SM.Bystander	0	3.13163	0.987862	0.987862	0	2.24362	0	0	0	1.47499	0	0	0	-1.32463	1.82631
	PBS_AATGAAGGTTCTCCTG-1	0.023805	-0.0449758	SM.Bystander	2.49673	1.55059	1.55059	1.55059	3.53888	1.97275	0	0.80562	0	1.24593	0	0	0	-2.47687	2.29547
	PBS_AATGAAGTCTCTCAAT-1	-0.0162153	0.00645654	SM.Bystander	2.84229	1.61716	2.40667	2.40667	3.05371	3.14472	0	0	0	0	0	0	0	-0.0936096	3.95044
	PBS_AATGACCAGTTCATCG-1	0.0139095	-0.0443566	SM.Bystander	1.8265	2.23424	0.714139	0.714139	2.43574	1.8265	0	0.714139	0	1.41762	0	0	0	-3.04153	2.10606
	PBS_AATGACCCACGACAGA-1	-0.082577	-0.0478103	SM.Bystander	3.74249	0	0	0	0	2.42487	0	1.11847	0	1.97136	0	0	0	2.03686	-0.671166
	PBS_AATGACCTCCAATCTT-1	-0.0333721	-0.0121325	SM.Bystander	1.71671	1.71671	2.68775	2.68775	3.58373	2.31574	0	0	0	0	0	0	0	2.69872	4.03599
	PBS_AATGCCAAGCGCCATC-1	-0.0516058	-0.0342419	SM.Bystander	2.92589	2.62734	3.4496	3.4496	1.76025	0	0	0	0	0.957287	0	0	0	0.388786	2.5821
	PBS_AATGCCACACTGTGTA-1	0.0157016	-0.0431079	SM.Bystander	2.64798	2.02324	0.97104	0.97104	3.243	3.17679	0	0	0	1.45427	0	0	0	-1.45445	3.08419
	PBS_AATGCCACAGTGCCTG-1	0.0916611	-0.0396885	SM.Bystander	1.95635	2.31355	0	0	0	1.95635	0	0	0	1.39544	0	0	0	2.06173	-4.26914
	PBS_AATGCCAGTCGTCTCT-1	-0.108945	-0.0138881	SM.Bystander	2.8919	2.66575	3.485	3.485	1.769	1.95745	0	0	0	0	0	0	0	-1.26728	3.20274
	PBS_AATGCCAGTGTAGGAC-1	0.00497228	-0.0556581	SM.Bystander	1.99734	2.49704	0	0	2.35652	0	0	1.99734	0	2.35652	0	0	0	-1.65941	3.08071
	PBS_AATGCCATCACCCTGT-1	-0.0647161	-0.0828406	SM.Bystander	1.82824	0.835401	0	0	1.59274	2.10188	0	0.835401	0	1.59274	0	0	0	-7.25951	0.249704
	PBS_AATGCCATCGTACCTC-1	-0.00219987	-0.0525118	SM.Bystander	1.01577	0	0	0	2.65403	2.44833	0.631669	0.631669	0	0	0	0	0	-3.22057	3.6992
	PBS_AATGGAAAGTGTACCT-1	-0.0767498	-0.0623153	SM.Bystander	2.81438	1.1757	1.1757	1.1757	2.74487	1.1757	0	0.751509	0	0	0	0	0	-1.66331	1.53216
	PBS_AATGGAAAGTTGCGCC-1	0.0348913	-0.0142311	SM.Bystander	2.07649	0.873502	0	0	2.7049	1.88421	0	0	0	2.37648	0	0	0	2.57037	0.31935
	PBS_AATGGAAGTTCAAACC-1	-0.0215235	-0.0499762	SM.Bystander	2.42804	1.69194	0	0	3.07608	2.55049	0	0.906914	0	0.906914	0	0	0	-2.53184	1.89908
	PBS_AATGGAATCTTTCTAG-1	0.0328489	-0.0624959	SM.Bystander	1.01286	0	0	0	2.82026	0	0	0	0	1.83424	1.01286	0	0	1.50288	4.02986
	PBS_AATGGCTAGTGTTCAC-1	-0.0800379	-0.0427237	SM.Bystander	1.29783	1.29783	0	0	2.03514	1.84414	0	0	0	0.846157	0	0	0	-2.85975	3.28832
	PBS_AATGGCTCACACGCCA-1	0.00163918	-0.0551167	SM.Bystander	1.6905	0.905859	0	0	3.26036	1.37324	0	0	0	2.42643	0	0	0	2.72564	-0.192647
	PBS_AATGGCTGTGCATCTA-1	-0.0442078	-0.0561751	SM.Bystander	2.57011	1.18253	0	0	2.62622	1.18253	0	1.39049	0	1.9507	0	0	0	-2.77441	0.874995
	PBS_AATTCCTAGCCGTTGC-1	0.0871884	-0.0490216	SM.Bystander	1.5871	1.5871	0	0	3.01787	2.01258	0	0	0	1.5871	0	0	0	-2.9446	2.95248
	PBS_AATTCCTCACCATATG-1	-0.0623318	-0.0534318	SM.Bystander	3.02434	1.64785	1.33426	1.33426	2.50052	1.88622	0	0	0	1.33426	0	0	0	-0.678307	2.3077
	PBS_AATTCCTGTAGGTAGC-1	0.0144378	-0.0688127	SM.Bystander	2.36572	1.61374	2.83827	2.83827	2.83827	1.76231	0.590179	0.590179	0	1.61374	0	0	0	-5.47256	0.499562
	PBS_AATTCCTTCATGTCAG-1	-0.12124	-0.0771544	SM.Bystander	2.31638	2.49896	0.925509	0.925509	2.53983	1.7173	0	0.925509	0	0.925509	0	0	0	-6.75774	0.522706
	PBS_AATTTCCCACCAGCGT-1	-0.0779925	-0.0614508	SM.Bystander	0	1.48879	0	0	1.48879	1.48879	0	1.48879	0	1.48879	0	0	0	2.91127	-3.67854
	PBS_AATTTCCGTTACGGAG-1	-0.0835182	-0.0698748	SM.Bystander	2.07826	1.01074	2.07826	2.07826	3.23738	1.01074	0	0	0	1.01074	0	0	0	2.73109	3.63464
	PBS_AATTTCCGTTGTGCAT-1	-0.0222522	-0.0635568	SM.Bystander	1.70226	0.445192	1.33604	1.33604	2.18054	1.59443	0.752161	1.33604	0	1.33604	0	0	0.752161	-4.66379	0.374988
	PBS_ACAAAGACATTGACTG-1	0.016191	-0.0458978	SM.Bystander	2.4509	1.51137	0	0	2.7168	1.51137	0	0	0	1.84046	0	0	0	1.21745	-0.409035
	PBS_ACAAAGAGTGCAAGAC-1	-0.0961395	-0.0722107	SM.Bystander	1.33965	0.446952	1.17993	1.17993	1.59833	0.989771	0	1.17993	0	0.446952	0.446952	0	0	-7.51186	0.417294
	PBS_ACAAAGATCACTACTT-1	-0.0154616	-0.0485771	SM.Bystander	3.32479	1.11874	0	0	2.59272	1.63355	0	0	0	3.07316	0	0	0	1.6966	-0.107589
	PBS_ACAAAGATCCCTCGTA-1	-0.0557117	-0.0434088	SM.Bystander	0.816174	2.78142	0	0	1.56559	0.816174	1.2595	0.816174	0	2.14838	0	0	0	-1.86449	4.55994
	PBS_ACAAAGATCCTCTTTC-1	-0.133965	-0.0496283	SM.Bystander	2.62233	2.39156	0.536096	0.536096	2.25254	2.09102	0	0.883206	0	1.34476	0	0	0	-3.91509	1.02268
	PBS_ACAAAGATCTCACGAA-1	0.0484158	-0.0275885	SM.Bystander	2.26327	1.90851	2.90301	2.90301	3.52701	1.35364	0	0.890255	0	0.890255	0	0	0	-1.54332	0.600507
	PBS_ACAACCAAGGGCCTCT-1	-0.106274	-0.0291276	SM.Bystander	1.26231	2.70368	1.99251	1.99251	2.28925	1.80289	0	0.818362	0	0.818362	0	0	0	-1.09112	1.34501
	PBS_ACAACCAGTTCCACAA-1	0.018929	-0.0584908	SM.Bystander	2.50135	1.9878	0.875416	0.875416	3.41436	1.64859	0	0	0	1.50401	0	0	0	-5.1083	0.772503
	PBS_ACAACCAGTTTACTGG-1	-0.0697998	-0.0585703	SM.Bystander	1.85003	1.21853	1.93954	1.93954	2.0217	1.02485	0	0	0	1.21853	0	0	0	-4.04101	0.374456
	PBS_ACAACCATCCGGGACT-1	0.000402562	-0.0474818	SM.Bystander	2.3996	0	1.89244	1.89244	2.45487	1.05728	0	0.811973	0	1.41849	0	0	0	-3.12674	1.18828
	PBS_ACAACCATCGAGAGAC-1	0.0327386	-0.0537283	SM.Bystander	1.5814	1.5814	0	0	2.53253	1.91584	1.0753	0	0	2.80014	0	0	0	1.61158	0.10641
	PBS_ACAACCATCTCTCAAT-1	-0.0431469	-0.073754	SM.Bystander	3.30171	1.67893	0	0	2.53578	2.53578	0	1.36266	0	2.41349	0	0	0	-1.05621	3.19512
	PBS_ACACAGTGTAGACGGT-1	0.0354845	-0.0354604	SM.Bystander	2.59142	1.24408	0	0	3.38107	2.12933	1.78162	0	0	1.24408	0	0	0	-2.64277	3.65768
	PBS_ACACCAACACCTGCGA-1	0.0355327	-0.0518208	SM.Bystander	2.78522	2.78522	1.56879	1.56879	3.61383	0	0	0	0	1.06485	0	0	0	-0.221686	0.742498
	PBS_ACACGCGAGGTAAGGA-1	-0.11075	-0.0387541	SM.Bystander	2.43698	3.17657	0	0	1.64391	1.64391	0	0	0	1.12742	0	0	0	0.694905	2.30165
	PBS_ACACGCGCACCATATG-1	-0.0306812	-0.0716268	SM.Bystander	1.9577	0	0	0	2.65183	2.09148	1.1078	0.700043	0	1.80323	0	0	0	-6.69796	-0.181862
	PBS_ACACGCGGTACGTACT-1	-0.0260807	-0.0208119	SM.Bystander	2.87393	1.75324	0.785415	0.785415	2.80416	1.21984	0	0	0	2.23572	0	0	0	0.787522	0.0480992
	PBS_ACACGCGTCTACGGGC-1	-0.104733	-0.0753432	SM.Bystander	1.9301	1.43814	0.95798	0.95798	1.8492	1.14483	0.42884	0.728008	0	0.728008	0	0	0	-5.82565	0.470492
	PBS_ACACTGAAGCTGGAGT-1	-0.0257629	-0.0795338	SM.Bystander	1.29885	1.29885	0	0	1.46588	1.29885	0	0.510586	0	2.11974	0	0	0	-6.67788	0.482233
	PBS_ACACTGACACCTCTAC-1	-0.115069	-0.0730626	SM.Bystander	2.03449	1.64001	1.46423	1.46423	2.71654	1.2508	0	0.979114	0	1.91947	0	0	0	-0.541635	2.82711
	PBS_ACACTGAGTCCGGTCA-1	0.0100654	-0.0529551	SM.Bystander	2.06739	1.87539	0	0	1.63754	2.36705	0	0	0	2.2284	0	0	0	-0.883609	2.38906
	PBS_ACACTGAGTTGCGGCT-1	-0.0985445	-0.0276758	SM.Bystander	1.92695	3.24446	2.22094	2.22094	1.92695	2.22094	0	0.776435	0	0	0	0	0	0.908109	3.13006
	PBS_ACAGAAAAGCAATTAG-1	-0.0275129	-0.039558	SM.Bystander	2.65374	1.68684	0	0	2.65374	1.68684	0	2.02862	0	0	0	0	0	-1.3753	3.75518
	PBS_ACAGCCGAGAACAGGA-1	-0.0939246	-0.0568974	SM.Bystander	2.21943	0	0	0	1.45415	0	0	0.970938	0	2.38348	0	0	0	1.68353	0.696469
	PBS_ACAGCCGCAGCTGTAT-1	-0.0422131	-0.0122266	SM.Bystander	1.68576	3.2261	1.68576	1.68576	2.02747	2.65252	0	1.16261	0	1.68576	0	0	0	-0.236882	2.52643
	PBS_ACAGCCGGTGTTAAAG-1	0.00238287	-0.0430423	SM.Bystander	2.0105	1.07845	2.58682	2.58682	2.7231	1.91991	0	0.83004	0	0.498776	0	0	0	-3.66619	2.26052
	PBS_ACAGCCGTCTAGAGCT-1	0.00167025	-0.0533831	SM.Bystander	2.46743	1.67088	1.15007	1.15007	2.46743	2.14646	0	0	0	2.14646	0	0	0	-1.24149	0.399384
	PBS_ACAGGGACACATGTTG-1	-0.0513288	-0.0453879	SM.Bystander	3.00132	2.42401	2.42401	2.42401	3.25781	2.75376	0	0	0	1.37126	0	0	0	-1.34688	2.46508
	PBS_ACAGGGAGTCTTCTAT-1	-0.0393651	-0.0449371	SM.Bystander	2.60797	1.18958	0	0	2.52	1.71765	0	0	0	1.90424	0	0	0	-2.61519	2.80622
	PBS_ACAGGGAGTTTATGCG-1	-0.0407382	-0.047567	SM.Bystander	1.80352	2.41072	0	0	2.41072	1.80352	0	0.818787	0	0.818787	0	0	0	-2.43827	2.95479
	PBS_ACAGGGATCGGATACT-1	-0.0378937	-0.0384276	SM.Bystander	2.95839	0.761592	2.95839	2.95839	3.3464	1.48728	0	0	0	2.19631	0	0	0	-1.43619	1.82776
	PBS_ACATCCCGTCGATTTG-1	-0.0947817	-0.0473821	SM.Bystander	2.20748	2.20748	1.85555	1.85555	1.85555	1.85555	0	0	0	3.1171	0	0	0	-0.185409	4.00677
	PBS_ACATCCCTCCACGTGG-1	-0.0199783	-0.0479648	SM.Bystander	1.72757	0.768597	0	0	3.02842	2.61915	0	0	0	0	0	0	0	-2.03933	-1.87204
	PBS_ACATCGACATCCCACT-1	-0.0441212	-0.038252	SM.Bystander	2.27727	0	0	0	2.50553	1.25276	0	0	0	0	0	0	0	-2.66751	3.89498
	PBS_ACATCGAGTGCTATTG-1	0.0124226	-0.0390536	SM.Bystander	2.94526	2.00609	0	0	3.23671	0	0	0	0	2.30337	0	0	0	-1.66368	1.53791
	PBS_ACATCGAGTGTTAACC-1	-0.0229242	-0.0414355	SM.Bystander	2.80082	2.50489	0	0	2.08274	0	0	0.877668	0	0.877668	0	0	0	1.51441	-0.366289
	PBS_ACATGCATCGTGCTCT-1	-0.107319	-0.0748831	SM.Bystander	2.24915	0	0.79362	0.79362	1.76568	1.23045	0	0.79362	0	0	0	0	0	-7.39396	-0.200929
	PBS_ACATTTCAGCGCTGCT-1	-0.00117335	-0.0397869	SM.Bystander	2.31013	2.95238	0.92133	0.92133	3.34029	1.71161	0	1.39259	0	2.87011	0	0	0	-1.25533	3.40672
	PBS_ACATTTCAGGGTGAAA-1	-0.10815	-0.0452908	SM.Bystander	3.17461	2.31914	1.49012	1.49012	2.06372	1.71981	0	0	0	0	0	0	0	-3.6479	0.282953
	PBS_ACATTTCCAATACAGA-1	0.00447388	-0.0308581	SM.Bystander	1.49047	1.49047	1.19173	1.19173	2.61083	1.19173	0	0.763789	0	0.763789	0	0	0	2.26689	3.95919
	PBS_ACATTTCGTGGTATGG-1	-0.027145	-0.0396086	SM.Bystander	1.30103	2.45893	0	0	3.41457	1.30103	0	1.84785	0	0	0	0	0	-0.0465363	3.2498
	PBS_ACATTTCTCTTGGTGA-1	-0.0556546	-0.0623522	SM.Bystander	2.04856	2.24559	0	0	2.48322	2.04856	0	0.61226	0	1.26237	0	0	0	-3.70109	1.57426
	PBS_ACCAAACCACTACTTT-1	5.86341e-05	-0.0237633	SM.Bystander	2.34694	1.0615	0	0	2.89129	1.89794	1.0615	1.56474	0	1.56474	0	0	0	0.742237	0.605584
	PBS_ACCAAACCATCGGTTA-1	0.0115326	-0.0487382	SM.Bystander	0	1.1984	0	0	1.1984	0	0	0	0	1.1984	0	0	0	2.54471	-3.48832
	PBS_ACCAAACGTACCTGTA-1	0.0225726	-0.0450869	SM.Bystander	1.52967	1.03259	0	0	1.86019	0	0	1.86019	0	2.30674	0	0	0	1.24982	-0.203241
	PBS_ACCAAACGTAGAATAC-1	0.109217	-0.0422873	SM.Bystander	1.93874	1.09304	0	0	0	2.18979	0	2.18979	1.09304	0	0	0	1.60275	2.62417	-2.34702
	PBS_ACCAAACTCCAATCCC-1	-0.0224774	-0.0411161	SM.Bystander	1.77966	2.16834	1.50849	1.50849	2.84441	2.71334	0	0.878778	0	1.50849	0	0	0	-4.27565	0.879106
	PBS_ACCAACAAGGCTTCCG-1	-0.0606352	-0.06395	SM.Bystander	0.546605	1.36341	0.898028	0.898028	2.9541	1.15755	0	0	0	0.546605	0	0	0	-4.73426	0.506538
	PBS_ACCACAACAATGGCCC-1	0.0292123	-0.0821527	SM.Bystander	0.818292	0.818292	0	0	1.9924	0	0	1.26222	0	1.26222	0	0	0	2.10993	-1.47909
	PBS_ACCACAACATATGAAG-1	-0.038097	-0.034982	SM.Bystander	1.61822	3.05496	1.95531	1.95531	3.2294	2.49496	0	0.698642	0	1.39453	0	0	0	-1.70135	3.16815
	PBS_ACCACAAGTGGCTACC-1	-0.124644	-0.0697531	SM.Bystander	2.14555	1.56305	2.14555	2.14555	1.67005	2.01071	0	0.962091	0	0	0	0	0	-6.94354	0.467139
	PBS_ACCACAAGTGTACGCC-1	0.0427588	-0.0297125	SM.Bystander	1.91157	0.76674	0	0	2.96753	1.49475	0	0	0	1.49475	0	0	0	2.16386	-0.513403
	PBS_ACCATTTAGAATGTTG-1	0.0111705	-0.0349959	SM.Bystander	2.2415	2.10491	0	0	2.94527	0	0	0	0	0.788938	0	0	0	-2.14748	0.463605
	PBS_ACCATTTAGCTGAAGC-1	-0.0132369	-0.0370347	SM.Bystander	2.6795	1.48034	0	0	1.48034	0	0	0.99222	0	2.24983	0	0	0	1.58675	0.459559
	PBS_ACCATTTAGGCCCGTT-1	-0.0522778	-0.0384858	SM.Bystander	2.87217	2.60317	2.11571	2.11571	2.74669	2.52287	0	0.714032	0	1.64265	0	0	0	0.757174	3.5498
	PBS_ACCATTTCAGAAATTG-1	-0.0184443	-0.0803365	SM.Bystander	1.43888	0.59	0	0	2.1085	1.22729	0.59	0.59	0	0	0	0	0	-3.78666	0.313444
	PBS_ACCCAAAGTCAGGAGT-1	-0.074842	-0.0440621	SM.Bystander	2.12962	1.45724	1.7819	1.7819	2.12962	0.600769	0	0	0	0	0	0	0	-1.90076	1.06721
	PBS_ACCCTCAGTAGAAACT-1	-0.0424959	-0.0183161	SM.Bystander	2.28673	1.8759	3.23149	3.23149	2.73238	1.16648	0	0.744476	0	0	0	0	0	2.10391	4.09724
	PBS_ACCCTCAGTAGCCCTG-1	-0.0327053	-0.0453476	SM.Bystander	2.67777	2.39229	0.643697	0.643697	3.08102	0.643697	0	0	0	1.31117	0	0	0	-3.14403	3.43685
	PBS_ACCCTCATCATTCTTG-1	-0.108424	-0.0778129	SM.Bystander	2.07241	0	0	0	2.40063	2.24992	0	0.571852	0	0.571852	0	0	0	-7.0978	0.291274
	PBS_ACCCTCATCCCTTGTG-1	-0.0516823	-0.0699572	SM.Bystander	2.54515	0.682471	0.682471	0.682471	2.3784	1.37024	0	0	0	0.682471	0	0	0	-3.03157	2.91192
	PBS_ACCCTTGAGAAGGCTC-1	0.00100262	-0.046702	SM.Bystander	2.58765	1.86655	2.47922	2.47922	1.62914	0.861409	0.861409	0	0	2.05828	0	0	0	-1.52192	1.58142
	PBS_ACCCTTGAGAGATCGC-1	0.0851031	-0.0288408	SM.Bystander	2.74128	0	1.229	1.229	3.74011	3.12501	0	1.229	0	1.229	0	0	0	1.92541	0.244009
	PBS_ACCCTTGCATTAAGCC-1	-0.0280153	-0.0265148	SM.Bystander	2.16508	2.36501	1.0746	1.0746	1.58056	2.04781	1.0746	1.0746	0	2.60545	0	0	0	1.0529	1.81182
	PBS_ACCCTTGTCAAACGTC-1	-0.0495377	-0.0288069	SM.Bystander	2.1224	3.02544	0	0	3.13781	1.23848	0	0	0	2.1224	0	0	0	1.45704	2.83922
	PBS_ACCCTTGTCACTGGTA-1	-0.038719	-0.0518758	SM.Bystander	1.12742	1.64391	0	0	2.23545	0	0	1.12742	0	1.12742	0	0	0	1.21552	1.46656
	PBS_ACCCTTGTCTAACGGT-1	-0.0840737	-0.0447083	SM.Bystander	2.32723	1.60222	2.82472	2.82472	2.90019	1.29273	0	1.29273	0	2.32723	0	0	0	-1.37423	1.9622
	PBS_ACCCTTGTCTAATTCC-1	0.0908396	-0.0366361	SM.Bystander	2.50981	3.55271	0	0	2.24886	2.88781	1.34173	1.89481	0	1.89481	1.34173	0	0	1.66028	-1.51002
	PBS_ACCGTTCAGGACAGTC-1	0.0377384	-0.0510669	SM.Bystander	1.52101	1.52101	1.98231	1.98231	1.85086	0	1.85086	0	0	2.38291	0	0	0	-0.585986	0.031422
	PBS_ACCGTTCGTCCACTTC-1	-0.0558217	-0.0766148	SM.Bystander	2.24182	2.08053	2.55837	2.55837	1.77598	2.16442	0	1.13224	0	0	0	0	0	-7.24728	0.473343
	PBS_ACCGTTCTCACACGAT-1	0.0118577	-0.044598	SM.Bystander	1.21215	1.93178	2.08966	2.08966	2.99	0.779489	0	0.779489	0	2.34592	0	0	0	-0.612266	3.62078
	PBS_ACCGTTCTCTGGAAGG-1	-0.11939	-0.0688501	SM.Bystander	2.43844	2.87516	0	0	2.0757	0.528868	0	0	0	0.528868	0	0	0	-4.5075	0.598653
	PBS_ACCTACCCAGACTGCC-1	-0.0335297	-0.0551134	SM.Bystander	1.91501	0	0.768907	0.768907	2.70062	1.1984	0	1.49789	0	1.91501	0	0	0	3.13366	2.86546
	PBS_ACCTACCCATTGACTG-1	-0.0222435	-0.0651391	SM.Bystander	2.47409	3.06963	0	0	1.95152	2.10988	0	1.76327	0	2.57099	0	0	0	0.358954	2.24366
	PBS_ACCTACCGTACCAATC-1	-0.0936093	-0.057427	SM.Bystander	0.805243	1.4093	0.481574	0.481574	2.90807	1.78322	0	0.481574	0	0	0.481574	0	0	-5.76294	0.594916
	PBS_ACCTACCTCATCGTAG-1	-0.0867428	-0.073645	SM.Bystander	2.69223	0	0	0	1.97326	1.11995	0.523681	1.49091	0	1.32254	0	0	0	-6.9862	-0.18579
	PBS_ACCTGAAAGCATGCAG-1	-0.0808449	-0.0296255	SM.Bystander	1.33108	0.872365	0.872365	0.872365	3.31268	1.33108	0	0	0	0.872365	0.872365	0	0	0.677151	2.03261
	PBS_ACCTGAAAGGCTCAAG-1	-0.0341332	-0.0506403	SM.Bystander	2.2931	1.93688	0.687889	0.687889	2.98572	1.78298	0	1.0916	0	0	0	0	0	-2.32248	2.38312
	PBS_ACCTGAACACTTCATT-1	-0.0680741	-0.0632043	SM.Bystander	2.42889	1.23385	0	0	0.79625	2.11665	1.0388	1.0388	0	1.0388	0	0	0	-7.37221	0.207674
	PBS_ACCTGAATCAGTGATC-1	-0.00760055	-0.0435445	SM.Bystander	1.41194	1.97516	0.936858	0.936858	2.80454	1.20235	0	0.57435	0	1.58512	0	0	0	-1.35392	0.591703
	PBS_ACCTGTCAGATAGTGT-1	0.025301	-0.0314618	SM.Bystander	2.61652	1.86218	1.86218	1.86218	2.47448	2.47448	0	1.86218	0	1.53151	0	0	0	-4.36677	1.1805
	PBS_ACCTGTCAGATTAGAC-1	0.0067009	-0.08205	SM.Bystander	1.39361	0	0	0	0	0	0	1.39361	0	0	0	0	0	1.76423	-2.35224
	PBS_ACCTGTCAGCAATTAG-1	-0.0143372	-0.0703529	SM.Bystander	1.60413	1.84023	0	0	2.45066	1.29445	1.60413	1.29445	0	2.03111	0	0	0	2.79343	-0.140523
	PBS_ACCTGTCCACTTCTCG-1	-0.0213577	-0.070038	SM.Bystander	2.0468	2.40826	0	0	2.0468	0	0	0	0	2.67319	0	0	0	3.30022	0.344057
	PBS_ACCTGTCTCATCCTAT-1	-0.05392	-0.0293486	SM.Bystander	2.39246	2.39246	0.977095	0.977095	2.39246	2.65702	0	0	0	0	0	0	0	-0.989299	1.37323
	PBS_ACGATCACATGCCGGT-1	-0.148774	-0.0498845	SM.Bystander	1.3271	2.23112	2.53642	2.53642	2.49158	2.1044	0	0.440843	0	1.3271	0	0	0	-7.20364	0.626223
	PBS_ACGATCAGTCCAGCGT-1	-0.127186	-0.0342783	SM.Bystander	2.52474	3.12792	1.90863	1.90863	2.76845	2.06592	0	0.764893	0	1.19317	0	0	0	-8.03284	0.77575
	PBS_ACGATGTAGGCAGGGA-1	-0.0359026	-0.0533306	SM.Bystander	2.83596	0	0	0	2.41694	0.899669	0	0	0	1.92208	0	0	0	0.101106	-0.0521565
	PBS_ACGATGTAGGGAGGCA-1	0.0491959	-0.0521158	SM.Bystander	2.66978	0	0	0	2.76819	0	0	1.70091	0	2.29837	0	0	0	0.0670032	0.606254
	PBS_ACGATGTAGGGCTGAT-1	-0.0426966	-0.0513123	SM.Bystander	1.16261	0	0	0	0	0	1.16261	2.02747	0	2.65252	0	0	0	2.30591	-2.60887
	PBS_ACGATGTCAGTTTCAG-1	0.101347	-0.0603162	SM.Bystander	1.44318	0	0	0	1.76665	2.20667	0	1.44318	0	2.20667	0	0	0	2.38712	-1.00097
	PBS_ACGCACGAGGTAGTAT-1	0.070039	-0.0326901	SM.Bystander	2.13665	1.88757	1.05353	1.05353	2.87975	1.88757	1.05353	0	0	2.13665	0	0	0	2.65269	3.69536
	PBS_ACGCACGCATACTTTC-1	-0.107729	-0.0224144	SM.Bystander	1.34571	1.66039	0	0	0	2.09214	0	0	0	2.51476	0	0	0	2.19159	0.0162722
	PBS_ACGCACGGTAAGGCCA-1	-0.0288991	-0.0328328	SM.Bystander	1.16954	0.746805	0	0	2.29071	1.69396	0	1.46574	0	2.58118	0	0	0	1.73398	-0.222246
	PBS_ACGCACGTCTACGGGC-1	0.0404673	-0.0516883	SM.Bystander	1.68406	0	0	0	2.02566	1.16118	0	0	0	1.45642	0	0	0	-3.00626	3.19157
	PBS_ACGGAAGCACTTCAGA-1	-0.119117	-0.0430622	SM.Bystander	2.05732	1.62826	2.21812	2.21812	2.93093	1.62826	0	0	0	0.860779	0	0	0	-0.342969	3.90259
	PBS_ACGGGTCGTGTGCTTA-1	-0.045815	-0.0512211	SM.Bystander	2.27801	1.22034	0.952518	0.952518	2.09986	2.09986	0	0.952518	0	0	0	0	0	-3.26214	2.31141
	PBS_ACGGTCGAGAGAATCT-1	-0.0994632	-0.0487241	SM.Bystander	2.10755	0.894294	1.5291	1.5291	1.80165	1.35872	0	0.894294	0	1.15323	0	0	0	-3.45759	0.537598
	PBS_ACGGTCGAGTATTGCC-1	0.026504	-0.0471099	SM.Bystander	2.26102	2.95803	3.0123	3.0123	3.0123	0.729534	0	0	0	1.66704	0	0	0	2.56469	3.71413
	PBS_ACGGTCGAGTTCCAGT-1	-0.0745282	-0.0482891	SM.Bystander	2.14192	2.97241	2.52766	2.52766	2.71001	1.61112	0	0.406166	0	0.694199	0	0	0	-8.00198	0.846204
	PBS_ACGGTCGCACCAGACC-1	0.0258589	-0.059277	SM.Bystander	0.620652	2.56817	0.620652	0.620652	2.8023	1.00074	1.00074	0.620652	0	1.66784	0	0	0	-1.69297	4.04494
	PBS_ACGGTCGTCGAAGCCC-1	-0.0158837	-0.0402876	SM.Bystander	2.85391	1.07302	3.51783	3.51783	3.48888	1.75966	0	0.674012	0	0	0	0	0	-3.055	1.45343
	PBS_ACGGTTAAGATCGGTG-1	0.0452889	-0.0452665	SM.Bystander	0	1.9272	0	0	2.28293	0	0	0	0	1.9272	0	0	0	0.0885233	-1.01049
	PBS_ACGGTTAGTATCATGC-1	0.00316159	-0.0335743	SM.Bystander	2.14951	0.733787	2.26837	2.26837	3.07159	1.8586	1.44665	1.15244	0	0	0	0	0	-0.905474	0.605147
	PBS_ACGGTTATCCGTCACT-1	0.0177742	-0.0547243	SM.Bystander	2.38464	0	0.564229	0.564229	2.95461	1.39435	0	0	0	1.39435	0	0	0	-3.13991	3.0205
	PBS_ACGTAACCATGAGGGT-1	0.0183122	-0.0497173	SM.Bystander	1.02737	1.02737	0	0	2.94113	1.02737	0	0	0	1.85335	0	0	0	0.802041	0.952692
	PBS_ACGTAACGTGGTATGG-1	-0.0568136	-0.0173676	SM.Bystander	2.43341	0	0	0	1.82436	2.43341	0	1.82436	0	0	0	0	0	2.39221	-0.806809
	PBS_ACGTAACTCGTTGCCT-1	-0.0407388	-0.0525526	SM.Bystander	2.93841	0	0	0	2.46228	2.09855	0	0	0	0	0	0	0	-1.14751	3.77684
	PBS_ACGTACAAGAGTCTGG-1	0.0028111	-0.0605359	SM.Bystander	2.15216	0.924529	1.95766	1.95766	2.73738	0.565507	0	0.565507	0	0.565507	0.565507	0	0	-2.85247	0.531047
	PBS_ACGTACAAGGAGGCAG-1	0.0154976	-0.0581851	SM.Bystander	0.908149	2.12807	0	0	3.26405	2.29035	0	0	0	2.12807	0	0	0	-1.37509	4.007
	PBS_ACGTACAAGTAGCTCT-1	-0.0693827	-0.060214	SM.Bystander	2.71471	2.59059	2.08569	2.08569	2.71471	1.74048	0	1.01615	0	0.462166	0	0	0	-8.05383	0.501261
	PBS_ACGTACAAGTCCTACA-1	0.0119115	-0.086759	SM.Bystander	2.27132	0	0.582328	0.582328	3.40908	0.582328	0	0	0	0.947946	0	0	0	-7.80688	0.348791
	PBS_ACGTACACAACAGCCC-1	0.00346947	-0.0602345	SM.Bystander	2.42375	1.18974	0	0	3.59558	0	0.762262	0.762262	0	1.18974	0	0	0	2.96368	0.29944
	PBS_ACGTACACATCCTCAC-1	-0.058317	-0.028888	SM.Bystander	2.19085	2.49485	0.951103	0.951103	2.82646	0.951103	0	0	0	1.42962	0	0	0	-1.37197	1.86562
	PBS_ACGTACAGTCTGCAAT-1	0.0721444	-0.0417986	SM.Bystander	3.00861	0.908856	0	0	3.37239	1.37699	0	1.37699	0	0	0	0	0	0.275919	2.46715
	PBS_ACGTACATCTACTATC-1	-0.0119517	-0.0433437	SM.Bystander	1.13046	2.23947	0	0	3.13634	1.83142	0	0.717131	0	1.13046	0	0	0	-1.89925	2.50924
	PBS_ACGTAGTAGTGTTCAC-1	-0.0199502	-0.0512494	SM.Bystander	2.81712	1.17771	0	0	2.40796	1.70363	0.753051	0	0	1.17771	0	0	0	-0.306468	-0.704471
	PBS_ACGTAGTCAAGTCATC-1	-0.109825	-0.0531486	SM.Bystander	1.71149	0.921239	1.39248	1.39248	2.31	1.71149	0	0	0	0	0	0	0	-0.833889	-0.0544216
	PBS_ACGTAGTGTGACAGCA-1	-0.0590379	-0.0724056	SM.Bystander	1.71947	0.411488	0.411488	0.411488	2.41424	1.80675	0	0.702168	0	0	0	0	0	-6.33533	-0.0685499
	PBS_ACGTCCTAGGTCACTT-1	-0.111614	-0.0484983	SM.Bystander	2.43808	2.28678	0.958525	0.958525	1.43881	0.958525	0	0	0	0.958525	0	0	0	-4.18393	0.672799
	PBS_ACGTCCTAGTCTTCCC-1	-0.0792618	-0.0199651	SM.Bystander	1.51885	2.45967	2.45967	2.45967	3.55209	1.51885	0	0	0	0	0	0	0	-0.030955	3.75447
	PBS_ACGTCCTCAATACCTG-1	-0.0321538	-0.0415784	SM.Bystander	2.84779	2.51566	1.77069	1.77069	2.63903	2.01488	0	0	0	0	0	0	0	0.196514	4.35896
	PBS_ACGTCCTCACGCTATA-1	-0.0270001	-0.042268	SM.Bystander	2.27723	2.07941	1.28783	1.28783	2.81836	1.96358	0	0	0	1.28783	0	0	0	-1.45625	2.53958
	PBS_ACGTCCTCATATAGCC-1	-0.061781	-0.08545	SM.Bystander	1.70409	0	0	0	1.70409	0	0	1.70409	0	2.77184	0	0	0	3.65704	-2.33288
	PBS_ACGTCCTCATGTGCTA-1	-0.110912	-0.0438482	SM.Bystander	1.60222	2.44849	0	0	2.32723	2.32723	0	0	0	0	0	0	0	-1.77552	0.926872
	PBS_ACGTTCCAGAAGTGTT-1	-0.0403897	-0.0483543	SM.Bystander	0	1.64105	0	0	2.23229	1.12503	0	0	0	0	0	0	0	0.881888	-0.919907
	PBS_ACGTTCCAGGCCCACT-1	-0.0339559	-0.0553016	SM.Bystander	2.82828	0	0.759347	0.759347	2.89332	2.19257	0	0.759347	0	2.75871	0	0	0	1.73322	-0.0833501
	PBS_ACGTTCCCACGCGCAT-1	-0.0382504	-0.0231745	SM.Bystander	2.15701	1.0686	0	0	1.0686	2.15701	0	0	0	1.0686	0	0	0	1.94216	-0.727083
	PBS_ACGTTCCTCTCTTGCG-1	0.00458727	-0.0355711	SM.Bystander	1.8272	2.4365	0	0	3.08493	2.91171	0	0	0	2.4365	1.00753	0	0	0.147662	3.43213
	PBS_ACTACGAAGCTAATGA-1	-0.14932	-0.0541339	SM.Bystander	3.2935	0	4.18726	4.18726	1.27918	0	0	0	0	0	0	0	0	2.30821	3.99782
	PBS_ACTACGAAGTGATAGT-1	0.010621	-0.0381664	SM.Bystander	2.39735	0	1.09821	1.09821	2.70749	2.5644	0	0	0	2.19669	0	0	0	-0.222753	1.16397
	PBS_ACTACGACAGCTGTAT-1	-0.0454996	-0.0593	SM.Bystander	2.20564	1.78673	0	0	2.91205	1.88572	0	1.05211	0	0	0	0	0	-4.40063	0.835237
	PBS_ACTACGACAGCTTTGA-1	-0.100861	-0.043346	SM.Bystander	0.909653	0.909653	2.29261	2.29261	2.29261	1.93641	0	0.909653	0	0.909653	1.37799	0	0	2.8218	3.70424
	PBS_ACTACGAGTGCCTTCT-1	-0.126662	-0.0150517	SM.Bystander	0	2.7066	0	0	0	2.50001	0	1.33385	0	0	0	0	0	0.384317	3.54472
	PBS_ACTACGATCACCATCC-1	-0.0449299	-0.0536769	SM.Bystander	2.76758	1.96621	2.18593	2.18593	2.71088	0.630024	0	1.01353	0	0.630024	0	0	0	-4.14005	1.23119
	PBS_ACTACGATCATTTCCA-1	-0.0183756	-0.057392	SM.Bystander	1.01085	0	1.8316	1.8316	2.27621	1.50316	0	1.01085	0	2.07841	0	0	0	-1.28758	4.27416
	PBS_ACTATCTGTGTTCAGT-1	-0.0582874	-0.0669675	SM.Bystander	2.88408	0	0	0	0	0	0	0	0	3.15769	0	0	0	2.00809	-1.98707
	PBS_ACTATCTGTTCGGTTA-1	0.0455145	-0.0297018	SM.Bystander	1.96988	2.49367	0	0	2.59074	2.76048	1.54796	0	0	1.54796	0	0	0	2.34871	-0.80687
	PBS_ACTATGGAGACATAGT-1	0.0231757	-0.0178771	SM.Bystander	2.48439	2.48439	0	0	2.02766	1.68594	0	1.16277	0	0	0	0	0	2.34088	0.502566
	PBS_ACTATGGCAAGTGACG-1	0.0107004	-0.0526545	SM.Bystander	1.80834	0	1.80834	1.80834	3.13989	0.99329	0	0.99329	0	2.41597	0	0	0	0.26748	2.97921
	PBS_ACTATGGCACGCAGTC-1	-0.0285921	-0.0447761	SM.Bystander	1.31654	1.86578	3.00139	3.00139	3.04565	1.99758	0	0.64719	0	0.64719	0	0	0	-3.79814	0.968366
	PBS_ACTATGGCACTCAAGT-1	-0.0365608	-0.0739974	SM.Bystander	2.18747	0.948769	1.42673	1.42673	2.49136	0	0	0	0	1.42673	0	0	0	-0.586641	1.00653
	PBS_ACTATGGGTGGTCCCA-1	-0.062747	-0.00958674	SM.Bystander	2.02224	1.4534	0.970327	0.970327	1.77773	2.38258	0	0	0	2.52346	0	0	0	-0.833947	4.09158
	PBS_ACTATTCCAAATTGCC-1	-0.00198549	-0.0725892	SM.Bystander	2.10014	0	1.22057	1.22057	2.56075	0.952714	0	0.585767	0	1.88321	0	0	0	-5.99207	0.377857
	PBS_ACTATTCGTAACATAG-1	0.0576584	-0.0575226	SM.Bystander	2.04037	2.04037	0	0	3.25275	2.44393	0.671007	0.671007	0	1.06898	0.671007	0	0	-2.72248	1.00739
	PBS_ACTATTCGTCAATCTG-1	-0.00258061	-0.0704075	SM.Bystander	1.29696	0	1.84314	1.84314	3.25074	2.45382	0	0	0	0.634487	0	0	0	-4.53402	0.646353
	PBS_ACTATTCTCTCGCGTT-1	-0.0500871	-0.0352972	SM.Bystander	1.36385	3.19005	1.68023	1.68023	1.36385	1.36385	0	1.36385	0	0.898373	0	0	0	-0.915115	1.18289
	PBS_ACTATTCTCTGCTAGA-1	-0.0932245	-0.0466913	SM.Bystander	1.34961	1.90387	0	0	2.09677	2.09677	0	1.34961	0	1.34961	0	0	0	-1.59108	1.9225
	PBS_ACTCCCACAAGATGGC-1	0.0127912	-0.0436595	SM.Bystander	2.5314	3.12924	1.58043	1.58043	2.62877	2.42351	0.826663	1.58043	0	2.42351	0	0	0	-2.96615	3.16708
	PBS_ACTCCCAGTACAGTTC-1	-0.12463	-0.0877057	SM.Bystander	1.51862	0.783279	0.783279	0.783279	2.23221	0	0	0	0	0	0	0	0	-7.11621	0.848072
	PBS_ACTCTCGAGCCTGTGC-1	0.0221111	-0.0605829	SM.Bystander	1.63123	2.22141	0.706822	0.706822	2.32707	0.706822	0.706822	0.706822	0	2.22141	0	0	0	-1.81999	2.00702
	PBS_ACTCTCGAGTGTTGTC-1	-0.0912964	-0.0286195	SM.Bystander	2.61772	2.49456	0.950908	0.950908	1.75166	2.35407	0	0.950908	0	0.950908	0	0	0	0.510866	2.41136
	PBS_ACTCTCGCATGGAACG-1	-0.0161646	-0.0668788	SM.Bystander	0.691253	1.09609	0	0	2.63554	1.09609	0	0	0	1.09609	0	0	0	-1.5665	-1.73283
	PBS_ACTCTCGGTACAAGTA-1	-0.13694	-0.0344079	SM.Bystander	3.21558	1.22135	0	0	0	2.10112	0	2.10112	0	1.75502	0	0	0	1.78604	-3.35857
	PBS_ACTCTCGGTACTCGAT-1	-0.0613869	-0.0504581	SM.Bystander	1.57567	1.57567	2.15964	2.15964	3.00419	1.90969	0	0	0	1.35467	0	0	0	-3.00317	1.04868
	PBS_ACTCTCGTCGTTCATT-1	0.0440943	-0.0445034	SM.Bystander	2.3351	1.20376	0	0	2.97864	2.3351	0	2.3351	0	3.19156	0	0	0	1.92356	-0.191146
	PBS_ACTGATGTCTTCGATT-1	-0.052507	-0.0388786	SM.Bystander	2.35681	1.43168	0	0	2.73019	0.952763	0	0.952763	0	0	0	0	0	-2.66003	3.62122
	PBS_ACTGCAAAGTTGGCTT-1	-0.00201087	-0.049616	SM.Bystander	2.58953	0.751568	0	0	2.81448	2.67027	0	1.17577	0	1.47269	0	0	0	-2.47723	3.90385
	PBS_ACTGCAAGTCTTGAGT-1	-0.0258257	-0.033533	SM.Bystander	1.58247	2.53377	0	0	2.91243	2.16722	0	1.07619	0	0	0	0	0	0.258468	1.23865
	PBS_ACTGTCCGTCTCAAGT-1	-0.0664938	-0.0598614	SM.Bystander	2.15895	1.15975	1.68237	1.68237	3.13076	0.739349	0	0.739349	0	0	0	0	0	-3.51401	0.342683
	PBS_ACTGTCCGTGAGCTCC-1	-0.0391518	-0.0491074	SM.Bystander	1.57181	1.57181	0	0	1.57181	1.57181	0	1.06735	0	2.99956	0	0	0	1.06472	1.36389
	PBS_ACTGTCCGTGATACCT-1	-0.100251	-0.0299889	SM.Bystander	2.55728	3.13989	0	0	2.55728	2.79122	0	0	0	1.48165	0	0	0	0.837226	3.80598
	PBS_ACTGTCCGTTGTACGT-1	-0.115782	-0.0535203	SM.Bystander	2.14703	2.08187	0	0	0.963125	1.93723	0	0.732326	0	1.15052	0	0	0	-7.40882	0.433987
	PBS_ACTGTGACACAGCATT-1	-0.13104	-0.0724843	SM.Bystander	1.64184	0.527156	0	0	2.54943	2.23316	0	0.870546	0	0	0	0	0	-6.9361	-0.068465
	PBS_ACTGTGAGTACCGGAA-1	0.00701645	-0.0518765	SM.Bystander	0.724838	1.84403	0.724838	0.724838	2.69713	1.99964	0.724838	0.724838	0	1.99964	0	0	0	-2.04982	2.31851
	PBS_ACTGTGAGTCTCAGGC-1	-0.0732256	-0.0602152	SM.Bystander	2.78087	1.01019	0	0	2.00181	0	0	0.458714	0	1.01019	0	0	0	-8.16846	0.52433
	PBS_ACTGTGATCCGGACTG-1	-0.103844	-0.0258817	SM.Bystander	3.04807	2.26212	1.75434	1.75434	1.06879	1.90741	0	1.75434	0	0.670867	0	0	0	-2.11481	4.0046
	PBS_ACTGTGATCGCCAGAC-1	0.0724285	-0.0594631	SM.Bystander	1.84344	0	0	0	1.51413	0	1.01983	2.45414	0	2.28886	0	0	1.01983	1.73656	-1.40388
	PBS_ACTTAGGGTCACAGAG-1	-0.00311916	-0.0482542	SM.Bystander	2.68917	1.95975	0	0	0	0	0.926	0	0	2.15431	0	0	0	2.74403	-2.24547
	PBS_ACTTATCAGCGTCTGC-1	-0.0294853	-0.047523	SM.Bystander	0	2.50047	0	0	2.66902	0	0	1.70024	0	0	0	0	0	-0.423552	2.66939
	PBS_ACTTATCAGGGCCTCT-1	0.0516781	-0.0597478	SM.Bystander	2.56828	0	0	0	2.20043	0	0	1.84886	0	1.61232	0	0	0	2.94022	-2.03011
	PBS_ACTTATCCAATGAGCG-1	-0.097323	-0.0244909	SM.Bystander	2.00342	3.36022	3.00781	3.00781	0	1.66321	0	0	0	0	0	0	0	1.47631	2.43572
	PBS_ACTTATCCAGGAGACT-1	-0.0191231	-0.0477457	SM.Bystander	2.778	2.60803	0	0	3.05002	1.25689	0	2.14516	0	1.25689	0	0	0	-0.487238	1.48716
	PBS_ACTTATCCAGTGTACT-1	-0.100417	-0.0683329	SM.Bystander	2.50513	3.15659	0	0	2.65954	1.11336	0	0	0	2.32244	0	0	0	2.32255	3.5165
	PBS_ACTTCCGGTTGGATCT-1	-0.0137585	-0.0355813	SM.Bystander	0.870264	1.64144	2.37144	2.37144	2.37144	1.64144	0	0.870264	0	0	0	0	0	-1.85251	1.61456
	PBS_ACTTCGCAGCCTCGTG-1	-0.045465	-0.0369964	SM.Bystander	1.50384	1.83233	0	0	2.70777	0	0	0	0	0	1.01141	0	0	0.442328	1.06254
	PBS_ACTTCGCAGCTCTGTA-1	0.0297458	-0.0257946	SM.Bystander	2.30934	1.53194	0	0	2.47497	2.47497	0	1.03445	0	1.03445	0	0	0	1.87646	0.0947807
	PBS_ACTTCGCCAATAACGA-1	0.0898993	-0.0313236	SM.Bystander	2.63469	1.87875	1.04677	1.04677	2.96961	1.87875	2.12748	1.04677	0	1.54689	0	0	0	2.97172	2.88553
	PBS_ACTTCGCCATTCATCT-1	-0.0074672	-0.0273825	SM.Bystander	1.65034	1.65034	4.46912	4.46912	3.94168	1.13281	0	0	0	1.13281	1.13281	0	0	2.35144	3.97304
	PBS_ACTTCGCGTATGAAGT-1	-0.0732075	-0.0477323	SM.Bystander	2.26443	1.82057	1.3546	1.3546	2.06693	2.26443	0	0.454283	0	0.454283	0	0	0	-4.03019	0.518503
	PBS_ACTTCGCGTGAAAGTT-1	-0.0527738	-0.0639222	SM.Bystander	1.35322	2.40193	0.540848	0.540848	1.52329	2.33476	0	0.540848	0	0.540848	0	0	0	-6.85017	-0.324032
	PBS_ACTTTCAAGGGAGGAC-1	-0.0827476	-0.0465633	SM.Bystander	0.571181	1.40645	2.5897	2.5897	2.96983	1.19727	0.571181	0	0	0.932445	0	0	0	-3.59289	0.625455
	PBS_ACTTTCAGTAGTCGGA-1	0.0370186	-0.0521059	SM.Bystander	2.66027	0.979269	0.979269	0.979269	2.66027	0.979269	0	0	0	0	0	0	0	0.489114	-0.422494
	PBS_ACTTTGTCACTGAGTT-1	0.00528465	-0.0326708	SM.Bystander	2.00453	1.66426	0	0	3.36146	2.77172	0	2.00453	0	1.1445	0	0	0	0.38383	3.72052
	PBS_AGAAATGGTTGAGAGC-1	-0.0754411	-0.0546921	SM.Bystander	0	0	0	0	1.10899	2.57928	0	1.10899	0	1.10899	0	0	0	-1.49024	3.78703
	PBS_AGAAATGTCACGATCA-1	0.000181777	-0.0335736	SM.Bystander	2.84382	0	3.8353	3.8353	2.7449	1.76719	0	0	0	1.44368	0	0	0	-0.802686	2.43989
	PBS_AGAACAAAGAAGCCAC-1	-0.0175594	-0.0478532	SM.Bystander	2.85698	0	0	0	0	0	1.92575	1.7384	0	2.08348	0	0	0	2.12157	-2.2827
	PBS_AGAACAATCTCTCCGA-1	-0.0374584	-0.0435127	SM.Bystander	2.10739	2.10739	2.6135	2.6135	2.10739	1.85943	0	1.032	0	0	0	0	0	-0.131187	5.58416
	PBS_AGAACCTAGTACTCGT-1	-0.103001	-0.0539384	SM.Bystander	2.12035	1.04152	1.04152	1.04152	2.485	0	0	0	0	0	0	0	0	-0.385436	2.7436
	PBS_AGAACCTCAGAGGACT-1	0.0447174	-0.035244	SM.Bystander	1.95012	0.919241	1.38998	1.38998	2.56948	1.70877	0	0.919241	0	1.38998	0	0	0	0.815533	0.749493
	PBS_AGAACCTTCCCTCATG-1	-0.024613	-0.0199571	SM.Bystander	0	3.48571	1.0912	1.0912	2.18733	2.82273	0	1.60054	0	1.60054	0	0	0	1.54851	0.0766435
	PBS_AGAACCTTCTATCCAT-1	-0.0752402	-0.0378843	SM.Bystander	2.46334	1.30454	1.30454	1.30454	2.84002	2.66931	0	0	0	1.85192	0	0	0	1.43472	3.143
	PBS_AGAAGCGAGTATGGAT-1	-0.0254281	-0.0521446	SM.Bystander	1.725	1.725	1.40488	1.40488	2.96786	0	0	1.40488	0	0.931185	0	0	0	0.0686791	-0.752771
	PBS_AGAAGCGCACACCAGC-1	-0.128555	-0.00421892	SM.Bystander	1.6483	1.1311	3.7107	3.7107	1.1311	0	0	0	0	0	0	1.6483	0	0.354461	3.94885
	PBS_AGAAGCGCAGAAACCG-1	0.0213503	-0.0512225	SM.Bystander	1.95797	0	0	0	2.66632	2.25328	0	0.79615	0	1.76951	0	0	0	-0.288933	2.01722
	PBS_AGAAGCGGTAGGTGCA-1	-0.0956768	-0.0634534	SM.Bystander	1.27406	0	0.827531	0.827531	0.827531	1.81656	0	1.27406	0	0	0	0	0	1.7561	3.93297
	PBS_AGAAGCGGTCAGTCGC-1	-0.0484376	-0.0449397	SM.Bystander	1.16839	2.28922	0.74593	0.74593	1.6926	0.74593	0	0	0	0	0	0	0	-3.76269	0.603845
	PBS_AGAAGTACAGTGGTGA-1	-0.0583715	-0.0500544	SM.Bystander	1.52104	1.52104	0.784961	0.784961	1.52104	1.21925	0	0.784961	0	1.94041	0	0	0	-0.90392	2.18433
	PBS_AGAAGTACATGGCTAT-1	0.0285618	-0.0326607	SM.Bystander	1.94394	3.32999	0	0	2.77044	2.67201	0.914913	0	0	1.70287	0	0	0	-0.461349	1.01197
	PBS_AGAAGTATCTGCTTAT-1	-0.0146746	-0.0542228	SM.Bystander	1.86252	2.21484	1.6253	1.6253	2.05412	1.31372	0	0.858657	0	2.99772	0	0	0	1.1336	1.3025
	PBS_AGACAAAAGTGCAAAT-1	9.78266e-05	-0.0540919	SM.Bystander	0.866012	0.866012	0	0	2.69288	2.3648	0	0	0	0	0	0	0	-3.17212	3.31797
	PBS_AGACAAAGTAATGTGA-1	-0.04557	-0.0327192	SM.Bystander	2.40367	2.54483	0	0	1.79706	1.79706	0	0	0	2.40367	0	0	0	-0.122151	2.33498
	PBS_AGACAAAGTGCAAGAC-1	0.102304	-0.0403778	SM.Bystander	2.27155	0.895706	0	0	3.05809	0	0	1.3605	0	0.895706	0	0	0.895706	0.815261	-0.981651
	PBS_AGACAAAGTTAAGACA-1	-0.0477664	-0.0601571	SM.Bystander	0.969615	0	0	0	0.969615	0	0	1.45252	0	1.45252	0	0	0	2.53231	-2.19902
	PBS_AGACAAATCTACGGTA-1	-0.0796534	-0.0615025	SM.Bystander	1.07257	1.07257	0	0	1.57811	1.7591	0	0.673682	0	0.673682	0	0	0	-2.38951	2.34596
	PBS_AGACACTGTCACTCTC-1	-0.134675	-0.0466346	SM.Bystander	0.780577	2.93071	1.9335	1.9335	0.780577	2.09142	0	0	0	0.780577	0	0	0	-1.00492	3.61609
	PBS_AGACACTTCGCATTAG-1	-0.0533179	-0.0613852	SM.Bystander	1.77122	0.680877	0.680877	0.680877	2.54218	1.36783	0	1.77122	0	1.58973	0	0	0	-1.74041	3.44746
	PBS_AGACAGGCATCACAGT-1	-0.119519	-0.0733241	SM.Bystander	1.55568	1.7357	1.7357	1.7357	1.05402	1.64974	0	1.05402	0	0.65989	0	0	0	-6.22101	0.740682
	PBS_AGACAGGGTCATTCCC-1	-0.0289987	-0.0551842	SM.Bystander	0	0	0	0	0	1.59975	0	1.09054	0	1.09054	0	0	0	2.41306	-1.71225
	PBS_AGACAGGGTGAGAGGG-1	-0.0596683	-0.0472926	SM.Bystander	2.44381	0	0	0	0	1.3875	0	1.94728	0	1.3875	0.917252	0	0	2.98319	-1.74561
	PBS_AGACAGGTCTCACGAA-1	0.0161889	-0.0425054	SM.Bystander	2.07967	2.61031	1.33519	1.33519	1.88729	0.87562	0	0	0	0	0	0	0	1.86357	1.31392
	PBS_AGACCATCACTCCGGA-1	-0.0150219	-0.0346084	SM.Bystander	1.64977	2.61135	2.08065	2.08065	3.50389	2.5027	0	0	0	0	0	0	0	-0.762216	2.78325
	PBS_AGACCATGTTAGGCCC-1	-0.0928482	-0.0480562	SM.Bystander	1.44496	2.48672	3.24403	3.24403	2.37259	2.01269	0	0.499769	0	1.44496	0.499769	0	0	-7.85049	0.155391
	PBS_AGACCATTCATGAGAA-1	-0.0593615	-0.0590818	SM.Bystander	1.98718	1.02911	0.641475	0.641475	3.26499	0.641475	0.641475	0	0	1.52543	0	0	0	-4.36824	0.365107
	PBS_AGACCATTCGTGGCTG-1	0.00750069	-0.0571558	SM.Bystander	2.821	1.59907	0	0	2.89645	1.59907	0	1.28986	0	1.83491	0	0	0	-0.936073	3.92158
	PBS_AGACCCGCATGAGAAT-1	0.0607554	-0.0847279	SM.Bystander	1.0088	0.626556	0	0	2.76062	1.50065	2.17933	0.626556	0	2.07559	0	0	0	-3.70419	0.385137
	PBS_AGACCCGGTAGTGGCA-1	-0.0545173	-0.0252814	SM.Bystander	1.54024	1.23657	1.23657	1.23657	3.08064	2.96158	0	0	0	0	0	0	0	2.43334	3.92759
	PBS_AGACTCAAGGTCATAA-1	-0.133791	-0.074719	SM.Bystander	2.1119	2.36886	0.591725	0.591725	2.36886	1.76518	0	0.591725	0	1.23002	0	0	0	-6.80153	0.504144
	PBS_AGAGAATCATGATCTG-1	0.0309582	-0.0269898	SM.Bystander	3.80252	2.2349	2.60404	2.60404	2.74757	2.43641	0	0	0	2.60404	0	0	0	3.07401	3.50241
	PBS_AGAGAATGTAACCAGG-1	-0.0497883	-0.0480603	SM.Bystander	2.12175	1.77447	2.12175	2.12175	2.75312	0.799438	0	0.799438	0	0.799438	0	0	0	-0.840811	0.426031
	PBS_AGAGAGCAGTTCTCTT-1	-0.0392737	-0.0231744	SM.Bystander	1.28228	1.82611	2.43531	2.43531	1.59072	2.31421	0	0	0	1.59072	0	0	0	-1.34356	1.79098
	PBS_AGAGAGCCACATACTG-1	0.00806259	-0.0255663	SM.Bystander	3.55739	1.73097	4.50893	4.50893	3.30791	1.41036	0	0	0	1.97336	0	0	0	2.45318	4.01353
	PBS_AGAGAGCCAGAAATTG-1	-0.0105671	-0.0505007	SM.Bystander	2.66774	0	0	0	3.00337	1.90895	0	0	0	2.52509	0	0	0	2.90023	3.73465
	PBS_AGAGAGCGTAGCTTGT-1	-0.078327	-0.0628285	SM.Bystander	0.526786	1.49681	0	0	0.870022	1.97981	0.870022	0	0	0	0	0	0	-3.68636	0.486562
	PBS_AGAGAGCGTAGGGAGG-1	0.0347466	-0.0505374	SM.Bystander	2.67899	0.857405	0	0	0	0.857405	0.857405	2.2129	0	2.2129	0	0	0	2.63232	-1.59089
	PBS_AGAGAGCGTGTCCACG-1	-0.133223	-0.0566219	SM.Bystander	2.60287	2.10879	0	0	1.83485	1.83485	0	0.839863	0	0.505627	0	0	0	-7.1972	-0.0928694
	PBS_AGAGCAGAGTTCCGTA-1	-0.0456627	-0.0307279	SM.Bystander	2.82735	2.10748	2.90941	2.90941	2.98526	1.67457	0	1.35867	0	0	0	0	0	-1.31654	2.93836
	PBS_AGAGCAGGTTTCCCAC-1	-0.0100286	-0.0480576	SM.Bystander	2.22619	1.97385	0	0	2.66929	1.12041	0	0.709541	0	1.81894	0	0	0	-0.798293	1.22959
	PBS_AGAGCAGTCCACGAAT-1	0.0955175	-0.0105301	SM.Bystander	1.37225	0.905069	0	0	3.36626	0.905069	1.37225	1.92984	0	3.07313	0	0	0	1.58667	0.0182521
	PBS_AGAGCAGTCCAGCTCT-1	-0.0540592	-0.0379172	SM.Bystander	1.38569	0	2.56421	2.56421	3.09028	1.94522	0	1.38569	0	0	0	0	0	0.312459	5.00982
	PBS_AGAGCCCAGTTGTCGT-1	-0.0613262	-0.0614906	SM.Bystander	2.19305	1.01865	0.63378	0.63378	3.37797	0.63378	0	0.63378	0	0	0	0	0	-2.79507	1.33498
	PBS_AGAGCCCCAAATTGGA-1	0.0427779	-0.0755326	SM.Bystander	1.92258	0.548018	0	0	3.27879	1.36591	0.548018	0.900015	0	1.80972	0	0	0	-4.91721	0.680238
	PBS_AGAGCCCCAAGCGCTC-1	-0.0984388	-0.0610899	SM.Bystander	2.49044	0	0	0	0	0	0	2.06896	0	2.86789	0	0	0	2.69907	-1.91654
	PBS_AGAGCCCCAATCCTAG-1	0.056101	-0.0496788	SM.Bystander	0.584569	0.584569	1.42956	1.42956	3.27393	1.60364	0.584569	1.21866	0	1.88092	0	0	0	-1.41816	-1.47387
	PBS_AGAGCCCCAGCTTCGG-1	-0.068928	-0.0438841	SM.Bystander	2.88127	0.752576	1.88893	1.88893	2.04572	1.47416	0	1.17709	0	0.752576	0	0	0	-0.0718386	-0.689369
	PBS_AGAGCCCTCCCGAACG-1	0.0288891	-0.041688	SM.Bystander	1.51713	0	0	0	2.55442	2.35052	0	0.782247	0	2.23052	0	0	0	2.33994	0.697183
	PBS_AGATAGACATTCATCT-1	-0.00362994	-0.0633111	SM.Bystander	1.07524	1.76245	1.07524	1.07524	2.04865	0.675667	0	0.675667	0	1.07524	0	0	0	-3.45717	3.08359
	PBS_AGATAGAGTTCCGGTG-1	0.00566658	-0.0429628	SM.Bystander	2.70494	0	0	0	2.47256	1.41118	0	1.41118	0	2.89338	0	0	0	0.872867	0.140241
	PBS_AGATCCACAGACCCGT-1	-0.0230648	-0.0676909	SM.Bystander	0	0	0	0	1.53272	0	0	1.0351	0	1.0351	0	0	0	0.359852	-0.590483
	PBS_AGATCCAGTCCGGATC-1	-0.103152	-0.0461333	SM.Bystander	0	1.6072	0	0	0	0	0	0	0	0	1.6072	0	0	-7.92501	0.887813
	PBS_AGATCCATCACCTTAT-1	-0.0652045	-0.0401081	SM.Bystander	2.94558	1.6104	0	0	0	1.94694	0	0	0	1.94694	0	0	0	3.03949	-2.83115
	PBS_AGATCCATCGGAGATG-1	-0.0900873	-0.0528905	SM.Bystander	0	0	1.20786	1.20786	1.20786	2.0843	0	0	0	0	0	0	0	-0.885411	2.21973
	PBS_AGATCGTAGACGGTTG-1	0.00547129	-0.0356231	SM.Bystander	2.09287	2.09287	1.74725	1.74725	2.64131	1.21473	0	0.781476	0	0.781476	0	0	0	-1.24603	1.50092
	PBS_AGATCGTGTGTAAATG-1	-0.065915	-0.04567	SM.Bystander	0	1.13281	1.65034	1.65034	3.26776	1.13281	0	0	0	2.612	0	0	0	-2.3466	2.39044
	PBS_AGATCGTTCTGCATGA-1	-0.0171348	-0.0645696	SM.Bystander	2.05425	1.48172	0	0	3.42603	0.615252	0.615252	0	0	0.993343	0	0	0	-1.62076	-0.866546
	PBS_AGATGCTAGAAGCGGG-1	0.0327453	-0.036104	SM.Bystander	1.66079	0	0	0	2.89336	1.14159	0	1.66079	0	1.66079	0	0	0	0.331933	-0.699861
	PBS_AGATGCTAGATTGACA-1	-0.0846522	-0.027262	SM.Bystander	1.28662	0	1.28662	1.28662	2.4408	2.4408	0	2.18173	0	1.28662	0	0	0	-0.104715	5.54161
	PBS_AGATGCTAGGTGGTTG-1	-0.0761528	-0.059545	SM.Bystander	1.28012	0.832271	0	0	2.7268	1.28012	0	0.832271	0	0	0	0	0	-2.4463	-0.0164725
	PBS_AGATGCTAGTAATACG-1	0.0687904	-0.0207114	SM.Bystander	0	1.14304	0	0	2.76971	2.76971	0	1.14304	0	2.62596	0	0	0	-0.385347	3.57681
	PBS_AGATGCTGTCACCCTT-1	-0.0223385	-0.044989	SM.Bystander	1.83601	1.9914	2.44608	2.44608	3.60675	1.42621	0	1.42621	0	0	0	0	0.719933	-2.48174	0.253293
	PBS_AGCATCAAGCACCCAC-1	0.0922145	-0.0503857	SM.Bystander	0.833373	1.28153	0.833373	0.833373	2.31327	1.82524	0	0.833373	0	0.833373	0	0	0	-1.63439	4.43403
	PBS_AGCATCAAGGCATTTC-1	0.00775664	-0.056465	SM.Bystander	0.914106	2.13685	1.38356	1.38356	3.08756	0	0	1.38356	0	0	0	0	0	-0.242	1.26819
	PBS_AGCATCACACATATCG-1	0.0747562	-0.0547202	SM.Bystander	2.53765	0	0	0	2.83431	1.92059	0.898632	0.898632	0	0.898632	0	0	0	2.35588	-0.209267
	PBS_AGCATCACAGCATGCC-1	0.0335209	-0.0649018	SM.Bystander	2.84174	2.12093	0.90332	0.90332	2.12093	0	0	0	0	2.12093	0	0	0	-0.164522	3.80971
	PBS_AGCATCAGTAGACTGG-1	-0.0603479	-0.051378	SM.Bystander	2.36239	2.04529	1.91247	1.91247	2.90741	0.673776	0	0.673776	0	1.75926	0	0	0	-1.85254	0.882622
	PBS_AGCATCAGTATTTCGG-1	0.0154343	-0.0530202	SM.Bystander	2.20079	2.91251	0	0	3.54001	1.8492	0	0	0	0	0	0	0	-1.42116	2.23036
	PBS_AGCATCAGTTAGGAGC-1	0.0774278	-0.0657126	SM.Bystander	2.24508	0	0	0	2.08372	1.33861	1.89122	1.89122	0	1.89122	0	0	0	1.96041	-1.70775
	PBS_AGCATCAGTTGCGGCT-1	0.0443016	-0.0627756	SM.Bystander	1.73512	0	0	0	3.55119	2.08	0	0.773531	0	1.73512	0	0	0	-2.18411	3.53527
	PBS_AGCATCATCCTAGCGG-1	-0.02083	-0.0509916	SM.Bystander	0	1.48095	0	0	2.68023	1.7101	0	0	0	0	0	0	0	-1.17192	0.482669
	PBS_AGCATCATCGCCGTGA-1	-0.125612	-0.0662644	SM.Bystander	2.33595	2.08	0.938655	0.938655	1.73512	1.58747	0	1.41417	0	0.938655	0	0	0	-7.9931	0.103377
	PBS_AGCCAATAGCAGGGAG-1	-0.0559983	-0.0468078	SM.Bystander	2.64827	1.52188	1.22	1.22	2.64827	1.52188	0	0	0	0.785545	0	0	0	-1.01456	-0.380843
	PBS_AGCCAATAGGCGTCCT-1	-0.107121	-0.0786914	SM.Bystander	2.34732	3.11326	0.620454	0.620454	1.27517	1.00046	0.620454	1.66749	0	1.94854	0	0	0	-7.65219	0.887773
	PBS_AGCCAATCATCGTGCG-1	-0.0166273	-0.0477852	SM.Bystander	2.26289	0.890001	1.90814	1.90814	2.97842	1.66872	0	0	0	0	0	0	0	2.5428	3.46207
	PBS_AGCCAATGTACCGGCT-1	-0.0380946	-0.079012	SM.Bystander	0.871798	0	2.32969	2.32969	2.01388	0.656209	0	0.871798	0	1.88173	0	0	0	-6.44567	0.089105
	PBS_AGCCACGAGGGCAACT-1	-0.0707286	-0.0611186	SM.Bystander	1.31025	0.964797	1.93955	1.93955	1.56652	1.44657	0.432703	0	0	0.964797	0	0	0	-6.71069	0.574918
	PBS_AGCCACGGTCGTATGT-1	-0.0137419	-0.0298714	SM.Bystander	1.93451	0	3.54242	3.54242	3.7482	2.55267	0	0	0	0	0	0	0	-0.134592	5.54502
	PBS_AGCCACGGTGCCTTCT-1	-0.00779673	-0.0939512	SM.Bystander	0	0.392187	1.57727	1.57727	2.79526	1.22409	0	0.673164	0	1.35617	0	0	0	-6.15673	0.607615
	PBS_AGCCAGCAGACAACTA-1	-0.0695883	-0.0523301	SM.Bystander	2.59251	0	1.34887	1.34887	2.35235	1.56947	0	0	0	1.06542	0	0	0	2.86104	3.98961
	PBS_AGCCAGCAGGGAGGAC-1	-0.0777318	-0.0492231	SM.Bystander	1.30454	1.85192	0	0	1.85192	1.85192	0	1.85192	0	1.30454	0	0	0	2.11955	0.99304
	PBS_AGCCAGCGTGATGAAT-1	-0.0192287	-0.0422584	SM.Bystander	0.632082	1.97	2.28394	2.28394	3.01522	1.29324	0	1.01633	0	1.83882	0	0	0.632082	0.200612	2.20767
	PBS_AGCCAGCGTGGTCTCG-1	-0.0773523	-0.0601614	SM.Bystander	1.33659	1.6504	1.13286	1.13286	2.71006	0.531515	0	0.531515	0	0.876725	0	0	0	-3.61012	0.686558
	PBS_AGCCAGCTCATTGTTC-1	-0.0970034	-0.0805273	SM.Bystander	0.905333	0.551801	0	0	2.35829	1.166	0	0	0	0	0	0	0	-7.04379	0.62314
	PBS_AGCCAGCTCGCCTTGT-1	-0.000835573	-0.0318993	SM.Bystander	3.23387	2.16312	0	0	2.30071	0.825507	0.825507	2.16312	0	2.00353	0	0	0	2.44845	-0.662817
	PBS_AGCGATTAGACCAACG-1	0.0044482	-0.0467194	SM.Bystander	1.51769	0.782634	0.782634	0.782634	2.9343	2.09474	2.35117	0.782634	0	1.21623	0	0	0	-1.34573	1.87443
	PBS_AGCGATTGTCTAGGCC-1	0.0120545	-0.0644586	SM.Bystander	1.87807	0.802584	0	0	2.43939	1.40567	0.802584	0.479737	0	1.96802	0	0	0	-2.68117	0.623039
	PBS_AGCGCCAAGCCACAAG-1	0.0743193	-0.0360972	SM.Bystander	1.69556	2.43209	0	0	3.26633	2.43209	0	1.37788	0	2.43209	0	0	0	1.82429	0.258995
	PBS_AGCGCCACACCGGTCA-1	0.048774	-0.0503824	SM.Bystander	1.73673	1.97939	0	0	2.98138	1.97939	0	0	0	0	0	0	0	-1.44532	3.39226
	PBS_AGCGCCACATGGCCAC-1	-0.0411184	-0.0467989	SM.Bystander	2.14582	0	1.25743	1.25743	2.60873	1.25743	0	0	0	1.7972	0	0	0	3.16348	-0.47426
	PBS_AGCGCCAGTACGCTAT-1	0.00610088	-0.0700188	SM.Bystander	1.98424	1.64526	0	0	2.23695	2.23695	0	0	0	2.74972	0	0	0	-0.244564	4.66652
	PBS_AGCGCCAGTGTCCGTG-1	0.113897	-0.0548864	SM.Bystander	1.64402	0	0.872122	0.872122	2.49616	0	1.8822	1.64402	0.872122	2.07442	0	0	0	2.37248	-1.2001
	PBS_AGCGCCAGTTAAGAAC-1	0.0361897	-0.0501924	SM.Bystander	2.85551	0	0	0	2.41944	1.96624	0	2.2183	0	3.31865	0	0	0	1.80524	-0.12239
	PBS_AGCGCCATCGTAACCA-1	-0.0607136	-0.0759227	SM.Bystander	2.16508	0	0	0	1.91493	1.35924	0	1.0746	0	1.0746	0	0	0	-2.62823	2.97045
	PBS_AGCGCTGAGATGTTGA-1	-0.0282758	-0.0432155	SM.Bystander	2.65064	0.839975	0	0	0.839975	2.32378	1.83502	0	0	0.839975	0	0	0	-1.73007	0.344
	PBS_AGCGCTGAGCGCCTTG-1	0.101569	-0.0414063	SM.Bystander	2.56431	1.15698	2.3806	2.3806	2.71945	1.45172	0.737239	0.737239	0	1.67908	0	0	0.737239	-0.495254	-0.782621
	PBS_AGCGCTGCAGACGATG-1	-0.0977681	-0.0478166	SM.Bystander	1.97066	2.22288	0	0	2.42412	0	0	0	0	1.11791	0	0	0	0.755454	2.45394
	PBS_AGCGCTGCAGGAGGAG-1	0.0863486	-0.0378974	SM.Bystander	2.09551	0.886212	2.09551	2.09551	2.62708	1.90266	0	0.886212	0	0.886212	0	0	0	-0.319098	1.99751
	PBS_AGCGCTGCATGATCTG-1	-0.0940637	-0.0312675	SM.Bystander	1.66512	2.25891	2.52013	2.52013	2.09727	1.90436	0	0.887387	0	1.66512	0	0	0	-2.9499	3.50424
	PBS_AGCGCTGGTCATCCCT-1	-0.0396318	-0.0421541	SM.Bystander	2.29894	2.58964	2.17964	2.17964	2.81459	1.47278	0	0.751627	0	0	0	0	0	-1.38108	2.89158
	PBS_AGCGCTGTCCGAGATT-1	-0.0549893	-0.0613212	SM.Bystander	2.30826	0	0	0	2.88936	1.70991	0	1.48078	0	0	0	0	0	-2.30022	1.75789
	PBS_AGCGTATAGCGCTTCG-1	0.0305194	-0.0628105	SM.Bystander	2.57199	0	0	0	1.76418	0	0	2.11084	0	2.7415	0	0	0	3.0865	-2.95731
	PBS_AGCGTATAGGCATGCA-1	0.0317797	-0.0497264	SM.Bystander	1.745	1.21282	0	0	2.34677	2.22682	0	0	0	1.5139	0	0	0	-0.305536	2.80301
	PBS_AGCGTATAGTCTCGTA-1	-0.0194027	-0.0572894	SM.Bystander	1.88371	0	0	0	3.2831	0.749326	0	0	0	1.46942	0	0	0	-1.11112	2.15186
	PBS_AGCGTATCAGCGAGTA-1	0.0449565	-0.0566739	SM.Bystander	1.65109	0.61114	0	0	1.93119	1.47479	0	1.26062	0	1.65109	0	0	0	2.52866	3.75223
	PBS_AGCGTATGTCGTCATA-1	-0.052737	-0.0493718	SM.Bystander	1.58524	2.01056	0.830076	0.830076	2.80469	2.30802	0	0	0	0	0	0	0	-2.54768	3.27392
	PBS_AGCGTATGTTGGGCCT-1	0.0579521	-0.0642015	SM.Bystander	1.11561	0.861883	0	0	1.6298	0.521058	1.86725	0.521058	0	1.75555	0	0	0.521058	-0.313707	-1.12283
	PBS_AGCGTATTCACTGCTC-1	0.0187668	-0.0547896	SM.Bystander	2.62226	1.03809	0	0	2.48014	2.31442	0	0	0	2.31442	0	0	0	-3.29582	3.71445
	PBS_AGCGTATTCCACGGGT-1	0.0212466	-0.0529072	SM.Bystander	2.06836	0.868092	0	0	2.86724	1.63843	0	0	0	1.32567	0	0	0	-1.0429	1.42533
	PBS_AGCGTATTCGCCTCTA-1	-0.141868	-0.0744784	SM.Bystander	1.76799	0.795149	0	0	1.76799	1.65855	0	0.474609	0	1.86663	0	0	0	-7.38009	-0.0784493
	PBS_AGCGTCGAGAGTCAAT-1	-0.0354427	-0.0608807	SM.Bystander	0	0	2.67913	2.67913	2.86111	2.45651	0.67776	1.07804	0	0.67776	0	0	0	-6.60365	-0.168946
	PBS_AGCTACAAGATTGATG-1	-0.00539323	-0.0457071	SM.Bystander	2.87909	1.81948	0	0	2.00966	1.27657	0	0.829493	0	0	0	0	0	-1.85512	2.38992
	PBS_AGCTACAAGTAGAATC-1	-0.00391635	-0.0429029	SM.Bystander	1.50507	0	0	0	2.27841	0	0	1.50507	0	1.50507	0	0	0	1.27736	-0.432172
	PBS_AGCTACATCTCAATCT-1	-0.109517	-0.0593339	SM.Bystander	2.02082	1.67952	0.737523	0.737523	2.71996	2.15585	0	0	0	0	0.737523	0	0	-2.49859	2.65094
	PBS_AGCTCAACACATATCG-1	-0.0737857	-0.0513835	SM.Bystander	0.866012	1.87328	0	0	0.866012	1.63554	0	1.87328	0	2.3648	0	0	0	-0.0772382	2.97327
	PBS_AGCTCAAGTGAGAACC-1	-0.130622	-0.0754195	SM.Bystander	1.50794	1.50794	0.878366	0.878366	1.50794	1.33866	0	0	0	0.878366	0	0	0	-6.85302	-0.130274
	PBS_AGCTCAATCCTTTGAT-1	-0.0460617	-0.0324193	SM.Bystander	1.06163	1.06163	1.06163	1.06163	2.1476	1.06163	0	0	0	0	0	0	0	-0.814527	-1.90827
	PBS_AGCTCAATCTAAGCGT-1	-0.0315108	-0.0546374	SM.Bystander	0	1.96754	1.24163	1.24163	2.26325	0.802279	0	0.802279	0	2.12629	0	0	0	-2.47522	3.42043
	PBS_AGCTTCCTCACTGGGC-1	-0.105937	-0.0377672	SM.Bystander	2.34336	2.50955	0	0	1.05891	2.14394	0	0	0	2.34336	0	0	0	3.95916	-2.15787
	PBS_AGGAAATCACCGCTAG-1	-0.0702703	-0.0356583	SM.Bystander	2.61522	3.27111	0	0	3.14299	0	0	1.42733	0	0	0	0	0	-0.134073	3.88261
	PBS_AGGAAATGTCACAGTT-1	-0.0531397	-0.0385784	SM.Bystander	1.8722	2.12067	1.54081	1.54081	3.52681	2.12067	0	0	0	1.54081	0	0	0	0.265166	0.845837
	PBS_AGGAAATGTTCTCGTC-1	-0.0180463	-0.0380881	SM.Bystander	2.40154	3.16084	1.25563	1.25563	3.93576	2.6064	0	0	0	0	0	0	0	0.615494	2.53754
	PBS_AGGAAATTCGGTGAAG-1	-0.0901339	-0.0567444	SM.Bystander	0.960031	1.66734	2.07749	2.07749	2.20375	1.76393	0	0	0	0	0	0	0	-7.89862	0.52575
	PBS_AGGAATAAGCCTGAAG-1	-0.026227	-0.0637705	SM.Bystander	1.86457	1.57219	1.57219	1.57219	2.15576	2.09052	1.57219	0.737466	0	0	0.435228	0	0.435228	-6.86805	-0.335024
	PBS_AGGAATATCCATATGG-1	-0.0445048	-0.044401	SM.Bystander	1.81997	0.710171	0.710171	0.710171	2.10905	2.33302	0	0.710171	0	1.12125	0	0	0	-1.14858	-0.359014
	PBS_AGGACGATCAGAGCGA-1	-0.0116126	-0.0541466	SM.Bystander	2.58083	2.31808	0	0	2.15526	1.96067	0	0	0	1.39922	0	0	0	-2.38952	3.7215
	PBS_AGGACGATCATCCTAT-1	-0.00158856	-0.0258821	SM.Bystander	1.19759	2.32714	2.53057	2.53057	3.1831	1.72709	0	1.19759	0	1.72709	0	0	0	1.07153	-0.140486
	PBS_AGGACTTCATCAGTGT-1	0.121658	-0.048068	SM.Bystander	1.289	0	1.59812	1.59812	3.48277	1.83391	0	0.839228	0	1.289	0	0	0	-0.925632	-0.085194
	PBS_AGGACTTGTTACCCTC-1	-0.1062	-0.01805	SM.Bystander	2.24956	2.13098	1.13812	1.13812	1.99642	1.99642	0	1.43063	0	2.82771	0	0	0	-1.30949	3.03143
	PBS_AGGAGGTAGAACGTGC-1	-0.0298824	-0.0493263	SM.Bystander	2.29445	2.29445	0	0	3.10931	2.29445	0	0	0	2.6017	0	0	0	0.439003	-0.0236654
	PBS_AGGATAAAGAACGTGC-1	-0.0285233	-0.0515015	SM.Bystander	1.30383	0	0	0	2.6684	1.30383	0	0.638931	0	1.02565	0	0	0	-2.29996	0.659692
	PBS_AGGATAAAGTATGACA-1	-0.0244887	-0.0750267	SM.Bystander	1.7874	1.24903	1.55401	1.55401	1.97649	2.05912	0	1.24903	0	1.88641	0	0	0	-7.99685	0.859444
	PBS_AGGATAACAACACGAG-1	-0.0586406	-0.049098	SM.Bystander	1.71784	1.03992	3.34762	3.34762	2.40328	1.03992	0	0.649454	0	0	0	0	0	-0.30953	2.56746
	PBS_AGGATAAGTGGTATGG-1	-0.00690945	-0.056377	SM.Bystander	2.25059	2.68029	0	0	2.41519	0.992755	0	0	0	1.48099	0	0	0	1.33211	0.923044
	PBS_AGGATCTCAAAGCTAA-1	0.0272167	-0.0396265	SM.Bystander	2.11156	1.36212	0	0	2.9138	1.67834	0	1.36212	0	1.36212	0	0	0	-1.26529	1.51511
	PBS_AGGATCTCAGCTGAAG-1	0.0325517	-0.0235827	SM.Bystander	1.07594	2.67616	1.07594	1.07594	3.33429	1.07594	0	1.07594	0	1.58217	0	0	0	0.0327907	1.46335
	PBS_AGGATCTTCAAATGCC-1	0.0286519	-0.0392098	SM.Bystander	3.18063	2.45479	0	0	1.84403	1.84403	1.02029	0	0	1.02029	0	0	0	1.74845	-1.75222
	PBS_AGGATCTTCACTCGAA-1	0.0901973	-0.0427815	SM.Bystander	2.96669	3.1404	3.19218	3.19218	3.33317	1.54447	0	0	0	0	0	0	0	-2.4649	1.56669
	PBS_AGGCATTAGCGTACAG-1	-0.0649165	-0.0733445	SM.Bystander	0.941651	0	0.941651	0.941651	2.48069	0	0	1.4179	0	0	0	0	0	-0.782267	0.715401
	PBS_AGGCATTGTGTTATCG-1	-0.00538107	-0.0309834	SM.Bystander	0.849437	1.61243	1.302	1.302	2.5684	1.61243	0	0.849437	0	1.302	0	0	0	-0.367122	1.15666
	PBS_AGGCATTTCACGACTA-1	-0.026566	-0.0433941	SM.Bystander	0.769466	0	1.7289	1.7289	2.84611	1.49869	0	0	0	1.19913	0	0	0	-2.59165	2.0311
	PBS_AGGCATTTCACTTATC-1	-0.0263582	-0.028589	SM.Bystander	3.22829	2.11275	0	0	2.57401	0	0	0	0	1.23071	0	0	0	-0.14809	3.75397
	PBS_AGGCCACGTAGCGCTC-1	-0.120569	-0.0677339	SM.Bystander	2.90931	1.39038	0	0	1.95057	1.56244	0	0.919558	0	0.919558	0	0	0	-7.8208	0.851743
	PBS_AGGCCACTCCATCACC-1	-0.072857	-0.0341126	SM.Bystander	0	0.515863	0	0	0	0	0	0	0	0	0	0	0	-1.059	-0.159766
	PBS_AGGCTGCAGCAGGTCA-1	-0.164413	-0.0650851	SM.Bystander	0.763851	0.763851	0.763851	0.763851	1.49056	2.06422	0	0.763851	0	0.763851	0	0	0	-6.76906	0.52993
	PBS_AGGCTGCAGCGAATGC-1	-0.00582478	-0.057769	SM.Bystander	1.62018	2.20915	1.91566	1.91566	2.62039	1.19893	0	0.45688	0	0	0	0	0	-4.70961	0.47966
	PBS_AGGCTGCCACATACGT-1	-0.185658	-0.0525237	SM.Bystander	1.95549	1.10607	0	0	0.698744	1.80107	0	0.698744	0	0.698744	0	0	0	-1.09202	4.05827
	PBS_AGGCTGCCACTGTGAT-1	0.0227836	-0.0333177	SM.Bystander	2.26276	0	0	0	2.00918	2.46487	1.14816	0	0	2.90247	0	0	1.14816	2.27478	-0.918498
	PBS_AGGCTGCGTCCTGTCT-1	-0.0357431	-0.0404208	SM.Bystander	1.45844	0	0	0	0	1.45844	0	1.45844	0	2.02795	0	0	1.45844	3.27819	-2.8477
	PBS_AGGCTGCTCATGGAGG-1	0.0601763	-0.0440171	SM.Bystander	2.90032	0.80072	0.80072	0.80072	1.23962	1.23962	0.80072	0.80072	0	1.96511	0	0	0	-0.19541	0.195916
	PBS_AGGGAGTCACTGCATA-1	-0.0599086	-0.0413074	SM.Bystander	2.26411	2.26411	1.66983	1.66983	2.14531	1.85459	0	0	0	0.731319	0	0	0	-1.5217	1.40214
	PBS_AGGGAGTCAGCCATTA-1	-0.215924	-0.0225224	SM.Bystander	1.64526	0.873014	0	0	0	1.8835	0	0	0	0	0	1.8835	0	0.200707	4.09988
	PBS_AGGGAGTCATGGGATG-1	0.0131013	-0.0464789	SM.Bystander	3.55144	1.68953	0	0	2.12365	0.905157	0	1.37236	0	1.37236	0	0	0	1.10394	0.197411
	PBS_AGGGAGTTCACCTTGC-1	0.0608165	-0.044055	SM.Bystander	2.08829	1.34246	1.34246	1.34246	2.24975	1.89566	1.65683	0	0	1.65683	0	0	0	-1.44767	1.15978
	PBS_AGGGAGTTCCGAGATT-1	-0.0554372	-0.0654617	SM.Bystander	1.64234	0.870909	2.1564	2.1564	1.88043	1.32924	0	0.870909	0	0.527412	0	0	0	-3.66844	0.489712
	PBS_AGGGCCTCACCTGTCT-1	-0.0721937	-0.0556796	SM.Bystander	1.52384	2.73172	0.786911	0.786911	2.10164	0.786911	0	1.22177	0	1.22177	0	0	0	0.985218	2.24567
	PBS_AGGGCCTCACTATCGA-1	0.0565224	-0.054545	SM.Bystander	1.97203	0	1.40919	1.40919	2.32999	1.7297	0	1.7297	0	2.59305	0	0	0	1.72617	0.760727
	PBS_AGGGCCTGTGAGTTTC-1	0.0462075	-0.0528722	SM.Bystander	2.19344	0	0	0	1.84224	0	0	0	0	1.29619	0	0	1.29619	2.13247	-2.1003
	PBS_AGGGCTCAGTCGAAAT-1	-0.0360146	-0.0487855	SM.Bystander	0.979166	0.979166	1.46429	1.46429	2.23121	0.979166	0	0.979166	0	0.979166	0	0	0	1.19032	-0.350943
	PBS_AGGGCTCCAACACGAG-1	0.0907748	-0.0603865	SM.Bystander	0.976475	0	0	0	2.39156	0	1.46098	2.03082	0	2.22737	0	0	0	2.40554	-1.7944
	PBS_AGGGCTCCACTAACGT-1	-0.001069	-0.0272607	SM.Bystander	1.35035	1.90472	0	0	0	2.72745	1.35035	1.35035	0	2.52052	0	0	0	2.16469	0.215631
	PBS_AGGGCTCGTTAAGCAA-1	0.0042105	-0.0450842	SM.Bystander	0	1.15855	0	0	2.47877	1.15855	0	1.15855	0	1.15855	0	0	0	3.03563	-0.279651
	PBS_AGGGCTCTCCTGTAGA-1	-0.0702189	-0.0550647	SM.Bystander	2.72045	3.41181	0	0	2.14785	1.06181	0	1.74555	0	2.78086	0	0	0	-0.635563	2.88593
	PBS_AGGGTCCAGCCTCACG-1	-0.0771776	-0.0261757	SM.Bystander	2.24017	2.24017	1.472	1.472	2.04329	0.985436	0	1.472	0	1.472	0	0	0	1.3113	2.28839
	PBS_AGGGTCCCAATGAACA-1	-0.0662262	-0.0389173	SM.Bystander	1.62983	2.79644	2.10172	2.10172	2.42103	2.66268	0	0	0	0.705938	0	0	0	-3.65992	0.710006
	PBS_AGGGTCCTCCAACCGG-1	0.196206	-0.03335	SM.Bystander	0	3.14954	1.81677	1.81677	2.99025	0.999649	1.48945	0.999649	0	1.48945	0	0	0	1.29244	0.548842
	PBS_AGGGTCCTCCGAGTGC-1	-0.122411	-0.0585103	SM.Bystander	2.5471	1.70963	2.21359	2.21359	2.95009	2.10938	0	0	0	0.644685	0	0	0	-3.92064	0.501106
	PBS_AGGGTGAAGGGTAATT-1	0.0844308	-0.0744945	SM.Bystander	2.12344	1.10102	0	0	3.13894	0.51227	0.84936	0	0	1.73757	0	0	0	-3.70781	0.31451
	PBS_AGGGTGAAGTCATCCA-1	-0.00933423	-0.078355	SM.Bystander	1.64844	0.985646	0	0	3.67957	0.985646	0	0.985646	0	1.47226	0	0	0	-4.22238	0.539916
	PBS_AGGGTGACAGACCAAG-1	0.0765907	-0.0569687	SM.Bystander	1.25	1.25	0.808783	0.808783	2.2738	1.25	1.25	0	0	0	0	0	0	1.21458	-0.485076
	PBS_AGGGTGAGTACAGGTG-1	0.0496608	-0.0543941	SM.Bystander	1.22508	0	0	0	1.22508	0	0	2.36252	0	2.56665	0	0	0	2.70326	-0.553948
	PBS_AGGGTGATCAGACAAA-1	0.00114116	-0.0386318	SM.Bystander	2.39801	2.27738	0	0	2.60281	1.98111	2.14018	0	0	1.55824	0	0	0	2.90994	0.195674
	PBS_AGGGTTTAGTGTAGAT-1	-0.00800082	-0.0691818	SM.Bystander	3.02447	0.874967	0	0	2.9541	0.874967	0	0.874967	0	2.23994	0	0	0	-1.83818	1.67759
	PBS_AGGGTTTGTTGATGTC-1	-0.0327928	-0.0442026	SM.Bystander	0.867531	0.867531	3.25264	3.25264	2.94198	1.32496	0	0	0	0.867531	0	0	0	-1.96488	0.814884
	PBS_AGGTAGGCATACAGCT-1	0.0624256	-0.0327644	SM.Bystander	2.77765	3.13731	0	0	1.91699	2.21054	0	0	0	2.77765	0	0	0	-0.828912	2.33158
	PBS_AGGTAGGTCCATACTT-1	-0.00121402	-0.0490463	SM.Bystander	1.53944	2.6259	1.32082	1.32082	2.6259	1.32082	0	1.04063	0	1.71874	0	0	0	-3.88728	0.55797
	PBS_AGGTCATGTGCCGTAC-1	0.00473909	-0.0672171	SM.Bystander	1.3624	0	0.677284	0.677284	2.80314	0	0	0.677284	0	2.05151	0	0	0	2.32519	-1.1788
	PBS_AGGTCTAAGGCCCACT-1	0.0151012	-0.0745049	SM.Bystander	2.34166	0.812322	1.6838	1.6838	2.88577	1.25455	0	0	0	1.98316	0	0	0	-3.47374	2.75827
	PBS_AGGTCTAAGGCTTTCA-1	-0.0689911	-0.0687721	SM.Bystander	0	0	2.12664	2.12664	1.54614	2.03444	0.907179	0.553116	0	0	0	0	0	-6.94565	0.676811
	PBS_AGGTCTACATGGCCCA-1	0.0661788	-0.0707917	SM.Bystander	2.5339	0	0	0	2.41164	1.36114	0	0	0	1.36114	0	0	0	3.28294	-1.49965
	PBS_AGGTCTAGTGCCGTTG-1	0.104755	-0.0299381	SM.Bystander	2.63345	2.10154	3.11513	3.11513	3.4839	1.35364	0	0	0	0	0	0	0	2.88316	3.78625
	PBS_AGGTCTATCCACTTTA-1	0.00486396	-0.0447425	SM.Bystander	2.13878	0	2.77122	2.77122	3.20018	1.43736	0	0.727482	0	2.13878	0	0	0	-2.24687	3.29397
	PBS_AGGTCTATCCTTGAAG-1	-0.0789525	-0.0684775	SM.Bystander	2.35908	1.96842	0	0	2.29221	2.14336	0	0	0	0	0	0	0	-6.98167	-0.0921447
	PBS_AGGTGTTCAATTGCGT-1	-0.0100984	-0.0437858	SM.Bystander	2.61258	0	0	0	3.34548	0	0	1.13324	0	3.09363	0	0	0	1.45817	0.747836
	PBS_AGGTGTTCAGACAATA-1	0.0629435	-0.05562	SM.Bystander	2.69803	1.49573	0	0	3.1573	1.00478	0	0	0	2.07005	0	0	0	1.94942	-0.603216
	PBS_AGGTGTTCATCCGAGC-1	-0.0754691	-0.0462494	SM.Bystander	2.07887	0	1.01119	1.01119	0	1.83204	0	1.50357	0	1.50357	0	0	0	-2.00884	4.3501
	PBS_AGGTGTTGTACCAATC-1	-0.0105029	-0.0583474	SM.Bystander	2.77769	0	0.919558	0.919558	3.06154	1.83715	0	0	0	0	0	0	0	-3.13762	2.52541
	PBS_AGGTGTTGTATTAAGG-1	-0.00735046	-0.0573965	SM.Bystander	2.3478	1.89875	1.56549	1.56549	2.65658	2.51406	0	1.06212	0	2.65658	0	0	0	-1.00644	2.75689
	PBS_AGGTGTTTCCATCAGA-1	-0.0338233	-0.0491226	SM.Bystander	0.990781	1.93538	1.26413	1.26413	2.41234	0.990781	0	0	0	0	0	0	0	-3.02436	1.67165
	PBS_AGGTTACGTGGTCTGC-1	-0.0570476	-0.07088	SM.Bystander	1.81987	0	0.621569	0.621569	0	1.27691	1.49232	1.27691	0	1.49232	0	0	0.621569	0.622201	-2.47988
	PBS_AGGTTGTAGGATGCGT-1	-0.0277829	-0.0450682	SM.Bystander	1.93158	1.51298	1.51298	1.51298	2.45279	1.21199	0	1.21199	0	0.779362	0	0	0	-1.8196	-0.269042
	PBS_AGGTTGTCAGTCCCGA-1	-0.00960158	-0.0397997	SM.Bystander	1.83351	2.0804	0	0	1.0123	2.70908	0	0	0	2.27826	0	0	0	-2.94157	3.76323
	PBS_AGGTTGTGTAACATCC-1	-0.0649621	-0.0502399	SM.Bystander	0	0	0	0	2.14073	1.79238	0	1.2533	0	0	0	0	0	2.67651	-0.128961
	PBS_AGGTTGTGTCCGATCG-1	-0.045201	-0.0677585	SM.Bystander	1.72457	1.93547	1.45697	1.45697	1.72457	2.18639	0.505967	0.840349	0	0.840349	0.505967	0	0	-4.43489	0.572175
	PBS_AGGTTGTGTGAGCGAT-1	-0.0457214	-0.0332058	SM.Bystander	0.936811	2.1701	0.936811	0.936811	2.70581	2.1701	0	0.936811	0	1.41188	0	0	0	-0.168994	1.86046
	PBS_AGTAACCAGTTTGCTG-1	-0.0694107	-0.0628122	SM.Bystander	1.68219	2.02366	1.1596	1.1596	2.83616	1.80942	0	0.547864	0	1.68219	0	0	0	-3.68686	0.599076
	PBS_AGTAACCCAGGCACAA-1	-0.00133939	-0.0273938	SM.Bystander	2.76234	3.14653	1.3781	1.3781	2.43236	1.3781	0	1.3781	0	2.29274	0	0	0	0.431206	1.7238
	PBS_AGTAACCGTATCCCTC-1	-0.0618281	-0.0419786	SM.Bystander	2.91352	3.20452	0	0	1.78802	1.97713	0	1.5546	0	1.24956	0	0	0	2.24094	-1.35937
	PBS_AGTAACCGTCAACCTA-1	-0.0741213	-0.0672023	SM.Bystander	0	1.83193	0	0	1.59624	1.59624	0	0.837886	0	0	0	0	0	-7.11166	0.85124
	PBS_AGTAACCGTTGGGCCT-1	0.00871145	-0.0515335	SM.Bystander	1.12538	1.64147	2.52153	2.52153	3.08254	0	0	1.12538	0	0	0	0	0	-2.1353	0.698256
	PBS_AGTAACCTCTCGTTTA-1	-0.0657571	-0.0458843	SM.Bystander	3.03721	1.34424	0	0	3.10299	1.8977	0	1.34424	0	1.34424	0	0	0	-0.509713	1.26989
	PBS_AGTACCAGTCCATACA-1	0.0554595	-0.0221376	SM.Bystander	2.51601	3.06724	0	0	2.68478	2.51601	0	0	0	1.18657	0	0	0	1.73408	1.01259
	PBS_AGTACCAGTGTTCCAA-1	-0.0632824	-0.0244338	SM.Bystander	1.54182	1.87328	3.00982	3.00982	2.12181	1.87328	0	0	0	0.651426	0	0	0	-3.2328	2.93562
	PBS_AGTACTGAGCGACTTT-1	-0.0384797	-0.0310115	SM.Bystander	1.25375	2.39915	2.50679	2.50679	2.50679	1.79291	0	0	0	2.2785	0	0	0	-1.36734	3.39977
	PBS_AGTACTGCAACACGTT-1	-0.00790814	-0.047693	SM.Bystander	2.4816	2.35994	0	0	2.68788	1.31911	0	1.31911	0	1.63123	0	0	0	-0.462587	1.39883
	PBS_AGTACTGGTTGCATCA-1	-0.0820937	-0.0741457	SM.Bystander	1.95032	1.39015	2.67893	2.67893	2.90902	2.05217	0	0	0	0	0	0	0	-6.12801	0.228588
	PBS_AGTACTGTCAATGTCG-1	-0.111504	-0.0285089	SM.Bystander	0	2.3905	2.02981	2.02981	0.975754	1.46009	0	0	0	0	0	0	0	1.36023	1.93802
	PBS_AGTACTGTCCATTTCA-1	-0.0024039	-0.0429709	SM.Bystander	2.90369	1.00215	0	0	2.99401	2.42876	0	0	0	2.06643	0	0	0	2.2507	-0.301812
	PBS_AGTAGCTCAATTAGGA-1	0.00739507	-0.0416883	SM.Bystander	2.07005	2.69803	0	0	3.75071	1.19647	0	1.19647	0	1.19647	0	0	0	-0.647035	0.740989
	PBS_AGTAGCTTCTCAGAAC-1	-0.00281433	-0.0448581	SM.Bystander	2.59087	1.01633	0	0	1.83882	1.83882	0	0	0	1.83882	0	0	0	2.85415	3.5719
	PBS_AGTAGTCAGAGGACTC-1	0.0220655	-0.0496453	SM.Bystander	0.938324	0.938324	0.938324	0.938324	2.33546	1.41376	0	0	0	2.47569	0	0	0	-2.04648	1.61221
	PBS_AGTAGTCCACGTTCGG-1	0.023577	0.0056817	SM.Bystander	2.15955	3.09489	2.79328	2.79328	3.3929	2.5258	0	0	0	1.5756	0	0	0	2.56854	4.03453
	PBS_AGTAGTCGTCGAAGCA-1	-0.0708025	-0.0358309	SM.Bystander	3.16476	2.74612	2.63632	2.63632	3.35144	1.44467	0	0	0	0	0	0	0	2.59717	3.8434
	PBS_AGTAGTCGTCGTACAT-1	-0.0461988	-0.0395956	SM.Bystander	1.15274	2.78303	2.01498	2.01498	2.9088	1.67404	0	0	0	1.67404	0	0	0	-0.452272	0.478361
	PBS_AGTCAACAGCTCGGCT-1	0.0443903	-0.0459022	SM.Bystander	0	1.05002	0	0	0	0	1.05002	1.55083	0	1.88299	0	0	0	2.79269	-2.20048
	PBS_AGTCAACCACGACAAG-1	-0.0303667	-0.0477219	SM.Bystander	2.52316	1.45314	0.970123	0.970123	0	0	0	0.970123	0	2.85548	0	0	0	0.64407	1.43139
	PBS_AGTCAACTCGAGAACG-1	-0.0643114	-0.0503848	SM.Bystander	0.835438	2.64321	0	0	2.88902	0.835438	0	0.835438	0	0.835438	0	0	0	0.958789	2.56767
	PBS_AGTCACAAGACGACTG-1	-0.0612219	-0.0449727	SM.Bystander	2.64226	2.9694	2.64226	2.64226	2.15287	2.27178	0	0	0	0	0.735763	0	0	-1.80885	1.69825
	PBS_AGTCACAGTTCAAGTC-1	-0.0781578	-0.0176505	SM.Bystander	1.31831	3.06937	4.24028	4.24028	1.31831	0.862278	0	0	0	0	0	0	0	-0.209602	1.92135
	PBS_AGTCACATCAAGATAG-1	-0.0601437	-0.0668304	SM.Bystander	1.78463	1.60259	0	0	2.29488	0	0	0.688875	0	0	0	0	0	-0.0364122	-0.973935
	PBS_AGTCACATCGACATTG-1	-0.0448938	-0.0475733	SM.Bystander	1.34536	1.89899	0	0	2.58812	1.06231	0	0.666044	0	1.56571	0	0	0	-3.26534	3.57684
	PBS_AGTCACATCTTCTGTA-1	-0.0167054	-0.0561629	SM.Bystander	1.24136	3.37737	0	0	2.49085	2.12597	0	0	0	1.77845	0	0	0	-2.09184	3.46272
	PBS_AGTCATGAGCCAAGGT-1	0.00235873	-0.0667661	SM.Bystander	0.544591	1.35985	0.544591	0.544591	2.34284	0.544591	0	0	0.895192	0.544591	0	0	0	-2.81239	2.96238
	PBS_AGTCATGAGCCACCGT-1	-0.0759541	-0.015734	SM.Bystander	0	4.07942	0	0	1.76518	1.76518	0	0	0	2.1119	1.76518	0	0	-0.088968	3.26554
	PBS_AGTCATGAGTGTAGAT-1	-0.11547	-0.0766523	SM.Bystander	1.9544	0.56387	0.56387	0.56387	1.18552	0	0	0	0	1.18552	0	0	0	-6.34491	0.188744
	PBS_AGTCATGGTCTCTCCA-1	-0.0100432	-0.0415527	SM.Bystander	0	1.32203	1.32203	1.32203	3.56637	0.865215	0	0	0	2.69159	0	0	0	0.542203	1.3406
	PBS_AGTCATGTCCGAGTGC-1	-0.00883761	-0.0454058	SM.Bystander	1.5902	0	0	0	1.82556	2.01595	0	0.833594	0	1.82556	0	0	0	-2.97873	3.89423
	PBS_AGTCATGTCGGCATCG-1	0.00055629	-0.0585236	SM.Bystander	2.22524	1.93108	2.45225	2.45225	3.20225	1.93108	0	0	0	0	0	0	0	-2.34304	1.47953
	PBS_AGTCATGTCTGCATGA-1	-0.0879995	-0.064825	SM.Bystander	0	0	0	0	1.59865	0	0	0	0	0	0	0	0	-1.62943	-1.08184
	PBS_AGTCTCCAGTCGAATA-1	-0.108102	-0.0554957	SM.Bystander	1.46833	1.25461	0	0	1.92402	1.92402	0	0	0	0.607312	0	0	0	-6.11399	0.00109557
	PBS_AGTCTCCTCAAACTGC-1	0.0417558	-0.0537046	SM.Bystander	1.43838	0	2.00523	2.00523	3.15688	0	0	0	0	2.00523	0	0	0	1.47777	-0.316279
	PBS_AGTGACTAGCCAGAGT-1	-0.0315049	-0.0576113	SM.Bystander	1.0607	0	0	0	2.71886	1.56377	0	1.34354	0	2.65456	0	0	0	0.208011	0.775758
	PBS_AGTGACTCAACGCCCA-1	0.0146212	-0.0364532	SM.Bystander	2.03072	0	0.743491	0.743491	1.87431	0.743491	0.743491	0.743491	0	1.46089	0	0	0	-1.03879	1.12687
	PBS_AGTGACTCAGGACTAG-1	-0.0247924	-0.0349748	SM.Bystander	0	2.93845	1.32223	1.32223	2.06426	2.59399	0	0	0	2.3638	0	0	0	-1.488	1.38099
	PBS_AGTGACTGTGAGCAGT-1	-0.0345663	-0.0498478	SM.Bystander	2.76481	0	0	0	0.975651	0	0.975651	1.45996	0	2.22619	0	0	0	1.34662	-1.69518
	PBS_AGTGACTTCATAGACC-1	0.0308068	-0.0475918	SM.Bystander	0.795283	0.795283	1.7682	1.7682	2.74604	1.2326	0	0	0	1.2326	0	0	0	-1.44972	1.28935
	PBS_AGTGATCAGCATTTCG-1	-0.0107802	-0.0573585	SM.Bystander	2.46623	1.08506	0	0	2.87112	1.59316	0	1.59316	0	1.7748	0	0	0	-1.60668	0.719558
	PBS_AGTGATCAGCTGGTGA-1	-0.0388826	-0.0344433	SM.Bystander	3.07536	1.81879	0	0	1.81879	1.49131	0	0	0	2.06507	0	0	0	-0.686197	2.18605
	PBS_AGTGATCAGGCGAACT-1	-0.0320069	-0.0256016	SM.Bystander	0	1.70501	1.70501	1.70501	2.30288	2.67445	0	1.17888	0	1.17888	0	0	0	1.46067	2.91729
	PBS_AGTGATCGTCAACACT-1	-0.0894666	-0.0336806	SM.Bystander	2.53258	2.7187	0	0	0.827386	2.16608	0	0.827386	0	0.827386	0	0	0	-2.15786	2.58847
	PBS_AGTGATCTCTTGCAGA-1	-0.0751338	-0.0622308	SM.Bystander	1.06923	1.57408	1.06923	1.06923	1.06923	2.15786	0	1.06923	0	2.15786	0	0	0	1.01614	1.3406
	PBS_AGTGCCGAGAAGCCAC-1	-0.0347311	-0.067095	SM.Bystander	0.792824	0	1.95276	1.95276	2.11115	0.792824	0	0	0	0.792824	0	0	0	-1.49178	1.15022
	PBS_AGTGCCGAGAAGTATC-1	-0.0287121	-0.0450988	SM.Bystander	1.56141	0.813229	1.25572	1.25572	1.98457	0.813229	0	0	0	0	0	0	0	-0.312069	0.229541
	PBS_AGTGCCGAGGTAGCAC-1	0.0522893	-0.0473303	SM.Bystander	0.814068	1.5626	1.5626	1.5626	2.85313	1.5626	0	0.814068	0	2.28233	0	0	0	-2.44057	3.4244
	PBS_AGTGCCGTCTCATTAC-1	-0.0300352	-0.0299613	SM.Bystander	2.93003	2.15151	1.80257	1.80257	2.61469	2.2889	0	0.81815	0	1.80257	0	0	0	-0.741869	2.46846
	PBS_AGTGTTGAGCATTTCG-1	-0.114155	-0.0607666	SM.Bystander	1.36266	1.36266	0.897425	0.897425	1.80607	1.80607	0	0.546176	0	0.897425	0	0	0	-7.61964	0.80019
	PBS_AGTGTTGAGCGAGTCA-1	0.11058	-0.0557913	SM.Bystander	0	1.54988	0	0	2.41636	0.656343	1.54988	1.54988	0	1.72964	0	0	0	-1.86252	-0.0854622
	PBS_AGTGTTGAGTACTCGT-1	-0.0499877	-0.0480644	SM.Bystander	0.777959	1.74189	1.21017	1.21017	3.15117	1.21017	0	0	0	1.74189	0	0	0	-1.67528	1.7889
	PBS_AGTGTTGCACACAGAG-1	-0.0349548	-0.0383735	SM.Bystander	2.05159	1.47936	1.93625	1.93625	2.73489	1.47936	0	1.65587	0	0.99142	0	0	0	0.0332497	3.875
	PBS_AGTGTTGCATTGACAC-1	-0.0321072	-0.05434	SM.Bystander	1.72311	0	0	0	3.07771	1.72311	0	0	0	3.07771	0	0	0	3.24887	-0.286901
	PBS_AGTGTTGGTACTCGTA-1	0.0527561	-0.0576131	SM.Bystander	2.03255	1.09529	2.50772	2.50772	2.65795	1.09529	0	0.844451	0	1.4625	0	0	0	-4.218	0.423012
	PBS_AGTGTTGGTGGAATGC-1	-0.0776919	-0.0517781	SM.Bystander	1.90895	2.35865	0	0	2.66774	1.57499	0	1.90895	0	1.57499	0	0	0	1.35402	2.23346
	PBS_AGTGTTGTCCCATAAG-1	-0.0324597	-0.0459673	SM.Bystander	1.9767	1.9767	1.9767	1.9767	3.12528	0	0	0	0	1.9767	0	0	0	0.877057	1.52197
	PBS_AGTTAGCAGACTGTTC-1	0.00821419	-0.0476511	SM.Bystander	3.01373	2.0088	0	0	2.0088	2.0088	0	2.0088	0	2.63252	0	0	0	2.49518	-0.670595
	PBS_AGTTAGCAGCAATTCC-1	0.0289075	-0.0361923	SM.Bystander	2.71029	1.10021	0	0	3.55768	0	0	1.10021	0	1.94797	0	0	0	2.64235	3.90367
	PBS_AGTTAGCAGGTCATAA-1	-0.0389905	-0.0438145	SM.Bystander	2.15724	1.80798	1.43183	1.43183	3.0924	1.69761	0	0.821776	0	1.57352	0	0	0	-5.81656	0.317929
	PBS_AGTTAGCAGTGCTAGG-1	-0.00325238	-0.0603998	SM.Bystander	0.697931	1.9541	0	0	2.71696	0.697931	0	0	0	1.10499	0	0	0	-0.67254	0.687394
	PBS_AGTTAGCCATATCGGT-1	-0.154003	-0.0651999	SM.Bystander	0.763453	1.71967	0.45288	0.45288	0	2.42578	0.45288	0.45288	0	0	0	0	0	-7.03874	-0.0208184
	PBS_AGTTAGCGTTAGTCGT-1	-0.0410613	-0.0613975	SM.Bystander	1.81217	2.35285	0	0	2.99728	1.81217	0	0.549252	0	0.901751	0	0	0	-3.82365	0.848983
	PBS_AGTTAGCTCCCATTCG-1	-0.0586192	-0.0456548	SM.Bystander	0.891781	1.67117	1.91071	1.91071	2.26559	1.35556	0	0.891781	0	2.73402	0	0	0	-1.49468	2.52624
	PBS_AGTTCCCCATCCGTGG-1	-0.0584515	-0.053189	SM.Bystander	2.56232	2.98585	2.25623	2.25623	1.8129	2.05893	0	0	0	0	0	0	0	-0.0859899	5.68028
	PBS_AGTTCCCGTAGCGTTT-1	-0.100064	-0.039153	SM.Bystander	2.81835	0.888608	3.33943	3.33943	2.52204	1.66681	0	0.888608	0	0.539921	0	0	0	-1.1648	2.09126
	PBS_AGTTCCCGTATCACGT-1	-0.0198333	-0.0323688	SM.Bystander	2.41479	0	0	0	2.21375	1.62432	0	0	0	0	1.62432	0	0	-1.86971	4.53517
	PBS_AGTTCCCTCACCGACG-1	-0.0844612	-0.0658823	SM.Bystander	2.30959	0	0	0	0	0	0	0	0	1.39214	0	0	0	0.0105056	-0.509606
	PBS_AGTTCCCTCCTCCACA-1	-0.0768246	-0.0860755	SM.Bystander	1.97545	0	0	0	2.67102	2.4292	0.710487	1.12167	0	1.12167	0	0	0	1.15518	3.93472
	PBS_AGTTCGAAGGAACGCT-1	-0.0693827	-0.0562895	SM.Bystander	2.61977	1.08481	0	0	2.46587	1.08481	0	1.37075	0	0.68281	0	0	0	-0.91308	2.1637
	PBS_AGTTCGACAGACCTAT-1	0.0191374	-0.0520837	SM.Bystander	2.51685	2.09414	0	0	2.51685	0	0.885291	0.885291	0	1.66223	0	0	0	-0.0533046	2.10275
	PBS_ATACCGAAGCAACCAG-1	-4.1902e-05	-0.0468092	SM.Bystander	2.28204	2.58891	1.50821	1.50821	3.37243	1.83705	0	1.01499	0	2.28204	0	0	0	-2.36177	3.76638
	PBS_ATACCGAAGCGCCTCA-1	-0.0329812	-0.0284535	SM.Bystander	2.29769	0	2.85708	2.85708	2.13527	2.13527	0	0.913033	0	2.13527	0	0	0	-0.549432	-1.10115
	PBS_ATACCGAAGGGCGAAG-1	0.139486	-0.032592	SM.Bystander	2.18663	1.83579	0	0	1.83579	0	0	1.29062	0	3.20743	0	0	0	2.73555	0.438268
	PBS_ATACCGACAAGTGCTT-1	-0.102955	-0.0625513	SM.Bystander	1.67204	2.85805	1.82255	1.82255	2.35239	2.90647	0	0	0	0	0	0	0	-7.43671	0.455579
	PBS_ATACCGATCGGCGATC-1	0.0915291	-0.0514362	SM.Bystander	2.56754	2.49387	0	0	3.4217	1.72782	1.32893	0	0	1.32893	0	0	0	-3.12261	3.64865
	PBS_ATACCTTAGCCACTCG-1	-0.0356283	-0.0344626	SM.Bystander	2.86658	1.32517	1.63787	1.63787	1.87574	2.69558	0	0	0	3.40152	0	0	0	-0.641051	3.16858
	PBS_ATACCTTCAATAGGAT-1	-0.0251388	-0.0477758	SM.Bystander	0	1.19518	0.766432	0.766432	2.06844	1.4943	0	0.766432	0	1.19518	0	0	0	-1.81859	0.631416
	PBS_ATACCTTCACTCAAGT-1	-0.0154245	-0.0809477	SM.Bystander	3.34042	0.805483	0	0	2.26845	1.55039	0	1.55039	0	1.78358	0	0	0	-1.26932	3.88415
	PBS_ATACCTTCATGACACT-1	-0.0568989	-0.0637767	SM.Bystander	2.24144	1.64932	0	0	2.54707	2.54707	0	0.61014	0	0.986331	0	0	0	-7.45694	0.264611
	PBS_ATACCTTGTTGCATCA-1	0.0306235	-0.0517822	SM.Bystander	2.05021	2.47075	1.62171	1.62171	2.76588	2.21085	0	0.856079	0	0.856079	0	0	0	-0.671162	1.2497
	PBS_ATACCTTTCTAGAACC-1	0.0216298	-0.0698415	SM.Bystander	1.64898	1.13167	1.64898	1.64898	3.1826	0	0	1.13167	0	1.98822	0	0	0	0.640063	2.58301
	PBS_ATACCTTTCTAGCCAA-1	-0.0234516	-0.0446984	SM.Bystander	1.73094	0.657103	3.10779	3.10779	3.42538	2.49736	0	0.657103	0	1.05026	0	0	0	2.14733	3.98357
	PBS_ATACCTTTCTGTTCAT-1	0.0359882	-0.047948	SM.Bystander	1.65273	1.33871	0	0	2.95968	1.33871	0	1.33871	0	2.71275	0	0	0	1.58163	0.75805
	PBS_ATACTTCAGGCCCAAA-1	0.0799199	-0.0285086	SM.Bystander	2.43476	0	1.00632	1.00632	2.43476	1.00632	0	1.00632	0	2.26981	0	0	0	2.94933	3.54342
	PBS_ATAGACCCAGTCAACT-1	-0.0141755	-0.0261181	SM.Bystander	1.34319	2.51163	1.34319	1.34319	3.2215	2.08916	0	0.88196	0	1.65763	0	0	0	-1.29985	0.471581
	PBS_ATAGACCGTGTTGATC-1	0.0309145	-0.0355031	SM.Bystander	2.27598	0.898632	0	0	3.58212	1.68059	0	1.92059	0	1.92059	0	0	0	0.706932	0.987389
	PBS_ATAGACCTCGGCTGAC-1	-0.0693757	-0.0559503	SM.Bystander	2.08524	1.95159	1.79728	1.79728	1.61474	2.08524	0	0	0	2.08524	0	0	0	-1.76086	3.90867
	PBS_ATAGAGAAGTAACCTC-1	-0.117179	-0.0418812	SM.Bystander	0.995328	2.79426	2.89348	2.89348	2.057	0.616701	0	0	0	0	0	0	0	-6.76431	0.161819
	PBS_ATAGAGAAGTGCTACT-1	-0.0549319	-0.0436146	SM.Bystander	1.81494	3.12887	3.33181	3.33181	2.1646	0.826446	0	0.826446	0	0	0.826446	0	0	-2.15605	1.79294
	PBS_ATAGAGAGTATGCTTG-1	-0.0544822	-0.0621049	SM.Bystander	2.47872	2.0578	0	0	1.86609	0	0	0	0	0	0	0	0	-1.19298	1.18865
	PBS_ATAGAGAGTCACCGAC-1	-0.0196384	-0.0160159	SM.Bystander	2.13963	2.64748	0	0	2.50507	1.55775	0	0	0	0	0	0	0	-0.532034	2.50748
	PBS_ATAGAGAGTGTGTTTG-1	-0.0877402	-0.0439133	SM.Bystander	2.18095	2.54804	0	0	1.93022	1.77651	0	0	0	0	0	0	0	-2.74625	2.87358
	PBS_ATAGAGATCGCAACAT-1	0.0187666	-0.0376082	SM.Bystander	0.943563	0	0	0	2.98717	1.42027	0	0	0	2.17992	0	0	0	3.16457	-1.74524
	PBS_ATAGGCTCACGACAAG-1	-0.0641253	-0.0606295	SM.Bystander	0.667381	0.667381	0	0	2.15095	1.34739	0	1.06411	0	1.56789	0	0	0	-4.33654	0.888495
	PBS_ATAGGCTCAGGAATCG-1	-0.0215272	-0.035524	SM.Bystander	0	1.27666	0	0	3.33715	1.58452	0	0	0	1.58452	0	0	0	0.675351	2.06638
	PBS_ATAGGCTGTCGGTGTC-1	0.0780241	-0.0717437	SM.Bystander	1.69242	0	0.907267	0.907267	2.55103	0	1.375	0.907267	0	2.55103	0	0	0	0.474023	0.30487
	PBS_ATAGGCTTCTACACAG-1	-0.0347344	-0.0385884	SM.Bystander	0	1.42349	1.64907	1.64907	1.42349	2.75413	0	1.42349	0	1.42349	0	0	0	-2.47006	3.83894
	PBS_ATAGGCTTCTCCGTGT-1	-0.068946	-0.0699213	SM.Bystander	0	0	1.48879	1.48879	1.48879	0	0	0	0	0	0	0	0	3.62812	0.751668
	PBS_ATATCCTCAAGATTGA-1	-0.0592056	-0.02454	SM.Bystander	1.81699	1.27443	1.27443	1.27443	1.27443	1.81699	0	0	0	1.81699	0	0	0	2.11234	-0.305483
	PBS_ATATCCTCAATGTCAC-1	-0.0302886	-0.018656	SM.Bystander	2.97152	2.6721	0	0	3.13067	1.47421	0	0.987228	0	0	0	0	0	1.03673	3.03967
	PBS_ATCACAGGTGAGCTCC-1	0.0612477	-0.048619	SM.Bystander	1.18808	2.05953	0	0	2.89623	1.4864	0	0	0	1.71587	0.760984	0	0	-1.23564	1.30094
	PBS_ATCACAGGTGGATTTC-1	-0.0536948	-0.0414406	SM.Bystander	1.1572	1.1572	0	0	0	2.02063	0	0	0	2.64519	1.1572	0	0	-0.704095	3.15663
	PBS_ATCACAGGTTAGAGAT-1	0.0920461	-0.0424597	SM.Bystander	2.52421	0	0	0	2.69309	0	1.19277	1.72141	0	2.06542	0	0	0	2.48612	-1.35558
	PBS_ATCACAGTCGTTCCCA-1	-0.0806408	-0.0411346	SM.Bystander	2.29301	2.69812	0	0	2.47515	0.68784	0	0.68784	0	0.68784	0	0	0	-4.96032	0.422029
	PBS_ATCACGAGTCCCACGA-1	-0.0248412	-0.0536363	SM.Bystander	1.3476	1.3476	0	0	1.3476	0	0	0.885459	0	2.39504	0	0	0	1.90786	0.456008
	PBS_ATCACGAGTGAGACGT-1	-0.0653658	-0.0546349	SM.Bystander	1.25406	1.41844	1.55958	1.55958	2.21263	1.25406	0	0	0	0.486206	0	0	0	-7.79174	0.745783
	PBS_ATCACTTTCACCCTGT-1	0.125569	-0.0414471	SM.Bystander	2.9255	1.59347	0	0	2.17947	1.59347	1.08532	1.08532	0	1.59347	0	0	0	0.633383	1.33258
	PBS_ATCAGGTGTCGTGCCA-1	0.0711617	-0.0317975	SM.Bystander	2.40566	0	0	0	2.78059	2.96993	0.986173	0	0	1.47291	0	0	0	-0.311755	0.297064
	PBS_ATCAGGTGTTATGGTC-1	0.0493289	-0.0442272	SM.Bystander	0.876602	3.0929	0.876602	0.876602	2.61187	1.65023	0	0.876602	0	0.876602	0	0	0	-1.88081	0.57794
	PBS_ATCATTCAGGTGCGAT-1	-0.0503253	-0.0404599	SM.Bystander	1.91637	2.64202	2.41085	2.41085	3.12395	1.91637	0	1.67657	0	0	0	0	0	-0.135345	3.77894
	PBS_ATCATTCCAGCACGAA-1	-0.111908	-0.0582602	SM.Bystander	2.56024	2.72959	0	0	1.75363	2.56024	0	0	0	2.72959	0	0	0	0.628376	2.50808
	PBS_ATCATTCCATGACGGA-1	-0.0300155	-0.0303641	SM.Bystander	2.2988	0	1.52276	1.52276	3.11393	1.85275	0	1.52276	0	1.85275	0	0	0	-0.266326	-0.473095
	PBS_ATCATTCGTCGCGGTT-1	0.0565052	-0.0529487	SM.Bystander	2.05625	0	0	0	0	0	0	1.48349	0	1.48349	0	0	0.994791	2.31153	-2.39938
	PBS_ATCCACCAGTCCGTCG-1	-0.104417	-0.0336687	SM.Bystander	2.27873	2.27873	1.68308	1.68308	1.86836	0.739807	0	0	0	0	0	0	0	-2.1576	0.437725
	PBS_ATCCACCCAAACTGCT-1	-0.0686657	-0.0627065	SM.Bystander	1.99523	0	1.13718	1.13718	1.99523	1.42958	0	1.65555	0	2.53757	0	0	0	2.40281	-0.16437
	PBS_ATCCACCCAACCGCCA-1	0.022957	-0.0376225	SM.Bystander	2.33471	2.22896	2.33471	2.33471	2.67218	1.97652	0	0	0	0.711119	0.711119	0	0	-2.2828	1.23304
	PBS_ATCCACCCAGACAAAT-1	0.00329125	-0.080676	SM.Bystander	1.43253	0.724207	0.426279	0.426279	2.19424	1.75508	0	0	0	1.29684	0.426279	0	0	-5.78209	0.433346
	PBS_ATCCACCCAGAGTTGG-1	-0.00779082	-0.0306487	SM.Bystander	2.98007	1.55558	1.25045	1.25045	2.59969	2.50255	0	0.809129	0	1.25045	0	0	0	0.951207	1.47112
	PBS_ATCCACCCATACATCG-1	-0.0747615	-0.047358	SM.Bystander	0	0	0	0	2.02785	0	0	0	0	0	0	0	0	3.70555	-1.20981
	PBS_ATCCACCGTATGGAAT-1	-0.0976097	-0.0607657	SM.Bystander	0.487172	1.79536	0	0	2.14388	2.21487	0	0.487172	0	0	0	0	0	-6.80135	0.34205
	PBS_ATCCACCGTGATGAAT-1	0.028258	-0.0456729	SM.Bystander	1.78705	0	0	0	2.39276	1.78705	0	0	0	2.03197	0	0	0	0.773569	0.119517
	PBS_ATCCATTAGCCGATCC-1	-0.0307027	-0.0569569	SM.Bystander	2.34421	0	2.91797	2.91797	3.22827	2.04539	0	0	0	0.852899	0	0	0	-2.53312	2.04759
	PBS_ATCCATTAGCCGCTTG-1	-0.093062	-0.0401087	SM.Bystander	2.85909	0	0	0	1.40697	1.96951	0	0	0	0.706979	0	0	0	-0.204095	1.88314
	PBS_ATCCATTTCATTGCGA-1	-0.0223822	-0.0297796	SM.Bystander	3.09728	2.36161	0	0	2.79562	2.16176	0	0	0	2.16176	0	0	0	1.75395	-0.551147
	PBS_ATCCCTGAGCAGGCTA-1	-0.0327702	-0.0549512	SM.Bystander	2.71246	1.92585	0	0	2.44666	0	0	0.775738	0	0	0	0	0	-2.84563	2.78628
	PBS_ATCCCTGAGTCAATCC-1	-0.142062	-0.0803161	SM.Bystander	1.73917	1.05677	1.81838	1.81838	1.65314	1.81838	0	0.661928	0	0	0	0	0	-7.34359	0.234127
	PBS_ATCCCTGCACATACTG-1	0.00209716	-0.0571714	SM.Bystander	1.20556	2.33742	0.774412	0.774412	2.62919	0.774412	0	1.73647	0	1.73647	0	0	0.774412	0.500905	2.00417
	PBS_ATCCCTGCAGAGAAAG-1	-0.0288351	-0.0265695	SM.Bystander	2.09614	0	0	0	2.39686	1.66408	0	1.66408	0	0	0	0	0	-0.720233	-1.21786
	PBS_ATCCCTGGTCAGGTAG-1	-0.0596873	-0.0378622	SM.Bystander	2.20663	1.19695	0.767791	0.767791	2.90827	3.02699	0	0	0	0.767791	0	0	0	0.244784	2.75427
	PBS_ATCCGTCCATCAGCGC-1	-0.117032	-0.0318118	SM.Bystander	0	1.42781	0	0	1.42781	2.18874	0	0.949643	0	0.949643	0	0	0	2.30239	0.326217
	PBS_ATCCGTCTCACCTCTG-1	-0.160902	-0.0708789	SM.Bystander	2.43507	0.38763	1.96785	1.96785	1.06262	1.21415	0	0.883955	0	1.56609	0	0	0	-7.67265	0.446573
	PBS_ATCCGTCTCGAGAGAC-1	-0.00226491	-0.0538861	SM.Bystander	2.25194	0	1.13992	1.13992	1.99872	0	1.84314	0.724289	0	0.724289	0	0	0	2.00935	-0.801677
	PBS_ATCCTATCAGTAGATA-1	-0.0390093	-0.0432207	SM.Bystander	1.39316	2.57339	0	0	2.31082	0	0	1.39316	0	0.921786	0	0	0	-2.25483	1.56227
	PBS_ATCGATGCATTGCAAC-1	-0.0179279	-0.0612409	SM.Bystander	1.66966	0	0	0	1.90912	1.35417	0	0.890678	0	2.26392	0	0	0	-1.45553	3.0766
	PBS_ATCGCCTAGCTCGGCT-1	-0.0718684	-0.0339041	SM.Bystander	0.716006	2.43908	2.23751	2.23751	3.17878	2.11911	0	1.12898	0	0.716006	0	0	0	-1.10313	2.40794
	PBS_ATCGCCTAGGTTGAGC-1	-0.0266812	-0.0503287	SM.Bystander	1.64813	2.44175	2.34601	2.34601	2.60947	1.13096	1.42262	1.13096	0	1.42262	0	0	0	-0.355852	1.18883
	PBS_ATCGCCTCATTCTCCG-1	-0.0905689	-0.0383832	SM.Bystander	1.44628	0	0	0	1.44628	2.21027	0	0.964563	0	1.77001	0	0	0	-1.67228	2.9793
	PBS_ATCGCCTGTAACATCC-1	0.0280326	-0.0291433	SM.Bystander	2.34285	1.05855	1.05855	1.05855	2.14344	1.05855	1.89409	1.56116	0	2.34285	0	0	0	3.1068	-0.437831
	PBS_ATCGCCTTCCTCAGGG-1	-0.1043	-0.0658298	SM.Bystander	1.85297	2.10067	0	0	2.10067	0.639988	0	1.30546	0	2.29904	0	0	0	2.46907	2.8817
	PBS_ATCGCCTTCTCACCCA-1	-0.0211568	-0.0358313	SM.Bystander	1.28776	0	0	0	2.81828	0	0	0	0	1.83248	0	0	0	3.61879	-1.99222
	PBS_ATCGGATAGGGAGATA-1	-0.0891866	-0.0626509	SM.Bystander	1.94102	1.21975	0	0	3.1125	1.75314	0	0	0	1.21975	0	0	0	-2.78386	1.98246
	PBS_ATCGGATAGGTTCTTG-1	0.052962	-0.042694	SM.Bystander	2.5487	0	0	0	3.49659	0	0	1.47447	0	1.80056	0	0	0	0.682399	0.764619
	PBS_ATCGGATCATTCAGCA-1	-0.0515568	-0.0516467	SM.Bystander	2.1436	1.56131	1.56131	1.56131	0	0	0	0	0	2.98696	0	0	0	0.764182	1.21193
	PBS_ATCGGATCATTGAGCT-1	-0.0578541	-0.0395138	SM.Bystander	1.38795	1.10008	3.09314	3.09314	2.6411	1.10008	0.694249	0.694249	0	0.694249	0	0	0	-2.12653	0.7914
	PBS_ATCGGATGTTAAAGTG-1	-0.0326662	-0.0661938	SM.Bystander	0.971397	1.90891	2.90346	2.90346	1.90891	0.971397	0.599285	0	0	0.971397	0	0	0	-4.8095	0.439192
	PBS_ATCGGCGAGCATTTCG-1	-0.0801287	-0.0398235	SM.Bystander	2.02904	0.84215	0	0	2.02904	2.02904	0	1.83823	0	0	0	0	0	-1.28652	1.57828
	PBS_ATCGGCGGTCACAATC-1	-0.0576176	-0.0225145	SM.Bystander	1.81494	3.23548	2.30221	2.30221	2.94405	0.826446	0	0	0	0	0	0	0	-2.1282	2.54781
	PBS_ATCGGCGTCACTGATG-1	-0.0421151	-0.073946	SM.Bystander	1.43477	0.863255	0	0	2.11761	0.649148	0.376349	0.863255	0	0	0	0	0	-7.73752	0.0267186
	PBS_ATCGTCCAGCATTGAA-1	0.131471	-0.0515039	SM.Bystander	1.56161	0	0	0	2.14394	1.56161	2.14394	0.663522	0	1.89457	0	0	0	2.48939	-1.59487
	PBS_ATCGTCCAGGGAGGGT-1	-0.0670574	-0.0741886	SM.Bystander	1.00374	0	0.622848	0.622848	1.82219	0	0.622848	0	0	0.622848	0	0	0	-2.73747	0.125007
	PBS_ATCGTCCGTACTGCCG-1	-0.114523	-0.0378576	SM.Bystander	2.56027	3.21401	2.25424	2.25424	0	0	0	0.995328	0	0	0	0	0	1.12265	2.64241
	PBS_ATCGTCCGTATTGCCA-1	0.0771536	-0.0548256	SM.Bystander	3.047	0	0	0	3.13798	0	0	0	0	1.10035	0	0	0	1.30484	-0.133504
	PBS_ATCGTGATCGTTGTAG-1	-0.0462823	-0.0597698	SM.Bystander	2.53722	0	0	0	2.30825	2.01078	0	0	0	0	0	0	0	0.128648	-0.0668561
	PBS_ATCGTGATCTTCACAT-1	-0.0766942	-0.0444274	SM.Bystander	2.07872	1.01108	0	0	3.09026	0	0	0	0	1.01108	0	0	0	1.90176	0.390988
	PBS_ATCTCTAAGACATAGT-1	-0.148918	-0.0493766	SM.Bystander	1.7545	0	3.17583	3.17583	0.67096	2.04028	0	0	0	0.67096	0	0	0	-7.27278	0.196342
	PBS_ATCTCTAAGGCATGCA-1	0.0167185	-0.0193403	SM.Bystander	2.99759	2.47472	3.33918	3.33918	2.58311	1.31362	0	0	0	1.31362	0	0	0	-0.242034	3.36234
	PBS_ATCTCTAGTACTCAAC-1	-0.132591	-0.0555142	SM.Bystander	3.11664	3.20791	0	0	0	0	0	2.63492	0	3.44037	0	0	0	2.32564	0.952678
	PBS_ATCTTCAAGATGGTAT-1	-0.0427541	-0.0359187	SM.Bystander	0.76742	0.76742	2.07005	2.07005	2.52908	1.19647	0	0	0	1.49573	0	0	0	-1.3611	1.21122
	PBS_ATCTTCACAGCTTCCT-1	-0.0886313	-0.0819915	SM.Bystander	1.70058	0.494447	1.91048	1.91048	2.4189	1.2693	0	0.823816	0	0	0	0	0	-6.57131	0.331809
	PBS_ATCTTCAGTGGACTAG-1	-0.0948665	-0.0392537	SM.Bystander	2.59299	2.92697	1.0178	1.0178	1.0178	2.286	0	0	0	1.0178	0	0	0	-0.0517022	1.56201
	PBS_ATGAAAGAGTCAAGCG-1	-0.0256462	-0.0498498	SM.Bystander	2.57079	1.73071	0.656969	0.656969	1.88306	2.01524	0	0.656969	0	0	0	0	0	-1.71674	0.757642
	PBS_ATGAAAGAGTTCCGGC-1	-0.0932191	-0.0671509	SM.Bystander	2.32496	0	1.72511	1.72511	2.65186	1.60022	0	0.506228	0	0	0	0	0	-3.72323	0.521292
	PBS_ATGAAAGCAGACTGCC-1	-0.0720013	-0.0556528	SM.Bystander	2.72774	1.16307	1.16307	1.16307	2.72774	1.8717	0	0	0	0.741874	0	0	0	-1.96956	2.50729
	PBS_ATGAAAGCAGGTTTAC-1	0.152214	-0.0399339	SM.Bystander	2.51476	2.62352	2.25368	2.25368	2.81091	0.883955	0	0	0.883955	1.89939	0	0	0	2.71274	3.71056
	PBS_ATGAAAGGTAAGTCAA-1	-0.0380691	-0.0779302	SM.Bystander	1.72963	0	1.58217	1.58217	2.53341	0.934599	0	0	0	0.934599	0	0	0	-7.75115	0.38448
	PBS_ATGACCACAGTTGTTG-1	-0.0463638	-0.0458908	SM.Bystander	1.09304	0	2.39029	2.39029	2.63129	1.09304	0	0	0	1.09304	0	0	0	-2.11677	1.4166
	PBS_ATGAGGGCAGTTAGAA-1	-0.0304338	-0.0456424	SM.Bystander	1.63322	0.864339	0	0	3.07277	1.63322	0	0	0	0	0	0	0	-1.69084	1.42981
	PBS_ATGAGGGGTACAATAG-1	-0.0656899	-0.0221936	SM.Bystander	2.05705	1.71354	0	0	0	2.82849	1.1861	1.1861	0	2.05705	0	0	0	1.87913	1.17882
	PBS_ATGAGGGGTTCTCTAT-1	-0.0349607	-0.0477035	SM.Bystander	3.13889	2.65655	0.904982	0.904982	1.92972	0	0	0.904982	0	0	0	0	0.904982	-0.574873	-0.0776524
	PBS_ATGAGGGTCTGGTGCG-1	0.0130487	-0.0368487	SM.Bystander	1.00335	1.00335	0	0	2.57199	1.49399	0	1.49399	0	2.69593	0	0	0	-0.85695	4.04345
	PBS_ATGAGGGTCTTTGCGC-1	-0.131383	-0.0472899	SM.Bystander	1.76799	2.51267	0.963058	0.963058	1.44442	1.76799	0	0.963058	0	0.963058	0	0	0	-0.309741	3.86634
	PBS_ATGAGTCCACGAAAGC-1	-0.0974114	-0.0665653	SM.Bystander	2.0863	0.69707	0	0	2.0863	1.10384	0	1.10384	0	1.95263	0	0	0	1.67283	3.92477
	PBS_ATGATCGGTTGAGAGC-1	0.0439302	-0.042389	SM.Bystander	1.85882	0	3.1208	3.1208	2.47083	1.52839	0	0	0	0	0	0	0	-2.42683	2.55049
	PBS_ATGATCGGTTGGTACT-1	0.0200708	-0.0278865	SM.Bystander	2.66938	1.53966	2.37658	2.37658	3.56071	0	0	0.797958	0	0	0	0	0	2.69255	3.80618
	PBS_ATGCATGAGGAAGTAG-1	0.150989	-0.0225086	SM.Bystander	1.23692	1.23692	0	0	2.12046	1.77325	1.77325	0	0	2.12046	0	0	0	2.83439	-0.14579
	PBS_ATGCATGAGGTCTTTG-1	0.115878	-0.0251286	SM.Bystander	1.94437	1.09741	0	0	1.608	1.94437	0	1.608	0	2.70637	0	0	0	0.344688	3.71448
	PBS_ATGCATGCACGTATAC-1	-0.0723522	-0.0616096	SM.Bystander	1.58165	1.27406	0.827531	0.827531	2.36626	2.08966	0	0.827531	0	0	0	0	0	-6.8473	0.0777933
	PBS_ATGCATGCAGATACTC-1	-0.098227	-0.0377304	SM.Bystander	1.91749	1.36147	2.19503	2.19503	1.53199	2.59025	0	0	0	0.896479	0	0	0	-7.0882	0.696478
	PBS_ATGCATGGTGTCTAAC-1	-0.118849	-0.0614701	SM.Bystander	2.90778	0.673965	2.04563	2.04563	1.07295	2.16286	0	0.673965	0	1.75958	0	0	0	-0.932702	0.505643
	PBS_ATGCCTCCAACTGTGT-1	0.00842271	-0.0518637	SM.Bystander	2.74003	1.9931	0	0	1.70971	2.67979	1.03352	1.70971	0	1.5308	1.03352	0	0	2.67255	-1.3956
	PBS_ATGCCTCCACATTCGA-1	-0.0545788	-0.0463298	SM.Bystander	0.924208	1.56855	1.9572	1.9572	2.45437	1.56855	0	0.924208	0	0.565278	0	0	0	-3.12223	1.71099
	PBS_ATGCCTCGTCCGTACG-1	-0.135357	-0.048692	SM.Bystander	2.66859	1.21437	0	0	1.59877	2.18537	0.581875	0.581875	0	0.581875	0	0	0	-6.65321	0.477965
	PBS_ATGCCTCGTCGAAACG-1	-0.00799368	-0.0432091	SM.Bystander	1.0656	2.78629	0	0	3.21013	1.0656	0	0.668493	0	1.56969	0	0	0	0.937925	1.46514
	PBS_ATGCCTCGTTCATCGA-1	0.0388249	-0.0191847	SM.Bystander	2.44159	2.27653	0	0	2.81762	2.07872	1.01108	1.01108	0	3.00737	0	0	0	1.83553	-0.539208
	PBS_ATGCGATCAGCTGCCA-1	-0.102623	-0.0598516	SM.Bystander	1.83341	1.20466	1.92265	1.92265	2.21645	1.83341	0	0.459895	0	0.77372	0	0	0	-6.9962	-0.0661372
	PBS_ATGCGATGTAGTATAG-1	-0.128886	-0.0603418	SM.Bystander	1.2699	1.57707	1.81172	1.81172	2.41965	2.00165	0	0	0	2.16119	0	0	0	-4.57421	0.877424
	PBS_ATGGAGGCAAATAGCA-1	0.0128889	-0.045796	SM.Bystander	2.50644	1.25348	1.55893	1.55893	2.77353	1.55893	0.811486	0.811486	0	0.811486	0	0	0	-0.381661	0.373716
	PBS_ATGGAGGCAAATCCCA-1	-0.0278648	-0.0377411	SM.Bystander	2.52158	1.06748	1.06748	1.06748	2.99974	1.57196	0	0	0	2.35519	0	0	0	0.190804	1.09771
	PBS_ATGGAGGGTTGGGTTT-1	-0.0438466	-0.0403893	SM.Bystander	1.82764	1.82764	0	0	2.27199	1.00786	0	1.00786	0	0	0	0	0	-0.984413	1.69177
	PBS_ATGGATCAGAGCCATG-1	-0.170581	-0.0361688	SM.Bystander	1.62443	3.51465	2.92642	2.92642	0	2.47385	0	0	0	0	0	0	0	0.000674175	3.64444
	PBS_ATGGATCGTTCGGTAT-1	0.0432026	-0.0443635	SM.Bystander	0	0.832638	0.832638	0.832638	2.7274	1.82415	0.832638	0.832638	0	0.832638	0	0	0	-1.50742	2.71491
	PBS_ATGGATCTCACACCCT-1	0.0167282	-0.0537552	SM.Bystander	1.72835	1.32941	0.655585	0.655585	2.01275	2.87203	0	1.04821	0	2.12944	0	0	0	-1.05589	2.87648
	PBS_ATGGGAGAGGCATCTT-1	-0.0175177	-0.0486915	SM.Bystander	1.41079	1.12041	2.10796	2.10796	3.12211	0	0.709541	0.709541	0	1.97385	0	0	0	0.0819858	0.231289
	PBS_ATGGGAGCACTTTATC-1	0.0273615	-0.0419289	SM.Bystander	1.04701	1.87906	1.87906	1.87906	3.14369	1.04701	0	0	0	1.87906	0	0	0	-0.274653	0.172666
	PBS_ATGGGAGTCTCGCCTA-1	0.0123741	-0.0339956	SM.Bystander	1.54748	0.803434	2.12813	2.12813	2.4931	2.4931	0	0	0	1.54748	0	0	0	-2.45126	4.30191
	PBS_ATGGGAGTCTTAGTTC-1	-0.00670392	-0.0672973	SM.Bystander	1.51337	1.01921	1.29651	1.29651	2.82962	0	0.634195	0	0	1.97388	0	0	0	2.42133	2.72569
	PBS_ATGGGTTTCTGCACCT-1	0.00253579	-0.0217119	SM.Bystander	1.98958	2.44415	3.04402	3.04402	2.34839	2.24248	0.718853	0	0	1.42461	0	0	0	2.80508	3.92307
	PBS_ATGGTTGAGCGGTATG-1	-0.0164048	-0.0455217	SM.Bystander	2.24928	1.1379	0	0	2.4511	1.1379	0	1.1379	0	2.1307	0	0	0	0.74387	-0.447508
	PBS_ATGGTTGAGGCCATAG-1	-0.0206716	-0.0505672	SM.Bystander	2.26805	1.5788	1.91304	1.91304	1.91304	0.674106	0	1.07314	0	1.3576	0	0	0	-1.46124	0.243154
	PBS_ATGGTTGGTAGGTAGC-1	-0.0291758	-0.0410332	SM.Bystander	0	0	0	0	2.21757	1.11391	0	1.11391	0	2.21757	0	0	0	2.01703	0.384544
	PBS_ATGGTTGGTATACGGG-1	-0.0533541	-0.044599	SM.Bystander	2.42876	0	2.26392	2.26392	2.8044	0	0	1.49252	0	1.49252	0	0	0	2.78059	3.73533
	PBS_ATGGTTGTCAATCTCT-1	-0.124758	-0.070184	SM.Bystander	2.56661	0.848328	0.848328	0.848328	2.2703	2.61663	0	0	0	2.12185	0	0	0	-6.90361	0.151669
	PBS_ATGGTTGTCGTCGATA-1	-0.0148594	-0.0670574	SM.Bystander	0	0.710329	0	0	1.41196	1.41196	0	0.710329	0	1.12146	0	0	0	-1.04963	0.0715531
	PBS_ATGTCCCAGGAGAATG-1	-0.0960352	-0.0601856	SM.Bystander	1.35226	0.889156	0.889156	0.889156	1.66756	1.66756	0	0	0	0.889156	0	0	0	-0.465929	-0.0358291
	PBS_ATGTCCCAGGTTGGTG-1	-0.0783356	-0.0645897	SM.Bystander	2.11851	0.846157	1.60784	1.60784	1.9442	1.60784	0	0	0	0.510027	0	0	0	-7.96753	0.284623
	PBS_ATGTCCCAGTAAACAC-1	-0.0235442	-0.0728757	SM.Bystander	2.72189	0	1.98994	1.98994	2.91053	0.947317	0	0.947317	0	2.61229	0	0	0	-1.68259	4.47715
	PBS_ATGTCCCCATGTCGTA-1	-0.0289294	-0.0615208	SM.Bystander	0	2.17291	0	0	2.29211	1.88097	0	0	0	0	0	0	0	-3.23886	0.353441
	PBS_ATGTCCCTCGCTTGCT-1	-0.0573475	-0.0293036	SM.Bystander	1.60752	2.70581	0	0	2.39572	2.83096	0	1.09701	0	0	0	0	0	0.194261	3.53353
	PBS_ATGTCTTAGGAATGTT-1	-0.0466824	-0.0485499	SM.Bystander	2.32078	1.54189	3.09658	3.09658	2.4866	1.32311	0	0	0	0	0	0	0	-3.38147	0.82094
	PBS_ATGTCTTTCATTGAGC-1	-0.0101111	-0.0341682	SM.Bystander	1.84153	0	0	0	3.31531	1.4312	0	0.723304	0	0	0	0	0	-3.20915	3.51438
	PBS_ATTACTCAGCTGTTAC-1	0.0161836	-0.0501231	SM.Bystander	2.05938	3.1456	1.81333	1.81333	2.42141	0.997051	0	0	0	1.48627	0	0	0	0.287007	2.27655
	PBS_ATTACTCAGCTGTTCA-1	-0.0277571	-0.0406191	SM.Bystander	2.46748	1.2233	0	0	3.57729	1.7573	0	0	0	0.788087	0	0	0	-2.70007	0.694115
	PBS_ATTACTCAGTCACTCA-1	-0.0311482	-0.0488258	SM.Bystander	2.26469	1.07068	2.66872	2.66872	3.32658	1.90985	0	0.672271	0	0	0	0	0	-2.42132	1.99344
	PBS_ATTACTCGTCCTGGTG-1	-0.0256043	-0.0279006	SM.Bystander	1.04093	1.5398	1.87111	1.87111	1.87111	0	0	1.04093	0	0	0	0	0	0.0777076	4.32267
	PBS_ATTATCCAGCGCCTTG-1	-0.00367371	-0.0273321	SM.Bystander	0	2.37754	1.44914	1.44914	2.85055	2.37754	0	0	0	2.85055	0	0	0	1.81487	0.849325
	PBS_ATTATCCAGCGGTATG-1	0.00100554	-0.0518279	SM.Bystander	2.54308	1.59051	0	0	3.78348	0	0	0	0	1.08286	0	0	0	1.44683	0.585018
	PBS_ATTATCCAGCTACAAA-1	-0.0367136	-0.0476374	SM.Bystander	0	0	1.79835	1.79835	3.35753	1.79835	0	0	0	0	0	0	0	-2.51248	1.43771
	PBS_ATTATCCCACATACGT-1	0.031115	-0.0431271	SM.Bystander	0	1.82706	1.82706	1.82706	3.08476	0	0	1.00742	0	1.82706	0	0	0	-0.329032	3.55235
	PBS_ATTATCCTCCTTCTTC-1	0.0486351	-0.0643731	SM.Bystander	2.65019	1.05762	0	0	2.71446	2.24685	0	1.34006	0	2.14219	0	0	0	0.579879	2.09602
	PBS_ATTCACTAGCGTCAAG-1	-0.0213919	-0.0524745	SM.Bystander	1.99222	1.13481	1.83681	1.83681	2.94128	0	0	0.720421	0	0.720421	0	0	0	-1.77113	1.33207
	PBS_ATTCACTCACCGTCGA-1	-0.0240977	-0.0430238	SM.Bystander	2.89902	2.25949	0	0	3.43475	0.728645	0	0	0	0	0	0	0	2.98033	3.74123
	PBS_ATTCACTCAGCTTCGG-1	-0.0369597	-0.0682832	SM.Bystander	2.44928	2.04546	1.07283	1.07283	3.00748	1.91263	0	0.673871	0	0.673871	0.673871	0	0	-3.75736	0.291553
	PBS_ATTCACTCATGACACT-1	0.00232308	-0.0652723	SM.Bystander	1.69505	1.88078	0.747507	0.747507	2.8722	0	0	0.747507	0	2.17272	0	0	0	-0.92832	1.05389
	PBS_ATTCACTGTAACTAAG-1	-0.0137388	-0.044972	SM.Bystander	2.23493	1.79301	0	0	2.8731	2.23493	0	0.981768	0	0.981768	0	0	0	2.15016	2.88572
	PBS_ATTCACTGTCACCTTC-1	0.00174652	-0.0561403	SM.Bystander	1.16216	1.16216	0	0	2.9218	1.45751	0	0	0	2.28109	0	0	0	-2.70337	3.70681
	PBS_ATTCACTGTGCAGATG-1	-0.199511	-0.0639916	SM.Bystander	0.869458	0	1.64033	1.64033	0	1.3274	0	0.869458	0	1.3274	0	0	0	-1.26102	2.88811
	PBS_ATTCACTTCCATCTGC-1	-0.0354624	-0.0449632	SM.Bystander	1.94857	0	0.918155	0.918155	3.02338	2.14281	0	0.918155	0	2.30538	0	0	0	-1.16218	1.89238
	PBS_ATTCAGGGTCCAAGAG-1	-0.029415	-0.0506923	SM.Bystander	2.5565	2.46892	1.6722	1.6722	1.15118	0.732831	2.01301	0	0	0.732831	0	0	0	-0.145421	-3.90629
	PBS_ATTCAGGGTCGTCATA-1	-0.0780352	-0.0412058	SM.Bystander	1.09728	2.39608	0	0	2.30079	2.07769	0	0	0	0.692149	0	0	0	-7.77415	0.228863
	PBS_ATTCATCAGAGCACTG-1	-0.042701	-0.0457098	SM.Bystander	2.8731	0.981768	0	0	3.19329	1.79301	0	0	0	1.79301	0	0	0	1.11996	-0.235759
	PBS_ATTCATCAGCATAGGC-1	-0.00434853	-0.0560141	SM.Bystander	1.48437	0	0	0	2.60353	2.05725	0.759589	1.18626	0	0	0	0	0	-2.89064	0.352541
	PBS_ATTCATCGTATCCTTT-1	-0.0902882	-0.0131686	SM.Bystander	3.12633	0	2.66788	2.66788	2.54421	0.984385	0	1.7965	0	0	0	0	0	-0.230401	-0.333862
	PBS_ATTCCATAGAGCCATG-1	-0.0140858	-0.0219081	SM.Bystander	0.923796	2.45375	2.68577	2.68577	2.78429	1.39567	0	0.923796	0	1.39567	0	0	0	-2.94338	2.39374
	PBS_ATTCCATAGGTAGGCT-1	-0.0518814	-0.059266	SM.Bystander	1.49085	0.620692	1.00079	1.00079	2.26199	1.81829	0	0	0	0	0	0	0	-3.87421	0.482478
	PBS_ATTCCATTCTAAGGAA-1	-0.0527003	-0.03201	SM.Bystander	2.17387	0	0	0	1.82371	2.63813	0	0	0	1.82371	0	0	0	2.63071	-1.2384
	PBS_ATTCCATTCTAGGCCG-1	0.01968	-0.0520554	SM.Bystander	1.88468	1.64638	0.873827	0.873827	3.02261	2.37699	0	0	0	1.88468	0	0	0	-2.35641	2.50813
	PBS_ATTCCCGAGGTGCCTC-1	-0.0473708	-0.0547492	SM.Bystander	2.87464	1.37383	1.37383	1.37383	3.2798	1.93165	0	1.08754	0	1.08754	0	0	0	-2.86192	1.73028
	PBS_ATTCCCGCATGACGAG-1	-0.0830757	-0.0506016	SM.Bystander	2.20277	1.30383	0	0	3.07142	1.98254	0	1.02565	0	0	0	0	0	-1.31994	1.77885
	PBS_ATTCCCGTCAACCTCC-1	-0.0953717	-0.0348419	SM.Bystander	1.46506	1.46506	0	0	1.79037	2.77103	0	0	0	0	0	0	0	-0.645806	3.90044
	PBS_ATTCCTAAGAGGTCGT-1	-0.105624	-0.0277455	SM.Bystander	1.91108	3.02457	1.91108	1.91108	2.20437	1.91108	0	0	0	0.766432	0	0	0	-2.19618	1.35065
	PBS_ATTCCTACAAGGGTCA-1	-0.0393671	-0.0713824	SM.Bystander	1.73269	0.936858	0	0	2.97672	1.41194	0	0.936858	0	0.57435	0	0	0	-4.57753	0.957375
	PBS_ATTCCTACACAGTACT-1	-0.00136928	-0.0244356	SM.Bystander	1.65204	2.08311	0	0	2.71196	1.33809	0	0	0	0	0	0	0	0.6904	-0.763464
	PBS_ATTCCTACAGTCAGAG-1	-0.0709976	-0.0468577	SM.Bystander	0	2.44056	0	0	0	1.83093	0	1.28643	0	0	0	0	0	2.14969	1.08429
	PBS_ATTCCTAGTTAAGCAA-1	0.0597126	-0.0395871	SM.Bystander	1.56699	2.5158	2.14994	2.14994	2.34951	1.56699	0	1.06336	0	1.06336	0	0	0	-1.41009	3.7814
	PBS_ATTCCTAGTTATGACC-1	0.0640599	-0.0435191	SM.Bystander	2.74082	0	2.63107	2.63107	3.59577	2.00745	0	0	0	1.44035	0	0	0	0.179321	1.70572
	PBS_ATTCCTAGTTCCCAAA-1	-0.0110422	-0.0487866	SM.Bystander	1.91922	1.91922	0	0	2.36957	1.76582	0	1.07792	0	1.91922	0	0	0	-2.0483	3.83288
	PBS_ATTCGTTAGAGTCACG-1	-0.148329	-0.0288364	SM.Bystander	0.826301	2.62818	0	0	1.27248	2.16437	0	0	0	0	0	0	0	0.432865	3.50948
	PBS_ATTCTACAGATCCCGC-1	-0.0128716	-0.0359108	SM.Bystander	1.81204	1.48508	3.21515	3.21515	3.21515	1.81204	0	0	0	0.996081	0	0	0	-1.58188	2.81416
	PBS_ATTCTACGTCGGAAAC-1	-0.00924909	-0.0360769	SM.Bystander	1.46711	2.3988	0.981455	0.981455	2.96278	2.87262	0	0	0	1.46711	0	0	0	-0.585154	2.5108
	PBS_ATTCTTGAGAGCTTTC-1	-0.0248594	-0.022538	SM.Bystander	2.49514	1.99555	0	0	2.82676	1.75219	0	0	0	0	0	0	0	0.176577	1.2715
	PBS_ATTCTTGAGCCGAACA-1	-0.0765259	-0.0421176	SM.Bystander	2.21958	0	0	0	1.96747	1.11542	0	0	0	1.62958	0	0	0	3.37185	-0.311968
	PBS_ATTCTTGCAATAGTGA-1	-0.0259129	-0.0380007	SM.Bystander	2.59788	0	0	0	3.33017	1.97652	0	0	0	1.97652	0	0	0	1.13979	0.217972
	PBS_ATTCTTGGTATCGTGT-1	0.082794	-0.0401233	SM.Bystander	0	2.24408	0	0	2.9943	1.13396	0	1.13396	0	0	0	0	0	-3.1958	3.41643
	PBS_ATTCTTGGTGAGAACC-1	-0.0896196	-0.0677584	SM.Bystander	2.02738	1.24496	1.24496	1.24496	2.02738	1.63341	0.601178	0.974006	0	0	0	0	0	-6.97533	0.162359
	PBS_ATTCTTGGTGGTTCTA-1	-0.0413824	-0.0405883	SM.Bystander	2.29649	1.9401	2.66784	2.66784	2.93802	1.9401	0	0	0	0.91223	0	0	0	-0.897401	1.84714
	PBS_ATTCTTGTCGAATCCA-1	-0.0603279	-0.0716303	SM.Bystander	2.39476	0.644986	0	0	2.54769	2.74054	0	0	0	1.53123	0	0	0	-7.44196	0.192537
	PBS_ATTCTTGTCGCTAAAC-1	-0.0120597	-0.0238188	SM.Bystander	2.66234	0	1.29909	1.29909	2.83296	0	0	0	0	0	1.29909	0	0	0.889599	-0.283521
	PBS_ATTCTTGTCTGGGCAC-1	-0.0359357	-0.0710055	SM.Bystander	0	0	0.965871	0.965871	2.84901	0	0	0	0	0	0	0	0	-0.0931295	1.87235
	PBS_ATTGGGTAGCCGCACT-1	-0.0650624	-0.0494484	SM.Bystander	1.38885	2.14307	0	0	2.56809	1.94883	0	1.38885	0	0	0	0	0	0.664328	2.85445
	PBS_ATTGGGTAGCCTATTG-1	0.027768	-0.0517584	SM.Bystander	0	1.57819	0.825075	0.825075	2.16244	0	0	0	0	1.27091	0	0	0	-0.0546098	0.108928
	PBS_ATTGGGTCACAGAGCA-1	0.0554216	-0.0461206	SM.Bystander	2.501	2.00106	0.955216	0.955216	3.28045	2.00106	0	1.43472	0	2.501	0	0	0	2.00506	-0.273996
	PBS_ATTGGGTCACCGGTCA-1	-0.0916429	-0.0496539	SM.Bystander	2.22772	2.15662	1.26618	1.26618	2.4703	2.08007	0	0.821383	0	1.06831	0.492756	0	0	-5.74343	0.616355
	PBS_ATTGGGTTCGGAAACG-1	-0.00145761	-0.0309834	SM.Bystander	2.0524	2.24952	3.45124	3.45124	4.01264	1.48008	0.992007	1.48008	0	1.48008	0	0	0	1.06605	2.65334
	PBS_ATTGTTCCATCGGATT-1	0.0191862	-0.0390798	SM.Bystander	3.06013	1.99514	1.26449	1.26449	2.86325	0	0	0	0	2.29198	0	0	0	-1.36638	2.68295
	PBS_ATTGTTCTCGAAGCCC-1	-0.110176	-0.0275035	SM.Bystander	2.31027	2.1476	2.1476	2.1476	2.45014	2.45014	0	0.921421	0	0	0	0	0	0.112398	5.3085
	PBS_ATTGTTCTCTGTAACG-1	-0.0323343	-0.033032	SM.Bystander	2.77201	1.725	0	0	2.77201	2.4317	0	0	0	2.20519	0	0	0	-2.27659	2.20715
	PBS_ATTTACCAGATTGTGA-1	-0.0250906	-0.0333273	SM.Bystander	0	2.60356	0	0	1.98181	1.98181	0	0	0	2.98404	0	0	0	2.28921	0.920318
	PBS_ATTTACCAGCTCATAC-1	-0.14072	-0.0791721	SM.Bystander	2.15002	0	0	0	2.00392	1.922	0	0	0	0	0	0	0	-7.39802	0.594384
	PBS_ATTTCACAGTTGGGAC-1	0.0286446	-0.0423624	SM.Bystander	2.51416	0.964061	0.964061	0.964061	1.44566	1.76934	0	0.964061	0	0	0	0	0	-1.32002	1.25042
	PBS_ATTTCACCAGACACCC-1	-0.0940277	-0.0422298	SM.Bystander	2.23972	2.54529	0.98512	0.98512	0	2.23972	1.47162	0	0	0	0	0	0	1.3728	2.24431
	PBS_ATTTCACTCACATACG-1	-0.0632119	-0.0498598	SM.Bystander	1.5274	1.35711	0	0	1.67287	1.67287	0	0.893014	0	1.35711	0	0	0	-7.24739	-0.134647
	PBS_ATTTCTGGTTAGGACG-1	0.0238729	-0.0518215	SM.Bystander	3.12295	1.08989	1.08989	1.08989	2.82088	1.93468	0	1.08989	0	0	0	0	0	-1.51486	2.50574
	PBS_ATTTCTGTCGCAACAT-1	0.12187	-0.0685763	SM.Bystander	2.73604	2.40677	0.893057	0.893057	0.893057	0	0	0.893057	0	2.9075	0	0	0	2.93601	-2.0867
	PBS_CAAAGAAAGCTGTGCC-1	0.022716	-0.0345497	SM.Bystander	2.16735	1.40954	0	0	1.73008	2.70292	0	1.40954	0	2.70292	0	0	0	2.53888	-0.208027
	PBS_CAAAGAAAGTCGGCAA-1	-0.00442298	-0.039309	SM.Bystander	2.64219	2.99439	1.74803	1.74803	3.1583	0.78199	0	0	0	1.51676	0	0	0	-2.64416	0.931951
	PBS_CAAAGAACATGAGAAT-1	-0.0156032	-0.0684354	SM.Bystander	1.00786	1.95855	0	0	1.2836	0	0	1.00786	0	0.625868	0	0	0	-0.361277	0.135494
	PBS_CAAAGAACATGGCTGC-1	-0.044432	-0.0437178	SM.Bystander	3.50806	3.3394	0	0	2.80603	1.27834	0	0	0	1.27834	0	0	0	-3.10028	3.8501
	PBS_CAAAGAAGTTTGGAAA-1	0.00823174	-0.0905883	SM.Bystander	0	0	0	0	2.78305	0	1.32385	0.866651	0	2.48752	0	0	0	-4.74725	0.501691
	PBS_CAACAACAGCCGGAAT-1	0.0494396	-0.0467123	SM.Bystander	1.65795	1.43184	0	0	2.9474	0.723742	0	0	0	1.84224	0	0	0	-2.02364	3.27027
	PBS_CAACAACGTGTTGAGG-1	-0.0920463	-0.0587503	SM.Bystander	2.64747	1.72811	1.19846	1.19846	2.8452	1.40773	0.571919	0	0	0.571919	0	0	0	-4.3068	0.528521
	PBS_CAACAACGTTCAACGT-1	-0.0575401	-0.0612494	SM.Bystander	2.82191	0.630352	0	0	1.83572	1.01398	0	0.630352	0.630352	1.29056	0	0	0	-4.23119	1.4715
	PBS_CAACAACTCGATACAC-1	0.0180238	-0.0572097	SM.Bystander	2.49249	0	0	0	2.87	1.87881	0	0.74628	0	1.46497	0	0	0	-2.08733	4.35464
	PBS_CAACAGTTCTGTCCCA-1	-0.0881268	-0.0583171	SM.Bystander	1.16307	0.902796	0.549996	0.549996	3.22673	1.6863	0	0	0	1.16307	0	0	0	-5.4225	0.663391
	PBS_CAACCAAAGAAGTCCG-1	-0.000517618	-0.0286286	SM.Bystander	1.76934	0	0	0	2.63753	0.964061	0	0	0	2.51416	0	0	0.964061	1.59815	0.104595
	PBS_CAACCAAAGTCGTTAC-1	0.000238198	-0.0477952	SM.Bystander	1.80211	0	1.4759	1.4759	2.78423	1.4759	0	0	0	1.80211	0	0	0	0.77422	-0.197807
	PBS_CAACCAACATATCGGT-1	0.0451894	-0.0257605	SM.Bystander	2.4595	2.4595	2.72558	2.72558	3.93043	2.93554	0	0	0	0	0	0	0	0.0692093	5.64478
	PBS_CAACCAACATCGTCCT-1	0.0493846	-0.0419259	SM.Bystander	2.39808	1.09875	0	0	3.29603	1.09875	0	0	0	0	0	0	1.09875	-0.897217	-1.19419
	PBS_CAACCTCGTCGTATTG-1	-0.00632748	-0.0392827	SM.Bystander	2.70471	1.66625	2.46221	2.46221	2.54975	1.66625	0	0	0	1.14618	0	0	0	-1.68061	1.49631
	PBS_CAACCTCGTTGAGTCT-1	-0.0843134	-0.0625499	SM.Bystander	1.88896	1.65045	2.16529	2.16529	1.7768	0.531544	0	0	0	0	0	0	0	-5.97462	0.175738
	PBS_CAACGATAGATGATTG-1	0.0138434	-0.0418836	SM.Bystander	2.39336	0	0	0	1.7876	2.22914	0	0	0	2.9571	0	0	0	0.996425	0.953396
	PBS_CAACGATGTACCTGTA-1	0.0327789	-0.0569525	SM.Bystander	2.06667	0	0	0	3.56932	2.06667	1.63687	0.866971	0	0	0	0	0	0.128432	2.25523
	PBS_CAACGATGTCTAGGCC-1	0.0566394	-0.0416792	SM.Bystander	2.1954	1.18815	2.6869	2.6869	2.1954	2.31492	0	1.18815	0	0.761045	0	0	0	-0.458441	2.44495
	PBS_CAACGATTCGCGTAGC-1	-0.0152161	-0.0588512	SM.Bystander	1.7052	0.916621	0.916621	0.916621	3.43452	0	0	0	0	0.916621	0	0	0	-1.6068	1.28874
	PBS_CAACGGCAGCCGTTGC-1	0.062526	-0.0667228	SM.Bystander	1.80056	1.26031	0	0	4.25532	1.56649	0	1.26031	0	1.80056	0	0	0	-2.11176	2.74519
	PBS_CAACGGCGTCCAGTTA-1	0.00289602	-0.0316586	SM.Bystander	2.48399	2.18034	1.42063	1.42063	2.90518	1.98505	0	0	0	2.34365	0	0	0	1.84541	3.70866
	PBS_CAACGGCGTTGAAGTA-1	-0.0742268	-0.0393787	SM.Bystander	2.81393	2.17902	1.00858	1.00858	2.43801	2.51131	0	0	0	0	0	0	0	-2.68822	1.08161
	PBS_CAAGACTAGATTGTGA-1	-0.0101901	-0.0595701	SM.Bystander	1.17971	1.55935	0.56027	0.56027	1.83386	1.706	1.55935	0	0	1.55935	0	0	0	-4.22028	0.380358
	PBS_CAAGACTAGGGATCTG-1	0.0168023	-0.0193998	SM.Bystander	1.4295	1.4295	2.61787	2.61787	3.38742	1.99514	0	0	0	0	0	0	0	-0.244178	5.52945
	PBS_CAAGACTAGGTAAAGG-1	-0.0451958	-0.0369827	SM.Bystander	2.33297	0	2.33297	2.33297	2.56249	1.29735	0	0.845777	0	1.60731	0	0	0	0.593546	-0.100503
	PBS_CAAGACTCACAGCTTA-1	-0.075841	-0.0558435	SM.Bystander	2.40632	1.68423	1.83513	1.83513	1.76252	1.59928	0	0.84005	0	0	0	0	0	-7.44312	0.700409
	PBS_CAAGACTCACGACCTG-1	0.0339544	-0.0456918	SM.Bystander	1.61677	3.16151	0	0	3.25918	0.961159	0	0.591869	0	0.961159	0	0	0	-1.69154	0.573952
	PBS_CAAGACTCATGATAGA-1	-0.0198285	-0.0671676	SM.Bystander	2.40471	1.30474	1.30474	1.30474	2.75855	2.0434	1.30474	0.51383	0	1.47211	0	0	0	-5.3395	0.542128
	PBS_CAAGACTGTAACTTCG-1	0.02433	-0.000434689	SM.Bystander	3.35221	1.99624	2.61905	2.61905	3.94914	2.24937	0	0	0	0	0	0	0	2.74354	3.9481
	PBS_CAAGACTGTGTGTCCG-1	-0.032309	-0.0440545	SM.Bystander	2.37784	0	0	0	0	0	0.967082	1.77339	0	1.77339	0	0	1.44939	2.70923	-1.27474
	PBS_CAAGAGGAGAACCGCA-1	0.058938	-0.0453796	SM.Bystander	2.95845	2.00065	1.53765	1.53765	3.27999	1.31915	0	0	0	1.03915	0	0	0	2.67706	4.08956
	PBS_CAAGAGGAGCCTCTTC-1	-0.0518448	-0.0401029	SM.Bystander	0	2.57013	0	0	2.34045	2.98426	0	1.30337	0	2.34045	0	0	0	-0.73271	2.39583
	PBS_CAAGAGGCACTTGGGC-1	-0.0822952	-0.0544081	SM.Bystander	2.33869	0	0	0	2.08266	1.73763	0	2.08266	0	1.73763	0	0	0	1.81334	0.558368
	PBS_CAAGAGGCAGGGTCTC-1	-0.00255644	-0.0620862	SM.Bystander	1.53289	2.47608	2.11179	2.11179	1.76508	0	0	0	0	0.793222	0	0	0	-1.40257	1.70353
	PBS_CAAGAGGGTCTCAGAT-1	-0.0605068	-0.0483813	SM.Bystander	0	1.52501	0	0	1.85517	1.85517	0	0	0	2.10296	0	0	0	-2.95882	3.83204
	PBS_CAAGAGGGTTGGATCT-1	-0.0871155	-0.0655066	SM.Bystander	2.20918	0.484716	1.25129	1.25129	1.8891	1.97923	0.484716	0.484716	0	1.8891	0	0	0	-6.46856	0.360967
	PBS_CAAGAGGTCAAGGCTT-1	-0.0653428	-0.0455375	SM.Bystander	2.23087	1.32689	0	0	2.36955	0.869056	0	0	0	0	0	0	0	-0.772244	-0.246755
	PBS_CAAGAGGTCCGTAGTA-1	-0.0553609	-0.061451	SM.Bystander	2.51615	0.817373	0	0	2.85871	1.26104	0	0	0	0.817373	0	0	0	-4.62655	0.467491
	PBS_CAAGCTAGTGAGTTTC-1	0.0741457	-0.0483681	SM.Bystander	2.30057	0	0	0	3.86484	0	0	1.02818	0	0	0	0	0	0.453256	1.09426
	PBS_CAAGCTATCACGTAGT-1	0.0465309	-0.032537	SM.Bystander	2.38987	1.7844	1.97339	1.97339	3.42544	1.55118	0	0	0	0	0	0	0	-0.204801	1.63037
	PBS_CAAGGGACACGTCATA-1	-0.120377	-0.0687842	SM.Bystander	1.13356	1.74747	1.83526	1.83526	1.54474	1.29016	0	0	0	1.13356	0	0	0	-5.09388	0.503753
	PBS_CAAGGGAGTGAGTTGG-1	-0.0833539	-0.0630609	SM.Bystander	3.01173	1.81688	2.71931	2.71931	2.63057	0	0	0	0	0	0	0	0	-1.22085	3.82795
	PBS_CAATACGAGCTGACCC-1	-0.037824	-0.0525151	SM.Bystander	2.07586	2.48116	1.38323	1.38323	2.88651	2.39418	0	1.09589	0	0	0	0	0	-2.42065	4.30051
	PBS_CAATCGACAGATTTCG-1	-0.0706579	-0.0596802	SM.Bystander	1.06287	0	0	0	0	0	0	1.89971	0	2.14927	0	0	0	2.34223	-3.69989
	PBS_CAATCGACATGGAATA-1	-0.0579119	-0.0424322	SM.Bystander	2.08767	2.71683	1.34194	1.34194	3.27481	2.88808	0	0	0	0	0	0	0	-1.93144	3.91449
	PBS_CAATGACCACATGACT-1	-0.089417	-0.0372764	SM.Bystander	1.07175	2.26615	1.57712	1.57712	2.95723	2.36109	0	1.07175	0	2.36109	0	0	0	-2.279	1.2252
	PBS_CAATGACGTCCAGCAC-1	-0.0230598	-0.0438247	SM.Bystander	2.38743	1.24455	0	0	2.30874	1.63295	0	1.24455	0	0.600917	0	0	0	-3.50216	3.47341
	PBS_CAATTTCCACCTCGTT-1	0.0528106	-0.0146613	SM.Bystander	2.15887	3.00337	3.25422	3.25422	3.09416	1.57499	0	0	0	1.57499	0	0	0	2.88544	3.76345
	PBS_CAATTTCCAGACCAGA-1	-0.0260862	-0.0361829	SM.Bystander	2.83271	3.10557	0	0	2.45625	1.2989	0	0	0	3.31971	0	0	0	2.03536	0.155918
	PBS_CAATTTCGTTGACTGT-1	-0.0414794	-0.0716622	SM.Bystander	2.04085	1.46985	0	0	3.4019	2.29552	0	0	0	0	0	0	0	-2.19856	-0.480587
	PBS_CAATTTCTCGATTTCT-1	-0.00405061	-0.040785	SM.Bystander	0	3.52166	1.73898	1.73898	2.54387	1.2077	0	1.2077	0	3.52166	0	0	0	-1.47328	3.20994
	PBS_CACAACAGTCGTATGT-1	-0.127107	-0.0568633	SM.Bystander	2.21971	2.0429	0.912989	0.912989	2.36991	2.13521	0	0.557258	0	0	0	0	0	-7.11235	-0.0939489
	PBS_CACACAAAGTGAGGTC-1	0.0599416	-0.0341544	SM.Bystander	2.951	1.79753	3.37398	3.37398	3.53308	2.0855	0	0	0	2.30882	0	0	0	2.70008	3.92254
	PBS_CACACAACAATTCACG-1	-0.021073	-0.0289533	SM.Bystander	2.54276	3.06809	3.41071	3.41071	3.06809	2.11887	0	0	0	1.92532	0	0	0	1.35432	3.10054
	PBS_CACACAACACAACGAG-1	-0.143337	-0.0755254	SM.Bystander	1.57501	0.436483	0	0	1.68232	1.86757	0	0	0	0	0.436483	0	0	-6.86301	-0.262299
	PBS_CACAGATAGCAAATCA-1	-0.0273421	-0.0459659	SM.Bystander	0	0	0	0	1.54631	2.12683	0	0	0	1.24206	0	0	0	-1.00895	-2.24366
	PBS_CACAGATCAAGAGAGA-1	-0.022588	-0.0559184	SM.Bystander	1.63562	1.41086	0.709593	0.709593	1.97394	1.41086	0	1.12048	0	1.12048	0	0	0	-1.67953	0.950542
	PBS_CACAGATCAGATACCT-1	0.0101316	-0.0383928	SM.Bystander	3.32642	2.60451	0	0	2.46261	1.85124	0	0	0	0	0	0	0	2.99104	3.09772
	PBS_CACAGATGTCCTTAAG-1	-0.0929455	-0.0483975	SM.Bystander	2.56927	3.22337	0	0	2.56927	2.20138	0	0	0	2.46101	0	0	0	-0.776588	3.06644
	PBS_CACAGGCAGAGACAAG-1	-0.0457747	-0.0291062	SM.Bystander	2.5598	1.70018	0	0	2.85694	2.5598	0	0	0	1.70018	0	0	0	0.770199	0.161604
	PBS_CACAGGCCACCCAAGC-1	-0.145476	-0.0495871	SM.Bystander	2.585	1.86413	0	0	0	0	0	0.859756	0	1.62684	0	0	0	2.44588	-1.31715
	PBS_CACAGGCCAGTACTAC-1	-0.163603	-0.0935414	SM.Bystander	1.51693	1.02213	2.67561	2.67561	1.34718	1.02213	0.304407	0	0	0.304407	0.304407	0	0	-6.33682	0.59173
	PBS_CACAGGCCATGTGGTT-1	-0.113791	-0.0671594	SM.Bystander	1.55312	1.84421	0.426777	0.426777	1.55312	1.84421	0	0	0	0	0	0	0	-7.46958	0.381486
	PBS_CACAGGCGTAGGTCAG-1	-0.014838	-0.0485276	SM.Bystander	2.33675	1.05414	0	0	3.07105	1.55583	0	1.05414	0	2.76984	0	0	0	0.25634	1.91078
	PBS_CACATGACAAGCGAAC-1	-0.079436	-0.0471548	SM.Bystander	2.33018	0.538729	0.886925	0.886925	2.6282	1.90369	0	0	0	0	0	0	0	1.08152	3.8415
	PBS_CACATGACACGAGGTA-1	-0.0777075	-0.0766325	SM.Bystander	0.933099	0.933099	0	0	2.97085	1.7276	0	0.933099	0	0.571651	0	0	0	-3.24577	0.30685
	PBS_CACATGACAGCCGTCA-1	0.0181339	-0.0270919	SM.Bystander	3.18627	0.977198	2.39261	2.39261	2.65718	1.46187	0	1.46187	0	0.977198	0	0	0	-0.906615	4.36282
	PBS_CACATGACATTCGATG-1	-0.089968	-0.055668	SM.Bystander	2.36562	1.35974	1.58109	1.58109	2.16568	0	0	0	0	0.675525	0.675525	0	0	-4.57457	0.808592
	PBS_CACATGAGTTGTGCAT-1	-0.0618007	-0.0261189	SM.Bystander	1.99569	2.2488	0	0	1.99569	1.65598	0	1.13754	0	2.61846	0	0	0	0.635783	0.497632
	PBS_CACATGATCAGGAAGC-1	-0.0144687	-0.0722613	SM.Bystander	2.29728	1.96727	2.58793	2.58793	2.54498	1.88584	0.444167	0.444167	0	1.88584	0	0	0	2.12794	3.90096
	PBS_CACCAAAAGATGAACT-1	0.0263561	-0.0429039	SM.Bystander	2.18862	2.55601	3.0353	3.0353	2.55601	1.29225	0	0	0	0.841774	0	0	0	-0.0916243	0.804103
	PBS_CACCAAAAGCAACTTC-1	0.00551914	-0.0384062	SM.Bystander	2.62226	0	0	0	2.8573	1.03809	1.03809	0	0	0	0	0	0	2.21823	-1.27562
	PBS_CACCAAAAGTCATGCT-1	-0.0617584	-0.0448227	SM.Bystander	2.96913	1.47226	0.985646	0.985646	0	2.66975	0	1.47226	0	1.47226	0	0	0	1.95365	1.08362
	PBS_CACCAAAAGTTAGTAG-1	-0.00391586	-0.0260361	SM.Bystander	2.59623	2.59623	2.49912	2.49912	2.39156	1.78595	0	0	0	0.807061	0	0	0	-0.685346	2.74426
	PBS_CACCAAACAACCAGAG-1	-0.0594217	-0.0484293	SM.Bystander	0.940602	1.41659	0	0	2.76219	1.98046	0.577041	0	0	1.59001	0	0	0	-3.34569	3.66212
	PBS_CACCAAACAAGTGCTT-1	-0.0113602	-0.0426717	SM.Bystander	0	1.2195	0	0	2.09881	1.2195	0	1.2195	0	1.75284	0	0	0	-0.507461	3.42873
	PBS_CACCAAATCATTCTTG-1	-0.00878272	-0.0577025	SM.Bystander	3.21459	1.33788	1.33788	1.33788	3.09477	1.65182	0	0	0	2.38309	0	0	0	-1.29943	3.72335
	PBS_CACCAAATCGTGACTA-1	0.00490325	-0.0294218	SM.Bystander	1.75826	0	0	0	2.0019	2.19765	0.955807	1.43545	0	1.75826	0	0	0	2.4922	0.375978
	PBS_CACCGTTAGCACTCCG-1	-0.103956	-0.0278303	SM.Bystander	2.06854	0	0	0	1.49439	2.57247	0	0	0	0	0	0	0	0.8996	0.161835
	PBS_CACGAATAGCTGACAG-1	-0.0793629	-0.0515799	SM.Bystander	0	1.46672	0	0	0	0	0	1.46672	0	1.79218	0	0	0	2.28293	-3.59908
	PBS_CACGAATAGGCTTAGG-1	-0.0567946	-0.0610179	SM.Bystander	1.16504	1.68864	0	0	2.39126	1.46072	0	1.46072	0	1.16504	0	0	0	-2.05047	1.99039
	PBS_CACGAATGTACAGGTG-1	0.115192	-0.062403	SM.Bystander	2.6368	0.831538	2.1726	2.1726	3.19226	1.27918	1.5873	1.27918	0	1.5873	0	0	0	-0.500435	4.10298
	PBS_CACGAATGTGCCGTAC-1	-0.0506681	-0.0658638	SM.Bystander	1.8981	0	0	0	2.25233	1.34459	0	1.06163	0	0.665538	0	0	0	1.40183	2.27247
	PBS_CACGAATGTTCATCGA-1	0.0828176	-0.0348461	SM.Bystander	2.75154	2.90872	0	0	2.33537	2.33537	0	1.84583	0	1.60944	0	0	0	-2.09579	2.1059
	PBS_CACGAATGTTTACACG-1	-0.0717026	-0.0339132	SM.Bystander	1.46314	0.978233	0	0	2.76869	1.46314	0	0.978233	0	2.03327	0	0	0	-0.882684	2.93982
	PBS_CACGAATTCCGAACGC-1	0.0110234	-0.0565138	SM.Bystander	1.86241	1.86241	1.31362	1.31362	1.86241	1.86241	0.858579	0.858579	0	2.21472	0	0	0	-2.07635	4.25807
	PBS_CACGGGTAGAGACAAG-1	-0.0011615	-0.0677641	SM.Bystander	1.54024	0	0	0	1.04128	0	0	2.12003	0	2.86195	0	0	0	1.62577	-1.56514
	PBS_CACGGGTCAATGCAAA-1	-0.00600384	-0.0277743	SM.Bystander	0.820635	1.57191	1.80628	1.80628	2.15544	1.90564	0	0	0	1.26522	0	0	0	-3.70012	0.390719
	PBS_CACGTGGCACTAACGT-1	-0.0194987	-0.0749851	SM.Bystander	2.00296	1.55598	1.30053	1.30053	2.77001	0.956563	0.428038	0.956563	0	1.43639	0.428038	0	0	-4.79624	0.556316
	PBS_CACGTGGGTGAGACGT-1	-0.0026069	-0.0271916	SM.Bystander	3.14866	0	0	0	2.49753	2.97488	0	1.05038	0	1.55127	0	0	0	1.5292	-0.218128
	PBS_CACGTGGGTTCAGCTA-1	-0.0034144	0.000794712	SM.Bystander	3.30561	0	0	0	1.83306	2.58453	0	1.01197	0	2.58453	0	0	0	1.95393	-0.276687
	PBS_CACGTTCAGATTAGCA-1	0.0252741	-0.0499285	SM.Bystander	2.31892	1.28606	2.64564	2.64564	2.96163	1.59488	1.28606	0	0	2.44008	0	0	0	-0.720417	-0.396105
	PBS_CACGTTCAGCACTAGG-1	-0.0562212	-0.0418336	SM.Bystander	1.54501	1.04521	2.49022	2.49022	2.96733	1.04521	0	0	0	1.04521	0	0	0	-1.64836	2.94197
	PBS_CACGTTCCAAATCGTC-1	-0.0556489	-0.0530175	SM.Bystander	2.3256	2.3256	2.47751	2.47751	2.72582	2.14642	0	0.609412	0	0.985331	0	0	0	-4.58128	0.791302
	PBS_CACGTTCCATCGATAC-1	-0.0391244	-0.0546232	SM.Bystander	1.50794	0	0	0	1.50794	2.58859	0	0	0	2.08378	0	0	0	-4.5294	0.656862
	PBS_CACGTTCGTTGTTGCA-1	-0.00443984	-0.0555767	SM.Bystander	2.82849	2.05705	0.759468	0.759468	3.06659	2.31225	0	1.4842	0	2.31225	0	0	0	-1.43852	3.08439
	PBS_CACTAAGGTATACGGG-1	0.0629935	-0.0497655	SM.Bystander	1.91415	1.35856	0.894166	0.894166	3.2964	2.10736	0.894166	0	0	1.35856	0	0	0	0.189362	0.795713
	PBS_CACTGAAAGGATCACG-1	-0.0891939	-0.0460871	SM.Bystander	2.48072	1.31841	2.35908	2.35908	2.58916	1.63046	0	0.862357	0	0.862357	0	0	0	-0.427617	0.591698
	PBS_CACTGAAAGGTGCAGT-1	-0.0707185	-0.0453268	SM.Bystander	2.15047	2.26934	0	0	2.90941	1.44748	0	0	0	1.15318	0	0	0	2.50244	3.73694
	PBS_CACTGAACACAGTGAG-1	-0.0702089	-0.0628766	SM.Bystander	1.1389	0.353936	0.353936	0.353936	2.33627	1.73542	0.353936	0.614823	0	1.57318	0	0	0	-6.68024	-0.0790221
	PBS_CACTGAAGTATTCCGA-1	-0.0396001	-0.0398821	SM.Bystander	2.49668	2.8743	1.55054	1.55054	2.49668	1.55054	0	0	0	1.04978	0	0	0	-0.721156	3.61205
	PBS_CACTGGGAGCTGTTAC-1	0.0227508	-0.0302296	SM.Bystander	2.40559	0.892291	0	0	2.9821	0	0	0	0	1.67188	0	0	0	-3.27449	3.68725
	PBS_CACTGGGAGTTCACTG-1	-0.0963904	-0.0576133	SM.Bystander	0	0	0	0	1.81865	1.00106	0	1.00106	0	1.49118	0	0	0	-2.55679	3.16912
	PBS_CACTGGGCACCAAAGG-1	-0.00947625	-0.0644246	SM.Bystander	2.28232	2.17721	1.08364	1.08364	2.61814	0	0	0.681939	0	2.17721	0	0	0	-2.57795	0.217606
	PBS_CACTGGGGTTGCATAC-1	-0.0735719	-0.0552014	SM.Bystander	1.63863	1.97715	0	0	2.33536	0.711489	0	0	0	1.41368	0	0	0	-1.74746	1.5473
	PBS_CACTGGGTCAAACGAA-1	0.0994556	-0.0315179	SM.Bystander	2.64259	0	3.04815	3.04815	3.76492	2.40136	0	0	0	0	0	0	0	1.83737	3.93728
	PBS_CACTGGGTCAAGGCTT-1	-0.0179818	-0.0598568	SM.Bystander	3.02226	0.734972	0	0	2.96796	1.67554	0	1.154	0	2.37665	0	0	0	2.72495	3.69596
	PBS_CACTGGGTCTGCTCTG-1	-0.0889654	-0.0502861	SM.Bystander	1.69787	2.4978	0	0	1.17284	2.29502	0	0	0	1.17284	0	0	0	3.75948	-1.88353
	PBS_CACTGTCGTGAATTAG-1	-0.0369696	-0.0440821	SM.Bystander	1.2124	1.74451	0	0	1.93208	1.51344	0	0.779681	0	1.74451	0	0	0	-1.96891	2.82626
	PBS_CACTGTCTCCTTCAGC-1	-0.0148536	-0.0579826	SM.Bystander	1.25285	1.79186	0	0	1.98111	1.25285	0	0.811	0	1.79186	0	0	0	3.17719	-1.10175
	PBS_CACTTCGAGAAACTAC-1	-0.0244065	-0.0239721	SM.Bystander	1.6391	2.697	2.78616	2.78616	2.49056	2.23013	0	0.868574	0	0	0	0	0	-0.730588	2.90079
	PBS_CACTTCGTCACTACGA-1	-0.0262079	-0.0375639	SM.Bystander	1.53808	1.03951	0	0	2.48215	1.86925	0	1.53808	0	3.13261	0	0	0	1.27022	0.915856
	PBS_CACTTCGTCGATGCTA-1	-0.0746888	-0.0595518	SM.Bystander	2.24349	1.73716	0	0	2.50429	1.33729	0	0	0	2.13888	0	0	0	-2.7634	0.669846
	PBS_CACTTCGTCGTCACCT-1	-0.00699923	-0.055354	SM.Bystander	2.9598	0	0	0	1.1899	0	0	1.71803	0	2.68925	0	0	0	3.30745	3.1013
	PBS_CAGAGCCAGTTACTCG-1	-0.0332323	-0.0433717	SM.Bystander	1.06698	1.06698	1.90505	1.90505	2.03771	1.75206	0	0	0	2.03771	0	0	0	-1.14375	1.51555
	PBS_CAGAGCCCAATAAGGT-1	-0.00831913	-0.0511604	SM.Bystander	2.36499	3.4473	0	0	3.17793	0	0	0	0	0.909741	0	0	0	-0.39839	-0.861875
	PBS_CAGAGCCGTACCGGCT-1	-0.0443794	-0.0679262	SM.Bystander	1.30014	1.84682	0.726543	0.726543	2.50251	1.66235	0	0.427853	0	0.956234	0	0	0	-5.46717	0.496619
	PBS_CAGAGCCGTGAAAGTT-1	0.0107106	-0.0287017	SM.Bystander	0.891017	3.17813	2.82219	2.82219	3.2363	1.67012	0	0.891017	0	2.63465	0	0	0	0.89964	0.351556
	PBS_CAGAGCCGTTACACAC-1	-0.131952	-0.0452761	SM.Bystander	1.85335	1.02737	0	0	0	0	1.02737	1.52332	0	2.29944	0	0	0	2.34748	-1.68069
	PBS_CAGAGCCTCACGGAGA-1	-0.0110084	-0.061962	SM.Bystander	1.25187	0.810236	1.79072	1.79072	1.79072	0	0	0	0	2.27615	0	0	0	0.461353	1.6818
	PBS_CAGAGCCTCATCGGGC-1	-0.00624303	-0.0484306	SM.Bystander	2.98732	1.36028	0	0	2.98732	0	0	0.895535	0	2.10939	0	0	0	1.65157	1.15179
	PBS_CAGAGCCTCCTCGATC-1	-0.141593	-0.0379805	SM.Bystander	1.95958	2.21139	1.10926	1.10926	0	2.41238	0	0	0	1.10926	0	0	0	0.497523	3.35194
	PBS_CAGAGCCTCGTGCACG-1	-0.0639957	-0.0508486	SM.Bystander	2.15006	2.61317	2.7832	2.7832	2.40819	0	0	1.26086	0	0	0	0	0	-7.75303	0.757943
	PBS_CAGATACTCCTATGGA-1	-0.0459944	-0.0351468	SM.Bystander	0	1.35813	1.35813	1.35813	3.05506	0.893824	0	0.893824	0	0	0	0	0	-1.65765	-0.514275
	PBS_CAGATCAGTCAGGCAA-1	-0.0995691	-0.0632885	SM.Bystander	2.29101	1.69423	0	0	1.16976	0	0	1.16976	0	1.16976	0	0	0	2.71341	-0.35457
	PBS_CAGATCAGTTAACCTG-1	0.00698547	-0.0402156	SM.Bystander	1.67822	1.67822	0	0	2.91366	0.896909	0	0	0	0	0	0	0	0.306995	2.27904
	PBS_CAGATTGCAATCTAGC-1	-0.0469355	-0.0445434	SM.Bystander	2.18639	0	3.25911	3.25911	2.5537	2.02629	0	0.840349	0	2.82174	0	0	0	-1.47467	2.27205
	PBS_CAGATTGTCTCGTCAC-1	-0.0126131	-0.0519641	SM.Bystander	2.18628	0.840274	0.840274	0.840274	1.29034	0	0	0.840274	0	2.55358	0	0	0	2.8168	-1.25243
	PBS_CAGCAATAGCGGGTTA-1	-0.0784273	-0.0659316	SM.Bystander	2.59377	0	0.935116	0.935116	2.33069	0.935116	0	0.935116	0	1.73033	0	0	0.935116	1.59738	-0.313657
	PBS_CAGCAATCACCCTAAA-1	0.0051161	-0.0297207	SM.Bystander	3.07594	2.27246	1.15556	1.15556	3.44876	2.27246	0	0	0	0.73616	0	0	0	-0.214571	3.25036
	PBS_CAGCAATTCAGTCCGG-1	-0.0703026	-0.0406407	SM.Bystander	2.93004	2.45419	0	0	2.34709	1.51418	0	0	0	0.780193	0	0	0	0.438092	0.691622
	PBS_CAGCAATTCATCGGGC-1	-0.0814223	-0.0721	SM.Bystander	1.15709	0.969073	0.435132	0.435132	1.57198	1.45185	0	1.67921	0	0	0	0	0	-7.26546	0.674416
	PBS_CAGCACGCAAGGTCTT-1	0.000844502	-0.0423041	SM.Bystander	2.11087	1.82171	1.9767	1.9767	2.5178	1.12264	0	0.711225	0	0	0	0	0	-1.68509	2.40983
	PBS_CAGCACGCAAGTGGTG-1	-0.0126376	-0.0460264	SM.Bystander	1.72066	1.49091	2.06462	2.06462	3.7714	0.764096	0	0.764096	0	1.49091	0	0	0	-2.04904	4.35162
	PBS_CAGCACGCACATTCTT-1	-0.0141374	-0.0432989	SM.Bystander	1.53165	1.53165	1.76378	1.76378	2.95121	0	0	0.792361	0	2.11041	0	0	0	0.619051	2.08366
	PBS_CAGCACGGTTGGGCCT-1	0.0380589	-0.0603318	SM.Bystander	1.68715	1.45933	0.438583	0.438583	2.89402	1.87259	0	0.975136	0	0.975136	0	0	0	-2.33706	1.75197
	PBS_CAGCACGTCTTACGGA-1	-0.028952	-0.0442329	SM.Bystander	1.34515	0.665906	1.74594	1.74594	1.06212	0.665906	1.34515	0.665906	0	0.665906	0	0	0	-0.155286	0.235412
	PBS_CAGCAGCCACATTACG-1	0.00122691	-0.0521924	SM.Bystander	1.47733	1.65375	1.47733	1.47733	2.48399	1.65375	0	0	0	1.80366	0	0	0	-3.54408	3.0436
	PBS_CAGCAGCCACCAGTAT-1	-0.0858277	-0.0433089	SM.Bystander	2.42927	0.830222	1.82056	1.82056	2.30825	2.30825	0	0.830222	0	0.830222	0	0	0	-0.834516	2.13425
	PBS_CAGCCAGCACGCAAAG-1	-0.0242483	-0.0607953	SM.Bystander	2.52121	1.96879	0	0	2.18858	2.28267	0	0.631422	0	1.01543	0	0	0	-2.59219	1.89709
	PBS_CAGCCAGCACGGAAGT-1	0.01329	-0.0796115	SM.Bystander	0.467423	0	0	0	3.42731	0	0.784702	0.784702	0	1.21891	0	0	0	-4.94157	0.539565
	PBS_CAGCCAGCATCTCGTC-1	-0.0860108	-0.0705076	SM.Bystander	1.56261	0.881379	0.66414	0.66414	2.34451	1.21106	0	0.881379	0	0	0	0	0	-2.84325	0.049688
	PBS_CAGCCAGGTAGCTTGT-1	0.0688629	-0.0187789	SM.Bystander	0.886799	1.66431	0	0	2.25802	1.90351	0	0.886799	0	2.25802	0	0	0	1.48509	-0.475293
	PBS_CAGCCAGGTTAGAGAT-1	0.0627494	-0.0484709	SM.Bystander	2.1253	2.994	1.13374	1.13374	2.5329	1.83548	0.719609	1.13374	0	2.24379	0	0	0	-0.69056	3.18604
	PBS_CAGCGTGAGGCCTTCG-1	-0.104345	-0.0560308	SM.Bystander	1.90294	2.99666	0	0	1.06535	2.35226	0	0	0	2.78593	0	0	0	0.158451	2.82385
	PBS_CAGCGTGTCCATATGG-1	0.0421188	-0.0422247	SM.Bystander	0	1.84358	0	0	2.4543	0	0	1.29735	0	2.9764	0	0	1.29735	1.85496	-0.840291
	PBS_CAGCGTGTCCGATCGG-1	-0.0642108	-0.0893022	SM.Bystander	1.19317	0	0	0	3.07629	0.764893	0	0.764893	0	2.32142	0	0	0	-1.93202	1.56331
	PBS_CAGGCCAAGTTGGCTT-1	-0.0106323	-0.0658164	SM.Bystander	1.76699	0	0	0	2.25056	0.794484	0.794484	0.794484	0	0.794484	0	0	0	-1.46888	0.309145
	PBS_CAGGCCATCATGAAAG-1	-0.0129458	-0.0607841	SM.Bystander	0.597661	1.90584	1.62714	1.62714	2.64517	1.23941	0	1.23941	0.597661	1.62714	0	0	0	-3.92951	0.514871
	PBS_CAGGGCTCAATAGAGT-1	0.080067	-0.0620735	SM.Bystander	1.32893	0	0	0	3.30987	0.870667	0	1.32893	1.32893	2.07223	0	0	0	-0.188824	0.186549
	PBS_CAGGGCTGTACCGTGC-1	0.0389621	-0.0456226	SM.Bystander	2.0692	0.868654	0	0	2.36893	1.87714	0	0	0	2.78629	0	0	0	-2.91827	3.39584
	PBS_CAGGGCTTCGTCGATA-1	-0.0245152	-0.0490349	SM.Bystander	2.13071	1.2452	0	0	2.59287	1.2452	0	0.974211	0.601327	1.2452	0	0	0	-2.98931	2.53384
	PBS_CAGGTATAGCTTGTGT-1	0.0479318	-0.0439163	SM.Bystander	1.68237	2.02385	0	0	3.22209	1.15975	0	1.15975	0	3.22209	0	0	0	1.31799	0.820383
	PBS_CAGGTATAGTCGCGAA-1	-0.0452396	-0.0480977	SM.Bystander	1.27378	0.827314	0	0	2.87544	2.00631	0	1.27378	0	0.827314	0	0	0	-3.21965	3.65083
	PBS_CAGTGCGCATGGAGAC-1	-0.0598694	-0.0477511	SM.Bystander	2.14911	3.79704	2.14911	2.14911	2.34866	0	0	1.06274	0	3.31492	0	0	0	1.98091	1.06967
	PBS_CAGTTCCAGAATAGTC-1	-0.0432557	-0.0560952	SM.Bystander	1.77702	1.96575	0	0	2.67474	0.801126	0	0	0	1.54418	0	0	0	-1.74605	1.81703
	PBS_CAGTTCCAGACTACGG-1	-0.020544	-0.0468113	SM.Bystander	1.97563	2.49981	2.91188	2.91188	2.68544	1.55323	0	0	0	1.78657	0	0	0	-3.01317	2.94684
	PBS_CAGTTCCAGCCTGCCA-1	-0.03103	-0.0541488	SM.Bystander	2.88894	1.84126	2.24994	2.24994	3.1009	1.84126	0	0	0	1.13841	0	0	0	-0.710308	3.10566
	PBS_CAGTTCCCAAATGATG-1	-0.0558516	-0.0711281	SM.Bystander	2.16928	1.64367	0.785091	0.785091	2.68887	1.64367	0	0.785091	0	0.785091	0	0	0	-6.47399	0.434803
	PBS_CAGTTCCCAGTCTTCC-1	-0.0874938	-0.0428563	SM.Bystander	1.83168	2.34563	0	0	2.87819	1.83168	0	0	0	1.13068	0	0	0	0.568104	1.97041
	PBS_CAGTTCCGTATCAAGA-1	-0.0775983	-0.0623518	SM.Bystander	2.36627	0.630188	0	0	2.2803	1.50671	0.630188	0	0	1.01375	0	0	0	-2.12817	1.29937
	PBS_CATAAGCAGAGCAGCT-1	-0.0875506	-0.0387524	SM.Bystander	2.59577	2.43781	2.88914	2.88914	2.54584	2.25013	0	0.50259	0	0.50259	0	0	0	-7.40631	0.413207
	PBS_CATAAGCCAGTGGTGA-1	0.056042	-0.0469778	SM.Bystander	2.03111	2.22766	0	0	2.03111	0.976682	0	0.976682	0	1.46123	0	0	0	0.384198	1.36749
	PBS_CATACAGTCTCGTTTA-1	-0.0386208	-0.0433664	SM.Bystander	2.60168	1.98006	1.41624	1.41624	1.98006	2.60168	0	0	0	0	0	0	0	-0.489198	1.59781
	PBS_CATACCCCAGATTCGT-1	0.0203882	-0.0549922	SM.Bystander	3.18474	1.16496	1.87403	1.87403	2.92565	2.28475	0.743318	0.743318	0	1.46064	0	0	0	-0.435633	2.91929
	PBS_CATACCCCAGTTTCGA-1	-0.135148	-0.0387883	SM.Bystander	1.98804	0.945966	0	0	0	1.42325	0	1.42325	0	2.18341	0	0	0	3.44577	-2.84731
	PBS_CATACCCGTCTCACAA-1	-0.0219254	-0.0770573	SM.Bystander	2.51031	0.707083	1.11715	1.11715	3.02205	2.1037	0	0	0	1.40713	0	0	0	-3.02509	3.83194
	PBS_CATACCCTCAACCCGG-1	-0.0354093	-0.0492085	SM.Bystander	1.36244	3.06058	0	0	2.74268	1.36244	0	1.6787	0	0	0	0	0	1.16836	-3.02554
	PBS_CATACCCTCAGCGGAA-1	-0.0658645	-0.0406941	SM.Bystander	2.16937	1.87759	1.16785	1.16785	3.04146	1.46386	0	1.46386	0	0	0	0	0	2.12619	-1.69207
	PBS_CATACCCTCGGTAAGG-1	-0.0371084	-0.0412983	SM.Bystander	0.90806	1.93413	0	0	2.84924	2.4298	0	0.90806	0	1.93413	0	0	0	-0.70726	2.20572
	PBS_CATACCCTCTTTGCGC-1	-0.0145058	-0.0547589	SM.Bystander	1.10546	1.80031	0	0	3.1453	1.61765	0	0	0	0	0	0	0	-1.96903	1.50777
	PBS_CATACTTCACTGAGTT-1	-0.00998827	-0.0543432	SM.Bystander	1.58155	0	1.27396	1.27396	2.30383	0.827459	0	0	0	2.00653	0	0	0	-1.37518	2.39678
	PBS_CATACTTGTGAGTCAG-1	-0.0184313	-0.0535311	SM.Bystander	2.30146	1.38536	0	0	2.5638	0.915541	0	0	0	0	0	0	0	1.26766	-0.160545
	PBS_CATACTTTCGCCAGTG-1	-0.0422533	-0.0559554	SM.Bystander	1.57393	1.75474	1.75474	1.75474	2.73084	0.6711	0.6711	0.6711	0	0	0	0	0	-2.17953	1.36388
	PBS_CATAGACAGACCTCAT-1	-0.0100801	-0.0414583	SM.Bystander	0.843205	1.7287	1.93976	1.93976	3.40531	1.6037	0	0	0	1.93976	0	0	0	-3.65047	1.10346
	PBS_CATAGACAGATTAGTG-1	0.0115176	-0.049966	SM.Bystander	2.12132	0	0	0	1.77406	2.12132	0	2.12132	0	1.23761	0	0	0	1.07212	3.34039
	PBS_CATAGACAGCCGTTAT-1	-0.0489662	-0.0547598	SM.Bystander	1.89361	1.61561	2.11091	2.11091	2.68821	1.44096	0	0	0	0	0	0	0	-2.19809	0.461558
	PBS_CATAGACAGTATTGCC-1	-0.0801628	-0.0663348	SM.Bystander	2.60944	0.788087	0	0	2.41529	1.52552	0	1.2233	0	0.469749	0	0	0	-7.6506	0.0495237
	PBS_CATAGACCACCGGTCA-1	-0.0459172	-0.0572881	SM.Bystander	1.8456	0.635863	0.635863	0.635863	2.66234	0.635863	0	2.093	0	0.635863	0	0	0	-0.368672	0.755386
	PBS_CATAGACCATTGGGAG-1	-0.0695235	-0.0596386	SM.Bystander	1.9119	2.36178	1.3566	1.3566	3.21986	1.57773	0	1.07226	0	0	0.673446	0	0	-1.36809	3.28609
	PBS_CATAGACGTTATGACC-1	-0.042988	-0.0245162	SM.Bystander	2.56342	2.2573	1.8139	1.8139	2.79747	1.4868	0	0.997483	0	1.4868	0	0	0	-2.1601	2.61816
	PBS_CATCAAGCAGCGTAGA-1	-0.0783574	-0.0520571	SM.Bystander	1.38284	0.557641	1.17546	1.17546	2.72027	0.913525	0	0.557641	0	1.94196	0	0	0	-2.10777	1.71904
	PBS_CATCAAGTCAAAGCCT-1	-0.0541933	-0.0448055	SM.Bystander	2.18979	2.65481	2.02961	2.02961	2.02961	1.83879	0	0.842526	0	2.55723	0	0	0	-1.41792	2.77615
	PBS_CATCAAGTCCTCTTTC-1	-0.130373	-0.0625484	SM.Bystander	2.85383	2.3807	0	0	1.45181	1.45181	0	1.86429	0	2.02044	0	0	0	0.471058	2.73147
	PBS_CATCCACAGCTCCATA-1	-0.0373024	-0.0800539	SM.Bystander	1.69125	1.78834	0	0	2.61925	1.32612	0	1.32612	0	1.46318	0	0	0	-7.08061	0.35172
	PBS_CATCCACCACTCTAGA-1	0.050333	-0.0563443	SM.Bystander	2.66866	0.98491	0	0	0.98491	1.7972	2.04255	0	0	2.23942	0	0	0	1.60058	-1.33763
	PBS_CATCCACCAGAGGAAA-1	0.0484627	-0.0424061	SM.Bystander	1.88433	2.07661	3.54071	3.54071	3.36417	1.88433	0	0.873583	0	1.33262	0	0	0	-1.62161	1.55263
	PBS_CATCCACGTTGCAACT-1	-0.0207528	-0.0646674	SM.Bystander	1.52765	1.27443	1.11885	1.11885	2.7023	1.97185	0	0.934521	0	0.934521	0.415634	0	0	-4.0334	1.3248
	PBS_CATCCACTCACAAGGG-1	0.0752062	-0.0447976	SM.Bystander	2.42173	0.582014	0	0	2.77279	2.42173	0	1.21459	0	1.42517	0	0	0	-2.7188	3.70091
	PBS_CATCCACTCGAATGCT-1	-0.0696427	-0.0664543	SM.Bystander	1.58086	0.894936	1.07486	1.07486	2.76972	1.58086	0.393657	0.393657	0	1.22729	0.393657	0	0	-6.32971	0.16523
	PBS_CATCCCAAGCGTGAAC-1	-0.0565834	-0.0649237	SM.Bystander	1.49105	2.42703	1.00095	1.00095	1.9492	1.00095	0	0.620811	0	1.00095	0	0	0	-1.99907	1.28833
	PBS_CATCCCAAGGCGTTGA-1	0.00470108	-0.0473383	SM.Bystander	0	0.985436	1.472	1.472	2.96881	1.7979	0	2.04329	0	2.24017	0	0	0	-2.13294	2.9827
	PBS_CATCCCACATCAGCAT-1	-0.035804	-0.0417465	SM.Bystander	2.57398	2.04539	1.85407	1.85407	2.91797	1.30641	0	0	0	1.61727	0	0	0	0.0866915	2.80035
	PBS_CATCCCATCTTTGCAT-1	-0.00632387	-0.0545655	SM.Bystander	2.09131	1.74578	2.45473	2.45473	3.33931	1.74578	0	0	0	0.780513	0	0	0	2.0627	3.90275
	PBS_CATCCGTCACAAGTTC-1	-0.0269258	-0.0477362	SM.Bystander	2.95958	0.925908	0	0	2.78757	1.71784	0	1.95962	0	2.68903	0	0	0	0.821544	2.09198
	PBS_CATCCGTCAGGGAATC-1	-0.0504853	-0.0557241	SM.Bystander	1.60664	0.691402	0	0	2.39472	1.09628	0	0	0	1.38368	0	0	0	-2.72304	1.65087
	PBS_CATCCGTGTTGCATCA-1	-0.0450251	-0.0262561	SM.Bystander	2.94805	1.61248	0	0	1.94917	1.61248	0	1.10115	0	1.94917	0	0	0	1.81453	0.239815
	PBS_CATCGCTAGAGAGCCT-1	-0.0874709	-0.0319296	SM.Bystander	2.49234	1.87867	0.654473	0.654473	1.32771	2.41282	0	0.654473	0	0.654473	0	0	0	-2.61777	2.38941
	PBS_CATCGCTAGGAGCTGT-1	-0.0560084	-0.0412266	SM.Bystander	2.16482	2.45148	0	0	2.04756	0.675052	0	0	0	1.35903	0	0	0	-1.11842	2.31169
	PBS_CATCGCTCAACCAGAG-1	0.00996278	-0.0414763	SM.Bystander	1.93249	2.1833	1.59692	1.59692	3.48131	0	0	1.59692	0	1.93249	0	0	0	-0.513956	0.938118
	PBS_CATCGCTGTATTCCGA-1	-0.0855735	-0.0509837	SM.Bystander	2.44672	1.8366	0	0	2.44672	1.5078	0	0.630845	0	1.29132	0	0	0	-1.0224	-0.376224
	PBS_CATCGCTTCAAACGTC-1	-0.066393	-0.0469897	SM.Bystander	2.00644	0	2.32194	2.32194	3.17757	1.87445	0	0	0	1.04348	0	0	0.652086	-3.10609	0.399202
	PBS_CATCGCTTCTATCGCC-1	-0.0380515	-0.0514064	SM.Bystander	2.03761	1.25336	2.1408	2.1408	2.53974	0.606515	0	0.98135	0	0	0	0	0	-0.721025	0.607549
	PBS_CATCGGGAGCGTGAAC-1	-0.0167967	-0.035978	SM.Bystander	3.85469	2.93251	2.29125	2.29125	3.02296	1.51621	0	1.51621	0	1.84568	0	0	0	0.390753	2.65928
	PBS_CATCGGGCATCGCTAA-1	0.0393949	-0.0504407	SM.Bystander	1.98221	0.941842	2.48097	2.48097	3.13139	1.73943	0	1.41813	0	0.941842	0	0	0	-1.41528	3.11621
	PBS_CATCGGGGTAAGTAGT-1	0.00655926	-0.0764858	SM.Bystander	1.49375	0	0	0	2.69564	1.63793	0.867731	0.525173	0	1.49375	0.525173	0	0	-5.9815	0.0591534
	PBS_CATCGGGGTATGAGGC-1	-0.0429483	-0.0546768	SM.Bystander	1.94276	2.10091	0	0	2.23743	1.52318	0	0	0	0	0	0	0	0.430257	2.98242
	PBS_CATCGGGGTTAGAAAC-1	0.0104628	-0.0400156	SM.Bystander	1.96093	2.15553	0.926829	0.926829	3.03708	0	0.926829	0	0	2.45834	0	0	0	1.89927	0.574672
	PBS_CATCGTCTCGGTTGTA-1	-0.0613047	-0.0285241	SM.Bystander	1.19921	0.769529	0	0	0.769529	3.03007	0	0.769529	0	1.916	0.769529	0	0	-0.34177	3.51902
	PBS_CATGAGTCAGGCCTGT-1	-0.107711	-0.0795457	SM.Bystander	1.03166	0	1.52853	1.52853	2.471	0	0	0	0	2.73733	0	0	0	-0.218812	1.59246
	PBS_CATGAGTCATGAGGGT-1	-0.0528314	-0.0296225	SM.Bystander	3.04199	1.69242	1.16824	1.16824	2.03457	3.23394	0	1.16824	0	1.69242	0	0	0	-0.476779	3.56972
	PBS_CATGAGTGTTGCAACT-1	0.0630553	-0.0475692	SM.Bystander	0	1.69933	0	0	0	0	2.29662	0	0	2.81217	0	0	0	2.21956	-2.7797
	PBS_CATGAGTTCTTCGCTG-1	0.0297375	-0.0373645	SM.Bystander	3.26493	1.33437	0	0	3.82344	2.23994	0	0	0	1.33437	0	0	0	-0.257325	1.78845
	PBS_CATGCAAAGGACCCAA-1	-0.0648256	-0.0519862	SM.Bystander	1.36395	3.12839	0	0	1.92034	1.36395	0	0	0	1.68035	0	0	0	-1.05925	2.6362
	PBS_CATGCAACAGTGTGGA-1	-0.0672248	-0.0373539	SM.Bystander	2.42047	2.47585	1.0723	1.0723	2.62568	1.91195	0	0	0	0.495121	0	0	0	-0.960161	2.93591
	PBS_CATGCAATCCCGAGGT-1	-0.100362	-0.0572416	SM.Bystander	2.37991	2.25095	0	0	2.49412	2.01968	0	1.08545	0	0.502952	0	0	0	-7.90222	0.307596
	PBS_CATGCAATCGTGCATA-1	0.0164647	-0.0556049	SM.Bystander	3.29959	2.3236	0.930348	0.930348	2.69588	0.930348	0	1.40383	0	1.96593	0	0	0	-0.731171	3.54174
	PBS_CATGCAATCGTTCTGC-1	-0.0444767	-0.0623744	SM.Bystander	1.91324	2.07065	0	0	2.84316	1.91324	0	0	0	2.61776	0	0	0	-1.29582	2.819
	PBS_CATGCCTAGTGGGAAA-1	0.0213057	-0.0381465	SM.Bystander	2.40505	2.66991	0.985752	0.985752	0	2.40505	0	1.47239	0	0.985752	0	0	0	0.95312	0.658256
	PBS_CATGCCTGTCCCTAAA-1	-0.0311918	-0.0414105	SM.Bystander	1.90631	0.888734	0	0	1.90631	1.66698	0.888734	1.35173	0	0.888734	0	0	0	2.01365	-0.90856
	PBS_CATGCCTGTTCAATCG-1	-0.0225783	-0.0319894	SM.Bystander	2.7937	1.26889	3.57004	3.57004	3.45577	2.29748	0	0.823493	0	0	0	0	0	2.78972	3.95788
	PBS_CATGCCTTCTGCGTCT-1	0.00400254	-0.0426648	SM.Bystander	2.98753	0	0	0	2.73466	2.16977	0.745755	1.4642	0	1.87796	0	0	0	-3.11436	3.65915
	PBS_CATGCGGCAAATCGGG-1	0.0373403	-0.0573715	SM.Bystander	2.05045	1.31064	0	0	2.76614	0.856235	0	0.856235	0	0.856235	0	0	0	-0.432125	1.83704
	PBS_CATGCGGGTATGAGCG-1	-0.0381779	-0.0492122	SM.Bystander	0	1.51178	2.63627	2.63627	2.71729	2.08811	0	1.21091	0	2.71729	0	0	0	-1.50624	2.45846
	PBS_CATGCGGGTGACCTGC-1	-0.109702	-0.0349818	SM.Bystander	1.41636	3.0584	0	0	0.940412	1.41636	0	0	0	0.940412	0	0	0	-0.593315	3.92645
	PBS_CATGCTCAGTGTACCT-1	-0.0741714	-0.0187064	SM.Bystander	2.21212	2.21212	2.9603	2.9603	2.72368	2.21212	0	0	0	2.41312	0	0	0	-0.054965	2.88822
	PBS_CATGCTCCATTAAAGG-1	-0.116578	-0.0507493	SM.Bystander	1.11902	0	0	0	1.11902	1.63388	0	0	0	1.97207	0	0	0	1.66491	-0.374924
	PBS_CATGCTCGTTCCGTTC-1	0.0144147	-0.0581147	SM.Bystander	2.83056	0.661928	0	0	2.24567	1.55901	0.661928	0	0	2.02415	0	0	0	-1.93472	0.614657
	PBS_CATGGATCAGACATCT-1	0.0252866	-0.0274925	SM.Bystander	2.20998	1.76974	0.964362	0.964362	2.51461	2.37385	0	0	0	2.0139	0	0	0	-2.33362	1.33256
	PBS_CATGGATCATGTTCAG-1	0.0239177	-0.0375968	SM.Bystander	1.80958	1.57504	1.80958	1.80958	2.41732	0.822848	0	0.822848	0	0	0	0	0	1.87948	-0.666681
	PBS_CATGGATGTTCACCGG-1	-0.00127633	-0.00700704	SM.Bystander	2.68571	3.83096	0	0	2.77481	2.68571	0	0.861567	0	1.62936	0.861567	0	0	-5.46472	0.958316
	PBS_CATGGATTCGATTGAC-1	-0.0793376	-0.0471042	SM.Bystander	2.91721	0.852435	0	0	1.85339	0	0	0	0	0	0	0	0	3.4522	-1.68773
	PBS_CATGGTAAGGCTCACC-1	0.015644	-0.0344869	SM.Bystander	3.60394	1.93976	0	0	1.93976	1.09384	1.93976	0	0	1.09384	0	0	0	2.86382	0.3847
	PBS_CATGGTAAGGGCAATC-1	-0.0623911	-0.0540469	SM.Bystander	0.896479	1.91749	0	0	1.91749	0	0	0	0	1.67763	0	0	0	-2.8034	2.39437
	PBS_CATGGTACACCTAAAC-1	-0.0559238	-0.0540204	SM.Bystander	2.44286	0.961758	0.592302	0.592302	2.11304	1.89567	0	0.592302	0	0	0	0	0	-6.7345	-0.225762
	PBS_CATGGTACACTGCATA-1	0.045914	-0.0512289	SM.Bystander	1.41102	2.42779	1.12062	1.12062	3.61545	1.63579	0	0	0	1.12062	0	0	0	-4.0075	0.376231
	PBS_CATGGTAGTCCTCATC-1	0.00912464	-0.0510622	SM.Bystander	2.6518	0	0	0	0	0	0	1.45743	0	1.45743	0	0	0	3.1448	-0.231526
	PBS_CATGGTAGTGTCCGTG-1	-0.0640895	-0.0434036	SM.Bystander	1.69896	2.66756	3.27034	3.27034	2.85553	1.38099	0	0	0	0	0	0	0	0.589138	2.60768
	PBS_CATGGTATCAGTCAGT-1	-0.0433581	-0.0495106	SM.Bystander	2.5613	0.735537	0	0	2.15248	0.735537	0	0.735537	0	0.735537	0	0	0	-2.96172	3.93793
	PBS_CATGGTATCATTGCCC-1	-0.0904632	-0.0745739	SM.Bystander	1.25945	0	0.489117	0.489117	2.14833	0.816139	0	0.489117	0	0	0	0	0	-7.02212	-0.207523
	PBS_CATTCATAGATGTTAG-1	-0.0173618	-0.0491895	SM.Bystander	1.79134	1.79134	2.13963	2.13963	2.60223	1.79134	0	0.810653	0	0	0	0	0	-0.42159	0.368014
	PBS_CATTCATCATTGGCAT-1	0.0714594	-0.059289	SM.Bystander	0	1.10681	0	0	2.95607	2.40906	0	0	0	0	0	0	0	0.379868	1.86024
	PBS_CATTCATTCGCTACAA-1	-0.0119236	-0.0393463	SM.Bystander	2.33223	1.97416	1.41106	1.41106	0.936151	2.47241	2.59534	1.73173	0	2.33223	0	0	0	2.56624	0.0349357
	PBS_CATTCATTCTGTTCAT-1	0.096444	-0.0727506	SM.Bystander	0	0	0	0	2.57244	0	0	0	0	1.76458	1.22951	0	0	-1.43545	4.59683
	PBS_CATTCCGAGTTTCGGT-1	0.0356076	-0.0487336	SM.Bystander	0.962758	0	0	0	3.45818	0.962758	0.962758	1.44405	0	2.51223	0	0	0	-3.30165	3.42269
	PBS_CATTCCGCACATTCGA-1	-0.108988	-0.0401033	SM.Bystander	1.08715	2.38223	1.93114	1.93114	1.93114	1.59566	0	0	0	1.08715	0	0	0	0.724858	2.10123
	PBS_CATTCCGCAGTCTTCC-1	0.0539096	-0.0353406	SM.Bystander	2.78375	0.988286	1.47551	1.47551	2.40872	1.80169	0	0.988286	0	0.988286	0	0	0	0.870489	0.86481
	PBS_CATTCCGTCGACATAC-1	0.0276413	-0.0467816	SM.Bystander	0	0	1.74708	1.74708	2.61258	1.42517	0	2.34906	0	1.99022	0	0	0	3.47404	-1.71465
	PBS_CATTCCGTCTGAGAGG-1	0.00712948	-0.0537828	SM.Bystander	1.34964	2.25844	2.25844	2.25844	2.787	1.5703	0	1.5703	0	0	0	0	0	-1.73782	0.801308
	PBS_CATTCTAAGGGTCACA-1	0.023243	-0.0297524	SM.Bystander	1.907	3.17519	0	0	2.7904	0	1.06848	0	0	0	0	0	0	-1.16772	2.92427
	PBS_CATTCTAAGGTCGTGA-1	0.0689459	-0.024603	SM.Bystander	1.56789	3.66267	0	0	2.99486	0	0	0	0	1.56789	0	0	0	-0.323593	3.80087
	PBS_CATTGAGAGGCCCACT-1	-0.0878867	-0.0561766	SM.Bystander	2.50852	1.11584	0.931807	0.931807	1.81325	1.63007	0.414115	0	0	0.706094	0	0	0	-7.96634	0.150452
	PBS_CATTGAGAGGTGTGAC-1	-0.108817	-0.0445278	SM.Bystander	0	2.90088	2.33954	2.33954	1.98114	2.17631	0	0	0	0	0	0	0	-0.805011	3.30286
	PBS_CATTGAGCAATCGCCG-1	-0.041764	-0.0144005	SM.Bystander	1.57686	3.06706	3.4157	3.4157	2.87011	1.57686	0	1.26971	0	2.29852	0	0	0	-0.764774	1.63492
	PBS_CATTGAGCACATGTTG-1	-0.0359266	-0.0108383	SM.Bystander	0	1.14392	0	0	2.00379	1.66356	1.14392	0	0	0	0	0	0	1.5296	-0.132029
	PBS_CATTGAGGTTGAGTCT-1	0.0163511	-0.0292542	SM.Bystander	2.19191	2.03168	1.29494	1.29494	2.55943	1.84079	0	0	0	0.843884	0	0	0	-1.83993	4.40802
	PBS_CATTGAGTCATTGTGG-1	-0.0424564	-0.056204	SM.Bystander	2.57199	1.30484	0.851664	0.851664	1.30484	1.30484	0	1.85225	0	0.851664	0	0	0	-1.62447	1.60863
	PBS_CATTGAGTCCTGGCTT-1	-0.0194282	-0.0709878	SM.Bystander	1.56205	1.89505	1.74235	1.74235	2.0275	0	0	0.663797	0	1.34194	0	0	0	-2.05896	1.44395
	PBS_CATTGAGTCTCTCGCA-1	0.0536493	-0.0463766	SM.Bystander	2.44584	2.02652	0	0	2.74037	0.840499	0.840499	0.840499	0	2.02652	0	0	0	-2.61204	3.12236
	PBS_CATTGCCGTGCATGTT-1	0.0300526	-0.0615984	SM.Bystander	1.44814	0	1.23588	1.23588	2.58075	0.595425	0	0.966072	0	0.966072	0	0	0	-0.539909	-0.624587
	PBS_CATTGCCGTTGCTAGT-1	-0.0685149	-0.0635816	SM.Bystander	0.944187	2.48449	1.42104	1.42104	2.66383	0.579621	0	0	0	1.42104	0	0	0	-1.35735	1.19817
	PBS_CATTGCCTCATAGAGA-1	0.00573325	-0.0541365	SM.Bystander	1.12827	0	0	0	1.64492	1.12827	1.12827	1.12827	0	0	0	0	0	2.26039	-1.12732
	PBS_CATTGCCTCCTCTCTT-1	-0.07824	-0.0377813	SM.Bystander	3.88966	4.02756	1.03224	1.03224	2.30625	1.3113	0	1.03224	0	1.03224	0	0	0	2.89006	3.93379
	PBS_CATTGTTCATAGGTAA-1	0.0780703	-0.0293819	SM.Bystander	2.33125	0.935492	0	0	2.70379	1.73084	0	1.73084	0	2.47142	0	0	0	1.27816	1.56415
	PBS_CATTGTTGTCTGCGCA-1	-0.015257	-0.0619121	SM.Bystander	2.19865	1.30045	0	0	2.56643	0.848213	0	0	0	1.84718	0	0	0	0.730217	2.18469
	PBS_CATTGTTTCACGTCCT-1	-0.0543541	-0.0305558	SM.Bystander	3.29725	2.9563	1.59041	1.59041	2.81079	1.282	0	0	0	0.833741	0	0	0	-1.83524	3.42336
	PBS_CATTTCAAGGCGTCCT-1	-0.123356	-0.0622068	SM.Bystander	2.46783	2.14684	0	0	0	1.85605	0	1.44434	0	0	0	0	0	-1.12946	2.33267
	PBS_CATTTCAAGTGATTCC-1	-0.0688366	-0.062338	SM.Bystander	3.07113	0.522087	0.522087	0.522087	2.73413	1.48788	0.522087	0	0	1.31967	0	0	0	-5.10024	0.712621
	PBS_CATTTCAGTTTGTTGG-1	-0.0604379	-0.0335653	SM.Bystander	2.73362	1.35524	2.85111	2.85111	2.85111	2.52659	0	1.57628	0	1.35524	0	0	0	0.473514	2.93966
	PBS_CATTTCATCGCTACAA-1	-0.00411742	-0.0500513	SM.Bystander	1.89481	1.34173	0	0	2.50981	1.34173	0	1.34173	0	2.50981	0	0	0	1.68299	0.426825
	PBS_CCAAGCGAGCACCAGA-1	-0.0540027	-0.0573255	SM.Bystander	1.38874	0	0	0	3.222	1.9487	0	0.918245	0	0.918245	0	0	0	0.528192	0.627695
	PBS_CCAAGCGGTACAGGTG-1	0.0311051	-0.0670566	SM.Bystander	1.03067	1.30952	0.642627	0.642627	3.53673	1.03067	0	0.642627	0	1.98928	0	0	0	-0.687376	0.252864
	PBS_CCAATGAAGAAATTGC-1	0.0945291	-0.0534217	SM.Bystander	2.47312	2.33293	0	0	2.59606	1.73237	0	0	0	2.33293	0	0	0	1.81275	0.541487
	PBS_CCAATGAAGTGTAGTA-1	-0.0240266	-0.046985	SM.Bystander	0.828984	0.828984	2.00888	2.00888	3.13318	0	0	0.828984	0	1.27592	0	0	0	-3.38652	3.49607
	PBS_CCAATGACAGACACCC-1	-0.0570234	-0.0406062	SM.Bystander	3.23254	1.85783	2.46976	2.46976	3.33395	0.855456	0	0.855456	0	1.30966	0	0	0	0.0792808	3.59567
	PBS_CCAATGATCGCTAAAC-1	0.0641672	-0.0613023	SM.Bystander	1.91108	0	0	0	1.91108	2.16108	1.07163	1.91108	0	1.91108	1.07163	0	0	2.60403	-1.69315
	PBS_CCAATTTAGGCCTGCT-1	-0.0699749	-0.0726065	SM.Bystander	2.97072	2.87104	0	0	2.12852	2.05227	0	0.480489	0	0	0	0	0	-6.92006	0.49705
	PBS_CCAATTTTCGTCAACA-1	0.135207	-0.0569871	SM.Bystander	0.913212	1.94151	0	0	0.913212	0.913212	0.913212	0.913212	0	1.38244	0	0	0	2.83644	-3.06677
	PBS_CCAATTTTCTGATGGT-1	0.007864	-0.0526754	SM.Bystander	0	1.15081	2.26624	2.26624	2.78039	1.15081	0	0	0	2.78039	0	0	0	1.87417	-0.406047
	PBS_CCAATTTTCTTGGATG-1	-0.13689	-0.0670825	SM.Bystander	2.81311	1.03216	0.790613	0.790613	1.65185	2.1076	0.471486	0.471486	0	0	0	0	0	-7.08609	-0.164468
	PBS_CCACAAAGTCGGATTT-1	-0.0464031	-0.0554737	SM.Bystander	1.70373	1.17779	1.88979	1.88979	2.30146	0.445838	0.445838	0	0	0.987827	0	0	0	-4.81233	0.377341
	PBS_CCACAAAGTCTCCCTA-1	-0.0144329	-0.0657738	SM.Bystander	1.54464	1.32567	0	0	2.96689	2.12496	0	0	0	1.87632	0	0	0	-4.23715	0.724741
	PBS_CCACAAAGTTATCTTC-1	-0.004831	-0.0513003	SM.Bystander	2.30934	2.85198	2.61703	2.61703	1.86264	1.03445	0	0	0	0	0	0	0	-0.798992	3.00798
	PBS_CCACAAATCTGAATGC-1	0.0343703	-0.0561278	SM.Bystander	1.05499	1.55686	1.05499	1.05499	3.0723	1.05499	0	0	0	1.55686	0	0	0	-1.1012	1.8324
	PBS_CCACCATAGCGTGTTT-1	-0.121553	-0.0614721	SM.Bystander	0.975239	0	0	0	0	2.2256	0	0	0	0.975239	0	0	0	2.34632	-1.9671
	PBS_CCACCATGTAAGGTCG-1	-0.118465	-0.0536845	SM.Bystander	2.0341	1.29696	1.84314	1.84314	1.29696	2.19439	0	0	0	0	0	0	0	-6.93527	-0.33944
	PBS_CCACGAGAGCGGTATG-1	-0.0414931	-0.0253664	SM.Bystander	2.06297	1.48945	0.999649	0.999649	3.07306	2.06297	0	0	0	1.48945	0	0	0	-0.12948	1.78966
	PBS_CCACGAGGTCCCGCAA-1	-0.0758187	-0.0445388	SM.Bystander	1.46486	0	0	0	2.31739	0.605266	0	0.605266	0	0.979633	0	0	0	-3.16214	1.78801
	PBS_CCACGAGTCCACATAG-1	-0.0716647	-0.0592225	SM.Bystander	1.95386	0.623329	1.00439	1.00439	2.99737	0.623329	0	0	0	0	0.623329	0	0	-4.60091	0.465759
	PBS_CCACGTTAGGCACAAC-1	-0.0209184	-0.0593099	SM.Bystander	0.790448	1.38903	2.77601	2.77601	1.76088	2.03132	0	1.03197	0	0.790448	0	0	0	-7.30643	0.651219
	PBS_CCACGTTGTCCAGTTA-1	-0.0401029	-0.0914994	SM.Bystander	1.86714	0.351186	2.04537	2.04537	3.03377	0.816362	0.351186	0	0	1.37251	0	0	0	-5.98375	0.363441
	PBS_CCACGTTGTCGCAACC-1	0.0548755	-0.0570588	SM.Bystander	2.69754	0	0	0	3.66533	2.06959	1.82313	1.49533	0	1.82313	0	0	0	2.42963	-0.692661
	PBS_CCACGTTGTGTGGTCC-1	0.0196456	-0.045738	SM.Bystander	0	0	0	0	3.13076	2.02385	0	0	0	0	0	0	0	-1.758	4.69396
	PBS_CCACTTGCACGACCTG-1	0.0490866	-0.0297452	SM.Bystander	3.0187	1.7692	0	0	3.13104	1.7692	0	1.23346	0	1.23346	0	0	0	3.04572	3.60312
	PBS_CCACTTGCAGCGGTTC-1	-0.0247792	-0.0724303	SM.Bystander	0.639311	1.52185	1.52185	1.52185	2.98562	0.639311	0	0.639311	0	1.02617	0	0	0	-3.19096	0.418433
	PBS_CCACTTGCATGAGAAT-1	-0.053246	-0.0563626	SM.Bystander	2.30775	0	1.70945	1.70945	3.41505	1.70945	0	0	0	0	0	0	0	-1.87866	4.26007
	PBS_CCACTTGGTAAGATTG-1	-0.0539849	-0.0550684	SM.Bystander	2.16636	2.16636	1.58171	1.58171	1.91617	1.07556	0	0	0	1.36032	0	0	0	-5.60977	0.38199
	PBS_CCACTTGGTCATCAGT-1	-0.0138262	-0.0369657	SM.Bystander	0	2.26237	2.42719	2.42719	3.74498	1.81865	0	0	0	0	0	0	0	-2.03637	2.5479
	PBS_CCACTTGTCTAAGCGT-1	-0.0974638	-0.0747703	SM.Bystander	1.86734	0	1.15953	1.15953	2.15865	0	0	0.739177	0	0.739177	0	0	0	-0.737687	-0.767427
	PBS_CCATAAGAGCTGTTCA-1	-0.0334264	-0.0402282	SM.Bystander	2.57367	1.617	0	0	0	2.40648	0	0	0	1.95401	0	0	0	-2.43493	4.21653
	PBS_CCATAAGAGTCTGCAT-1	-0.0418898	-0.0395707	SM.Bystander	2.6863	0	0	0	1.92595	0	0	0	0	1.08312	0	0	0	1.15636	0.597842
	PBS_CCATAAGCATACACCA-1	-0.0333032	-0.0420359	SM.Bystander	1.93959	0.911874	1.93959	1.93959	3.01341	0	0	0	0	2.13356	0	0	0	1.06098	1.78559
	PBS_CCATAAGTCACCTCTG-1	-0.0438475	-0.0196197	SM.Bystander	0	1.36363	0.8982	0.8982	2.11335	2.27533	0	0.8982	0	1.36363	0	0	0	2.44817	-0.303913
	PBS_CCATAAGTCCTACAAG-1	0.0250244	-0.0159082	SM.Bystander	2.16845	1.41047	0	0	2.47171	1.41047	0	0.93568	0	2.33153	0	0	0	1.80397	-1.14151
	PBS_CCATCACCAATCCAGT-1	-0.0709963	-0.047783	SM.Bystander	1.54464	2.63204	1.87632	1.87632	1.32567	1.04491	0.653145	0.653145	0	2.4103	0	0	0	-0.686267	2.63835
	PBS_CCCAACTAGAGATGCC-1	0.0104417	-0.0332594	SM.Bystander	1.87177	1.87177	0	0	2.78034	1.87177	0	1.32173	0	0	0	0	0	-2.31918	4.12502
	PBS_CCCAACTAGGCACTCC-1	-0.0633005	-0.0241852	SM.Bystander	2.65629	0.843431	0.843431	0.843431	2.5587	2.45054	0	0.843431	0	1.84012	0	0	0	0.561135	2.4791
	PBS_CCCAACTGTATCATGC-1	-0.0725554	-0.0444567	SM.Bystander	1.71934	0	1.71934	1.71934	2.40495	1.54002	0	0	0	1.32136	0	0	0	-2.2056	2.81873
	PBS_CCCAACTGTATCGAAA-1	0.0466722	-0.0430128	SM.Bystander	1.14956	2.84351	2.14579	2.14579	3.01608	1.44343	0	0.731598	0	0	0	0	0	-0.00809271	2.65265
	PBS_CCCATTGAGTATGCAA-1	-0.0425082	-0.0526173	SM.Bystander	2.19883	0	0	0	2.19883	2.39953	0	0.694048	0	0	0	0	0	-2.31463	1.85948
	PBS_CCCATTGCAAACGGCA-1	-0.0374995	-0.0700018	SM.Bystander	1.94295	0	0	0	1.48541	0	0	0.996351	0	0.617448	0	0	0	-3.53606	0.904326
	PBS_CCCATTGCACCGCTGA-1	-0.00468729	-0.0485945	SM.Bystander	1.73817	0.661338	2.57915	2.57915	2.77247	0	0	0	0	1.89074	0	0	0	-1.42568	1.43466
	PBS_CCCATTGCACTAGTAC-1	-0.0120601	-0.03626	SM.Bystander	0.990674	1.93524	1.47844	1.47844	2.8865	2.15394	0	0	0	0	0	0	0	-3.04565	2.25396
	PBS_CCCATTGCATTCGATG-1	-0.0831503	-0.0433773	SM.Bystander	1.88409	1.05086	0	0	1.55186	1.05086	1.55186	1.88409	0	1.05086	0	0	0	3.20698	-2.23501
	PBS_CCCATTGTCGCGTAGC-1	-0.0223315	-0.0588328	SM.Bystander	2.25064	0	1.34319	1.34319	2.25064	1.65763	0	0	0	0	0	0	0	-3.91358	0.150126
	PBS_CCCGAAGCACAAGGTG-1	0.0798435	-0.0499613	SM.Bystander	2.26372	1.66948	2.01011	2.01011	2.01011	1.1489	1.1489	2.26372	0	2.26372	0	0	0	1.40884	0.621693
	PBS_CCCGAAGCAGAGTCTT-1	-0.104089	-0.0883936	SM.Bystander	2.57348	0	1.47345	1.47345	1.47345	1.47345	0	1.61684	0	0.85259	0	0	0	-7.3854	-0.17577
	PBS_CCCGAAGGTGAGATTA-1	-0.0161595	-0.0363347	SM.Bystander	1.79311	2.6042	2.50702	2.50702	3.71516	2.50702	0	0	0	1.79311	0	0	0	-0.629787	3.5538
	PBS_CCCGGAACAAGATGTA-1	0.0245733	-0.0561411	SM.Bystander	0	0.784054	0.784054	0.784054	2.09704	0.784054	0	0.784054	0	0	0	0	0	-1.54187	0.0148496
	PBS_CCCGGAAGTGCGGTAA-1	0.0156482	-0.0240499	SM.Bystander	3.2094	2.82393	2.9963	2.9963	3.07249	2.18846	0	0	0	2.35192	0	0	0	0.111236	3.7352
	PBS_CCCGGAATCCTAAGTG-1	0.0874034	-0.0530009	SM.Bystander	2.10226	1.11604	0	0	3.02048	0	1.11604	0.70625	0	2.32605	0	0	0	-1.78193	0.301165
	PBS_CCCGGAATCGCTGCGA-1	-0.0539631	-0.0553172	SM.Bystander	2.15995	0.823493	0	0	3.32674	0.823493	0	0	0	0.823493	0	0	0	-2.75596	1.32197
	PBS_CCCTAACCACAAACGG-1	-0.0714316	-0.0388751	SM.Bystander	3.47237	2.29435	0	0	2.29435	2.43399	0	1.37943	0	3.14823	0	0	0	-0.81997	4.25031
	PBS_CCCTAACCACATACGT-1	-0.0513789	-0.044364	SM.Bystander	2.65272	3.42372	2.65272	2.65272	2.52921	1.45819	0	0	0	0	0	0	0	2.55872	3.83063
	PBS_CCCTAACCAGTGGTGA-1	0.0182271	-0.0350534	SM.Bystander	2.07399	1.00764	1.00764	1.00764	3.0851	1.49923	0	2.43666	0	1.49923	0	0	0	0.00202911	3.24119
	PBS_CCCTCAAAGACCGTTT-1	-0.0172594	-0.0478846	SM.Bystander	0	0	0	0	1.94677	2.19811	0	1.09928	0	1.61024	0	0	0	3.3754	-0.0643757
	PBS_CCCTCAAGTCATGGCC-1	0.0911528	-0.0552064	SM.Bystander	1.99583	0	0	0	0.951493	1.75245	0.951493	1.43011	0	1.43011	0	0	0	3.41353	-2.18977
	PBS_CCCTCAATCACTGATG-1	-0.0681279	-0.0321112	SM.Bystander	1.47007	2.23792	0	0	0.98386	2.23792	0	0	0	0	0	0	0	0.371927	-0.172145
	PBS_CCCTCTCGTAAGGCTG-1	-0.159456	-0.0931632	SM.Bystander	0.978474	0	0	0	2.10353	1.78862	0	0.745232	0	1.32636	0.440488	0	0	-5.50242	0.453374
	PBS_CCCTCTCGTCAGGAGT-1	-0.0720692	-0.0306295	SM.Bystander	2.74767	2.67847	1.8272	1.8272	2.34081	0.714565	0	0	0	1.12707	0	0	0	-0.122142	-0.652371
	PBS_CCCTCTCGTCGCATTA-1	-0.0705698	-0.0667031	SM.Bystander	1.93654	1.47962	1.47962	1.47962	2.33466	1.93654	0	0.614005	0	0.991633	0.614005	0	0	-7.02045	0.124224
	PBS_CCCTGATAGACATCCT-1	-0.0793619	-0.0464193	SM.Bystander	2.7076	0.90542	0.90542	0.90542	2.03187	2.03187	0	0.551863	0	1.6899	0	0	0	-1.95111	2.04224
	PBS_CCCTGATAGCAGCGAT-1	-0.0328677	-0.039381	SM.Bystander	1.38945	3.53045	2.20097	2.20097	3.09506	2.48877	1.79527	0.695254	0	2.20097	0	0	0	0.304354	3.2827
	PBS_CCCTGATAGTAACAGT-1	-0.00797758	-0.0476895	SM.Bystander	2.14145	1.89218	0	0	3.07534	1.05707	0	1.55938	0	1.89218	0	0	0	-0.339613	4.96457
	PBS_CCCTGATAGTTTGGCT-1	0.111916	-0.0695869	SM.Bystander	0.917793	0	0	0	2.44463	0	0.917793	1.38817	0	2.30484	0	0	0.917793	2.67877	-3.16296
	PBS_CCCTGATGTTCCAAAC-1	-0.0172167	-0.0304169	SM.Bystander	2.047	0	1.1781	1.1781	3.40872	2.50479	0	1.1781	0	3.15623	0	0	0	2.72987	3.87994
	PBS_CCCTGATGTTTCGATG-1	-0.0598201	-0.0642003	SM.Bystander	1.99117	0.948188	1.42601	1.42601	1.748	2.42274	1.42601	0.582503	0	1.21537	0	0	0	-5.95906	0.66442
	PBS_CCCTGATTCTCGGTCT-1	-0.12354	-0.0611144	SM.Bystander	1.69617	1.69617	3.37425	3.37425	2.13081	2.43277	0	0.555132	0	0.910007	0	0	0	-6.91486	-0.187593
	PBS_CCCTTAGAGAGCAACC-1	0.063448	-0.0517091	SM.Bystander	1.94811	1.52806	0	0	2.81181	1.52806	0	1.75998	0	2.243	0	0	0	-1.21869	3.58033
	PBS_CCCTTAGGTATGTCAC-1	-0.0452529	-0.0529132	SM.Bystander	3.07477	1.93131	1.77757	1.77757	2.46929	1.77757	0	1.08728	0	1.77757	0	0	0	-1.6361	3.36964
	PBS_CCCTTAGGTCGCATCG-1	-0.109271	-0.0571857	SM.Bystander	2.52295	2.06422	0	0	0	0	0	1.72028	0	2.69181	0	0	0	3.05805	-2.39448
	PBS_CCGAACGAGCACACAG-1	-0.009723	-0.0464397	SM.Bystander	1.73506	1.73506	0	0	3.56222	0	0	1.41411	0	2.47611	0	0	0	1.85616	-1.45814
	PBS_CCGAACGCAACCTATG-1	0.0143724	-0.0499501	SM.Bystander	0	1.23718	1.96216	1.96216	3.69223	2.25765	0	1.54091	0	1.23718	0	0	0	-1.26913	2.13447
	PBS_CCGAACGGTTGTCCCT-1	-0.00347199	-0.0545195	SM.Bystander	1.30132	1.61168	0	0	2.56754	2.03932	0	0	0	1.84819	0	0	0	-1.35072	2.73831
	PBS_CCGAACGTCGCTGATA-1	0.0217819	-0.0426001	SM.Bystander	2.60617	2.60617	1.41991	1.41991	3.13364	0	0	0	0	0	0	0	0	-0.727089	1.5937
	PBS_CCGATCTCAACTTCTT-1	0.00381451	-0.0378733	SM.Bystander	1.2255	1.75988	0	0	2.36307	1.52797	0	0.789791	0	1.2255	0	0	0	-1.18442	1.1742
	PBS_CCGATCTCATCCGATA-1	-0.0405558	-0.0373591	SM.Bystander	3.44371	1.02336	0	0	2.72525	1.51843	0	0	0	0	0	0	0	-1.4189	3.56303
	PBS_CCGATCTGTCGTTGGC-1	-0.0430113	-0.0397194	SM.Bystander	2.93562	1.37932	0.910717	0.910717	2.13186	1.93794	0	0	0	2.55636	0	0	0	0.832104	-0.0892277
	PBS_CCGATGGAGCCTCAAT-1	0.00585073	-0.0520286	SM.Bystander	2.43441	1.12552	0	0	2.81022	2.23294	0.713395	0	0	0.713395	0	0	0	-3.11443	3.39796
	PBS_CCGATGGAGCCTTTGA-1	-0.0974119	-0.0588799	SM.Bystander	2.36482	0	2.00527	2.00527	2.00527	1.14508	0	1.14508	0	0.728202	0	0	0	-1.77867	2.69159
	PBS_CCGATGGAGTAAGACT-1	0.00885906	-0.0190517	SM.Bystander	2.79446	1.21257	3.2036	3.2036	3.41859	2.34645	0	1.21257	0	1.21257	0	0	0	2.1744	3.91392
	PBS_CCGATGGCACGACCTG-1	-0.0423994	-0.0258022	SM.Bystander	2.81385	3.03753	1.64475	1.64475	2.118	1.12813	0	0.715365	0	1.64475	0	0	0	2.06334	3.84219
	PBS_CCGATGGCAGTCAGAG-1	-0.0618801	-0.0752268	SM.Bystander	1.22604	0.589212	0	0	1.43753	1.22604	0	0.589212	0	0	0	0	0	-7.10919	-0.353592
	PBS_CCGATGGGTCACTCTC-1	-0.0020088	-0.0527624	SM.Bystander	0.627003	0.627003	2.18018	2.18018	2.96072	1.96065	0	1.00941	0	0	0	0	0	-2.04458	0.157554
	PBS_CCGATGGGTCTTGCGG-1	-0.0680566	-0.0589869	SM.Bystander	2.9444	1.32684	0.869016	0.869016	3.2002	1.32684	0	0	0	2.06975	0	0	0	-4.28038	0.670216
	PBS_CCGATGGGTGTCCATA-1	-0.049826	-0.0514382	SM.Bystander	1.96818	0.802686	1.96818	1.96818	0.802686	1.96818	0.802686	1.24215	0	0.802686	0	0	0	-0.765842	0.945048
	PBS_CCGATGGGTTAAGCAA-1	-0.0411959	-0.0450895	SM.Bystander	2.44175	1.83204	0	0	2.07887	0	0	1.50357	0	0	0	0	0	1.47525	-0.941595
	PBS_CCGCAAGAGCGCCTCA-1	0.0747302	-0.0137117	SM.Bystander	2.39808	1.6096	1.6096	1.6096	3.13569	2.1974	1.09875	0	0	1.09875	0	0	0	-0.589906	2.38878
	PBS_CCGCAAGAGGAGTCTG-1	-0.055447	-0.0488171	SM.Bystander	1.7297	2.32999	0	0	2.59305	0	0	2.16694	0	1.97203	0	0	0	-1.1671	-0.120196
	PBS_CCGCAAGCACTCCTGT-1	-0.0580711	-0.0445959	SM.Bystander	2.05849	1.27054	0	0	2.42047	2.16198	0	0	0	1.66228	0	0	0	-3.41578	0.6875
	PBS_CCGCAAGGTAAGACCG-1	-0.0661246	-0.0668776	SM.Bystander	2.09331	1.69467	0	0	2.09331	0.636031	0	0	0	1.29935	0	0	0	-3.66926	0.276494
	PBS_CCGCAAGTCAGACAAA-1	0.0724353	-0.0487356	SM.Bystander	2.20652	2.20652	0.961958	0.961958	2.93306	2.01053	0	0	0	0.961958	0	0	0	-2.4216	2.45722
	PBS_CCGCAAGTCATTCGGA-1	0.0688493	-0.044349	SM.Bystander	2.10571	0.893057	0	0	3.2946	1.35717	0.893057	0.893057	0	1.91255	0	0	0	-3.01591	3.71216
	PBS_CCGCAAGTCCCTTTGG-1	-0.12079	-0.0629278	SM.Bystander	1.49111	2.63244	0.620851	0.620851	2.16844	1.94927	0	0.620851	0	0.620851	0	0	0	-1.46526	2.99233
	PBS_CCGGACACAAGCGCAA-1	-0.026405	-0.0484519	SM.Bystander	0	1.74715	2.09277	2.09277	3.66114	0	0	0	0	0	0	0	0	1.7871	3.90327
	PBS_CCGGACACAGGCGTTC-1	-0.0134406	-0.0423568	SM.Bystander	2.08862	0.778851	2.79279	2.79279	3.10106	0	0	0.778851	0	0.778851	0	0	0	2.9359	3.63989
	PBS_CCGGACACATGCAGCC-1	-0.0623756	-0.0169696	SM.Bystander	1.65569	3.51099	0.880552	0.880552	0	2.71617	0	0	0	0.880552	0	0	0	1.20799	1.6807
	PBS_CCGGACAGTGCAGTGA-1	-0.0414504	-0.033159	SM.Bystander	0	2.82738	0	0	1.29478	1.68953	0	1.51151	0	0.633075	0	0	0	-1.48751	1.93235
	PBS_CCGGACAGTGTGTCCG-1	-0.0357026	-0.0473025	SM.Bystander	1.59668	2.55022	0.685193	0.685193	3.16275	2.06548	0	0.685193	0	1.59668	0	0	0	0.329772	2.84202
	PBS_CCGGGTAAGTCGAGGT-1	0.0413725	-0.0671748	SM.Bystander	2.7451	1.56859	0.49061	0.49061	2.35135	1.56859	0	2.15173	0	2.22279	0	0	0	-8.07174	0.890272
	PBS_CCGGGTAAGTGGACGT-1	0.0639814	-0.0462302	SM.Bystander	1.25977	1.25977	1.56589	1.56589	3.35936	1.79993	0	0.816385	0	1.98945	0	0	0	2.24536	3.33989
	PBS_CCGGGTAGTCTGCGCA-1	-0.0520975	-0.0418348	SM.Bystander	2.94675	3.12028	0	0	2.94675	2.10628	0	0	0	0	0	0	0	-0.472614	4.20809
	PBS_CCGGGTAGTTTAAGGA-1	0.0227704	-0.0508794	SM.Bystander	2.48618	1.54153	0	0	3.28475	1.87297	1.87297	1.54153	0	1.87297	0	0	0	1.82158	0.519564
	PBS_CCGGTAGCATGTGTCA-1	-0.0409682	-0.0661307	SM.Bystander	1.84875	0.637624	0	0	2.53336	1.30181	0.637624	1.02388	0	1.98016	0	0	0	-8.04177	0.332697
	PBS_CCGGTAGCATTAGGAA-1	-0.0328685	-0.0539654	SM.Bystander	1.19684	1.40598	0.570913	0.570913	2.64532	1.72621	0	0.570913	0	0.932071	0	0	0	-3.38329	0.657345
	PBS_CCGGTAGGTTCGTACA-1	0.00672584	-0.0448875	SM.Bystander	1.78947	1.97863	0	0	3.15437	1.2508	0	0.809405	0	1.78947	0	0	0	-3.289	3.46126
	PBS_CCGGTAGGTTCTGACA-1	0.00703197	-0.0487769	SM.Bystander	1.3698	1.3698	1.08396	1.08396	1.08396	0	0.68218	0	0	1.77341	0	0	1.08396	1.00297	-1.76457
	PBS_CCGGTAGTCCACTTTA-1	-0.0908615	-0.042595	SM.Bystander	1.06175	1.89826	1.34473	1.34473	1.34473	2.43387	0	0	0	1.06175	0.66563	0	0	-2.45865	3.60416
	PBS_CCGGTAGTCCGTGGGT-1	-0.0507884	-0.0628682	SM.Bystander	1.68451	2.41974	0.90149	0.90149	3.73699	1.9247	0	1.68451	0	0	0	0	0	-0.569267	2.86614
	PBS_CCGGTGAGTGGTTTAC-1	0.0605937	-0.0160449	SM.Bystander	1.24303	3.03152	3.75942	3.75942	3.03152	1.24303	0	0	0	1.24303	0	0	0	0.0247944	3.4102
	PBS_CCGGTGATCTGGACCG-1	-0.0641791	-0.0502856	SM.Bystander	1.06113	0.488507	2.99054	2.99054	2.81822	1.79825	0	1.06113	0	1.06113	0	0	0	-5.91111	0.388141
	PBS_CCGTAGGAGGACTAAT-1	-0.0463105	-0.0553142	SM.Bystander	0.857327	0	0	0	2.99553	1.62345	0	0.857327	0	1.31203	0	0	0	-1.35278	0.0915898
	PBS_CCGTAGGTCACCGCTT-1	0.0178502	-0.0507811	SM.Bystander	1.83486	0	1.42517	1.42517	2.93908	1.13324	0	0.719231	0	1.83486	0	0	0	-2.04561	0.300164
	PBS_CCGTGAGCAGAGCGTA-1	-0.0694329	-0.0599591	SM.Bystander	1.54406	2.00771	0	0	2.00771	1.04443	0	0.652791	0	0.652791	0	0	0	-1.94361	1.43907
	PBS_CCGTGAGGTACAATAG-1	0.0161442	-0.0151446	SM.Bystander	1.17053	2.49474	2.29201	2.29201	2.49474	1.69514	0	0	0	2.03746	0	0	0	0.250238	3.47242
	PBS_CCGTGAGGTCGGTAAG-1	-0.0337055	-0.0731108	SM.Bystander	1.53087	0.644771	1.70978	1.70978	2.61577	1.03358	0	0	0	0.644771	0	0	0	-4.20294	0.587455
	PBS_CCGTGAGTCGACCAAT-1	0.0547253	-0.0482992	SM.Bystander	2.05908	0.996836	0	0	0.996836	0	1.81304	0	0	1.81304	0	0	0	2.12118	-1.95627
	PBS_CCGTGAGTCGCTTGCT-1	-0.0314411	-0.0432869	SM.Bystander	2.16756	1.58278	1.58278	1.58278	3.28802	1.81775	0	0.828329	0	1.27508	0	0	0	-4.05225	0.951735
	PBS_CCGTTCAAGAACCCGA-1	-0.145887	-0.0303594	SM.Bystander	3.47029	1.41455	0.71207	0.71207	2.86854	0.71207	0	0	0	0.71207	0	0	0	-7.1733	0.00533823
	PBS_CCGTTCAAGTCTGCAT-1	-0.0953242	-0.0745956	SM.Bystander	2.346	0	0	0	1.89706	1.89706	0	0.664941	0	0.664941	0	0	0	-5.1689	0.523651
	PBS_CCGTTCAGTACGGTTT-1	-0.11442	-0.0715928	SM.Bystander	1.34746	0.667428	2.65949	2.65949	3.04135	1.56796	0	1.06417	0	0	0	0	0	-4.3113	0.604114
	PBS_CCGTTCAGTCCGAAGA-1	-0.0417535	-0.0366084	SM.Bystander	0.796886	0.796886	1.23467	1.23467	0.796886	0.796886	0	0	0	0.796886	0	0	0	-0.865162	1.88792
	PBS_CCGTTCATCCCGTGTT-1	0.0113209	-0.0404747	SM.Bystander	2.1176	1.23461	2.01474	2.01474	3.02025	1.90008	0	0.594623	0	1.23461	0	0	0	1.92846	3.90368
	PBS_CCTAACCAGCCGATAG-1	-0.111023	-0.0551925	SM.Bystander	2.94624	2.44408	0	0	2.6228	1.7063	0	1.17997	0	1.38772	0	0	0	-1.81344	2.75241
	PBS_CCTAACCAGGAGGGTG-1	-0.0169539	-0.0370607	SM.Bystander	1.31651	1.62837	3.34299	3.34299	2.85545	0.860857	0	0.860857	0	0.860857	0	0	0	-0.85382	0.534595
	PBS_CCTAACCCATCGCCTT-1	-0.120967	-0.0395615	SM.Bystander	2.51267	1.34403	0	0	0.882624	2.09015	0	0	0	1.34403	0	0	0	-2.10636	1.37876
	PBS_CCTAAGAAGTAGCTCT-1	-0.0171394	-0.051629	SM.Bystander	1.34351	1.65798	1.89686	1.89686	3.10205	0.882208	0	0	0	2.08953	0	0	0	2.55703	3.3104
	PBS_CCTAAGAGTCGAGATG-1	0.00802045	-0.0726833	SM.Bystander	1.09225	0	0	0	1.6018	0	0	1.09225	0	2.55613	0	0	0	2.37779	-0.869272
	PBS_CCTAAGAGTTAGAGTA-1	0.0268393	-0.0475376	SM.Bystander	3.01621	0	0	0	3.33858	2.17082	0	0	0	2.68031	0	0	0	1.48133	3.49158
	PBS_CCTACGTAGGTGATAT-1	0.0117332	-0.0534542	SM.Bystander	2.43069	2.17191	0	0	3.5465	2.63608	0	1.27862	0	2.01213	0	0	0	-0.554965	2.52203
	PBS_CCTACGTAGTAACCTC-1	-0.0438036	-0.0394821	SM.Bystander	2.23235	1.64111	0	0	0.870022	2.49285	0	0	0	1.32812	0	0	0	-3.43844	3.68882
	PBS_CCTATCGAGAGAAGGT-1	-0.00413059	-0.0587562	SM.Bystander	2.17825	1.59238	0	0	0	1.08442	0	0	0	0	0	0	0	1.77773	-2.14386
	PBS_CCTATCGAGCAATTCC-1	-0.068744	-0.0539327	SM.Bystander	3.07296	2.51229	1.40876	1.40876	2.32948	1.1186	0	0	0	0	0	0	0	-1.30618	2.40469
	PBS_CCTATCGAGCATGCGA-1	0.0659184	-0.0733527	SM.Bystander	1.87815	0	0.745872	0.745872	0	0	2.16996	2.39558	0	2.28912	0	0	0	2.76434	-2.08714
	PBS_CCTATCGAGCCTCCAG-1	-0.0796023	-0.0491031	SM.Bystander	1.73825	2.14004	1.55812	1.55812	2.42588	1.33826	0	0	0	0	0	0	0	-2.69235	3.03553
	PBS_CCTATCGAGTGGCCTC-1	-0.0607888	-0.0318698	SM.Bystander	1.78781	2.5983	0	0	1.97692	0.8083	0	0	0	1.97692	0	0	0	1.31707	1.8068
	PBS_CCTATCGCAATTTCCT-1	-0.0216027	-0.0439573	SM.Bystander	3.17483	2.63146	0	0	3.48181	2.09965	0	0	0	0	0	0	0	-1.11068	2.86692
	PBS_CCTATCGGTGGCCTCA-1	-0.116599	-0.0741428	SM.Bystander	1.93462	0.839788	1.28972	1.28972	0	1.59891	0	0	0	0.505575	0	0	0	-7.81049	0.0928614
	PBS_CCTCAACAGCTAGAAT-1	-0.0430054	-0.0412532	SM.Bystander	1.91959	0	0	0	1.91959	2.27493	1.3633	0	0	0.897942	0	0	0	2.61001	-0.0105737
	PBS_CCTCAACAGTTGTCAC-1	0.0292912	-0.0413963	SM.Bystander	0.826807	1.58063	3.18421	3.18421	3.18421	1.27313	0	0	0	1.58063	0	0	0	2.4959	3.98736
	PBS_CCTCAACCATCTCAAG-1	-0.0696097	-0.0618943	SM.Bystander	1.86425	1.53343	0	0	1.03568	1.86425	0	1.71246	0	1.31521	0	0	0	-1.39315	3.16238
	PBS_CCTCAACCATTGGGAG-1	-0.019098	-0.0227629	SM.Bystander	1.09061	0.687152	4.03124	4.03124	3.45409	1.37729	0	0	0	0	0	0	0	-2.64431	0.958863
	PBS_CCTCACAAGACCAAAT-1	0.00887021	-0.0176849	SM.Bystander	1.87859	2.32634	0	0	2.32634	2.86976	0	1.87859	0	1.54675	0	0	0	0.365095	1.83772
	PBS_CCTCACACAAGGCGTA-1	0.0684787	-0.0435188	SM.Bystander	1.95648	0	0	0	1.95648	0	0.923704	1.95648	0	2.68563	0	0	0	1.59246	-0.844241
	PBS_CCTCACAGTCCAAATC-1	-0.000554064	-0.034347	SM.Bystander	2.22265	1.78156	0	0	3.30842	2.65119	0	0	0	0	0	0	0	0.386808	3.30009
	PBS_CCTCACAGTTACACAC-1	0.0204921	-0.0950524	SM.Bystander	0	1.00063	0	0	2.42656	1.49065	0	0	0	2.06432	0	0	0	-0.79911	3.33878
	PBS_CCTCAGTGTGCCTACG-1	-0.0422973	-0.0518811	SM.Bystander	2.6106	0	0	0	1.56489	1.56489	0	0	0	1.56489	0	0	0	-2.9994	3.94817
	PBS_CCTCATGAGAAATCCA-1	-0.0289853	-0.0610402	SM.Bystander	2.77054	1.05463	2.24274	2.24274	2.42392	0.660342	0	0	0	0	0	0	0	-1.69902	1.90851
	PBS_CCTCATGAGACCAGAC-1	-0.0419554	-0.0562914	SM.Bystander	2.34906	0.94751	0	0	1.42517	1.74708	0	0.94751	0	2.61258	0	0	0	-0.895298	3.3916
	PBS_CCTCATGAGCGACTTT-1	-0.033271	-0.0441223	SM.Bystander	1.59624	2.32046	0	0	2.32046	1.28729	0	0	0	1.83193	0	0	0	1.58876	-0.244228
	PBS_CCTCATGAGGAAAGAC-1	-0.0610785	-0.0585403	SM.Bystander	1.5709	1.5709	0	0	2.41257	1.26431	0	0	0	0.819923	0	0	0	-0.863871	0.230516
	PBS_CCTCATGCAAGTTTGC-1	0.0294264	-0.0516209	SM.Bystander	1.95159	1.61474	0	0	2.20311	1.61474	1.10303	0	0	1.10303	0	0	0	2.11479	0.0119731
	PBS_CCTCATGCAGCGGATA-1	-0.0264093	-0.0493473	SM.Bystander	2.35666	0	0	0	2.19311	1.43156	1.43156	0	0	0.952665	0	0	0	-1.23358	0.515845
	PBS_CCTCATGTCGTCGGGT-1	-0.0360436	-0.0573246	SM.Bystander	1.90716	0	0	0	2.26186	0	0	1.90716	0	0	0	0	0	1.06927	-2.53956
	PBS_CCTCATGTCTCTATGT-1	0.0147997	-0.0255125	SM.Bystander	1.20344	1.20344	2.07877	2.07877	2.70733	0	0	0	0	1.73397	0	0	0	-0.770893	3.74427
	PBS_CCTCCAAAGGCCTGCT-1	-0.0429844	-0.0685045	SM.Bystander	2.04372	2.04372	0	0	1.79832	1.47239	0.985752	0	0	0	0	0	0	2.17558	-2.44161
	PBS_CCTCCAAAGTGGAAAG-1	-0.0629147	-0.0498371	SM.Bystander	1.55059	0	2.49673	2.49673	3.24889	1.55059	0	0.80562	0	0	0	0	0	-2.64946	0.721603
	PBS_CCTCCAACAACGTAAA-1	-0.00529178	-0.0466424	SM.Bystander	1.70262	1.4739	0.752398	0.752398	2.88095	1.88865	0	0	0	0	0	0	0	-2.37833	3.39103
	PBS_CCTCCAATCGATGCAT-1	-0.104562	-0.0600877	SM.Bystander	2.25378	0.995005	1.48376	1.48376	2.98326	0.995005	0	1.81062	0	2.5598	0	0	0	0.0655873	4.0226
	PBS_CCTCCTCGTGGTCAAG-1	-0.00198152	-0.0296892	SM.Bystander	3.19672	3.4496	0	0	3.19672	2.33996	0	0	0	2.08389	0	0	0	2.90233	-2.84033
	PBS_CCTCCTCTCACAATGC-1	-0.0845516	-0.0652934	SM.Bystander	2.31307	1.18673	1.18673	1.18673	2.5757	1.84237	0	0.923292	0	2.05784	0	0	0	-7.93215	0.682286
	PBS_CCTCCTCTCTTAGGAC-1	-0.10276	-0.0589652	SM.Bystander	0	0.733225	2.46961	2.46961	2.2674	1.67281	0	0.733225	0	1.67281	0	0	0	-2.94579	3.29937
	PBS_CCTCTAGAGTGGTCAG-1	-0.0632755	-0.0533328	SM.Bystander	1.30103	1.69656	1.30103	1.30103	2.78176	1.30103	0	0	0	1.30103	0	0	0	-3.14693	0.572918
	PBS_CCTCTAGGTATAATGG-1	-0.00865314	-0.0452671	SM.Bystander	1.23019	0	2.57333	2.57333	3.12663	1.23019	0	0	0	0	0	0	0	-1.74328	4.45258
	PBS_CCTCTAGGTGCATTAC-1	-0.117143	-0.0296975	SM.Bystander	2.84716	0.700579	0.700579	0.700579	2.31592	1.95862	0.700579	1.39742	0	0	0	0	0	-8.09081	0.756127
	PBS_CCTCTAGTCATGAGTC-1	0.112123	-0.0393601	SM.Bystander	2.27496	1.00997	1.00997	1.00997	3.16512	1.00997	0	0	0	2.70565	0	0	0	-1.70175	2.05871
	PBS_CCTCTAGTCTTCACGC-1	-0.0475379	-0.0675674	SM.Bystander	0	0	0	0	2.99936	2.28267	0	0	0	0.903058	0	0	0	-1.79029	4.58798
	PBS_CCTCTCCCAGAAATCA-1	-0.0763596	-0.0754809	SM.Bystander	2.21254	1.52981	0	0	1.0327	1.70867	0	1.31183	0	0.644126	0	0	0	-2.0406	4.50702
	PBS_CCTCTCCCAGAAGTGC-1	-0.0848435	0.00472117	SM.Bystander	2.80214	3.07454	4.29373	4.29373	1.81807	2.80214	0	1.27536	0	0	0	0	0	0.0554722	5.42998
	PBS_CCTCTCCCATGGAGAC-1	-0.00759874	-0.0585944	SM.Bystander	1.22355	2.73407	0	0	2.36056	1.52581	0	1.22355	0	0.788283	0	0	0	-2.61607	1.04474
	PBS_CCTCTCCGTAGGAGGG-1	-0.0988903	-0.0446619	SM.Bystander	2.05255	2.9789	0	0	0.992114	0.992114	0	0.992114	0	0	0	0	0	-1.90904	0.828162
	PBS_CCTCTCCGTGAGTAGC-1	0.0217076	-0.0429054	SM.Bystander	2.71652	2.6355	0	0	2.6355	2.45064	0	0	0	0.778086	0	0	0	-1.0561	2.68556
	PBS_CCTCTCCGTGATAGTA-1	0.00810022	-0.0321507	SM.Bystander	2.92708	0	3.07355	3.07355	2.2861	1.93022	0	0	0	0	0	0	0	-1.64557	4.67981
	PBS_CCTCTCCTCCACGGGT-1	-0.058561	-0.0549398	SM.Bystander	1.38693	1.94664	2.94524	2.94524	2.67494	0.916801	0	0	0	0	0	0	0	-1.95562	0.987093
	PBS_CCTCTCCTCTCCACTG-1	0.0247203	-0.0488242	SM.Bystander	1.64301	0.871394	0	0	3.61486	1.64301	0	0.871394	0	1.88114	0	0	0	0.736626	1.43629
	PBS_CCTGCATCAATCCAGT-1	-0.0506127	-0.060593	SM.Bystander	2.49765	2.09161	0	0	2.41054	0.700119	0	0.700119	0	2.57778	0	0	0	-0.214157	-0.482107
	PBS_CCTGCATTCTCTGGTC-1	-0.0466309	-0.023845	SM.Bystander	1.95518	3.16735	0	0	2.14961	1.95518	0	0	0	0.92279	0	0	0	0.224631	3.2363
	PBS_CCTGCATTCTGTAAGC-1	-0.0481738	-0.0531717	SM.Bystander	0.796618	1.23432	0	0	3.13221	1.23432	0	1.53774	0	2.25404	0	0	0	0.0437233	1.70884
	PBS_CCTGTTGGTTCTCACC-1	0.00560386	-0.0693637	SM.Bystander	2.98064	0	0	0	1.73608	1.41506	0	0.939367	0	1.73608	0	0	0	2.94487	-1.7554
	PBS_CCTGTTGTCCGAGATT-1	-0.100217	-0.0378376	SM.Bystander	2.25865	1.66489	2.62867	2.62867	3.1102	1.34982	0	0.887219	0	2.25865	0	0	0	1.76282	0.432796
	PBS_CCTTCAGAGACTCAAA-1	-0.052449	-0.0483801	SM.Bystander	2.06748	3.15448	0	0	1.8211	1.49345	0	0	0	1.49345	0	0	0	-0.758728	1.17836
	PBS_CCTTCAGCAAACACGG-1	0.0131495	-0.0476256	SM.Bystander	2.05134	2.27367	3.0139	3.0139	2.05134	1.91839	0.677188	0	0	1.36226	0	0	0	1.53328	3.89073
	PBS_CCTTCAGGTAGTGTGG-1	-0.0533868	-0.0470562	SM.Bystander	1.3512	1.9057	0	0	2.52158	1.9057	0	0	0	0	0	0	0	-1.39497	3.52479
	PBS_CCTTCAGGTCTTCAAG-1	-0.0913682	-0.0706078	SM.Bystander	1.50986	2.08594	1.29324	1.29324	1.97	1.68781	0.632082	1.50986	0	1.50986	0	0	0	-1.82204	2.00064
	PBS_CCTTCAGGTCTTTATC-1	0.0390048	-0.0354418	SM.Bystander	2.503	1.05426	3.30241	3.30241	2.77001	1.55598	0	0	0	1.05426	0	0	0	-0.710784	1.81595
	PBS_CCTTGTGAGCATCCCG-1	-0.00943104	-0.0441207	SM.Bystander	0.865135	0.865135	1.63432	1.63432	3.07408	1.32193	0	0.865135	0	1.32193	0	0	0	-1.67015	0.982307
	PBS_CCTTGTGCACTAGGCC-1	-0.0181939	-0.0394756	SM.Bystander	2.23359	1.79176	0	0	3.1209	0	0	0.980829	0	1.46634	0	0	0	0.441668	0.71481
	PBS_CCTTGTGGTATGAAAC-1	-0.0294519	-0.0355251	SM.Bystander	2.63452	1.60553	1.38263	1.38263	2.29819	2.39345	0	0	0	1.09536	0	0	0	-1.94658	4.20898
	PBS_CCTTGTGGTTAGCGGA-1	-0.0710355	-0.0587148	SM.Bystander	3.43392	1.58324	2.36807	2.36807	2.60859	1.76446	0	0	0	0.676855	0	0	0	-4.20074	0.678629
	PBS_CCTTGTGTCAGAGCAG-1	0.069255	-0.0263958	SM.Bystander	2.67194	2.24257	3.20149	3.20149	3.54588	2.04563	0	0	0	0	0	0	0	2.06874	3.64928
	PBS_CCTTGTGTCAGCTCTC-1	0.0309811	-0.0327619	SM.Bystander	2.84773	1.62179	0.700886	0.700886	3.01039	1.95914	0	0.700886	0	1.95914	0	0	0	-0.936493	3.46998
	PBS_CCTTGTGTCCGCATAA-1	0.0913249	-0.0598468	SM.Bystander	1.39304	0	0.921695	0.921695	2.31068	1.95362	0.921695	0.921695	0	0	1.39304	0	0	-2.909	1.57927
	PBS_CCTTTGGAGAGAACCC-1	0.010319	-0.0534231	SM.Bystander	0	0	0	0	3.13244	0	0	0	0	1.6838	0	0	0	-7.8095	0.360975
	PBS_CCTTTGGAGGGACAGG-1	0.0518846	-0.0585103	SM.Bystander	2.50168	0.621529	1.27685	1.27685	2.90337	1.00193	0	0	0	1.27685	0	0	0	2.45269	3.70451
	PBS_CCTTTGGCATTCAGCA-1	-0.0257356	-0.0418628	SM.Bystander	1.38877	1.10082	0.694801	0.694801	3.0942	1.79451	0	0	0	0	0	0	0	-3.2808	2.63597
	PBS_CCTTTGGGTGCCTAAT-1	0.00505561	-0.0638895	SM.Bystander	2.22803	0	1.78657	1.78657	2.71328	0.603309	0	0	0	0.97694	0	0	0	-2.38734	0.551232
	PBS_CCTTTGGGTTGTCCCT-1	0.00268714	-0.0538733	SM.Bystander	3.01209	0	0	0	2.4629	1.44023	1.14669	0.729423	0	1.14669	0	0	0	-0.00675292	-1.32455
	PBS_CCTTTGGTCTGTTCAT-1	-0.0711667	-0.0423414	SM.Bystander	2.57797	3.44763	0	0	0	1.95801	1.10803	1.10803	0	1.10803	0	0	0	1.77788	1.59837
	PBS_CCTTTGGTCTTGCAGA-1	-0.0633456	-0.0565553	SM.Bystander	2.23782	0.657685	2.01653	2.01653	3.02221	1.73194	0	1.05104	0	0	0	0	0	-1.90075	1.37196
	PBS_CGAAGGAAGCCTTCTC-1	0.0222165	-0.0482898	SM.Bystander	1.97305	2.42666	2.10714	2.10714	2.33106	1.41008	0	0	0	0.709069	0	0	0	-2.16042	1.06371
	PBS_CGAAGGACATAGATCC-1	0.0424586	-0.0343878	SM.Bystander	1.79814	1.56419	0	0	3.59096	1.25824	0	0	0	0	0	0	0	0.606704	-0.37964
	PBS_CGAAGGAGTCGTTATG-1	-0.0107437	-0.0363988	SM.Bystander	2.09965	3.17483	1.35205	1.35205	2.4005	0.888987	0	0	0	1.66733	0	0	0	-1.50402	1.43857
	PBS_CGAAGGATCACCTTGC-1	-0.0367095	-0.0609739	SM.Bystander	1.44035	2.20336	1.76357	1.76357	2.74082	0.959766	0	0	0	0	0	0	0	-1.94136	-0.23945
	PBS_CGAAGTTAGAGGTCGT-1	0.0118205	-0.0563333	SM.Bystander	2.41113	1.70649	1.70649	1.70649	2.94645	0	0	0	0	0.754899	0	0	0	2.37947	3.58088
	PBS_CGAAGTTAGTACAGCG-1	0.0197103	-0.0337486	SM.Bystander	1.89122	2.50593	1.55849	1.55849	2.14045	1.05634	1.05634	0	0	1.89122	0	0	0	1.83765	0.894467
	PBS_CGAAGTTCACATACTG-1	-0.113276	-0.0765505	SM.Bystander	2.2935	1.24556	1.24556	1.24556	2.24226	0.688111	0	0	0	0.40211	0	0	0	-7.46292	0.639947
	PBS_CGAAGTTCAGCCGTTG-1	-0.0363985	-0.0387975	SM.Bystander	2.20724	2.20724	1.61846	1.61846	1.85532	2.04668	0.853749	0	0	1.85532	0	0	0	-2.27202	2.30407
	PBS_CGAAGTTCAGGTTCCG-1	-0.0424428	-0.0661022	SM.Bystander	2.76707	1.38189	1.82764	1.82764	3.01483	0.912765	0	0.912765	0	0.557099	0	0	0	-4.87278	0.568851
	PBS_CGAAGTTCATCAGTGT-1	-0.059985	-0.0670015	SM.Bystander	0.514425	0.514425	1.1046	1.1046	3.30448	1.95361	0	0.852435	0	0.852435	0	0	0	-4.72303	0.559985
	PBS_CGAAGTTGTCCCAAAT-1	0.11838	-0.0316256	SM.Bystander	1.61619	1.85293	2.57274	2.57274	3.11414	2.343	0	0	0	0	0	0	0	-0.714204	2.8213
	PBS_CGAAGTTGTGAGACCA-1	-0.0766245	-0.0608086	SM.Bystander	2.2941	1.233	0	0	1.89815	2.01277	0	1.76867	0	0	0	0	0	-6.83553	-0.049128
	PBS_CGAATTGAGCACGGAT-1	0.0322106	-0.0402328	SM.Bystander	0	0	0	0	2.64366	1.05305	0	1.88693	0	1.5545	0	0	1.05305	0.25757	-1.75219
	PBS_CGAATTGAGTCGCCCA-1	-0.0337152	-0.0524473	SM.Bystander	2.01604	1.5295	3.39875	3.39875	1.91477	1.15358	0	0.544166	0	0.544166	0	0	0	-4.93125	0.535547
	PBS_CGAATTGCAGCGTTGC-1	-0.062703	-0.0510499	SM.Bystander	2.3824	0	1.08728	1.08728	2.92829	1.93131	0	1.59582	0	1.59582	0	0	0	-1.80949	1.72381
	PBS_CGAATTGGTATGCGGA-1	0.0100663	-0.0451539	SM.Bystander	2.46988	1.30975	0	0	2.57822	1.62095	0	1.62095	0	0	0	0	0	1.88604	0.46191
	PBS_CGAATTGTCGACATAC-1	-0.0418505	-0.0408278	SM.Bystander	1.13625	3.04894	0	0	2.82512	1.99404	0	0.721506	0	0.721506	0	0	0	-2.09927	0.502887
	PBS_CGAATTGTCGACGAGA-1	-0.0819344	-0.0538068	SM.Bystander	0.762994	0	1.9056	1.9056	2.425	1.1907	0	0.762994	0	1.71897	0	0	0	-3.80071	0.11015
	PBS_CGACAGCCACCTGCAG-1	-0.0634139	-0.0353801	SM.Bystander	2.61356	3.09464	1.13396	1.13396	1.99113	1.99113	0	0	0	0	0	0	0	0.166703	3.86191
	PBS_CGACAGCGTACAACGG-1	-0.0134325	-0.0477643	SM.Bystander	1.63637	1.97474	1.12111	1.12111	2.59596	1.12111	0	1.63637	0	1.12111	0	0	0	0.083444	5.38157
	PBS_CGACAGCGTATTCTCT-1	-0.0212497	-0.0095331	SM.Bystander	2.48399	1.87096	2.22373	2.22373	3.13454	2.48399	0	1.32102	0	0	0	0	0	1.53389	1.33796
	PBS_CGAGAAGAGGCCTTGC-1	-0.09637	-0.0453698	SM.Bystander	0	2.22951	2.22951	2.22951	1.63854	1.87644	0	0.868172	0	0	0.868172	0	0	0.513869	3.81795
	PBS_CGAGAAGCACAAGGTG-1	-0.0584828	-0.0322107	SM.Bystander	1.3632	2.11284	0.897855	0.897855	2.64539	0.897855	0	0	0	0	0	0	0	-0.614414	2.43116
	PBS_CGAGGAAAGAGCAGAA-1	-0.0280047	-0.0205975	SM.Bystander	1.07467	2.3651	2.3651	2.3651	2.3651	1.58063	0	1.07467	0	1.07467	0	0	0	-0.705229	2.51035
	PBS_CGAGGAAGTGCTCGTG-1	-0.13141	-0.0582744	SM.Bystander	1.52206	1.22017	2.56024	2.56024	1.85199	1.52206	0	1.02634	0	0.468092	0	0	0	-7.16131	-0.090048
	PBS_CGAGGCTAGAGTGACC-1	0.118338	-0.0266587	SM.Bystander	1.54399	2.75576	2.75576	2.75576	3.05673	2.48904	2.12423	1.04437	0	2.32318	0	0	0	-0.024011	2.7752
	PBS_CGAGGCTAGATAGGGA-1	-0.0198462	-0.0261904	SM.Bystander	3.14219	2.49132	2.49132	2.49132	2.69777	0	0	0	0	2.69777	0	0	0	0.0506645	5.52794
	PBS_CGAGGCTCAGACAATA-1	-0.0786477	-0.029548	SM.Bystander	1.84242	2.35719	1.65812	1.65812	1.65812	1.99798	0	0.723851	0	0.723851	0	0	0	-2.03174	3.02873
	PBS_CGAGGCTTCAGTGATC-1	-0.0635333	-0.0535944	SM.Bystander	2.41969	1.71419	0	0	3.11896	1.48481	0	0.759892	0	0.759892	0	0	0	0.741015	2.92714
	PBS_CGAGGCTTCCGTGTGG-1	-0.039291	-0.0258106	SM.Bystander	2.0527	0	3.45157	3.45157	2.0527	0.99222	0	0.99222	0	2.0527	0	0	0	1.56118	-0.272513
	PBS_CGAGGCTTCGAGCCAC-1	0.0706823	-0.0567658	SM.Bystander	2.53984	1.08054	0	0	2.17306	2.17306	1.58772	1.08054	0	1.92262	0	0	0	-3.00354	3.76214
	PBS_CGAGTGCCAACGGTAG-1	0.0950837	-0.0403427	SM.Bystander	2.47808	1.23148	0	0	3.12837	1.5346	0.794417	1.23148	0	1.23148	0	0	0	-1.30523	0.711795
	PBS_CGAGTGCGTTATTCTC-1	0.072196	-0.0479495	SM.Bystander	2.64888	2.14095	0	0	2.50644	2.14095	1.05671	1.05671	0	2.3403	0	0	0	0.176219	1.7099
	PBS_CGAGTGCTCCATCGTC-1	0.0260835	-0.0485334	SM.Bystander	2.67555	0.989558	0	0	1.80338	0.989558	0.989558	1.47707	0	2.04901	0	0	0	1.16958	-1.62214
	PBS_CGAGTGCTCCTCTTTC-1	0.0185624	-0.0535466	SM.Bystander	2.03207	0	0	0	2.28643	1.69008	0	0	0	2.65744	0	0	0	-1.12006	4.5183
	PBS_CGAGTTAAGAGTTCGG-1	-0.00558165	-0.0269351	SM.Bystander	2.0895	0	1.51303	1.51303	2.28759	1.51303	0	1.01893	0	1.01893	0	0	0	1.14009	0.82445
	PBS_CGAGTTAGTTGGTACT-1	-0.0325486	-0.0484666	SM.Bystander	1.4673	0.606705	0.981611	0.981611	2.23471	1.92288	0	0	0	0.606705	0	0	0	-3.00733	3.17934
	PBS_CGATCGGCAGCACAGA-1	-0.0399305	-0.0592138	SM.Bystander	1.99596	1.75258	1.99596	1.99596	2.61875	0.584956	0	0.95159	0	1.60434	0	0	0	-3.88771	0.400046
	PBS_CGATCGGCATACCGTA-1	-0.0126707	-0.0587502	SM.Bystander	1.75978	0.956941	1.22542	1.22542	2.88139	0	0	0.956941	0	0.58882	0	0	0	-2.30972	0.0827507
	PBS_CGATCGGCATGAATCC-1	-0.00477677	-0.064341	SM.Bystander	2.14	0	2.00527	2.00527	2.46074	0.728202	0	1.14508	0	2.25872	0	0	0	-0.85602	0.0105713
	PBS_CGATCGGTCCACTGAA-1	-0.0542627	-0.046483	SM.Bystander	1.54269	0.651954	0	0	3.05515	1.72213	0	0	0	1.0433	0	0	0	-0.874009	0.716852
	PBS_CGATGCGCAGATGCGA-1	-0.0756163	-0.0524156	SM.Bystander	1.50457	0	3.19245	3.19245	2.85323	1.50457	0	0	0	1.50457	0	0	0	-1.72653	1.30732
	PBS_CGATGGCCACGAGGAT-1	-0.145547	-0.0674608	SM.Bystander	2.27531	1.41541	0	0	1.78994	0.484668	0	0.809717	0	0.484668	0.484668	0	0	-6.94152	0.280895
	PBS_CGATGGCCATCCGTTC-1	0.0779874	-0.0515444	SM.Bystander	2.53966	1.08042	0	0	2.53966	1.58756	0	0	0	2.373	1.08042	0	0	2.06449	-0.528301
	PBS_CGATGGCTCGTCAAAC-1	-0.0616756	-0.0582674	SM.Bystander	2.58108	1.16946	0	0	2.58108	1.46565	0	0	0	0.746747	0	0	0	-2.15697	3.50364
	PBS_CGCAGGTAGAACAGGA-1	0.0162587	-0.0368972	SM.Bystander	2.30778	3.24142	0	0	2.94991	2.17008	0.82993	0	0	0.82993	0	0	0	-1.41939	2.08757
	PBS_CGCAGGTAGAAGGATG-1	-0.0335803	-0.0530597	SM.Bystander	2.10647	0.893568	0.893568	0.893568	3.05465	2.40756	0.893568	1.35781	0	2.26831	0	0	0	0.746448	0.779357
	PBS_CGCAGGTGTAGCCAGA-1	0.0481653	-0.0514365	SM.Bystander	2.35267	0.783537	2.0962	2.0962	3.38577	0	0.783537	0.783537	0	1.2174	0	0	0	0.126553	-0.448514
	PBS_CGCATAACACTGAGGA-1	-0.0386849	-0.0599573	SM.Bystander	1.46301	1.09573	2.26481	2.26481	2.8676	1.84219	0	0	0	0.509098	0	0	0	-3.68056	0.244415
	PBS_CGCATAATCAAGTCTG-1	-0.0125568	-0.0415085	SM.Bystander	2.52509	0	0	0	1.90895	0	0	1.06999	0	1.57499	0	0	0	1.9911	-2.09785
	PBS_CGCATGGAGGTGTGAC-1	-0.0659557	-0.044663	SM.Bystander	2.31478	0.924437	2.6336	2.6336	2.57746	2.15202	0	1.18805	0	0.565442	0	0	0	-2.75206	0.134252
	PBS_CGCATGGGTTAAGCAA-1	-0.00196695	-0.0663607	SM.Bystander	2.08926	0.496854	0.496854	0.496854	2.30354	1.5813	1.07522	1.07522	0	0	0	0	0	-5.34574	0.523043
	PBS_CGCATGGTCGCGTCGA-1	-0.0644733	-0.0632104	SM.Bystander	0.719933	1.13417	0.719933	0.719933	1.65196	1.83601	0	0	0	1.13417	0	0	0	-2.64596	1.29325
	PBS_CGCATGGTCGGAAACG-1	0.00519832	-0.0399352	SM.Bystander	1.35152	3.04657	0	0	2.52197	1.90606	0	0	0	0.888566	0	0	0	-1.70796	3.22806
	PBS_CGCATGGTCTGGCTGG-1	-0.0966333	-0.0269207	SM.Bystander	1.8964	2.68023	2.51153	2.51153	2.59943	2.05339	0	0	0	0	0	0	0	-2.76542	1.40786
	PBS_CGCCAGAAGTAGTCCT-1	-0.0449813	-0.0455582	SM.Bystander	0	2.34997	0.621808	0.621808	3.22463	1.66987	0	0.621808	0	0	0	0	0	-2.18511	1.64558
	PBS_CGCCAGATCTCTCAAT-1	0.0568221	-0.0545935	SM.Bystander	0.972572	0.972572	0	0	3.24536	2.22177	0	1.45616	0	1.45616	0	0	0	-1.21179	3.32853
	PBS_CGCCATTGTAGGCAAC-1	-0.116824	-0.0434309	SM.Bystander	2.43155	1.69508	1.69508	1.69508	2.12964	1.37744	0	1.37744	0	0.90921	0	0	0	0.406068	2.47389
	PBS_CGCGTGAGTCTTGTCC-1	-0.0313973	-0.0542604	SM.Bystander	2.1229	1.90521	0	0	2.75434	1.62655	0	1.23889	0	0.968701	0	0	0	-2.69279	2.51971
	PBS_CGCGTGATCATGTCAG-1	-0.0885824	-0.0787323	SM.Bystander	1.47976	0.292065	1.31198	1.31198	2.96095	1.96086	0	0.991751	0	0	0	0	0	-7.11107	-0.10011
	PBS_CGGAACCAGTGGCGAT-1	-0.0604765	-0.0633861	SM.Bystander	2.18956	1.7275	2.93627	2.93627	1.29301	1.60254	1.09287	0.507383	0	1.83856	0	0	0	-6.05967	0.50863
	PBS_CGGAACCGTCCATACA-1	-0.0375644	-0.0432812	SM.Bystander	2.10734	0	0	0	2.88264	1.76088	0	0.790448	0	2.10734	0	0	0	-1.02566	1.18133
	PBS_CGGAACCTCTGGGTCG-1	-0.0110517	-0.0472186	SM.Bystander	1.94797	0.694349	0	0	1.3881	2.89264	0	0.694349	0	0.694349	0	0	0	-2.98512	3.13506
	PBS_CGGAATTCACTCATAG-1	-0.122696	-0.0516244	SM.Bystander	1.33047	2.23521	1.33047	1.33047	1.64369	2.7915	0	0.871879	0	0	0	0	0	-2.14815	1.17352
	PBS_CGGAATTTCGTTAGTG-1	0.0268545	-0.0148521	SM.Bystander	2.48803	2.80048	1.68917	1.68917	2.80048	2.03111	0	1.16549	0	0	0	0	0	1.611	3.89087
	PBS_CGGACACAGAGGTATT-1	0.0764017	-0.0537631	SM.Bystander	2.34692	1.98817	0	0	1.98817	2.18355	0.946062	0.946062	0	2.18355	0	0	0	-3.22382	3.71769
	PBS_CGGACACCATCACGGC-1	-0.0319067	-0.0543833	SM.Bystander	1.0783	2.45687	0	0	2.53671	0.677951	0.677951	0	0	2.91545	0	0	0	0.427221	1.06174
	PBS_CGGAGAACACAACGCC-1	-0.045004	-0.0436317	SM.Bystander	2.6689	1.91001	2.44647	2.44647	2.15997	1.07081	0	0.672365	0	0.672365	0	0	0	-6.52349	0.117939
	PBS_CGGAGAATCGTCACCT-1	-0.078084	-0.0620399	SM.Bystander	1.43973	1.66634	0	0	2.63033	1.14625	0	0	0	1.14625	0	0	0	0.763915	0.0192686
	PBS_CGGCAGTAGACTTCAC-1	-0.0866392	-0.040591	SM.Bystander	2.86277	2.41234	2.15409	2.15409	1.9947	1.26413	0	0.819781	0	0.819781	0	0	0	-0.974022	0.987887
	PBS_CGGCAGTAGCTGGCCT-1	-0.0272494	-0.0556031	SM.Bystander	1.84943	1.51969	0	0	3.78076	1.51969	0	1.51969	0	2.09698	0	0	0	-0.658337	0.555704
	PBS_CGGCAGTAGGCAATGC-1	-0.0322543	-0.0690945	SM.Bystander	1.41141	0.574045	0	0	2.75578	1.41141	0	0	0	0.936434	0	0	0	-3.07414	1.00816
	PBS_CGGCAGTCAAGATGGC-1	-0.0591443	-0.0478422	SM.Bystander	2.86057	1.04033	2.74991	2.74991	3.05078	0	0	2.31755	0	2.11874	0	0	0	0.519134	0.281588
	PBS_CGGCAGTCACTCTGCT-1	-0.0628283	-0.0754941	SM.Bystander	2.04761	0.418173	0.418173	0.418173	2.28504	1.41466	0.418173	1.90375	0	0.418173	0.418173	0	0	-7.30271	0.37344
	PBS_CGGCAGTTCTCCTGTG-1	0.0330217	-0.0570371	SM.Bystander	2.08263	1.68473	0	0	2.08263	1.96674	0	1.29049	0	1.68473	0	0	0	-1.69116	3.3968
	PBS_CGGGACTAGCGGACAT-1	-0.0833276	-0.0259214	SM.Bystander	2.47298	1.8608	0	0	1.03305	2.10882	0	1.53023	0	0	0	0	0	-1.05174	-1.67339
	PBS_CGGGCATAGTCCCAAT-1	-0.0189126	-0.0154084	SM.Bystander	0.921421	1.71174	0	0	0.921421	1.3927	1.3927	0.921421	0	0	0	0	0	1.65226	0.144406
	PBS_CGGGCATCATGTGACT-1	-0.106401	-0.0440341	SM.Bystander	2.71336	0.733844	2.01469	2.01469	2.71336	2.4707	0	0	0	0	0	0	0	-1.16378	2.20209
	PBS_CGGGTCACAGTGTGGA-1	-0.026908	-0.0562022	SM.Bystander	0	1.10451	0	0	2.31054	0.697576	0	1.10451	0	0.697576	0	0	0	-1.20579	0.562049
	PBS_CGGGTCACATGTCGTA-1	0.00920431	-0.0583115	SM.Bystander	1.09107	0	0	0	2.47452	1.60038	0.687495	0	0	1.60038	0	0	0	-1.63493	0.338613
	PBS_CGGGTGTCAGTAGTTC-1	-0.107766	-0.056908	SM.Bystander	1.68558	1.68558	1.16246	1.16246	2.16244	0	0	0	0	0	0	0	0	-1.5389	1.08364
	PBS_CGGGTGTCATGGCACC-1	-0.0102156	-0.0430856	SM.Bystander	0.902274	2.7506	1.68558	1.68558	3.54673	0.902274	0	0.902274	0	1.68558	0	0	0	-0.727961	-0.256734
	PBS_CGGTCAGAGACTTCCA-1	-0.0611029	-0.0364349	SM.Bystander	1.89554	2.24962	0.881296	0.881296	2.88861	1.89554	0	0	0	0.881296	0	0	0	-1.03193	3.53772
	PBS_CGGTCAGAGTCTAGAA-1	-0.0432573	-0.0212938	SM.Bystander	1.76411	2.50837	0	0	1.44084	3.01286	0	0.960163	0	1.76411	0	0	0	1.95767	0.158271
	PBS_CGGTCAGGTGCATGTT-1	-0.0269921	-0.042784	SM.Bystander	0	2.41026	2.41026	2.41026	2.41026	1.6532	0	0	0	1.47681	0	0	0	-0.525734	1.0328
	PBS_CGTAAGTCAGAGAGGG-1	-0.0290924	-0.0682284	SM.Bystander	2.61137	1.07881	0	0	2.27576	1.07881	0	0	0	1.92038	0	0	0	-2.22352	1.58521
	PBS_CGTAAGTGTCGATTAC-1	-0.0323688	-0.0613352	SM.Bystander	1.14213	2.07112	1.66144	1.66144	2.45678	1.84587	0.427463	0.427463	0	0.725965	0.427463	0	0	-5.03718	0.525139
	PBS_CGTAAGTTCAGTCTTT-1	-0.0510431	-0.023462	SM.Bystander	1.07099	1.07099	1.07099	1.07099	1.5762	3.39364	0	1.07099	0	2.66917	0	0	0	0.429473	2.37695
	PBS_CGTAAGTTCGTGTGAT-1	-0.0758587	-0.059641	SM.Bystander	2.51238	4.34512	0	0	2.01179	0.962858	0	0	0	0.962858	0	0	0	0.652742	2.84443
	PBS_CGTAATGAGAGTTCGG-1	-0.0129059	-0.0450424	SM.Bystander	1.43496	0.955413	0	0	2.50129	2.00134	0	0	0	1.43496	0	0	0	0.781178	0.706358
	PBS_CGTAATGCACATACTG-1	-0.060884	-0.0210819	SM.Bystander	2.14205	3.04667	1.79364	1.79364	1.79364	0	0	0	0	1.79364	0	0	0	2.08682	0.149332
	PBS_CGTAATGCAGTTAGAA-1	-0.0789042	-0.0239641	SM.Bystander	1.82212	2.06854	0	0	1.49439	1.49439	0	1.00368	0	2.57247	0	0	0	0.663965	2.11394
	PBS_CGTAATGTCGAGCTGC-1	-0.0602525	-0.0818236	SM.Bystander	0.794816	1.232	0	0	2.74524	0.794816	0	0	0	1.76749	0	0	0	-5.90391	0.410851
	PBS_CGTAGTAAGCAATTAG-1	-0.0389242	-0.061619	SM.Bystander	1.9327	1.80239	1.65252	1.65252	2.15132	0.988816	0	0	0	1.9327	0	0	0	-4.61616	0.596053
	PBS_CGTAGTACAAGCTCTA-1	-0.0534758	-0.0317229	SM.Bystander	2.53345	1.91669	1.91669	1.91669	2.77732	0.769964	0	0.769964	0	1.19978	0	0	0	-0.0796304	0.759308
	PBS_CGTAGTACATCGGTTA-1	-0.0604506	-0.054294	SM.Bystander	2.93183	1.08976	0	0	1.93451	1.93451	0	0	0	2.3858	0	0	0	-3.35228	3.54439
	PBS_CGTAGTATCAACACGT-1	-0.00933619	-0.0726847	SM.Bystander	0.912364	1.82708	0	0	2.49951	0.556812	0.556812	0	0	0.556812	1.38138	0	0	-4.56795	0.35309
	PBS_CGTCAAACACAGAGAC-1	-0.114978	-0.0350045	SM.Bystander	1.5063	2.44495	0	0	1.5063	1.01342	0	2.08194	0	1.01342	0	0	0	1.32246	2.33376
	PBS_CGTCAAATCTATCGTT-1	-0.05621	-0.0471886	SM.Bystander	2.17175	0	0	0	2.17175	1.9767	0	0	0	0	0	0	0	2.04369	-0.517838
	PBS_CGTCCATCACGCGTCA-1	-0.044812	-0.0479085	SM.Bystander	0.758501	2.19115	1.48279	1.48279	2.75722	1.71205	0	0.758501	0	0	0.758501	0	0	-1.79598	1.76602
	PBS_CGTCCATCATCGGTTA-1	-0.0717189	-0.064936	SM.Bystander	0.462471	1.37117	2.39752	2.39752	2.15686	1.51027	0	0.777482	0	0.462471	0	0	0	-6.11022	0.335202
	PBS_CGTCCATGTTACAGCT-1	-0.00811901	-0.0362487	SM.Bystander	2.39835	0.981142	0	0	2.39835	2.66305	0	0	0	0.981142	0	0	0	-1.17995	3.11136
	PBS_CGTGAATAGCGTGAAC-1	0.0554739	-0.0461273	SM.Bystander	1.24531	1.24531	0	0	3.42388	1.78306	0	0	0	2.3884	0	0	0	-1.3422	-1.72371
	PBS_CGTGAATAGGTTAAAC-1	0.0137999	-0.0319533	SM.Bystander	2.5115	0	1.34309	1.34309	2.80758	1.34309	0	0	0	1.89638	0	0	0	2.86341	3.68915
	PBS_CGTGAATCAAATGCTC-1	0.0100602	-0.0421039	SM.Bystander	0	1.54274	0	0	2.75426	1.96416	0	0.800112	0	0	0	0	0	-1.97215	4.48099
	PBS_CGTGAATGTAAGTTAG-1	-0.00814352	-0.0554079	SM.Bystander	2.22377	1.21042	1.74218	1.74218	3.09982	0.77815	0	0.77815	0	0	0	0	0	-1.16732	0.0138933
	PBS_CGTGAATTCGCGGTAC-1	0.025614	-0.0450557	SM.Bystander	1.89113	1.47616	0	0	2.59369	1.17888	0	0	0	2.04798	0	0	0	0.329421	-0.449745
	PBS_CGTGATAAGCTGTCCG-1	0.00456975	-0.0505283	SM.Bystander	1.94969	1.94969	0.695354	0.695354	2.0833	1.79544	0	0.695354	0	1.10155	0	0	0	-2.99329	3.45005
	PBS_CGTGATACAGGACTAG-1	-0.0308521	-0.0479768	SM.Bystander	1.82168	1.49399	1.49399	1.49399	1.82168	1.00335	0	1.00335	0	1.00335	0	0	0	-4.04359	0.169005
	PBS_CGTGATAGTTCGAGCC-1	-0.110481	-0.0697249	SM.Bystander	2.57788	0	0	0	1.39681	0	0	1.39681	0	1.95792	0	0	0	2.77741	-1.5342
	PBS_CGTGATAGTTTACTTC-1	-0.0584655	-0.0716854	SM.Bystander	1.95505	2.63869	1.67366	1.67366	2.90835	0.623972	0	0	0	0	0	0	0	-3.58092	0.346256
	PBS_CGTGCTTAGAGAGCCT-1	-0.0667422	-0.0573129	SM.Bystander	1.80976	0	0	0	0	0	0.994361	0.994361	0	2.55885	0	0	0	2.63098	-2.89993
	PBS_CGTGCTTCAGCTTTGA-1	-0.0380291	-0.0217322	SM.Bystander	2.09947	1.40349	2.58607	2.58607	2.7294	2.09947	0	0.704642	0	1.40349	1.11391	0	0	-1.15191	2.5894
	PBS_CGTGCTTGTAGGATAT-1	-0.0593351	-0.0180383	SM.Bystander	2.95634	3.34431	1.71503	1.71503	2.95634	2.05864	0	0	0	1.18736	0	0	0	-0.729541	4.68046
	PBS_CGTGCTTTCTTGGGCG-1	-0.0748586	-0.0547823	SM.Bystander	2.82654	1.88105	1.60377	1.60377	2.72773	2.67441	0	0	0	0.58464	0	0	0	-6.96651	0.639982
	PBS_CGTGTCTAGAAAGTCT-1	-0.0430433	-0.0398383	SM.Bystander	1.90481	2.59445	1.57113	1.57113	2.66321	1.57113	0	0	0	1.75182	0	0	0	-3.06161	3.36743
	PBS_CGTGTCTCACGGCCAT-1	-0.0425839	-0.0585158	SM.Bystander	1.06448	2.65993	2.15145	2.15145	2.84167	2.25623	0	1.06448	0	1.06448	0	0	0	-3.16659	2.71659
	PBS_CGTGTCTTCAAAGACA-1	0.0483651	-0.0372498	SM.Bystander	2.71192	0	0	0	3.095	2.33912	0	2.33912	0	1.73801	0	0	0	0.568993	4.03926
	PBS_CGTGTCTTCACGGAGA-1	-0.000960283	-0.0287778	SM.Bystander	2.71203	2.08317	0	0	1.01431	1.50739	0	1.50739	0	1.50739	0	0	0	-0.330188	2.02287
	PBS_CGTGTCTTCCGTGTCT-1	0.0290858	-0.0484212	SM.Bystander	3.31953	1.76558	0	0	2.3693	0	0	0	0	2.57356	0	0	0	1.14576	1.62247
	PBS_CGTTAGACAGAAATCA-1	-0.0115562	-0.0646617	SM.Bystander	2.3474	1.49051	2.42641	2.42641	2.94742	1.00052	0	0.620493	0	0.620493	0	0	0	-3.14567	0.531458
	PBS_CGTTAGAGTTCAAACC-1	0.074741	-0.0372909	SM.Bystander	1.67422	0	3.12118	3.12118	3.34824	2.26895	0	1.35835	0	0.893995	0	0	0	-1.89948	4.24604
	PBS_CGTTAGAGTTCCTTGC-1	-0.0125649	-0.0304459	SM.Bystander	2.8171	1.42206	1.42206	1.42206	1.98668	0.945003	0	0.945003	0	1.42206	0	0	0	3.0125	3.69837
	PBS_CGTTCTGAGACTTCAC-1	0.0278272	-0.0563836	SM.Bystander	1.01882	2.08935	0	0	3.24955	1.84209	0	1.51289	0	1.51289	0	0	0	-0.839395	3.66653
	PBS_CGTTCTGCAAGTCGTT-1	-0.0514305	-0.0520734	SM.Bystander	1.78315	1.93705	0	0	2.38849	1.09173	0	0.687987	0	0.687987	0	0	0	-2.10214	1.66966
	PBS_CGTTCTGCACAAAGTA-1	-0.0735189	-0.0666019	SM.Bystander	2.44266	1.40837	0.80456	0.80456	2.44266	0	0	0	0	1.24456	0	0	0	-3.72131	0.251536
	PBS_CGTTCTGGTACTTCCC-1	0.0219558	-0.0444734	SM.Bystander	2.68548	1.3682	1.59012	1.59012	2.6166	2.05829	0.681118	0	0	1.9252	0	0	0	-2.52014	3.21891
	PBS_CGTTGGGCAAATCAGA-1	-0.0458313	-0.034176	SM.Bystander	0	2.92085	2.14294	2.14294	1.25509	1.98381	0	0	0	1.25509	0	0	0	-1.61145	2.04028
	PBS_CGTTGGGCAGACAAAT-1	-0.077196	-0.0251372	SM.Bystander	0	1.81807	3.80354	3.80354	1.81807	2.42656	0	0	0	0	0	0	0	0.10105	5.52871
	PBS_CGTTGGGTCCCTCTTT-1	-0.0369386	-0.0599868	SM.Bystander	2.72854	2.32235	1.96474	1.96474	2.79317	0	0	0.704177	0	1.81008	0.704177	0	0	-1.88615	1.13745
	PBS_CGTTGGGTCGGAGTGA-1	0.106713	-0.0570237	SM.Bystander	1.73314	0	0	0	3.05336	0	0	0	0	0	0	0	0	2.26391	3.46995
	PBS_CGTTGGGTCTTTCGAT-1	-0.00047456	-0.0488182	SM.Bystander	1.5437	0	2.4887	2.4887	2.12391	1.5437	0	0	0	0	0	0	0	0.571277	3.89235
	PBS_CTAACCCAGGTAACTA-1	-0.0889816	-0.070217	SM.Bystander	1.80827	2.0541	1.26693	1.26693	2.15754	1.48159	0	0	0	0.615174	0	0	0	-3.23824	3.1869
	PBS_CTAACCCCAAATGAGT-1	-0.037504	-0.0169854	SM.Bystander	2.91352	1.99267	1.42733	1.42733	3.27111	2.18817	0	0	0	0.949254	0	0	0	0.405402	3.44244
	PBS_CTAACCCTCCTTGGAA-1	-0.0534954	-0.0523734	SM.Bystander	2.01813	1.44976	0	0	2.94136	2.37828	0	0	0	1.77379	0	0	0	2.61885	3.5176
	PBS_CTAACTTAGAAATTGC-1	-0.0167752	-0.0502035	SM.Bystander	0.981559	0.981559	0	0	2.77368	1.46724	0.981559	0	0	2.0379	0	0	0	3.19681	-1.65826
	PBS_CTAACTTAGACCGTTT-1	-0.0702065	-0.0511766	SM.Bystander	1.1146	2.73036	0	0	3.06728	2.21848	0	0.861015	0	0	0	0	0	-5.29961	0.536172
	PBS_CTAACTTCATGTCTAG-1	-0.00909718	-0.0684819	SM.Bystander	2.49774	0.999215	1.8162	1.8162	1.8162	0.999215	0	0.619541	0	2.16593	0	0	0	-3.27817	2.97405
	PBS_CTAACTTTCTGGGCAC-1	-0.129393	-0.0740332	SM.Bystander	1.69546	1.79264	1.46715	1.46715	1.79264	1.69546	0	1.32991	0	0.44221	0	0	0	-6.87429	0.506845
	PBS_CTAAGTGAGAGGTCGT-1	-0.052987	-0.0434004	SM.Bystander	1.17076	0	2.03775	2.03775	2.73819	1.17076	0	0.747741	0	0.747741	0	0	0	-1.46513	0.798601
	PBS_CTAAGTGAGAGGTTTA-1	-0.0610262	-0.0645639	SM.Bystander	2.12093	2.12093	0.90332	0.90332	2.42254	0	0	0	0	0.90332	0	0	0	-1.40956	3.7896
	PBS_CTAAGTGAGCTACTAC-1	-0.0785581	-0.0513135	SM.Bystander	2.17185	1.07965	0	0	2.37194	1.58663	0	1.07965	0	1.07965	0	0	0	1.26731	-2.17143
	PBS_CTAAGTGCATCTTCGC-1	-0.0365448	-0.0304813	SM.Bystander	1.79573	0.813578	0	0	2.69568	1.98511	0	0.813578	0	2.98767	0	0	0	1.51702	0.630423
	PBS_CTAAGTGGTGTTCAGT-1	-0.0946468	-0.0592466	SM.Bystander	0.816244	0	0	0	2.28584	1.56569	0	0	0	1.56569	0	0	0	-3.61201	0.651015
	PBS_CTAAGTGTCATAGCAC-1	-0.0467672	-0.0680728	SM.Bystander	1.33972	1.05732	0	0	1.8925	1.05732	0	0	0	0.662337	0	0	0	-2.06873	1.62745
	PBS_CTACAGAAGACTCTTG-1	-0.119196	-0.0493178	SM.Bystander	2.72369	2.30173	1.70397	1.70397	2.37404	1.38558	0.559209	1.38558	0	1.9451	0	0	0	-7.72858	0.559298
	PBS_CTACAGAAGAGAGCAA-1	-0.0419767	-0.0479129	SM.Bystander	2.10759	2.66891	1.41047	1.41047	1.9735	1.9735	0	0	0	2.10759	0	0	0	-7.63665	0.00831572
	PBS_CTACAGACACCTGCGA-1	-0.0567523	-0.0763145	SM.Bystander	1.66712	0	0	0	2.26112	0	0	0	0	1.66712	0	0	0	-2.26048	2.5437
	PBS_CTACAGAGTTCCACAA-1	-0.00240471	-0.00574089	SM.Bystander	2.52996	1.45882	0.974725	0.974725	3.57401	2.22486	0	0	0	0	0	0	0	0.21534	1.88318
	PBS_CTACAGATCCTATGGA-1	0.0272669	-0.0567234	SM.Bystander	1.0895	1.59849	1.59849	1.59849	2.93146	2.5523	0	0	0	0	0	0	0	2.72751	3.84383
	PBS_CTACAGATCGAGCTGC-1	-0.0640891	-0.0487676	SM.Bystander	0	2.08184	0	0	1.20589	1.73686	0	0	0	0	0	0	0	1.78382	0.783231
	PBS_CTACATTCACTCACTC-1	-0.0851515	-0.0787649	SM.Bystander	2.48684	1.71181	0.49982	0.49982	2.1726	1.71181	0	0.49982	0	0.831538	0	0	0	-7.55057	0.524942
	PBS_CTACATTTCTCCGAGG-1	0.0260281	-0.0662574	SM.Bystander	2.16739	0	0	0	2.36737	2.53395	0	2.36737	0	2.16739	0	0	0	2.6293	-1.41473
	PBS_CTACCCACATATAGCC-1	0.00294255	-0.0331454	SM.Bystander	2.46594	0	0	0	2.56277	1.94389	0	1.52421	0	1.75591	0	0	0	-2.1464	3.46155
	PBS_CTACCCAGTAACACGG-1	-0.0373357	-0.0508479	SM.Bystander	2.17315	0.679675	1.9227	1.9227	3.0187	2.17315	0	1.36602	0	1.36602	0	0	0	-1.82542	3.46898
	PBS_CTACCCAGTTGGTGTT-1	-0.106629	-0.038879	SM.Bystander	3.94185	2.25776	0	0	2.06043	2.62774	0	1.27214	0	1.27214	0	0	0	0.684093	3.03151
	PBS_CTACCCATCAGTGTTG-1	-0.0624891	-0.03273	SM.Bystander	2.01827	3.29958	2.51925	2.51925	2.64266	0	0	0	0	2.01827	0	0	0	0.502751	2.47154
	PBS_CTACCCATCTCGTTTA-1	-0.0290414	-0.0590121	SM.Bystander	2.79334	2.47339	1.6998	1.6998	3.23006	1.43387	0	0	0	1.43387	0	0	0	-4.39212	0.418811
	PBS_CTACCCATCTTTCCAA-1	-0.0193399	-0.0569952	SM.Bystander	2.42549	0.905245	0	0	2.84479	1.93009	0	1.37247	0	2.75528	0	0	0	-1.24537	2.6005
	PBS_CTACCTGAGCCTGTCG-1	-0.0723218	-0.0814821	SM.Bystander	1.50199	0	1.00989	1.00989	2.0014	1.20209	0	0	0	0.771743	0	0	0	-7.90272	0.00192234
	PBS_CTACCTGAGTTGGAAT-1	-0.0357168	-0.0739221	SM.Bystander	1.31297	0.518378	0	0	2.76912	1.48081	0.85807	0	0	1.48081	0	0	0	-5.4519	0.226159
	PBS_CTACCTGCAAATTGGA-1	-0.056931	-0.0742715	SM.Bystander	2.69516	2.58578	0	0	2.39538	1.40326	0	0.569343	0	0.569343	0.569343	0	0	-5.25607	0.337348
	PBS_CTACCTGCAAGCAATA-1	0.0792287	-0.0489033	SM.Bystander	2.18991	1.60286	2.44921	2.44921	2.97111	0	0	0	0	1.2933	0	0	0	1.92655	3.21024
	PBS_CTACGGGAGGAGAATG-1	-0.136781	-0.0665238	SM.Bystander	1.31531	2.63534	0.519673	0.519673	1.48328	1.48328	0	0.519673	0	1.75273	0	0	0	-7.06277	0.67251
	PBS_CTACGGGCAAGGTCTT-1	-0.0368519	-0.045755	SM.Bystander	1.3988	1.10973	1.3988	1.3988	3.34825	0	0	1.3988	0	1.10973	0	0	0	-1.45706	0.0577157
	PBS_CTACGGGCAGCCCAGT-1	0.00506457	-0.0249623	SM.Bystander	0	2.05864	0	0	2.42063	2.89526	0	0	0	1.4856	0	0	0	0.0121441	3.47919
	PBS_CTACGGGGTGTTAGCT-1	-0.0235598	-0.0483881	SM.Bystander	1.44405	1.76759	0	0	2.20767	0.962758	0	0.962758	0	2.01165	0	0	0	-0.342902	0.774866
	PBS_CTACGGGTCCTGTAAG-1	-0.0901623	-0.0584139	SM.Bystander	0.979218	0.979218	0	0	2.77017	1.64015	0	0.979218	0	0	0	0	0	-3.89437	1.5132
	PBS_CTACGGGTCGCTACGG-1	-0.0781264	-0.0320366	SM.Bystander	2.55522	3.03448	0	0	2.47525	1.93688	0	0.687889	0	0	0	0	0	-2.89728	3.26848
	PBS_CTACTATCAACAGATA-1	-0.0414891	-0.0595667	SM.Bystander	2.4814	1.98262	1.98262	1.98262	2.71396	2.81267	0	0.942128	0	1.98262	0	0	0	-1.3299	3.68859
	PBS_CTACTATGTCAGACTT-1	-0.0412873	-0.0561411	SM.Bystander	1.20671	1.41665	1.20671	1.20671	2.26062	0	0.577076	0	0	0.94065	0	0	0	-1.53164	0.0714238
	PBS_CTACTATTCTTTCAGT-1	-0.050786	-0.0436267	SM.Bystander	1.21833	2.09735	0	0	2.35386	2.09735	0	0	0	1.21833	0	0	0	2.63716	-2.03751
	PBS_CTAGACAAGACGGTTG-1	0.0182424	-0.0402936	SM.Bystander	2.5197	0.96779	0.96779	0.96779	2.64312	2.21491	0	0	0	2.5197	0	0	0	-2.05105	3.61399
	PBS_CTAGACAAGAGTGTGC-1	-0.0224608	-0.0331295	SM.Bystander	2.09339	1.74774	1.51649	1.51649	2.7979	1.51649	0	0	0	0	0	0	0	-2.02126	0.730221
	PBS_CTAGACAAGCATTTGC-1	-0.0524458	-0.041754	SM.Bystander	0.857796	2.05281	0	0	2.67962	1.86126	0	1.31263	0	1.6241	0	0	0	1.36315	0.673998
	PBS_CTAGACATCGAGTGGA-1	-0.086344	-0.0667626	SM.Bystander	1.82251	0.831538	0	0	2.4314	1.5873	0	0.49982	0	0	0	0	0	-6.53754	-0.212424
	PBS_CTAGGTAAGCACTCAT-1	0.0571069	-0.0483379	SM.Bystander	2.78975	1.26586	1.80703	1.80703	3.56595	1.99679	0	1.26586	0	2.2937	0	0	0	-2.10063	1.57059
	PBS_CTAGGTAAGCCTCATA-1	-0.0660276	-0.0651502	SM.Bystander	2.81791	0	2.54994	2.54994	2.44187	1.28748	0	0	0	0	0	0	0	-1.80301	-0.610684
	PBS_CTAGGTACAAGACAAT-1	0.0402284	-0.0386098	SM.Bystander	1.52374	0	0	0	2.84213	1.52374	1.02772	1.02772	0	1.02772	0	0	0	2.02932	-0.0793288
	PBS_CTAGGTAGTGCCGAAA-1	0.0285349	-0.0563682	SM.Bystander	0	1.78623	0.976682	0.976682	2.86541	2.03111	0	1.46123	0	1.46123	0	0	0	-0.454055	1.61896
	PBS_CTAGGTATCAAGGAGC-1	0.138546	-0.0591824	SM.Bystander	0.641475	0	2.20756	2.20756	3.29876	1.85562	1.02911	0	0	2.54087	0	0	0	1.50014	4.07387
	PBS_CTAGGTATCCCGAATA-1	-0.0552317	-0.0717034	SM.Bystander	0.781733	1.21506	1.21506	1.21506	2.09329	0	0	0	0	0.781733	0	0	0	-1.51558	1.90725
	PBS_CTAGGTATCCGATAGT-1	-0.0755478	-0.0668712	SM.Bystander	1.96947	1.83831	0	0	2.28338	1.83831	0	1.29279	0	1.96947	0	0	0	-3.54076	0.696382
	PBS_CTAGGTATCTTCACAT-1	-0.105063	-0.0582542	SM.Bystander	1.23157	2.18453	1.53469	1.53469	2.37084	2.47819	0	0.474151	0	0	0	0	0	-6.22185	0.567065
	PBS_CTATAGGAGCGAAACC-1	0.0202374	-0.055188	SM.Bystander	1.10607	0	1.95549	1.95549	2.31264	0	0.698744	0	0	1.80107	0	0	0	-0.171365	0.440254
	PBS_CTATAGGCACTCCGGA-1	-0.00657266	-0.0510496	SM.Bystander	0	1.21431	0	0	2.72182	0	0	1.21431	0	0	0	0	0	3.22296	-3.3522
	PBS_CTATAGGTCATAGAGA-1	-0.0713384	-0.032305	SM.Bystander	2.17714	0.941651	0	0	2.17714	2.34039	0	0.941651	0	0.941651	0	0	0	-3.12428	3.51488
	PBS_CTATCCGAGCTGGAGT-1	-0.000191412	-0.0577553	SM.Bystander	1.52797	1.2255	0	0	1.75988	0	1.52797	0	0	1.2255	0	0	0	-1.85281	0.407354
	PBS_CTATCCGGTATTTCGG-1	0.0360864	-0.0658506	SM.Bystander	2.45155	0	0	0	2.08826	1.51192	0	1.01802	0	2.59332	1.01802	0	0	3.66445	-0.826977
	PBS_CTATCCGGTTCTCAGA-1	-0.0172349	-0.0722895	SM.Bystander	0	0	0	0	1.39111	1.39111	0	0	0	1.39111	0.920148	0	0	2.84684	-2.80431
	PBS_CTATCCGTCCTAAGTG-1	-0.0159665	-0.0480895	SM.Bystander	2.62547	0	0	0	3.21052	1.53908	0	1.04033	0	2.48332	0	0	0	-0.215861	3.19832
	PBS_CTATCTAAGGCTCAAG-1	-0.0195611	-0.0302685	SM.Bystander	1.60212	1.09252	0	0	2.18909	1.09252	0	0	0	0	0	0	0	2.56574	0.802392
	PBS_CTCAACCCACTTGTCC-1	-0.0185805	-0.0248075	SM.Bystander	2.02011	1.45151	0	0	2.5212	1.45151	0	1.45151	0	2.02011	0	0	0	-2.91088	3.63265
	PBS_CTCAAGATCACCCTTG-1	-0.0355607	-0.0449691	SM.Bystander	1.0615	0	1.56474	1.56474	2.78042	2.34694	1.0615	1.0615	0	1.56474	0	0	0	-3.34761	3.69598
	PBS_CTCAATTTCCTATTGT-1	0.0443525	-0.0303716	SM.Bystander	2.05883	2.3141	1.18752	1.18752	2.3141	1.18752	0	0	0	2.3141	0	0	0	1.87995	-0.364166
	PBS_CTCACTGCAAGTGACG-1	-0.00488312	-0.00507798	SM.Bystander	2.39517	2.6598	2.03428	2.03428	2.03428	2.39517	0	1.46403	0	1.46403	0	0	0	1.11436	2.03907
	PBS_CTCACTGCAATTGCTG-1	-0.00527906	-0.0513058	SM.Bystander	0	2.18243	1.08754	1.08754	2.54958	0	1.08754	1.08754	0	2.18243	0	0	0	2.0943	-0.112365
	PBS_CTCACTGCACCCAAGC-1	-0.0379936	-0.0504508	SM.Bystander	2.08619	0.879973	0	0	2.61721	1.65489	0	1.34069	0	2.2476	0	0	0	1.05837	-0.53117
	PBS_CTCACTGGTAAGTTGA-1	0.0934662	-0.0326608	SM.Bystander	2.87842	0.926644	1.96067	1.96067	3.70565	1.39922	0	0	0	1.96067	0	0	0	1.78119	0.137432
	PBS_CTCACTGTCGTGTCAA-1	0.0466577	-0.0363819	SM.Bystander	1.65113	2.95782	0.877258	0.877258	3.15567	0	0	0	0	1.33726	0	0	0	-1.91216	2.87789
	PBS_CTCAGAAAGGTGCTAG-1	0.0554962	-0.055392	SM.Bystander	0.465694	2.01814	1.02222	1.02222	3.08004	1.74832	0.465694	0.465694	0	0.465694	0	0	0	-2.40661	0.79964
	PBS_CTCAGAACAATGCTCA-1	0.0172098	-0.0280771	SM.Bystander	2.34881	2.64087	1.93451	1.93451	2.64087	0	0	0.781219	0	0	0	0	0	2.09666	3.99106
	PBS_CTCAGAACACACCTAA-1	-0.0587486	-0.0522452	SM.Bystander	1.94922	1.94922	0	0	1.94922	2.77621	0	1.70791	0	2.44587	0	0	0	-2.75095	3.70786
	PBS_CTCAGAATCACCTCTG-1	0.0131964	-0.0374345	SM.Bystander	2.43726	1.12763	1.82791	1.82791	2.5246	0.714991	0	0	0	1.12763	0	0	0	-1.82475	4.29628
	PBS_CTCAGGGAGAACTGAT-1	-0.0700809	-0.0266615	SM.Bystander	0	2.82508	1.18358	1.18358	1.71056	1.18358	2.05388	0	0	2.05388	0	0	0	4.07159	-0.971886
	PBS_CTCAGGGAGACTGGGT-1	0.0227322	-0.0460804	SM.Bystander	1.49305	1.00259	0	0	1.82067	1.49305	0	0	0	2.42939	0	0	0	1.49216	-0.270719
	PBS_CTCAGGGAGCACTCGC-1	0.056034	-0.0673754	SM.Bystander	2.65729	0	0	0	1.89939	0	1.06262	1.06262	0	2.34849	0	0	0	2.7232	-2.9131
	PBS_CTCAGGGAGGTAAAGG-1	0.0061535	-0.0215185	SM.Bystander	1.85078	2.46212	1.02542	1.02542	3.02873	0	0	0	0	1.52094	0	0	0	-0.427523	-1.93827
	PBS_CTCAGGGCATCATCCC-1	-0.014874	-0.0549264	SM.Bystander	2.18979	0	0	0	0	0	0	1.09304	0	1.09304	0	0	0	3.11751	-1.90407
	PBS_CTCAGTCAGACATCCT-1	-0.0841217	-0.0426167	SM.Bystander	3.15415	1.67036	0.622088	0.622088	1.67036	2.69497	0	0	0	1.27772	0	0	0	-1.38755	3.07727
	PBS_CTCAGTCCAAGTTCCA-1	-0.0709481	-0.040523	SM.Bystander	2.61109	0.876111	0	0	3.36836	2.70908	0	0	0	0	0	0	0	-1.9324	3.38192
	PBS_CTCAGTCCATAGGAGC-1	0.0257307	-0.0376244	SM.Bystander	1.11158	0	2.58286	2.58286	2.58286	1.96255	0	0	0	0	0	0	0	-0.128936	2.59254
	PBS_CTCAGTCGTCAACCAT-1	-0.112794	-0.0350772	SM.Bystander	1.92283	0.900189	2.83678	2.83678	2.1163	0	0	0	0	2.64905	0	0	0	1.20725	-0.162848
	PBS_CTCAGTCGTTTGAAAG-1	-0.0255228	-0.0433455	SM.Bystander	0	0	1.05928	1.05928	3.55299	2.65255	0	1.05928	0	1.56205	0	0	0	0.167606	4.68216
	PBS_CTCAGTCTCATCGCAA-1	0.01837	-0.0787296	SM.Bystander	1.96264	0	0.928029	0.928029	3.40322	0	0	0.928029	0	0	0	0	0	-6.55158	0.682011
	PBS_CTCAGTCTCTTCCCGA-1	0.00832113	-0.0536156	SM.Bystander	2.22068	0.706406	0.706406	0.706406	1.11625	1.40612	0.706406	0	0	2.58929	0.706406	0	0	-0.681923	4.20257
	PBS_CTCATCGAGGGATGTC-1	0.0412519	-0.0610504	SM.Bystander	2.4098	1.17911	0	0	2.594	1.47642	1.70529	1.47642	0	1.89141	0.754123	0	1.17911	3.00479	0.262185
	PBS_CTCATCGAGTCCTGCG-1	-0.0125264	-0.0199152	SM.Bystander	2.14671	0	0	0	2.14671	1.25815	0	1.25815	0	0	0	0	0	2.90774	0.247579
	PBS_CTCATCGCAATACCTG-1	0.0106558	-0.0570233	SM.Bystander	2.89795	0	0	0	2.51968	0.761957	1.71737	0	0	2.06112	0	0	0.761957	-1.01431	-1.69497
	PBS_CTCATCGCATGAAGGC-1	0.0295619	-0.049837	SM.Bystander	1.5388	0	0	0	2.11842	3.05043	0	1.0401	0	2.62514	0	0	0	-3.36115	3.63535
	PBS_CTCATCGGTCGAGATG-1	-0.0312392	-0.0515095	SM.Bystander	2.17039	1.92005	0.678142	0.678142	2.67986	1.58532	0	0	0	1.3637	0	0	0	-1.96879	3.76627
	PBS_CTCATCGTCGAGTCTA-1	-0.0937986	-0.0517428	SM.Bystander	2.38804	0	0	0	2.69794	2.06996	0	0.687741	0	0.687741	0	0	0	-7.90099	0.0550057
	PBS_CTCATCGTCGCGTTTC-1	0.0229754	-0.0619947	SM.Bystander	1.44574	0.733168	1.67272	1.67272	2.2673	1.15163	1.15163	1.15163	0	0.733168	0	0	0	-1.48964	1.3882
	PBS_CTCATGCAGACCCGCT-1	-0.104934	-0.0482741	SM.Bystander	3.12147	3.17055	0	0	2.1958	0	0	0.761288	0	0.761288	0	0	0	-1.793	3.10294
	PBS_CTCATGCAGGAACGTC-1	-0.0978881	-0.038242	SM.Bystander	0.718476	1.42405	0	0	0.718476	1.64966	0	0	0	0	0	0	0	-1.66414	1.30766
	PBS_CTCATGCGTGTGAATA-1	0.0257668	-0.052991	SM.Bystander	2.88386	0.832344	0	0	2.72692	0	0	1.58844	0	2.54068	0	0	0	-1.68659	1.0496
	PBS_CTCATTAGTCTCGCGA-1	-0.0138241	-0.0418122	SM.Bystander	1.68012	0.898287	0	0	2.64607	1.68012	0	0.898287	0	0	0	0	0	-1.79344	4.36961
	PBS_CTCATTATCGGAATTC-1	-0.106473	-0.0838492	SM.Bystander	1.93713	1.09179	0	0	2.55549	1.37862	0	0.688037	0	1.60125	0	0	0	-3.41646	0.237933
	PBS_CTCCAACCAGCTCATA-1	-0.102483	0.0102074	SM.Bystander	3.21459	2.19325	0.952763	0.952763	0	2.49733	0	0	0	0	0	0	0	0.146092	3.2229
	PBS_CTCCAACGTTACCCTC-1	-0.150886	-0.0258506	SM.Bystander	2.35796	1.99872	4.01144	4.01144	2.19439	2.19439	0	0	0	0	0	0	0	2.48413	4.07874
	PBS_CTCCACAAGATAGTGT-1	-0.135163	-0.047916	SM.Bystander	2.02662	0.787499	2.35926	2.35926	1.64724	1.22253	0	0.469345	0	1.02849	0	0	0	-7.39393	0.254889
	PBS_CTCCACAAGTGCTCAT-1	0.0147343	-0.0445036	SM.Bystander	2.15068	0.923521	1.71459	1.71459	3.23042	0.923521	0	0	0	1.71459	0	0	0	0.00328152	0.532481
	PBS_CTCCACACAATTGCTG-1	-0.0538753	-0.0527349	SM.Bystander	0.980101	0	1.79079	1.79079	2.87058	1.79079	0	0	0	0.980101	0.980101	0	0	-1.66035	1.06523
	PBS_CTCCACACATCCGTGG-1	-0.0912794	-0.0760901	SM.Bystander	2.32189	1.35413	0.76517	0.76517	2.52522	1.49247	0.76517	0.454052	0	0.76517	0	0	0	-7.46304	0.370892
	PBS_CTCCACAGTAGGTAGC-1	0.0451384	-0.0639311	SM.Bystander	1.08222	1.08222	1.08222	1.08222	2.37547	0	0	0	0	3.02102	0	0	0	0.273624	1.61746
	PBS_CTCCACATCGGCATCG-1	-0.1068	-0.0414159	SM.Bystander	1.56924	1.06523	1.06523	1.06523	0	2.78575	0	0	0	0	0	0	0	0.160165	3.97186
	PBS_CTCCATGAGCGAATGC-1	-0.0100602	-0.0503485	SM.Bystander	1.99404	1.42854	0	0	0	1.42854	1.42854	0	0	1.42854	0	0	0	1.82835	-2.32577
	PBS_CTCCATGCACAATGAA-1	-0.0486664	-0.0454159	SM.Bystander	1.55254	2.39144	1.2477	1.2477	2.84113	1.55254	0	0	0	0.806992	0	0	0	-2.41971	0.294714
	PBS_CTCCATGCAGAGGCAT-1	-0.0861988	-0.0344351	SM.Bystander	1.38405	1.38405	0.691651	0.691651	1.09662	3.04167	0	0	0	0.691651	0	0	0	-1.32737	0.475888
	PBS_CTCCATGGTACGCTAT-1	-0.0498814	-0.0401138	SM.Bystander	0	0	1.0411	1.0411	2.40495	1.87134	0	1.32136	0	0	0	0	0	-2.95152	1.90958
	PBS_CTCCATGGTATAATGG-1	-0.0331041	-0.037577	SM.Bystander	0	0	0	0	2.1136	1.76679	0	0	0	1.76679	0	0	0	1.915	1.04448
	PBS_CTCCATGGTCCAGTTA-1	-0.0102597	-0.0449727	SM.Bystander	2.21302	0.702065	2.41405	2.41405	3.88859	1.62367	0	0.702065	0	2.41405	0	0	0	0.907328	1.16313
	PBS_CTCCCAAGTAGGCTCC-1	-0.0503468	-0.0499343	SM.Bystander	0.972776	0	0	0	2.65058	0	0	2.02566	0	2.38616	0	0	0.972776	2.26348	-0.144144
	PBS_CTCCCAAGTCGCGTCA-1	-0.0876606	-0.033945	SM.Bystander	1.61662	1.85339	0.852435	0.852435	3.17266	1.30582	0	0.852435	0	0	0	0	0	-0.816803	1.4628
	PBS_CTCCCAATCATGACAC-1	0.0864806	-0.0557005	SM.Bystander	1.82633	1.82633	0	0	3.16045	0	0	0	0	2.07293	0	0	0	0.869401	2.07676
	PBS_CTCCCAATCCGAGAAG-1	-0.0423505	-0.05135	SM.Bystander	2.03255	0.977715	0	0	2.22914	0	0	1.4625	0	0	0	0	0	1.09735	0.894864
	PBS_CTCCCTCTCATGTCTT-1	-0.130238	-0.0385913	SM.Bystander	3.53644	3.04484	1.69487	1.69487	1.1703	2.73756	0	0	0	0.74739	0	0	0	-0.406731	2.92515
	PBS_CTCCGATAGCCAAGGT-1	-0.0324187	-0.0612139	SM.Bystander	2.17479	1.92428	2.37494	2.37494	3.02046	1.08183	0.680588	0	0	1.08183	0.680588	0	0	-1.48987	1.16693
	PBS_CTCCGATAGCGGTATG-1	0.0463996	-0.0282893	SM.Bystander	2.69277	1.49136	2.8372	2.8372	2.5239	1.49136	1.72113	0.764402	0	0.764402	0	0	0	-0.169658	0.633206
	PBS_CTCCGATAGTGTTCAC-1	-0.0774763	-0.0409152	SM.Bystander	3.01718	0	0	0	3.14458	2.2331	0	0	0	0	0	0	0	-0.640884	2.2117
	PBS_CTCCGATGTTCCTAAG-1	-0.0495606	-0.0613666	SM.Bystander	1.33592	0.531139	1.50504	1.50504	1.88812	1.64966	0	0	0	1.98895	0	0	0	-2.78537	3.58002
	PBS_CTCCGATTCCCTCGTA-1	0.00657363	-0.00918064	SM.Bystander	0	2.46638	0	0	2.10249	3.26395	0	1.02841	0	1.52459	0	0	0	-0.236308	3.41833
	PBS_CTCCGATTCTGAGCAT-1	-0.1329	-0.081921	SM.Bystander	2.29471	1.17261	1.88343	1.88343	2.23687	1.46916	0	0.749149	0	0	0	0	0	-6.72862	-0.203945
	PBS_CTCCTCCAGCCGTTAT-1	0.0059881	-0.053477	SM.Bystander	3.26761	0.947027	0	0	1.42457	2.34834	0	0.947027	0	3.06872	0	0	0	-0.189464	3.75751
	PBS_CTCCTCCGTGCTTATG-1	-0.0769518	-0.0696874	SM.Bystander	2.45229	1.784	0.535126	0.535126	3.16316	1.65746	0	1.34304	0	1.34304	0	0	0	-4.03232	0.68501
	PBS_CTCCTTTAGTATGCAA-1	-0.0353803	-0.060012	SM.Bystander	1.6203	0	0.855068	0.855068	3.28388	1.6203	0	1.30916	0	1.30916	0	0	0	0.640582	2.97893
	PBS_CTCCTTTGTGAGTAGC-1	0.0157433	-0.0704388	SM.Bystander	2.76498	0.911428	2.55746	2.55746	3.64275	0	0	0.911428	0	0.911428	0	0	0	-1.87004	4.28099
	PBS_CTCCTTTTCGCATAGT-1	-0.106386	-0.0228671	SM.Bystander	2.09798	1.21883	1.21883	1.21883	1.21883	2.99902	0	0	0	2.3545	0	0	0	2.2152	1.03955
	PBS_CTCGAGGAGGATCATA-1	-0.196658	-0.0828502	SM.Bystander	0.63691	0	0	0	0	1.0229	0	0.63691	0	0	0	0	0	-7.27641	0.575373
	PBS_CTCGAGGGTAACACGG-1	-0.073534	-0.0296625	SM.Bystander	0.752042	2.94134	0	0	2.18034	1.88807	0	0	0	1.88807	0	0	0	-2.97627	3.88633
	PBS_CTCTCAGCACACCGCA-1	-0.0156116	-0.0386567	SM.Bystander	2.27279	1.2492	2.59807	2.59807	2.68659	1.2492	0	0	0	0.808162	0	0	0	-0.198345	3.00514
	PBS_CTCTCAGCAGGCGATA-1	0.00920669	-0.0308759	SM.Bystander	1.73995	1.20852	0	0	2.71411	1.73995	0	0	0	0	0	0	0	0.237003	-2.53857
	PBS_CTCTCAGTCGACCACG-1	0.0481444	-0.0392497	SM.Bystander	1.88425	1.55201	0	0	3.42646	2.87606	0	1.55201	0	1.05098	0	0	0	0.953688	1.3524
	PBS_CTCTCAGTCGGTCAGC-1	-0.0365128	-0.0283732	SM.Bystander	1.95627	0	0	0	0	2.20796	0	1.10668	0	2.40888	0	0	0	-0.106932	1.63328
	PBS_CTCTCGAAGTTAGTAG-1	-0.0781019	-0.0462197	SM.Bystander	0	0	0	0	0	1.29522	0	0	0	2.65739	0	0	0	2.72893	-3.26979
	PBS_CTCTCGACAAAGTATG-1	-0.00575162	-0.0228734	SM.Bystander	3.14795	2.13173	0	0	2.76373	2.3893	0	0	0	0	0	0	0	1.60632	1.20069
	PBS_CTCTCGACATACGCAT-1	-0.0418446	-0.0304469	SM.Bystander	1.14144	3.10516	1.14144	1.14144	3.10516	0	0	0	0	1.14144	0	0	0	1.89992	3.943
	PBS_CTCTGGTGTGAGACGT-1	-0.0601349	-0.0438567	SM.Bystander	2.51958	2.68839	0	0	2.83278	2.68839	0	0	0	0	0	0	0	-1.52351	-1.63052
	PBS_CTCTGGTTCTCCCTAG-1	-0.0629801	-0.0464665	SM.Bystander	2.12243	0	1.64881	1.64881	2.24088	2.12243	0	1.13153	0	0.717937	0	0	0	-1.92471	2.47683
	PBS_CTGAATGAGCTCCATA-1	-0.065351	-0.0577905	SM.Bystander	1.98478	1.02732	2.7878	2.7878	2.46482	1.52325	0	0	0	0	0	0	0	-3.12956	0.151393
	PBS_CTGAATGAGCTGACTT-1	-0.058436	-0.077013	SM.Bystander	0.947414	0	2.66874	2.66874	3.03196	0.581945	0	1.21448	0	0.947414	0	0	0	-3.26507	0.516377
	PBS_CTGAATGCAAAGACGC-1	-0.0180331	-0.0590258	SM.Bystander	2.00397	2.16357	3.00842	3.00842	2.87289	2.52998	0.825796	0	0	0	0	0	0	-0.561308	3.86527
	PBS_CTGAATGCAAATCAGA-1	0.0538637	-0.0577677	SM.Bystander	1.82015	1.12139	0	0	2.33321	1.12139	1.63671	0.710277	0	2.33321	0	0	0	0.621187	-0.0761397
	PBS_CTGAATGCAGAACATA-1	0.0334474	-0.0771755	SM.Bystander	0.983546	0	0	0	2.66663	0.983546	0	0	0	1.46968	0	0	0	-1.20977	2.53218
	PBS_CTGAATGGTCTCAGGC-1	-0.0587644	-0.0359469	SM.Bystander	3.93495	2.785	3.28989	3.28989	3.28989	1.95727	0	0	0	0	0	0	0	0.0489092	3.56396
	PBS_CTGAGCGAGCACTCCG-1	0.0231615	-0.0334771	SM.Bystander	1.88551	0	2.23907	2.23907	2.37788	1.88551	1.64717	0	0	2.60837	0	0	0	0.802256	0.927522
	PBS_CTGAGCGAGCAGGTCA-1	0.0558014	-0.0308686	SM.Bystander	2.6283	1.81484	0	0	3.46074	1.81484	0	0	0	1.27257	0	0	0	2.95345	3.6809
	PBS_CTGAGCGAGGCGTTGA-1	-0.140377	-0.0333344	SM.Bystander	1.94594	1.75789	0	0	1.75789	1.94594	0	0.788479	0	0	0	0	0	0.63436	3.2045
	PBS_CTGAGCGCAAGAGGTC-1	-0.0081964	-0.0347514	SM.Bystander	1.86901	2.56956	2.1604	2.1604	2.79418	1.68371	0	0.740208	0	1.16088	0	0	0	-1.70386	0.0881486
	PBS_CTGAGCGTCCCAGCGA-1	-0.0516138	-0.0341123	SM.Bystander	1.9222	2.27768	1.9222	1.9222	2.27768	1.36558	0	0	0	0.899756	0	0	0	-1.08972	-0.768985
	PBS_CTGAGCGTCGATACGT-1	-0.0768371	-0.0538077	SM.Bystander	2.58518	1.50507	1.01241	1.01241	1.50507	2.08056	0	0	0	1.01241	0	0	0	-6.49286	0.236131
	PBS_CTGAGCGTCTAGATCG-1	-0.010771	-0.0545636	SM.Bystander	1.6045	1.6045	2.39228	2.39228	1.94061	1.0945	1.0945	1.6045	0	1.94061	0	0	0	-2.03118	3.77666
	PBS_CTGAGGCAGAGGACTC-1	-0.0616352	-0.0276941	SM.Bystander	1.60816	2.1958	2.94292	2.94292	3.43244	2.39644	0	0	0	0	0	0	0	-0.45688	4.00704
	PBS_CTGAGGCGTAAGATAC-1	-0.108455	-0.0599109	SM.Bystander	1.69441	0.554216	2.80651	2.80651	2.36344	1.82197	0	0	0	1.37683	0	0	0	-2.67888	0.475008
	PBS_CTGAGGCGTCTTACAG-1	-0.00767191	-0.0366959	SM.Bystander	0.853363	2.91874	1.307	1.307	2.67244	2.0461	0	0.853363	0	0	0	0	0	-1.43736	0.979869
	PBS_CTGAGGCTCGCCTAGG-1	-0.0906281	-0.0671878	SM.Bystander	2.34879	2.21043	0.855807	0.855807	2.72191	1.10853	0	0	0	0	0	0	0	-4.53218	0.677704
	PBS_CTGATCCCAGAGTCTT-1	-0.000343546	-0.03439	SM.Bystander	1.1984	0	0	0	1.72804	0	0	1.72804	0	1.1984	0	0	0	2.61716	-2.77556
	PBS_CTGATCCCATGTGCCG-1	-0.0549657	-0.0135143	SM.Bystander	0	1.16976	1.16976	1.16976	2.29101	2.8063	0	1.16976	0	2.29101	0	0	0	0.566272	3.60939
	PBS_CTGATCCGTCGCTGCA-1	-0.0836276	-0.0588707	SM.Bystander	1.3959	0.699558	2.40952	2.40952	2.57675	0	0	0.699558	0	0.699558	0	0	0	-0.905532	0.768946
	PBS_CTGATCCGTTTCGATG-1	-0.0740515	-0.0724502	SM.Bystander	1.77821	1.24116	0	0	3.10534	0.970683	0	0.970683	0	0.970683	0	0	0	-3.68985	0.511689
	PBS_CTGATCCTCGAGAATA-1	-0.080481	-0.0177199	SM.Bystander	2.10267	2.90424	3.11636	3.11636	2.90424	0	0	0	0	0.891017	0	0	0	-0.298833	1.79475
	PBS_CTGCAGGGTCTTGTCC-1	-0.0126557	-0.0566419	SM.Bystander	1.32062	1.87049	0	0	3.00668	1.71851	0	0.649847	0	0.649847	0	0	0	-4.20771	0.372623
	PBS_CTGCAGGGTGTTTGCA-1	-0.022724	-0.046103	SM.Bystander	2.30092	1.38491	0	0	3.3826	1.38491	0	0	0	1.94433	0	0	0	2.07691	3.75684
	PBS_CTGCATCAGCTGCCAC-1	0.132702	-0.0361157	SM.Bystander	2.83335	0.898028	0	0	2.91545	2.53671	0.898028	0.898028	0	2.53671	0	0	0	-1.65875	3.88851
	PBS_CTGCCATAGACTAGAT-1	0.0959337	-0.0431117	SM.Bystander	2.32468	1.04545	0	0	3.21811	1.5453	0	1.5453	0	1.87702	0	0	0	1.86746	-0.54968
	PBS_CTGCCATCACCGTACG-1	-0.0634384	-0.0365682	SM.Bystander	2.54839	2.24272	2.40719	2.40719	2.54839	2.88132	0	0.987228	0	0.987228	0.987228	0	0	-0.930724	3.51943
	PBS_CTGCCATCAGTGTACT-1	-0.102985	-0.0591426	SM.Bystander	2.63024	0	0	0	1.54312	1.54312	0	1.04366	0	1.04366	0	0	0	-0.787942	2.38081
	PBS_CTGCCATGTCTTGAAC-1	0.00560915	-0.0351672	SM.Bystander	1.62555	0.703248	1.80854	1.80854	3.01484	1.40141	0	1.40141	0	1.11206	0	0	0	-1.47443	1.97714
	PBS_CTGCCATTCCACGTCT-1	-0.0400854	-0.00749386	SM.Bystander	0.871232	1.64279	3.01837	3.01837	2.49476	2.49476	0	0.871232	0	1.64279	0	0	0	-1.39284	2.00836
	PBS_CTGCCATTCTCTTCAA-1	-0.0379042	-0.0600235	SM.Bystander	1.58826	1.08099	1.08099	1.08099	2.37379	2.05625	0	1.08099	0	0.679963	0	0	0	-1.94465	2.66942
	PBS_CTGCCTACATCGGTTA-1	-0.0440543	-0.047608	SM.Bystander	1.3068	2.2064	0	0	1.6177	1.6177	0	0.853208	0	1.3068	0	0	0	1.3912	1.29396
	PBS_CTGCCTACATCTGGGC-1	-0.0744676	-0.0540041	SM.Bystander	1.96226	1.11135	0	0	2.58254	2.41523	0	1.31317	0	1.75031	0	0	0	-8.08277	0.534795
	PBS_CTGCCTATCCGAAATC-1	-0.0864501	-0.057682	SM.Bystander	1.9272	1.6869	2.28293	2.28293	2.75211	2.1208	0	0	0	1.9272	0	0	0	-3.0712	1.63978
	PBS_CTGCCTATCGAAGTGG-1	-0.0350916	-0.0664701	SM.Bystander	1.44696	0.965116	0	0	2.51573	0.965116	0	0	0	1.23478	0	0	0	-1.53635	0.365989
	PBS_CTGCCTATCGGTCAGC-1	-0.0524808	-0.0545652	SM.Bystander	1.6209	1.39704	0	0	1.39704	2.20995	0.700324	0	0	2.41091	0	0	0	-1.73116	2.7924
	PBS_CTGCGAGAGATGAACT-1	-0.0148859	-0.0543437	SM.Bystander	1.72881	3.42286	0.655852	0.655852	3.29398	2.01323	0	1.04857	0	0.655852	0	0	0	-2.01499	2.23862
	PBS_CTGCGAGAGTCTAGCT-1	0.00765355	-0.0712439	SM.Bystander	1.7129	0	0.646584	0.646584	3.40414	1.03603	0	1.53386	0	0.646584	0	0	0	-3.82495	0.411654
	PBS_CTGCGAGGTACCCGCA-1	0.0515076	-0.0450096	SM.Bystander	1.59592	1.287	1.287	1.287	3.02841	2.02218	0	0.837663	0	2.3201	0	0	0	-1.57423	3.93911
	PBS_CTGCGAGTCTCGGCTT-1	0.017495	-0.037811	SM.Bystander	2.42401	3.00132	0	0	1.92871	2.28452	1.68834	0	0	0.904281	0	0	0	-1.19533	1.68895
	PBS_CTGCTCAAGGAATGTT-1	-0.0133145	-0.0421972	SM.Bystander	2.60617	0	0	0	3.26171	0	0	0	0	1.02691	0	0	0	-0.911345	-1.39825
	PBS_CTGCTCACAAGACAAT-1	-0.0981142	-0.0703382	SM.Bystander	2.16902	0.677379	3.06072	3.06072	2.96556	2.05168	0	0.677379	0	0	0	0	0	-6.943	0.757315
	PBS_CTGCTCAGTGATACCT-1	-0.0657713	-0.0499897	SM.Bystander	2.93239	0	0	0	2.55321	1.69435	0	0.908679	0	2.12885	0	0	0	-2.71713	3.46187
	PBS_CTGGACGAGGGCAGAG-1	-0.0821528	-0.0340836	SM.Bystander	2.60617	2.11856	1.41991	1.41991	2.34279	1.12855	0	0	0	0	0	0	0	2.62329	3.16045
	PBS_CTGGACGTCATCCCGT-1	0.0248607	-0.0459371	SM.Bystander	1.84031	1.01746	0	0	1.01746	1.01746	1.01746	0	0	2.45074	0	0	0	2.18337	-1.44618
	PBS_CTGGCAGCACTACCCT-1	-0.0894011	-0.0723224	SM.Bystander	0.54007	1.90643	0	0	2.97651	1.52184	0	1.14689	0	0	0	0	0	-2.13794	-0.286423
	PBS_CTGGCAGCAGTGTACT-1	-0.0152078	-0.0387331	SM.Bystander	1.60968	1.38652	3.4968	3.4968	2.30286	0.693297	0	0.693297	0	1.60968	0	0	0	0.287817	2.6812
	PBS_CTGGCAGGTTCGGCCA-1	0.0399988	-0.0388351	SM.Bystander	2.23982	2.60914	0.874886	0.874886	3.15178	0	1.33426	1.33426	0	1.33426	0	0	0	2.37735	-0.0344063
	PBS_CTGGCAGTCCGACGGT-1	-0.00564118	-0.0352456	SM.Bystander	2.32164	1.28824	0	0	2.7373	2.64844	0	1.28824	0	0.838631	0	0	0	-1.5081	2.47922
	PBS_CTGGCAGTCGACGATT-1	-0.0950866	-0.0517175	SM.Bystander	2.36822	1.69872	1.55233	1.55233	2.55815	2.04127	0.556463	0.911874	0	0.556463	0	0	0	-8.00333	0.489449
	PBS_CTGGCAGTCTTACTGT-1	0.0183508	-0.0365008	SM.Bystander	2.45918	0	2.45918	2.45918	2.69131	1.71984	0.927383	0.927383	0	0.927383	0	0	0	-0.319461	3.16471
	PBS_CTGGTCTCACAGAGAC-1	-0.0115722	-0.0417427	SM.Bystander	1.61965	0	1.30857	1.30857	2.92078	1.30857	0	0	0	1.30857	0	0	0	-1.9731	4.45961
	PBS_CTGGTCTGTATACCTG-1	-0.0107031	-0.0437123	SM.Bystander	2.69641	1.00368	0	0	2.26608	1.82212	0	0	0	0	0	0	0	-0.526463	2.22328
	PBS_CTGGTCTGTTACGTAC-1	0.055381	-0.0422472	SM.Bystander	2.6845	2.6845	1.39464	1.39464	2.6845	1.95544	1.39464	0	0	1.95544	0	0	0	-0.140096	2.71467
	PBS_CTGTACCCAAGTCATC-1	0.0025794	-0.0721742	SM.Bystander	2.08656	0	0	0	2.08656	1.65523	0	2.38693	0	2.08656	0.880221	0	0	1.95976	-0.361932
	PBS_CTGTACCCACAGTGAG-1	-0.0508051	-0.048601	SM.Bystander	2.14139	0	0	0	1.9823	1.79301	0	1.55933	0	1.55933	0	0	0	0.665434	0.223278
	PBS_CTGTACCCATTGCTTT-1	0.137917	-0.0427819	SM.Bystander	0.966779	1.77298	0	0	2.01728	1.44902	0	2.01728	0	1.44902	0	0	0	2.43673	-1.49805
	PBS_CTGTAGACACTTGACA-1	-0.0685234	-0.0212278	SM.Bystander	1.76197	1.22729	0	0	1.22729	2.56954	0	1.76197	0	2.88389	0	0	0	-1.62647	4.35738
	PBS_CTGTATTCAGACATCT-1	-0.0314703	-0.0718648	SM.Bystander	2.52586	1.52481	2.2645	2.2645	2.33652	2.46664	0.541659	1.14948	0	1.52481	0	0	0	-7.14406	0.0450024
	PBS_CTGTATTGTAGTACGG-1	-0.100161	-0.0297175	SM.Bystander	2.05477	0.758079	1.48218	1.48218	1.48218	1.18428	0	0	0	1.89775	0	0	0	1.14131	-0.208057
	PBS_CTGTATTGTGAGATTA-1	-0.0672431	-0.0220603	SM.Bystander	1.87375	3.35213	1.32344	1.32344	2.22668	1.87375	0	1.32344	0	2.22668	0	0	0	1.19438	1.82865
	PBS_CTGTATTTCGCATGAT-1	0.00831469	-0.0383775	SM.Bystander	0	1.21215	2.08966	2.08966	3.62677	1.51316	0	0	0	0	0	0	0	-2.07201	0.13408
	PBS_CTGTCGTTCCACGAAT-1	-0.0156231	-0.0465481	SM.Bystander	0.72704	1.14355	2.36279	2.36279	3.28297	0	0	0.72704	0	1.14355	0	0	0	-2.34015	1.59234
	PBS_CTGTGAAAGTGCCTCG-1	0.0410767	-0.0167448	SM.Bystander	3.28575	1.35035	2.89882	2.89882	3.90397	1.35035	0	0	0	0	0	0	0	2.97866	3.77785
	PBS_CTGTGAACACAAAGCG-1	-0.0178369	-0.0412098	SM.Bystander	1.47564	2.04739	0	0	3.39039	1.80183	0	0.988392	0	2.04739	0.988392	0	0	1.23561	-0.135852
	PBS_CTGTGAAGTAACGTTC-1	-0.0631707	-0.0403902	SM.Bystander	1.57169	1.71878	1.9606	1.9606	2.83451	2.63692	0.566989	0	0	1.84698	0	0	0	-3.17438	3.0997
	PBS_CTGTGAATCCCGATCT-1	-0.0903609	-0.0464305	SM.Bystander	2.36667	2.00704	0	0	3.01179	2.50733	0	0	0	0	0	0	0	-2.68141	3.28347
	PBS_CTGTGGGAGGCAGTCA-1	-0.0607941	-0.0397896	SM.Bystander	2.32247	0	1.59802	1.59802	2.81976	2.32247	0	0	0	0.839153	0	0	0	-2.35738	2.11514
	PBS_CTGTGGGCACAAACGG-1	-0.0426722	-0.0608844	SM.Bystander	1.99417	1.13634	0.533635	0.533635	2.71485	1.50975	0	0.533635	0	0.879726	0	0	0	-4.1089	0.532698
	PBS_CTGTGGGGTTCCCAAA-1	-0.0889127	-0.0389276	SM.Bystander	3.00488	2.81516	1.00941	1.00941	1.00941	1.00941	0	0	0	1.5014	0	0	0	2.01832	-1.17969
	PBS_CTGTGGGTCAACGAGG-1	0.0112154	-0.0530364	SM.Bystander	1.38908	0	2.30592	2.30592	2.77606	2.94795	0	1.38908	0	2.77606	0	0	0	-0.0290641	5.31608
	PBS_CTGTGGGTCTCTAAGG-1	0.0422007	-0.0486264	SM.Bystander	2.08276	2.6306	0	0	2.3388	1.20663	1.50703	0	0	1.50703	0	0	0	-2.03649	2.77846
	PBS_CTTACCGCATCTATCT-1	-0.0525122	-0.0672709	SM.Bystander	0.503236	0	0	0	2.73368	1.92958	0.503236	0	0	0.836438	0.503236	0	0	-6.81152	-0.140261
	PBS_CTTACCGGTAGTGGCA-1	0.0237648	-0.054114	SM.Bystander	0	0	0	0	0	1.95297	0	0	0	1.61603	0	0	0	2.48014	-0.267321
	PBS_CTTACCGTCCAAATGC-1	-0.0563726	-0.0510778	SM.Bystander	1.47447	0.987439	1.47447	1.47447	3.05458	2.04607	0	0	0	0	0.987439	0	0	-0.715853	0.971863
	PBS_CTTAGGAAGGGCCCTT-1	-0.0648191	-0.028899	SM.Bystander	2.3639	2.92635	1.43765	1.43765	2.00439	0.957584	0	0.957584	0	0.957584	0	0	0	0.581599	1.64908
	PBS_CTTAGGATCGGCTGTG-1	-0.0197839	-0.0572896	SM.Bystander	0	1.62258	0.856702	0.856702	2.21182	1.31124	1.31124	1.31124	0	0	0	0	0	-0.269971	-0.39384
	PBS_CTTCAATAGTAGACAT-1	-0.0182174	-0.0350075	SM.Bystander	2.39771	2.19705	0	0	3.29564	1.09848	0	0	0	1.94574	0	0	0	-0.281498	2.10584
	PBS_CTTCAATCAGGCGAAT-1	-0.0618903	-0.0316358	SM.Bystander	2.35744	1.06911	0	0	1.57393	1.57393	0	1.06911	0	2.15769	0	0	0	2.10549	0.396124
	PBS_CTTCAATGTTGAGTCT-1	-0.0970566	-0.0609777	SM.Bystander	1.73872	0.577555	1.41748	1.41748	2.4125	1.20748	0	0	0	1.20748	0	0	0	-2.79528	0.592904
	PBS_CTTCAATGTTGCACGC-1	-0.0568224	-0.0372179	SM.Bystander	3.34894	0	0	0	3.0072	0	0	0	0	1.32102	0	0	0	1.51899	-0.553045
	PBS_CTTCAATTCGAGATGG-1	-0.0908752	-0.0832945	SM.Bystander	1.25779	1.06064	0.488215	0.488215	2.40428	0.488215	1.06064	0	0	1.25779	0	0	0	-6.60535	-0.278676
	PBS_CTTCAATTCGGAGTAG-1	0.0151459	-0.00640391	SM.Bystander	1.20295	0	0	0	2.70668	3.08964	0	0	0	0	0	0	0	-1.05068	-1.24903
	PBS_CTTCCGACAAATACAG-1	-0.123261	-0.0977061	SM.Bystander	0	0.551863	1.93034	1.93034	2.03187	0.90542	0	0.551863	0	1.37269	0	0	0	-6.18424	0.610616
	PBS_CTTCCGACAGGGAATC-1	0.0181103	-0.0364337	SM.Bystander	1.91588	0.895364	0	0	2.10914	2.10914	0	0	0	1.36007	0	0	0	-0.73641	2.90996
	PBS_CTTCCGACAGTCGTTA-1	0.0116313	-0.0549764	SM.Bystander	2.52861	0	0	0	2.597	1.51503	1.02057	0.635195	0	1.02057	0	0	0	-4.22795	0.365556
	PBS_CTTCCGACATCCAATG-1	-0.0407424	-0.0628358	SM.Bystander	1.37744	0	0	0	1.37744	0	0	2.29194	0	1.37744	0	0	0	2.73629	-2.77302
	PBS_CTTCCGAGTGGTCTTA-1	-0.0799134	-0.0580066	SM.Bystander	1.05677	1.73917	0	0	1.89178	0	0	0.661928	0	1.55901	0	0	0	-1.09892	0.00672534
	PBS_CTTCCGAGTGTTGACT-1	-0.0610135	-0.0519282	SM.Bystander	2.64312	0.96779	2.01869	2.01869	3.10088	2.21491	0	2.01869	0	0	0	0	0	-0.404017	4.25733
	PBS_CTTCCGAGTTGGGTAG-1	-0.039349	-0.0135603	SM.Bystander	2.5821	2.07765	2.70614	2.70614	2.5821	2.81647	0	0	0	0	0	0	0	-1.26797	1.63969
	PBS_CTTCCTTAGCTTGTGT-1	-0.0387065	-0.0697125	SM.Bystander	1.79896	1.39278	0	0	2.49283	1.10438	0	1.10438	0	0.697475	0	0	0	-2.41568	0.80786
	PBS_CTTCCTTAGGCTTAAA-1	0.0199155	-0.0425232	SM.Bystander	1.0178	1.0178	1.0178	1.0178	1.51165	0	0	0	0	0	0	0	0	2.01987	-1.90241
	PBS_CTTCCTTCACAAACGG-1	-0.0419555	-0.0466032	SM.Bystander	1.84643	1.69518	1.69518	1.69518	2.09386	0	0	0	0	0.636324	0	0	0	-1.87565	2.44609
	PBS_CTTCCTTCACGTTCGG-1	-0.0977905	-0.0621675	SM.Bystander	2.27148	2.27148	0.735594	0.735594	2.96909	1.15482	0	0	0	0.735594	0	0	0	-1.86734	0.677659
	PBS_CTTCCTTTCATTGCTT-1	0.0407941	-0.0421725	SM.Bystander	2.27371	0	0	0	3.16378	0	0	1.50099	0	2.43873	0	0	0	2.47761	-0.377771
	PBS_CTTCCTTTCCGCAGTG-1	0.0692689	-0.0477236	SM.Bystander	1.59176	0	0.834699	0.834699	1.8272	1.59176	0	1.8272	0	0	0	0	0	-1.83148	2.81748
	PBS_CTTCGGTGTATCTTCT-1	-0.0431941	-0.042349	SM.Bystander	2.42172	2.42172	2.56311	2.56311	1.81362	0.997267	0	0.997267	0	0.997267	0	0	0	-0.108179	5.3812
	PBS_CTTCTAAAGCAGTAAT-1	-0.0447225	-0.0394019	SM.Bystander	2.16928	1.58432	2.16928	2.16928	3.46598	1.27647	0	0	0	0	0	0	0	-0.495644	1.5102
	PBS_CTTCTAACAGTCGGTC-1	-0.0994099	-0.0683588	SM.Bystander	2.34561	1.30754	2.67313	2.67313	1.47506	0.515373	0	0.515373	0	0.853788	0	0	0	-7.41814	0.838452
	PBS_CTTCTAAGTATTGAGA-1	-0.00153943	-0.0262703	SM.Bystander	2.54452	1.20819	2.08471	2.08471	2.34081	2.54452	0	0	0	0	0	0	0	-0.875677	2.24183
	PBS_CTTCTCTAGAGCCGTA-1	-0.0636874	-0.0711276	SM.Bystander	2.03242	1.89987	0	0	2.83952	1.34613	0	0	0	0	0	0	0	-7.46652	-0.195279
	PBS_CTTCTCTCACGCAAAG-1	-0.130364	-0.0632316	SM.Bystander	1.37877	0	0	0	1.82415	2.1312	0	0	0	0.555321	0	0	0	-6.9479	-0.274662
	PBS_CTTCTCTCAGTAACCT-1	-0.127189	-0.0795373	SM.Bystander	2.54464	0.502075	0	0	2.59457	2.10091	0	0.834773	0	1.44944	0	0	0	-5.48592	0.448837
	PBS_CTTCTCTCATAGAATG-1	0.0188878	-0.0382259	SM.Bystander	2.29448	2.55664	2.85371	2.85371	2.66576	2.29448	0	0	0	1.69738	0	0	0	-1.82529	-0.0895708
	PBS_CTTCTCTTCCGGCAGT-1	-0.0204745	-0.0593475	SM.Bystander	1.96889	2.50946	0	0	1.8141	1.8141	0.706614	0	0	0.706614	0	0	0	-5.55622	0.685059
	PBS_CTTCTCTTCTAGTACG-1	-0.0480255	-0.0445534	SM.Bystander	1.84736	1.43647	0.726874	0.726874	2.25642	2.5459	0	1.14333	0	2.00305	0	0	0	-1.77237	3.01557
	PBS_CTTGAGAAGTAGACAT-1	-0.0431072	-0.0325948	SM.Bystander	1.61008	0	3.04528	3.04528	2.3361	2.19794	0	1.29987	0	0.847755	0	0	0	-2.09342	1.81363
	PBS_CTTGAGAGTCCGGATC-1	-0.0303552	-0.0581763	SM.Bystander	2.1085	1.76197	0	0	3.76606	0.791173	0	0.791173	0	1.22729	0	0	0	2.01459	3.26442
	PBS_CTTGATTAGCATTTCG-1	-0.153971	-0.0540994	SM.Bystander	1.946	1.70483	0	0	1.38637	1.70483	0	0	0	0	0	0	0	-7.96897	0.780454
	PBS_CTTGATTAGCTTGTGT-1	0.0600318	-0.049853	SM.Bystander	2.3502	0	0	0	1.21548	1.21548	0	1.21548	0	2.3502	0	0	0	2.23455	-2.33966
	PBS_CTTGATTCAAGAAATC-1	-0.0465487	-0.0461695	SM.Bystander	2.4988	0.953743	0	0	3.27814	0	0	2.19467	0	2.622	0	0	0	2.55971	3.61592
	PBS_CTTGATTGTGAGGCAT-1	-0.0427436	-0.0506891	SM.Bystander	0.65998	0.65998	1.05414	1.05414	2.70947	0	0	0	0	1.33612	0	0	0	-1.74612	0.860951
	PBS_CTTGATTTCCCTCGAT-1	0.0430027	-0.042915	SM.Bystander	2.23037	0.868734	3.40325	3.40325	2.36905	1.32649	2.23037	0	0	1.63932	0	0	0	-1.9039	1.50662
	PBS_CTTGATTTCGTAACAC-1	-0.0369061	-0.0590605	SM.Bystander	1.8099	2.55901	0	0	2.68282	1.65979	0	0.616074	0	0.616074	0	0	0	-2.61086	0.954172
	PBS_CTTGATTTCTCCCATG-1	-0.00541351	-0.00625124	SM.Bystander	3.2138	1.94138	1.38233	1.38233	1.94138	1.94138	0	0	0	2.76763	0	0	0	-1.35029	3.75459
	PBS_CTTTCAAGTCAAGCCC-1	-0.118191	-0.00687809	SM.Bystander	2.54849	2.06385	1.08675	1.08675	0	2.46857	0	0.684267	0	0	0	0	0	0.662286	3.28722
	PBS_CTTTCAAGTGGTCTAT-1	-0.0282545	-0.0145672	SM.Bystander	1.31521	2.21666	0	0	3.59545	1.31521	0	0	0	1.31521	0	0	0	0.932652	2.8244
	PBS_CTTTCAATCGCCGTGA-1	-0.015068	-0.0662416	SM.Bystander	0.822777	0	0	0	2.41721	0.822777	0	0.822777	0	0.822777	0	0	0	-0.831931	1.88796
	PBS_CTTTCAATCTGGTGGC-1	0.0174837	-0.0564733	SM.Bystander	1.46899	2.6658	0	0	2.87494	1.69741	0.749032	0	0	0.749032	0	0	0	-1.79561	2.32301
	PBS_CTTTCAATCTTTCAGT-1	-0.0514277	-0.0421773	SM.Bystander	3.06735	1.81176	0	0	2.05774	2.255	0	1.48481	0	2.05774	0	0	0	-1.56675	0.86417
	PBS_CTTTCGGCAATTGCCA-1	-0.0366299	-0.0575896	SM.Bystander	2.09321	0	2.90523	2.90523	2.4122	1.10912	0	0	0	0	0	0	0	-2.32361	0.965332
	PBS_CTTTCGGGTTCGGCTG-1	-0.165374	-0.0205325	SM.Bystander	2.14727	4.05544	3.98769	3.98769	0	0	0	0	0	2.51302	0	2.51302	0	0.0230527	4.18882
	PBS_GAAACCTCAGCAGATG-1	-0.0745531	-0.0763649	SM.Bystander	2.62833	2.11183	0.984385	0.984385	2.35121	1.17399	0	0.443866	0	1.33332	0	0	0	-4.18754	0.536706
	PBS_GAAACCTCATGTGCCG-1	-0.0445815	-0.0560775	SM.Bystander	1.72931	1.97163	0	0	1.72931	1.40884	0	1.40884	0	2.16653	0	0	0	0.471137	3.00268
	PBS_GAAACCTGTACAACGG-1	-0.00875099	-0.0317899	SM.Bystander	2.29073	1.80426	3.97074	3.97074	3.17135	0.819284	0	0.819284	0	1.26349	0	0	0	-0.283508	2.16433
	PBS_GAAACCTGTCCTTTGC-1	0.00679235	-0.0771567	SM.Bystander	1.30775	1.52543	0.641475	0.641475	2.98996	0	0	0.641475	0	0	0	0	0	-1.0779	0.0497137
	PBS_GAAATGAGTGCATGTT-1	-0.102414	-0.0100513	SM.Bystander	2.22092	2.58954	2.4811	2.4811	2.85828	2.06007	0	0	0	0.862595	0	0	0	-0.278026	3.86756
	PBS_GAAATGAGTGTCATTG-1	0.0350908	-0.0357744	SM.Bystander	0	2.07013	0	0	2.62918	1.09153	0.68784	0	0	0	0	0	0	-1.48316	0.346273
	PBS_GAAATGATCTATTTCG-1	-0.056406	-0.0747615	SM.Bystander	1.12418	0	1.64005	1.64005	2.60019	1.12418	0	0	0	1.97867	0	0	0	-1.26605	1.64971
	PBS_GAAATGATCTCGCTTG-1	0.105454	-0.0376012	SM.Bystander	2.83034	0.896135	0.896135	0.896135	3.9465	1.91699	0	1.36104	0	1.36104	0	0	0	2.46978	3.85635
	PBS_GAACACTAGGCATGCA-1	-0.0125421	-0.0344639	SM.Bystander	1.53557	1.03744	2.68546	2.68546	2.62133	2.21909	0	0	0	1.71469	0	0	0	-0.925759	2.85344
	PBS_GAACACTCATGAATAG-1	-0.0540561	-0.0446904	SM.Bystander	1.83623	1.291	2.44632	2.44632	2.55443	0.840799	0	0.840799	0	0	0	0	0	-2.03791	0.768409
	PBS_GAACACTGTTGCTCAA-1	-0.114324	-0.0531206	SM.Bystander	1.96297	3.17603	0	0	1.19245	1.72104	0	0.56818	0	2.32049	0	0	0	-1.64809	3.85702
	PBS_GAACACTTCAGCTAGT-1	-0.176613	-0.0662011	SM.Bystander	1.84397	1.71584	2.0595	2.0595	1.56885	1.18805	0	0	0	0.565442	0	0	0	-5.10086	0.571689
	PBS_GAACACTTCCCTCGTA-1	-0.101436	-0.0500319	SM.Bystander	2.92587	0	0	0	0	0	0	1.08558	0	2.68976	0	0	0	3.63782	-1.45111
	PBS_GAACGTTCAGCTATAC-1	-0.0969176	-0.0736309	SM.Bystander	2.02113	0.898071	0.546636	0.546636	1.80698	1.36347	0	0.898071	0	1.5341	0	0	0	-7.21407	0.700546
	PBS_GAACGTTCATAGATCC-1	0.0918797	-0.0599694	SM.Bystander	2.36905	1.32649	0	0	2.23037	0.868734	0	1.63932	0	2.06932	0	0	0	-1.2772	2.04108
	PBS_GAACGTTTCAGTGTGT-1	0.0959196	-0.0616828	SM.Bystander	1.3433	2.08929	0	0	3.32865	0	0	1.65775	0	3.10178	0	0	0	1.00911	1.22925
	PBS_GAACGTTTCATCACCC-1	-0.0842273	-0.0678256	SM.Bystander	2.27148	1.15482	0.544926	0.544926	1.91631	2.53304	0	0.544926	0	0	0	0	0	-7.54258	0.254195
	PBS_GAACGTTTCTCTAGGA-1	-0.00439383	-0.0265505	SM.Bystander	3.02023	0.916171	2.30241	2.30241	2.13989	2.67396	0	0	0	1.38614	0	0	0	-0.24587	5.34725
	PBS_GAACTGTAGCCTCATA-1	0.0572221	-0.0397016	SM.Bystander	2.58758	1.62908	0	0	3.31944	1.96694	0	1.11501	0	1.11501	0	0	0	0.109393	3.03725
	PBS_GAACTGTCAACAGAGC-1	-0.00095378	-0.0652973	SM.Bystander	0.553273	0	2.80443	2.80443	3.17417	1.82011	1.16839	1.16839	0	1.82011	0	0	0	-3.4205	0.222106
	PBS_GAACTGTGTGGCATCC-1	-0.117118	-0.0536353	SM.Bystander	2.03711	2.97918	1.29948	1.29948	1.60965	1.84605	0	0.84745	0	0.84745	0	0	0	-0.233106	2.37767
	PBS_GAACTGTGTTAACAGA-1	0.0295169	-0.0594736	SM.Bystander	2.77001	2.00296	0.726819	0.726819	3.05877	1.66278	1.14326	0.726819	0	0	0	0	0	-0.235535	2.22386
	PBS_GAAGAATTCTACCCAC-1	-0.0878983	-0.0194422	SM.Bystander	1.45629	3.1084	0.972674	0.972674	3.42133	2.38601	0	0	0	0.972674	0	0	0	0.240224	3.77633
	PBS_GAAGCCCTCCTTCTGG-1	-0.108332	-0.053603	SM.Bystander	0.798563	1.96174	0	0	2.6704	0	0	0	0	1.54052	0	0	0	0.0168334	3.66542
	PBS_GAAGCGAGTCGGCACT-1	-0.0962852	-0.0675568	SM.Bystander	1.62918	1.03747	1.43237	1.43237	1.53561	1.53561	0	0.861436	0	0.647646	0	0	0	-6.93859	-0.119503
	PBS_GAAGGACAGACTTCGT-1	-0.0267884	-0.0487817	SM.Bystander	1.88362	0	0	0	2.4977	2.29491	0	0	0	1.17276	0	0	0	-0.913623	0.44685
	PBS_GAAGGACGTGCGTCGT-1	-0.0423559	-0.0207508	SM.Bystander	2.21496	0	2.21496	2.21496	2.47497	2.47497	0	0	0	0	0	0	0	0.609614	0.507739
	PBS_GAAGGACTCCACCTGT-1	-0.127449	-0.0549055	SM.Bystander	2.85378	0	0	0	0	0	0	1.62695	0	2.41777	0	0	0	3.51766	-2.26812
	PBS_GAAGGACTCCCTATTA-1	-0.030395	-0.0795117	SM.Bystander	1.3638	2.74439	0.458821	0.458821	2.33363	1.20262	0.458821	0.77215	0	1.20262	0	0	0	-5.56887	0.409687
	PBS_GAAGGGTAGCCAGACA-1	-0.0431657	-0.0596696	SM.Bystander	1.89027	2.94379	0	0	0.753408	0.753408	0	0.753408	0	0.753408	0	0	0	-0.632189	-4.09053
	PBS_GAAGGGTCAAACCGGA-1	0.0312438	-0.0530183	SM.Bystander	2.11214	1.63938	0.711964	0.711964	2.92562	1.82293	0	1.12362	0	1.97795	0.711964	0	0	-3.38976	3.27067
	PBS_GAAGGGTCAGCAATTC-1	-0.0684114	-0.0435506	SM.Bystander	2.2867	1.69032	2.60467	2.60467	2.12449	1.37307	0	0	0	0.905727	0	0	0	-4.92247	0.599944
	PBS_GAAGGGTTCTTCTTCC-1	0.00996607	-0.0552444	SM.Bystander	1.83945	1.60339	0	0	2.74445	1.83945	0.842978	1.29378	0	2.1905	0	0	0	-0.538913	0.0709145
	PBS_GAAGTAAAGTAAGGGA-1	-0.0257502	-0.0476936	SM.Bystander	1.42493	0.489507	2.61229	2.61229	3.11224	0.489507	0	0	0	1.06283	0	0	0	2.30933	4.13776
	PBS_GAAGTAACACGCTGTG-1	0.0321132	-0.0220316	SM.Bystander	2.4063	1.61684	1.10478	1.10478	2.9532	2.71668	0	0	0	3.05333	1.10478	0	0	2.04475	0.457608
	PBS_GAAGTAAGTAGTCGGA-1	-0.056549	-0.0380252	SM.Bystander	2.40008	1.94797	3.13779	3.13779	2.83548	1.10021	0	1.10021	0	2.40008	0	0	0	-2.82123	3.02793
	PBS_GAAGTAATCTAGAACC-1	-0.0319953	-0.0220385	SM.Bystander	0	1.78389	0	0	2.3893	2.3893	0	0	0	2.59394	0	0	0	-1.69947	4.72186
	PBS_GAATAGAGTATGCGTT-1	-0.0481336	-0.0154509	SM.Bystander	3.25052	1.12069	2.73882	2.73882	2.42788	0	0	0	0	2.59539	0	0	0	1.08438	-0.490586
	PBS_GAATCACAGGATACCG-1	0.0331345	-0.0537315	SM.Bystander	1.22006	1.43107	0	0	2.78007	1.60523	0	0.952274	0	1.43107	0	0	0	1.12458	3.83185
	PBS_GAATCACTCACTTGGA-1	-0.0418474	-0.0495356	SM.Bystander	2.53088	1.45958	0	0	0	2.22574	0	0	0	0	0	0	0	0.0453405	3.95759
	PBS_GAATCACTCCGTAATG-1	-0.0844193	-0.0423783	SM.Bystander	1.91917	2.97599	1.50167	1.50167	2.97599	1.73205	0	0	0	1.20181	0	0	0	-2.15427	2.23547
	PBS_GAATCGTCAATGACCT-1	-0.0755451	-0.0274713	SM.Bystander	2.19325	3.00143	2.19325	2.19325	2.73019	0	0	0	0	0.952763	0	0	0	0.76161	2.25257
	PBS_GAATCGTCAGGCTTGC-1	0.0397064	-0.0361462	SM.Bystander	2.35123	0	1.06461	1.06461	3.44665	1.06461	1.06461	1.90197	0	2.66011	0	0	0	1.33901	-0.456689
	PBS_GAATCGTCATGGATCT-1	-0.10764	-0.0573192	SM.Bystander	2.00536	1.43851	2.25881	2.25881	2.00536	0	0	1.14516	0	1.14516	0	0	0	-2.20725	2.02058
	PBS_GAATCGTGTGCAATGG-1	0.00185602	-0.0551066	SM.Bystander	0.747888	2.17336	1.58798	1.58798	2.23473	1.17095	0	0	0	0.44229	0	0	0	-7.69133	0.455466
	PBS_GAATCGTGTTAAGGAT-1	0.100122	-0.0415505	SM.Bystander	1.87282	1.87282	2.48601	2.48601	3.74478	0	0	0.865693	0	2.06474	0.865693	0	0	2.64777	3.17467
	PBS_GAATCGTGTTGTTGAC-1	0.11022	-0.0380595	SM.Bystander	1.69796	0	0	0	3.66186	1.88381	0	0	0	1.88381	0	0	0	-3.28795	3.48504
	PBS_GACACGCAGAGATCGC-1	-0.0016356	-0.0427992	SM.Bystander	1.66931	2.40271	0	0	1.35386	0.890424	0	2.10179	0	0.890424	0	0	0	-1.12004	2.34708
	PBS_GACACGCCAACCGATT-1	-0.131287	-0.0564514	SM.Bystander	2.6379	2.4956	2.76245	2.76245	2.44328	1.24505	0	1.04901	0	1.24505	0	0	0	-4.75649	0.67633
	PBS_GACACGCCAGGAAGTC-1	0.067827	-0.0300382	SM.Bystander	1.31302	1.31302	1.31302	1.31302	2.85096	0	1.31302	0	0	1.31302	0	0	0	2.75917	3.39874
	PBS_GACACGCTCGGCACTG-1	0.0103157	-0.0527546	SM.Bystander	0.898804	1.36439	1.36439	1.36439	2.41561	0.898804	0	0.898804	0	0	0	0	0	-1.28379	4.22261
	PBS_GACAGCCGTACTTGTG-1	0.0862239	-0.059625	SM.Bystander	2.99319	0	0	0	2.06567	2.42798	0	2.06567	0	2.06567	0	0	0	0.885341	0.456863
	PBS_GACAGCCGTGTTAAAG-1	-0.0707842	-0.0507843	SM.Bystander	1.35162	0	0	0	2.63092	1.66686	0	1.35162	0	2.63092	0	0	0	0.603321	1.77718
	PBS_GACAGCCTCCAGCCTT-1	-0.0176415	-0.0350841	SM.Bystander	1.30269	1.30269	4.38247	4.38247	3.41677	2.20138	0	1.30269	0	0	0	0	0	-0.0580731	3.4289
	PBS_GACATCAAGCCTCAAT-1	-0.00294213	-0.0434763	SM.Bystander	2.24979	1.74297	2.02815	2.02815	2.02815	2.02815	0.664162	0.664162	0	1.3425	0	0	0	-1.6611	0.652968
	PBS_GACATCATCTTGGCTC-1	0.00869658	-0.0588566	SM.Bystander	1.03662	1.53457	0.647017	0.647017	2.90618	1.86548	0	0.647017	0	2.21795	0	0	0	-1.62085	2.82017
	PBS_GACCAATGTAGGTAGC-1	-0.0339826	-0.0850483	SM.Bystander	0.615643	0	0.615643	0.615643	2.68195	0	0.615643	0.993879	0	1.48237	0	0	0	-1.58678	-1.29098
	PBS_GACCAATTCCCGGTAG-1	-0.0164573	-0.0540757	SM.Bystander	1.77227	2.16046	0.529298	0.529298	2.30962	1.98508	0	0.873583	0	0.529298	0	0	0	-4.44291	0.459196
	PBS_GACCAATTCTGATGGT-1	-0.100727	-0.0416623	SM.Bystander	0	1.47512	0	0	1.80127	2.0468	0	0	0	2.24378	0	0	0	1.45996	-0.168339
	PBS_GACCCAGAGCAGTCTT-1	0.0148934	-0.0627822	SM.Bystander	1.57595	1.26889	0	0	3.17855	1.26889	0	1.57595	0	2.15995	0	0	0	-0.405811	1.10603
	PBS_GACCCAGGTGGCATCC-1	0.124512	-0.0592941	SM.Bystander	2.55103	1.93299	0	0	2.69398	1.08858	0	0	0	2.38419	0	0	0	1.61255	0.414207
	PBS_GACCCAGTCGAAGTGG-1	-0.0595025	-0.0395557	SM.Bystander	1.89314	2.88594	0.879643	0.879643	2.71472	2.0857	0	0	0	1.34027	0	0	0	1.12696	2.56434
	PBS_GACCCAGTCGTCTCAC-1	-0.114746	-0.023972	SM.Bystander	1.76932	1.76932	1.4988	1.4988	2.55097	2.70172	0	0.527839	0	0	0	0	0	-3.0425	2.26575
	PBS_GACCCTTAGGGTTGCA-1	0.0128093	-0.0276574	SM.Bystander	2.54899	2.28703	0	0	3.20227	1.37335	0	0	0	2.54899	0	0	0	-0.202138	2.3894
	PBS_GACCCTTCATAAGCGG-1	-0.057019	-0.0491376	SM.Bystander	2.05073	1.89381	0	0	2.30572	1.18107	0.755616	0	0	1.18107	0	0	0	1.70213	-1.29842
	PBS_GACCCTTGTAGCGCTC-1	-0.0861546	-0.0514415	SM.Bystander	1.95731	1.10749	0	0	1.39628	1.10749	1.10749	0.699813	0	0	0	0	0	-1.09958	-2.97724
	PBS_GACCCTTGTTGTGCAT-1	-0.0551349	-0.0176113	SM.Bystander	3.09585	2.88395	2.24521	2.24521	3.54874	2.08385	0	0	0	0	0	0	0	-0.252375	2.82724
	PBS_GACCGTGAGGTCGAGT-1	-0.0157025	-0.0427261	SM.Bystander	1.72538	1.72538	0	0	2.6976	1.19614	0	0	0	1.19614	0	0	0	0.108733	0.0152628
	PBS_GACCGTGAGTACTGGG-1	-0.0330091	-0.07542	SM.Bystander	1.23744	2.04493	1.23744	1.23744	3.05334	1.5412	0	1.04207	0	0.477287	0	0	0	-4.47285	0.523292
	PBS_GACCGTGTCGACTCCT-1	-0.0784432	-0.0591653	SM.Bystander	2.02728	1.87096	1.78256	1.78256	1.57819	0.973937	0.4379	1.16246	0	1.45785	0	0	0	-5.55616	0.608387
	PBS_GACCGTGTCTTCACGC-1	-0.0655479	-0.0160904	SM.Bystander	2.90655	0	0	0	2.63692	2.63692	0	1.15111	0	1.67211	0	0	0	-1.20529	-1.6498
	PBS_GACCTTCAGCTACGTT-1	-0.0664666	-0.0501007	SM.Bystander	2.29308	2.29308	0.593098	0.593098	2.01179	1.89718	0	0.593098	0	0.593098	0	0	0	-2.94957	3.00391
	PBS_GACCTTCAGGCGTCCT-1	-0.018633	-0.0610269	SM.Bystander	2.38497	0	0.739749	0.739749	3.1782	0.739749	0	0	0	2.72395	0	0	0	-2.02174	0.464501
	PBS_GACCTTCAGTCTCCTC-1	0.00846198	-0.0750065	SM.Bystander	1.03927	3.80336	0	0	2.48181	0	0	1.53779	0	2.48181	0	0	0	0.226388	2.24651
	PBS_GACCTTCCAAGGCCTC-1	-0.124449	-0.0424278	SM.Bystander	1.98713	2.60927	0	0	0	1.13082	0	0	0	0	0	0	0	2.11642	0.282868
	PBS_GACCTTCCACGCGTGT-1	-0.124962	-0.0666371	SM.Bystander	1.84235	0	0.844943	0.844943	2.56114	2.65875	0	0	0	2.0333	0.844943	0	0	-7.22102	0.0218587
	PBS_GACCTTCTCGCTACGG-1	0.0899672	-0.0269924	SM.Bystander	3.36184	2.33027	0	0	2.70278	1.72995	1.20002	0	0	0	0	0	0	-0.0224875	5.60905
	PBS_GACCTTCTCTATCGTT-1	-0.0630401	-0.0663804	SM.Bystander	1.79017	0.859101	2.11129	2.11129	2.58395	0.374098	0	0.374098	0	1.4293	0	0	0	-5.33234	0.626812
	PBS_GACGCTGAGTCCCAAT-1	-0.0664777	-0.0469004	SM.Bystander	2.09401	1.02222	0	0	3.10693	2.09401	0	0	0	1.84658	0	0	0	0.574311	1.32754
	PBS_GACGCTGGTGTATTGC-1	-0.00486037	-0.0479501	SM.Bystander	0.970174	2.80728	1.90723	1.90723	2.75656	0.598398	0.970174	0	0	2.30371	0	0	0	-0.68923	2.05953
	PBS_GACGCTGTCAAGAAAC-1	-0.0464895	-0.014343	SM.Bystander	1.88031	1.88031	2.94736	2.94736	2.49412	2.23359	0	1.32914	0	0	0	0	0	-0.324583	3.83474
	PBS_GACGCTGTCTTGGAAC-1	-0.0585462	-0.0604893	SM.Bystander	1.35403	1.57499	1.06999	1.06999	2.15887	1.57499	0	0	0	0.671755	0	0	0	-1.67976	1.85033
	PBS_GACGTTAAGCCGAACA-1	-0.0849043	-0.0409616	SM.Bystander	2.54272	0	0	0	1.08261	2.376	1.08261	1.08261	0	0	0	0	0	2.84361	-2.04106
	PBS_GACGTTATCTGCGGAC-1	0.0115172	-0.0177037	SM.Bystander	3.08689	1.64515	1.3318	1.3318	2.49744	1.64515	0	0	0	0	0	0	0	2.80054	0.451251
	PBS_GACTATGCACCCTTGT-1	-0.0447974	-0.0543915	SM.Bystander	1.95679	0	1.10708	1.10708	3.0566	0	0	0	0	2.95646	0	0	0	2.15844	-0.373671
	PBS_GACTATGGTTTCAGAC-1	-0.0860542	-0.0882679	SM.Bystander	0.722813	0.722813	0.722813	0.722813	1.43047	0.722813	0	0.42534	0	0.42534	0	0	0	-4.38119	0.324017
	PBS_GACTCAAAGAGAGCCT-1	-0.047883	-0.0666449	SM.Bystander	2.25981	0.887976	0	0	2.72799	0	0	0.887976	0	1.66594	0	0	0	-0.613134	-0.533903
	PBS_GACTCAAAGCAGCAGT-1	-0.0614429	-0.0442312	SM.Bystander	2.36114	1.75812	0.955708	0.955708	2.19751	0	0	0	0	0.955708	0	0	0	-1.42099	2.18101
	PBS_GACTCAACAAGATCCT-1	0.0451009	-0.0726117	SM.Bystander	1.1445	0	0	0	3.40978	0	0.53861	0.53861	0	0.886757	0	0	0	-1.70666	-1.64864
	PBS_GACTCAACAATGAAAC-1	-0.0239798	-0.0478069	SM.Bystander	1.0348	2.11121	1.53236	1.53236	1.53236	0	0	1.0348	0	1.8631	0	0	0	0.515966	2.21302
	PBS_GACTCAACAGGTGAGT-1	-0.0663039	-0.0515239	SM.Bystander	1.93553	1.37721	0	0	2.18645	2.06884	0	0.687102	0	0	0	0	0	-2.29194	2.67937
	PBS_GACTCTCAGTGAATAC-1	0.00960408	-0.0441528	SM.Bystander	2.38377	0	2.91796	2.91796	3.02972	2.27745	0	0	0	0	0	0	0	-2.53796	1.63759
	PBS_GACTCTCGTGAATAAC-1	-0.0557262	-0.0453828	SM.Bystander	1.64627	1.8301	2.81562	2.81562	2.34393	1.42087	0	0	0	1.1294	0	0	0	2.05767	4.06935
	PBS_GACTCTCGTGCCTACG-1	-0.0344832	-0.0383883	SM.Bystander	2.92714	2.82771	0	0	0	1.8409	1.51178	1.01791	0	1.51178	0	0	0	3.25704	-1.72702
	PBS_GACTGATGTTGTGCAT-1	-0.0942982	-0.0669556	SM.Bystander	0	2.23276	1.59289	1.59289	1.77451	1.59289	0	1.37078	0	0.398602	0	0	0	-7.35162	0.40914
	PBS_GACTTCCAGGGATCAC-1	0.0177849	-0.0545277	SM.Bystander	2.37724	1.64661	0.87399	0.87399	2.70568	1.33313	0	1.64661	0	2.07722	0	0	0	2.18726	0.0920749
	PBS_GACTTCCGTATTAAGG-1	-0.107322	-0.0498662	SM.Bystander	1.95505	1.10573	0	0	2.57479	2.57479	0	0	0	0	0	0	0	-1.85033	3.96437
	PBS_GACTTCCTCCGTACGG-1	-0.0687554	-0.0582944	SM.Bystander	1.40907	1.89746	0.415651	0.415651	1.81703	2.32985	0.415651	0.415651	0	0.415651	0.415651	0	0	-6.86811	-0.101172
	PBS_GAGAAATCATACTGAC-1	-0.0336456	-0.0485184	SM.Bystander	1.86089	1.1543	0	0	2.47308	1.44873	0	0.735198	0	1.1543	0	0	0	-1.33336	0.669995
	PBS_GAGAAATGTTCAACGT-1	-0.0741315	-0.0314203	SM.Bystander	3.05564	0.698998	2.08966	2.08966	2.6499	0.698998	0	0	0	1.61878	0	0	0.698998	1.68109	-0.252017
	PBS_GAGAAATTCGACCACG-1	-0.123482	-0.0908106	SM.Bystander	2.88725	0.487075	0.813194	0.813194	2.14366	0.487075	0	1.25567	0	0	0	0	0	-6.97694	-0.0245917
	PBS_GAGACCCGTGCTGCAC-1	-0.0886795	-0.0123581	SM.Bystander	1.27499	2.80166	0	0	1.81764	1.27499	0	0	0	2.6314	0	0	0	1.68686	-1.1659
	PBS_GAGACCCGTTAAGGGC-1	-0.046506	-0.0762428	SM.Bystander	1.56569	0.48919	1.98924	1.98924	2.78154	1.06229	0	0.48919	0	0	0	0	0	-4.28889	0.445486
	PBS_GAGACTTAGGATACAT-1	0.0151211	-0.0265729	SM.Bystander	2.77015	1.38435	0	0	2.30025	2.56255	0	1.38435	0	2.94198	0	0	0	2.28303	-0.283659
	PBS_GAGACTTGTGTAAACA-1	-0.00579816	-0.05099	SM.Bystander	2.34507	2.68935	2.56548	2.56548	2.49727	2.25929	0	0.99889	0	0.99889	0	0	0	-1.35234	1.85559
	PBS_GAGACTTTCCTAGCGG-1	0.0692951	-0.0498068	SM.Bystander	1.05573	2.33895	1.05573	1.05573	2.77212	1.55775	0	0	0	2.13963	0	0	0	0.412898	1.89631
	PBS_GAGAGGTAGAGGGTGG-1	0.107282	-0.0380527	SM.Bystander	2.3658	2.94054	0	0	1.87422	2.22717	1.32385	0.866651	0	1.63643	0	0	0	1.57638	0.417854
	PBS_GAGAGGTAGTTCTACG-1	-0.0484752	-0.0526801	SM.Bystander	2.31607	1.53779	0	0	2.11729	0	0	2.11729	0	1.53779	0	0	0	-2.30211	3.97141
	PBS_GAGAGGTCAGCAGGAT-1	-0.103139	-0.0409052	SM.Bystander	1.37405	1.77814	2.18269	2.18269	1.08773	1.77814	0	0	0	0	0	0	0	-2.5634	1.27107
	PBS_GAGAGGTTCGAAGAAT-1	-0.0241164	-0.0249715	SM.Bystander	2.20065	1.76104	1.43802	1.43802	2.62824	1.76104	0	0	0	1.76104	0	0	0	2.76137	3.68599
	PBS_GAGAGGTTCTTCCCGA-1	-0.0918778	-0.0547788	SM.Bystander	1.15905	2.34914	1.68154	1.68154	1.80875	2.64769	0	0.547525	0	0	0	0	0	-4.31166	0.88712
	PBS_GAGATGGAGCATTGTC-1	0.0552924	-0.0570895	SM.Bystander	2.72455	0.94906	1.42709	1.42709	1.42709	0.94906	0	0.94906	0	1.9924	0	0	0	1.80469	-0.203196
	PBS_GAGATGGAGGCAGTCA-1	-0.0560574	-0.0342812	SM.Bystander	0	0	0	0	1.02577	2.09887	0	0	0	0	0	0	0	-1.60812	4.63342
	PBS_GAGATGGCATGACGAG-1	0.0434048	-0.0310012	SM.Bystander	1.06212	2.14827	1.06212	1.06212	3.24269	1.06212	0	1.06212	0	1.89875	0	0	0	1.76949	0.397409
	PBS_GAGATGGGTATCCCTC-1	-0.0514629	-0.0673289	SM.Bystander	2.14133	0.728978	1.14611	1.14611	2.46212	0	0	0	0	1.66617	0	0	0	-1.55034	1.95424
	PBS_GAGATGGGTGATGAAT-1	-0.012607	-0.0319342	SM.Bystander	3.31561	1.51261	0	0	2.08904	1.51261	0	0	0	1.51261	0	0	0	0.00933199	2.52152
	PBS_GAGATGGTCAGCTGAT-1	-0.111643	-0.0470455	SM.Bystander	2.26314	0	0.578311	0.578311	2.41406	2.17818	0	0.578311	0	0	0	0	0	-2.85823	0.891364
	PBS_GAGATGGTCCGAGCTG-1	-0.0316057	-0.057182	SM.Bystander	0.777768	2.34304	2.34304	2.34304	2.22314	0.777768	0	0.777768	0	1.74159	0	0	0	-2.78187	3.26292
	PBS_GAGATGGTCGCCTTTG-1	-0.106403	-0.0606458	SM.Bystander	2.70302	1.60513	2.19244	2.19244	2.07473	0.690458	0	0.690458	0	0.690458	0	0	0	-4.02567	0.26096
	PBS_GAGCCTGCAAATAGCA-1	-0.0636591	-0.0626666	SM.Bystander	2.00694	0	0	0	2.46251	1.66652	0	0	0	1.4399	0	0	0	0.138689	-2.82975
	PBS_GAGCCTGCAGGTGGAT-1	0.0118425	-0.0338179	SM.Bystander	1.63322	2.36218	2.7793	2.7793	3.00707	1.32092	0	0	0	0	0	0	0	0.0463694	0.200676
	PBS_GAGCCTGGTCGAGCTC-1	-0.0412194	-0.0658316	SM.Bystander	1.81128	0	1.90016	1.90016	2.92476	1.60561	0	0.450246	0	1.34638	0	0	0	-4.05747	0.457837
	PBS_GAGCCTGTCATCTCTA-1	-0.0104328	-0.0280585	SM.Bystander	2.52986	1.0734	2.45007	2.45007	3.09911	1.76014	0	0.674295	0	0.674295	0	0	0	2.01261	2.89202
	PBS_GAGCCTGTCGTTAGAC-1	-0.112514	-0.0582577	SM.Bystander	1.03492	0	0	0	1.03492	1.03492	0	1.03492	0	1.86325	0	0	0	2.10112	-1.65222
	PBS_GAGCTGCCATAGCACT-1	-0.0306754	-0.0339375	SM.Bystander	1.02313	2.19928	1.51815	1.51815	2.29349	2.09526	0.637078	0	0	1.51815	0	0	0	-1.12968	3.14261
	PBS_GAGCTGCTCGCAGAGA-1	-0.0304488	-0.0503201	SM.Bystander	1.74435	2.18271	0	0	2.71909	0	0	0	0	1.42265	0	0	0	0.781822	-0.280015
	PBS_GAGGCAAAGCCATTGT-1	0.106243	-0.0448373	SM.Bystander	2.90166	1.35258	0	0	2.90166	1.66791	1.90728	0.889409	0	1.35258	0	0	0	1.4652	0.641726
	PBS_GAGGCAACACTACGGC-1	0.0128654	-0.0540366	SM.Bystander	1.02812	0	1.30664	1.30664	1.98587	0	0	0.640752	0	1.30664	0	0	0	2.54546	-0.631566
	PBS_GAGGCAACATAGAGGC-1	-0.0031814	-0.0617688	SM.Bystander	2.00255	2.4042	1.87065	1.87065	3.05113	1.71866	0	0.649935	0	1.32075	0	0	0	-2.47731	1.39624
	PBS_GAGGCAAGTCATTGCA-1	-0.0614898	-0.0584865	SM.Bystander	2.5746	0	0	0	1.3069	1.3069	0	1.61781	0	2.20652	0	0	0	2.53392	-1.53398
	PBS_GAGGCCTAGTTACGAA-1	-0.0698896	-0.0708563	SM.Bystander	2.5441	1.96303	2.88102	2.88102	2.72668	0.703171	0	0.412159	0	0	0	0	0	-2.63238	0.75805
	PBS_GAGGCCTCAACCTATG-1	-0.101029	-0.0650749	SM.Bystander	2.73362	2.59722	0.50321	0.50321	2.49472	2.3181	0	1.08589	0	0	0	0	0	-4.20417	0.701413
	PBS_GAGGCCTCAGGTTCGC-1	-0.0171095	-0.0700986	SM.Bystander	3.26758	0	0	0	2.53787	1.58602	0	0	0	2.53787	0	0	0	-1.50233	4.60629
	PBS_GAGGCCTGTCACTACA-1	0.022099	-0.0617893	SM.Bystander	2.53637	0	0.979062	0.979062	2.76994	1.46416	0	0.979062	0	2.39532	0	0	0	-0.99658	1.73328
	PBS_GAGGCCTTCATAGCAC-1	0.146416	-0.0387756	SM.Bystander	0.808714	2.13654	0	0	3.04072	1.78843	0	0.808714	0	2.27369	0	0	0	0.854564	0.871437
	PBS_GAGGGATCAGTGGGTA-1	-0.0384708	-0.050713	SM.Bystander	1.47607	2.8836	1.89103	1.89103	2.04788	2.04788	0	1.47607	0	0	0	0	0	0.306216	1.85072
	PBS_GAGGGATGTTACACAC-1	0.0631343	-0.0401661	SM.Bystander	1.84928	3.38646	0	0	2.72658	0	0	1.02428	0	1.51955	0	0	0	1.73273	0.301182
	PBS_GAGGGTAAGGTTGAGC-1	-0.0700973	-0.0835283	SM.Bystander	1.90912	1.07011	0	0	2.15904	1.90912	0	0	0	1.07011	0	0	0	-7.06371	0.332942
	PBS_GAGGGTACACACGGTC-1	0.0295037	-0.0402147	SM.Bystander	0	0	3.53828	3.53828	3.00022	1.43071	0	1.43071	0	1.99651	0	0	0	-0.212578	3.41572
	PBS_GAGGGTATCACAATGC-1	0.0703615	-0.0290279	SM.Bystander	1.00797	1.00797	3.16211	3.16211	3.08559	1.00797	0	1.49964	0	2.27215	0	0	0	1.38215	0.721484
	PBS_GAGGGTATCCTCAGAA-1	-0.0962974	-0.0532722	SM.Bystander	2.80166	0	0	0	0	0	0	1.27499	0	1.27499	0	0	0	2.333	-2.99389
	PBS_GAGGGTATCGCTTACC-1	0.0301923	-0.0638076	SM.Bystander	2.12944	1.04821	0	0	1.04821	0	0	1.04821	0	2.63675	0	0	0	0.885671	-4.20783
	PBS_GAGTCATAGATGTTAG-1	-0.000426293	-0.0347964	SM.Bystander	1.77886	2.38381	0	0	3.33495	2.38381	0	0.802346	0	1.24171	0	0	0	-2.26504	1.33929
	PBS_GAGTCATGTTGAGGAC-1	-0.0640488	-0.0771169	SM.Bystander	2.63635	1.11405	0.520115	0.520115	2.21775	2.05697	0.520115	0	0	1.48413	0	0	0	-6.76544	0.560631
	PBS_GAGTCATTCACCCTCA-1	-0.0382538	-0.0338561	SM.Bystander	1.75786	1.43508	0.955511	0.955511	3.00568	2.00148	0	1.43508	0	0	0	0	0	-0.384941	3.589
	PBS_GAGTCATTCGCCGATG-1	-0.0352639	-0.0451347	SM.Bystander	1.79867	1.79867	2.14738	2.14738	2.61036	1.25869	0	0	0	1.79867	0	0	0	3.22105	3.34752
	PBS_GAGTCATTCTGTACAG-1	-0.033394	-0.047183	SM.Bystander	1.49319	1.0027	0	0	1.82081	2.42955	0	0	0	2.99483	0	0	0	1.71103	0.256658
	PBS_GAGTCTACACTGGCGT-1	-0.0103278	-0.0544071	SM.Bystander	2.15022	1.3241	1.12139	1.12139	2.78337	1.12139	0.524553	0.866851	0	0.866851	0	0	0	-3.77324	0.178511
	PBS_GAGTCTACAGCAGACA-1	-0.030654	-0.0563242	SM.Bystander	2.44252	1.64881	0	0	1.13153	1.64881	0	0	0	1.13153	0	0	0	2.01699	-1.68828
	PBS_GAGTCTATCCGAGCTG-1	-0.0780475	-0.0611509	SM.Bystander	1.99924	1.91739	0	0	2.43761	1.0083	0	0	0	1.20035	0	0	0	-3.97711	0.356788
	PBS_GAGTGAGCAACACAAA-1	-0.0434799	-0.0469114	SM.Bystander	2.04008	3.43754	0	0	2.40124	0	0	0	0	0	0	0	0	2.95198	3.47819
	PBS_GAGTGAGCACACGGTC-1	-0.0625185	-0.0415922	SM.Bystander	2.14727	2.61025	2.51302	2.51302	2.40531	1.56459	0	0	0	1.2586	0	0	0	-2.10355	1.42982
	PBS_GAGTGAGCACACGTGC-1	-0.0327072	-0.0168283	SM.Bystander	2.56962	1.95025	0.919331	0.919331	2.86698	2.30714	0	0	0	0.919331	0	0	0	-0.558199	2.93617
	PBS_GAGTGAGTCGGTTCAA-1	-0.0537608	-0.0369723	SM.Bystander	1.15661	2.47617	0	0	2.47617	2.27383	0	1.15661	0	2.01987	0	0	0	1.95163	1.49863
	PBS_GAGTGTTAGCCATGCC-1	0.0604674	-0.0293821	SM.Bystander	2.24894	1.53327	1.23028	1.23028	2.95316	1.53327	0.793487	1.23028	0	0	0	0	0	-2.13336	2.87903
	PBS_GAGTGTTTCGGTAGAG-1	0.05788	-0.0143712	SM.Bystander	1.65358	3.76715	2.75936	2.75936	3.42033	1.65358	0	0	0	0	0	0	0	-0.492256	2.82173
	PBS_GAGTTACAGACCGTTT-1	-0.0523767	-0.0591111	SM.Bystander	0.748269	2.29321	1.46788	1.46788	2.8086	1.69623	0	1.46788	0	0.748269	0	0	0	-2.34301	2.81508
	PBS_GAGTTACGTCCTGGTG-1	-0.0887631	-0.0404366	SM.Bystander	3.49797	1.69583	0.636701	0.636701	0.636701	2.09456	0	0	0	0	0	0	0	-7.78479	0.0361515
	PBS_GAGTTACTCAGTGTTG-1	0.0390126	-0.0296361	SM.Bystander	0	3.19451	2.73429	2.73429	2.30251	0	0	1.02957	0	1.52599	0	0	0	2.15579	0.688161
	PBS_GAGTTACTCGGTGAAG-1	-0.0779213	-0.0630056	SM.Bystander	2.57246	0.697222	0.697222	0.697222	2.84087	1.95289	0	1.3924	0	0.697222	0	0	0	-7.11229	-0.112861
	PBS_GAGTTACTCTATCGCC-1	-0.0624262	-0.0592358	SM.Bystander	0.869458	0	0	0	1.64033	2.23149	0	0.869458	0	1.3274	0	0	0	2.66643	-0.571092
	PBS_GAGTTGTAGTATGGAT-1	-0.0445317	-0.0603223	SM.Bystander	0.984385	0	0	0	0	0	0	0	0	2.04183	0	0	0	1.76257	-1.97896
	PBS_GAGTTGTCATATGCGT-1	0.041688	-0.0578352	SM.Bystander	1.9029	0.88638	0.88638	0.88638	3.38529	1.9029	0	1.34876	0	2.51855	0	0	0	1.17496	0.75464
	PBS_GAGTTGTGTCTGTGGC-1	-0.129333	-0.0662735	SM.Bystander	1.60275	1.9787	0.993254	0.993254	1.89712	2.41592	0	1.60275	0	0.993254	0.448951	0	0	-7.32942	0.227448
	PBS_GAGTTGTTCGTGGACC-1	-0.0511264	-0.0554852	SM.Bystander	1.47572	1.70455	0	0	1.89065	2.67393	0	1.17849	0	0.753646	0	0	0	-1.27525	1.57544
	PBS_GAGTTTGCACATAACC-1	-0.0618356	-0.0701432	SM.Bystander	2.26588	1.29701	0	0	2.39505	1.84319	0	0.509575	0	0.845511	0	0	0	-7.77382	0.244241
	PBS_GAGTTTGTCCTTCAGC-1	-0.0379603	-0.0219108	SM.Bystander	3.24418	2.22068	0	0	1.63057	1.63057	0	1.63057	0	2.58929	0	0	0	1.89392	1.30733
	PBS_GAGTTTGTCTCGCTCA-1	-0.0606029	-0.0402385	SM.Bystander	1.45869	2.22471	2.38885	2.38885	2.9524	2.22471	0	1.78347	0	0.974622	0.974622	0	0	-0.430441	2.57519
	PBS_GATAGAAAGAGGCGTT-1	-0.0803546	-0.0595349	SM.Bystander	1.27965	1.44556	1.82306	1.82306	2.95322	1.58782	0.500075	0	0	1.27965	0	0	0	-3.18039	0.236696
	PBS_GATAGAAAGGTAAAGG-1	0.0143118	-0.0453619	SM.Bystander	1.05935	1.05935	0	0	2.77732	2.34396	0	0.663842	0	0.663842	0	0	0	-1.91923	1.38296
	PBS_GATAGAACAATACCTG-1	-0.123144	-0.0425711	SM.Bystander	3.23595	1.66983	1.9093	1.9093	2.33613	2.01048	0	0	0	0.890805	0	0	0	-7.86142	0.125995
	PBS_GATAGAACATGAAGCG-1	-0.0439612	-0.0577418	SM.Bystander	2.57551	1.00577	1.00577	1.00577	1.82487	1.00577	0	0	0	2.26903	0	0	0	-0.788586	2.49029
	PBS_GATAGAAGTATCGCGC-1	-0.0188506	-0.0293922	SM.Bystander	2.35465	0.951298	0	0	2.49514	1.75219	0	0	0	1.42986	0	0	0	-0.815941	-0.631926
	PBS_GATAGAATCGACGCTG-1	-0.0477725	-0.0730344	SM.Bystander	1.76893	1.44529	0	0	3.16554	0	0	0.96376	0	0.96376	0	0	0	-1.21593	1.98112
	PBS_GATAGCTAGCTCACTA-1	0.0231047	-0.0479561	SM.Bystander	1.69951	2.17756	0	0	2.81238	2.17756	0	0	0	0.750386	0.750386	0	0	-1.46492	2.24315
	PBS_GATAGCTCACGCGCTA-1	-0.104276	-0.0742937	SM.Bystander	1.53384	0.473739	2.18356	2.18356	1.65669	1.23079	0	1.39375	0	0	0	0	0	-7.56209	-0.148917
	PBS_GATAGCTGTGACTGAG-1	-0.0658382	-0.0542931	SM.Bystander	2.16085	2.00131	0	0	2.2984	0.824068	0	1.26962	0	1.8114	0	0	0	0.517284	1.09301
	PBS_GATAGCTTCAAGAATG-1	-0.0575184	-0.0359958	SM.Bystander	3.0046	1.31901	1.86864	1.86864	2.22129	2.22129	0	0	0	1.86864	0	0	0	0.084639	4.23025
	PBS_GATCACAAGAATTCAG-1	0.105267	-0.0609013	SM.Bystander	2.32053	1.04247	0	0	3.52788	0	1.04247	1.54168	0	2.12164	0	0	1.54168	2.0122	-1.31893
	PBS_GATCACACAGAAGCGT-1	-0.080087	-0.0316289	SM.Bystander	2.19198	1.99638	0	0	1.43059	2.49602	0	0	0	1.43059	0	0	0	0.0829268	-0.313538
	PBS_GATCACATCAAATAGG-1	0.104815	-0.0383244	SM.Bystander	2.90188	2.90188	1.57362	1.57362	3.45293	1.90749	0	1.57362	0	0	0	0	0	-0.820278	3.001
	PBS_GATCAGTAGTAGGCCA-1	-0.0556384	-0.0374847	SM.Bystander	1.39933	3.5864	1.9608	1.9608	2.69031	0.926737	0	1.39933	0	0.926737	0	0	0	-2.22148	3.971
	PBS_GATCAGTCAAGCCTGC-1	-0.0795559	-0.0416272	SM.Bystander	3.45875	2.16267	2.79658	2.79658	2.7151	2.00309	0	1.2711	0	0.825219	0	0	0	2.73033	3.86351
	PBS_GATCATGAGGAACATT-1	-0.0589685	-0.0239753	SM.Bystander	2.14015	1.38637	1.38637	1.38637	0	1.70483	0	0	0	1.38637	0	0	0	-1.42603	1.386
	PBS_GATCATGAGTCCCAGC-1	0.0518033	-0.058265	SM.Bystander	2.0984	1.11309	1.11309	1.11309	2.72825	1.80982	2.41758	0	0	1.40256	0	0	0	-1.60343	1.73021
	PBS_GATCATGCAAGGTTGG-1	-0.097339	-0.0352705	SM.Bystander	2.40586	0	2.98238	2.98238	2.7351	1.35642	0	0.892461	0	0.892461	0	0	0	-0.126839	1.988
	PBS_GATCATGCATGAGTAA-1	0.0185905	-0.0128822	SM.Bystander	0	1.34131	0	0	2.24836	2.50929	0	0	0	0	0	0	0	-0.981658	3.71216
	PBS_GATCATGGTCAAGGCA-1	-0.00694062	-0.0822379	SM.Bystander	2.19198	0	0	0	2.61919	0	0	0.951883	0	1.99638	0	0	0	-1.73271	4.67433
	PBS_GATCCCTTCTTCCACG-1	0.118349	-0.0604673	SM.Bystander	2.62604	0	0	0	2.94161	0	2.42082	0.825003	0	1.57808	0	0	0	2.66634	-2.21978
	PBS_GATCGTAAGAATCGTA-1	-0.0196673	-0.0480918	SM.Bystander	1.56161	2.14394	0	0	2.34336	1.05891	2.14394	1.56161	0	2.65202	0	0	0	0.196148	1.72695
	PBS_GATCGTACAACCCTCT-1	-0.0779671	-0.0830101	SM.Bystander	0.478544	0.478544	0.478544	0.478544	1.5438	0.800855	0.478544	0.800855	0	1.96532	0	0	0	-4.27514	0.382971
	PBS_GATCGTACATCATCCC-1	-0.028499	-0.0409034	SM.Bystander	2.48766	2.1999	2.71085	2.71085	2.83604	1.38855	0	0	0	0	0	0	0	0.176087	2.84846
	PBS_GATCGTAGTATCCCTC-1	-0.0885639	-0.0439099	SM.Bystander	2.57887	0.964814	0	0	2.11738	2.21063	0	0.964814	0	1.62151	0	0	0	-4.14997	0.730484
	PBS_GATCGTAGTGCCAAGA-1	-0.088865	-0.0712702	SM.Bystander	1.96349	0	0	0	2.46107	2.24291	0	0	0	0	0	0	0	-3.2133	0.35337
	PBS_GATGACTCACCCGTAG-1	-0.0191148	-0.0437694	SM.Bystander	2.50834	0	0	0	1.56057	2.34217	0	0	0	1.05805	0	0	0	-1.09026	4.29792
	PBS_GATGACTCATTGAGGG-1	-0.031525	-0.0220484	SM.Bystander	2.83397	1.09915	1.09915	1.09915	3.04528	2.56569	0	0	0	2.19794	0	0	0	-1.58841	4.41324
	PBS_GATGACTGTACATTGC-1	-0.0335457	-0.0589725	SM.Bystander	0.94318	2.17936	0	0	2.60602	0.94318	0	0	0	2.48298	0	0	0	-1.81688	2.23682
	PBS_GATGACTGTTACCTGA-1	-0.122201	-0.0463338	SM.Bystander	2.55925	2.25325	1.4833	1.4833	2.62307	1.26852	0	0.616191	0	1.81012	0	0	0	-0.310375	2.8098
	PBS_GATGACTTCGGCAGTC-1	-0.00366164	-0.0434251	SM.Bystander	1.80678	1.80678	1.48021	1.48021	2.05255	1.48021	0	0	0	0	0	0	0	0.216531	0.5553
	PBS_GATGAGGAGGACACTG-1	0.0658214	-0.0459759	SM.Bystander	1.5547	1.24965	0.808507	0.808507	2.8437	1.5547	0	0.808507	0	0.808507	0	0	0	1.82492	-0.827913
	PBS_GATGAGGCAATAACGA-1	-0.0543181	-0.063612	SM.Bystander	1.94356	1.7025	0	0	2.43984	1.38424	0	1.38424	0	1.94356	0	0	0	-1.23408	1.79292
	PBS_GATGAGGCAGTAACAA-1	-0.0823985	-0.026949	SM.Bystander	1.59786	0	0	0	1.9335	1.59786	0	0	0	1.08897	0	0	0	1.95388	1.13052
	PBS_GATGAGGGTCGACGCT-1	-0.0341887	-0.0497297	SM.Bystander	2.17401	0.680155	3.153	3.153	3.11049	1.36674	0	0	0	0	0	0	0	-2.38222	0.164437
	PBS_GATGAGGGTTGCATGT-1	0.0134285	-0.0493482	SM.Bystander	2.095	0	2.65556	2.65556	3.27518	0.702065	0.702065	1.39964	0	1.39964	0	0	0	-1.6679	0.748953
	PBS_GATGATCAGGATACAT-1	-0.0430428	-0.0634673	SM.Bystander	1.36013	1.19917	1.36013	1.36013	3.20895	1.19917	0	0	0	0.769498	0.457007	0	0	-5.09853	0.421273
	PBS_GATGATCGTTCGCGTG-1	-0.011886	-0.0501601	SM.Bystander	3.2753	1.19808	0	0	2.07207	0	1.72766	0	0	2.53121	0	0	0	1.96215	-1.2663
	PBS_GATGATCTCAGTAGGG-1	0.0672984	-0.0234073	SM.Bystander	2.11553	2.85712	1.03797	1.03797	1.86725	2.47997	0	0	0	1.03797	0	0	0	2.36241	3.65163
	PBS_GATGCTAAGTAGACCG-1	-0.121072	-0.0695385	SM.Bystander	0.786065	1.0268	0	0	1.94215	1.85259	0	0.786065	0	0	0	0	0	-7.21044	-0.212415
	PBS_GATGCTAAGTCACTAC-1	-0.138826	-0.0627234	SM.Bystander	2.54555	1.40249	0	0	1.52086	2.15909	0	0.929264	0	0	0	0	0	-7.74478	0.246603
	PBS_GATGCTAAGTTCGGTT-1	-0.0478958	-0.0381513	SM.Bystander	2.46847	1.52637	0.788676	0.788676	1.52637	2.24107	0	0	0	1.52637	0	0	0	-2.12248	2.14577
	PBS_GATGCTAGTACTCGTA-1	-0.0780531	-0.0529841	SM.Bystander	1.79039	1.34871	2.3964	2.3964	2.57436	1.34871	0	0	0	0.538313	0	0	0	-3.52204	0.337169
	PBS_GATGCTAGTATCGGTT-1	-0.0496577	-0.0352888	SM.Bystander	2.04056	1.69805	0	0	1.17299	2.49801	0	1.69805	0	2.93668	0	0	0	1.95026	-0.82635
	PBS_GATGCTATCGCAGATT-1	0.0144215	-0.043233	SM.Bystander	3.41875	0	0	0	3.05883	1.87749	0	0	0	1.54573	0	0	0	-0.516443	-0.286921
	PBS_GATGCTATCTAGGCAT-1	0.0193763	-0.0535915	SM.Bystander	2.00771	0	0	0	3.1399	1.32513	0	0.652791	0	0	0	0	0	-2.86117	2.21465
	PBS_GATGGAGAGCTCGCAC-1	-0.0138911	-0.0539922	SM.Bystander	0	0	0	0	3.266	0	0	0	0	0	0	0	0	-1.43371	0.93471
	PBS_GATGGAGCACATCCCT-1	-0.0919562	-0.0422194	SM.Bystander	2.72996	2.88693	1.28256	1.28256	1.28256	1.82644	0	0	0	1.28256	0.834183	0	0	-1.23368	3.01125
	PBS_GATGGAGCATTCTCCG-1	-0.0132739	-0.0566071	SM.Bystander	2.74134	1.1225	0	0	0	0	0	2.74134	0	2.97822	0	0	0	3.20601	-3.12797
	PBS_GATGGAGGTCATGGCC-1	-0.0747216	-0.0260548	SM.Bystander	1.01611	2.28362	1.83853	1.83853	2.59054	1.83853	0	1.01611	0	1.01611	0	0	0	-0.529757	0.769677
	PBS_GATGTTGCAACCTATG-1	-0.0276663	-0.0306555	SM.Bystander	2.68187	1.48231	2.25211	2.25211	2.98148	1.48231	0	0	0	0	0	0	0	-1.66577	4.37708
	PBS_GATGTTGGTCGTGGAA-1	0.0171573	-0.0542187	SM.Bystander	2.91774	1.92179	1.92179	1.92179	2.91774	1.0799	0	0	0	0	0	0	0	1.96831	-0.153495
	PBS_GATGTTGGTGAGACGT-1	-0.0784202	-0.048609	SM.Bystander	0	1.29783	0	0	2.33357	0.846157	0	1.29783	0	1.84414	0	0	0	0.874674	-0.487459
	PBS_GATTCGAAGTCATTGC-1	-0.0323249	-0.080839	SM.Bystander	1.76307	0	0	0	2.24634	1.22823	1.22823	1.22823	0	1.22823	0	0	0	-6.56483	0.576629
	PBS_GATTCGATCAAGATAG-1	-0.0272205	-0.0416926	SM.Bystander	1.7309	1.50059	0	0	2.21157	1.50059	0	0	0	0	0	0	0	-1.54464	1.28083
	PBS_GATTCGATCACCCTTG-1	-0.023445	-0.0563346	SM.Bystander	2.13247	2.63994	1.05044	1.05044	2.63994	1.55135	0	0.657237	0	1.05044	0	0	0	-1.39679	3.68654
	PBS_GATTCTTAGAGCAACC-1	-0.0116873	-0.0475555	SM.Bystander	2.47241	0.573842	2.16914	2.16914	2.75534	1.20154	1.41106	0.573842	0	0	0	0	0	-3.83462	0.396618
	PBS_GATTCTTAGTGCACAG-1	-0.0499199	-0.0452595	SM.Bystander	2.76435	2.71089	1.24649	1.24649	2.65441	1.91431	0	0.975342	0	0.975342	0	0	0	-1.55624	2.27784
	PBS_GATTCTTCAGCCTATA-1	-0.00608254	-0.0272721	SM.Bystander	1.86172	2.85096	1.86172	1.86172	2.95052	2.10977	0	0	0	1.86172	0	0	0	-1.50376	1.85325
	PBS_GATTCTTGTTAGGAGC-1	0.0543962	-0.0592477	SM.Bystander	0.677999	0.677999	1.9198	1.9198	3.3717	1.76638	1.9198	0	0	2.27515	0	0	0	-2.03545	2.12339
	PBS_GATTCTTGTTATGGTC-1	0.0119321	-0.0415891	SM.Bystander	0	2.58465	0	0	2.3218	0	0	0	0	1.40233	0	0	0	-0.733574	3.8614
	PBS_GATTCTTTCTTTCTAG-1	-0.097027	-0.0299122	SM.Bystander	1.25653	1.25653	1.25653	1.25653	1.79615	1.25653	0	0	0	2.60756	0	0	0	2.8583	0.317411
	PBS_GATTGGTAGCTCCACG-1	0.021495	-0.0403432	SM.Bystander	1.59723	0	2.18365	2.18365	3.28112	1.08845	0	0	0	2.18365	0	0	0	-1.73921	4.03534
	PBS_GATTGGTAGGATGTTA-1	0.0261958	-0.0488093	SM.Bystander	1.87953	1.04737	0	0	2.63555	0	0	0	0	0	0	0	0	-0.233572	-2.79418
	PBS_GATTGGTAGTACTGGG-1	0.103631	-0.0551763	SM.Bystander	0	0	1.84826	1.84826	3.3973	0.727427	0	0	0	0.727427	0	0	0	-2.64417	1.88396
	PBS_GATTGGTGTCGAGTGA-1	-0.121658	-0.070986	SM.Bystander	1.94219	0.735339	0	0	1.77289	1.67612	0	0.43379	0	1.15448	0	0	0	-7.71385	-0.0911564
	PBS_GATTTCTTCCGCGAGT-1	-0.00708086	-0.0402184	SM.Bystander	3.26413	1.98641	0.944811	0.944811	1.98641	3.06527	0	0.944811	0	0.944811	0	0	0	-1.33413	3.19526
	PBS_GATTTCTTCTGAGCAT-1	-0.0370294	-0.0619097	SM.Bystander	0	1.03422	0	0	2.61669	1.03422	0	1.03422	0	2.11041	0	0	0	-2.03478	3.77277
	PBS_GCAACATCAGTGTGCC-1	0.0448007	-0.0306205	SM.Bystander	2.38294	0	0	0	2.38294	1.93182	0	1.08767	0	1.59629	0	0	0	1.77287	0.538564
	PBS_GCAACATTCCCGTGAG-1	-0.0894166	-0.063624	SM.Bystander	0	0	0.951786	0.951786	0.951786	2.19184	0	0.951786	0	0.951786	0	0	0	-1.95319	4.56463
	PBS_GCAACATTCCGTACGG-1	0.0182899	-0.0660856	SM.Bystander	1.44084	2.50837	0	0	2.97243	1.44084	0	0	0	0.960163	0	0	0	-2.73045	1.67733
	PBS_GCAACCGAGGTAATCA-1	-0.0827697	-0.0685424	SM.Bystander	0.859284	1.86344	2.05507	2.05507	2.05507	0	0	1.31451	0	2.47585	0	0	0	-1.23382	2.60045
	PBS_GCAACCGAGTCAACAA-1	-0.0954266	-0.0674614	SM.Bystander	1.76133	2.17847	0.790744	0.790744	1.65204	1.38944	0	0.471576	0	0.471576	0	0	0	-7.31441	0.503181
	PBS_GCAACCGTCCTCACCA-1	0.0086588	-0.0546253	SM.Bystander	0	0	0	0	2.18208	1.08728	1.59582	1.08728	0	0	0	0	0	2.6245	-1.17358
	PBS_GCACATAAGATACAGT-1	-0.0457949	-0.0437102	SM.Bystander	2.3911	0.806786	0	0	2.13348	1.97456	1.24743	0.806786	0	1.55225	0	0	0	-0.426589	1.42557
	PBS_GCACATACATTAGGCT-1	-0.12337	-0.0569025	SM.Bystander	2.32501	1.87734	0	0	2.12602	2.86837	0	0	0	0	0	0	0	-0.0685907	3.58339
	PBS_GCACGGTAGAACTGAT-1	-0.0364015	-0.0581126	SM.Bystander	2.57488	1.1058	1.1058	1.1058	2.40768	0	0	0.69854	0	1.1058	0	0	0	-1.76832	1.1878
	PBS_GCACGGTAGGGATGTC-1	-0.0232109	-0.0269225	SM.Bystander	2.63646	2.76997	0	0	2.88773	2.19474	0	0.69175	0	1.78943	0	0	0	-3.3988	3.38332
	PBS_GCACGGTAGTCCGTCG-1	-0.0796216	-0.0331245	SM.Bystander	2.20984	1.76961	0	0	1.44591	0.964261	0	0	0	2.3737	0	0	0	2.1374	-1.60217
	PBS_GCACGGTCATCGGAAG-1	-0.100531	-0.0762054	SM.Bystander	1.46844	1.73686	0	0	1.61163	2.19966	0	0	0	0	0	0	0	-7.39956	0.516477
	PBS_GCACGGTGTATTTCGG-1	-0.0320904	-0.0434396	SM.Bystander	1.82404	2.01437	0	0	3.13925	2.88422	0	1.58875	0	2.31199	0.832564	0	0	-1.36558	3.13757
	PBS_GCACGGTTCATTGGTG-1	-0.14161	-0.0841515	SM.Bystander	0.500535	1.0814	0	0	2.37435	0.500535	0	0.832564	0	1.28049	0	0	0	-5.7413	0.320901
	PBS_GCACGTGAGTACTGTC-1	-0.0690472	-0.0344208	SM.Bystander	2.88408	1.65284	0.87849	0.87849	2.88408	2.38424	0	0.87849	0	0.87849	0	0	0	-1.62954	2.78284
	PBS_GCACGTGCATTCAGGT-1	-0.0983104	-0.0645075	SM.Bystander	3.04262	0	0.746163	0.746163	2.17045	1.69296	0	0	0	1.4648	0	0	0	-2.4498	2.00793
	PBS_GCACGTGGTTTACGAC-1	-0.047532	-0.0531422	SM.Bystander	2.08842	1.74305	0	0	2.81636	1.21116	0	0.944523	0	1.21116	0	0	0	-2.06733	0.807231
	PBS_GCACGTGTCGCACTCT-1	-0.00581247	-0.0368151	SM.Bystander	2.14613	0.920421	0.920421	0.920421	2.5713	0	0	1.39145	0	2.14613	0	0	0	-0.0702575	2.15501
	PBS_GCACTAACAGTCTCTC-1	-0.0551653	-0.0349169	SM.Bystander	2.18874	0.949643	0	0	2.61581	1.42781	0	0.949643	0	0.949643	0	0	0	-0.00510461	1.02525
	PBS_GCACTAAGTAGCTTAC-1	0.00225105	-0.0434013	SM.Bystander	3.09636	3.25643	0	0	3.45682	0	0	1.91091	0	1.57681	0	0	0	0.902358	1.92582
	PBS_GCAGCCAAGTGCAGCA-1	-0.0939705	-0.0435278	SM.Bystander	2.49514	3.20426	0.871475	0.871475	1.32995	1.32995	0	0.871475	0	1.32995	0	0	0	-2.45103	2.8095
	PBS_GCAGCCAAGTTGCATC-1	-0.0154109	-0.0472837	SM.Bystander	0.674768	0.674768	0	0	2.36422	1.57987	0	0	0	1.76094	0	0	0	-1.80362	0.682673
	PBS_GCAGCCACAGGCTTGC-1	-0.0570747	-0.0619044	SM.Bystander	1.4657	1.1695	0	0	1.79107	1.87961	0	0.441535	0	0.980309	0	0	0	-4.42448	1.00337
	PBS_GCAGCTGGTGAGTAAT-1	-0.00563952	-0.0534996	SM.Bystander	0.804867	1.24496	0	0	3.14653	1.54952	0	0	0	0.804867	0	0	0	-0.632644	0.275483
	PBS_GCAGCTGGTGAGTTTC-1	-0.0597421	-0.0516022	SM.Bystander	1.76267	1.53061	0	0	2.36612	1.22788	0	0	0	0.791634	0.791634	0	0	-0.905668	1.8491
	PBS_GCAGGCTGTCCATCTC-1	-0.159537	-0.0585231	SM.Bystander	1.56469	2.14738	1.25869	1.25869	0.815541	0.815541	0	0	0	0	0	0	0	-1.60185	0.333597
	PBS_GCAGGCTTCGTCGGGT-1	-0.0570369	-0.0517744	SM.Bystander	1.80543	1.5711	0	0	3.17269	1.5711	0	0	0	1.80543	0	0	0	-1.45991	1.64385
	PBS_GCAGTTACAGCACAGA-1	-0.0314597	-0.0470389	SM.Bystander	2.67069	1.79902	1.79902	1.79902	2.54699	1.79902	0	0.986278	0	0.986278	0	0	0	-1.81922	4.22185
	PBS_GCAGTTAGTAGGCTCC-1	-0.0177489	-0.0350945	SM.Bystander	2.32014	1.72072	2.88059	2.88059	1.72072	0.928029	0	0.928029	0	0.928029	0	0	0	0.643317	3.76245
	PBS_GCATCTCAGCGAGTCA-1	-0.106451	-0.0360682	SM.Bystander	2.4186	2.00065	1.26907	1.26907	2.29771	2.29771	0	0	0	0	0	0	0	-1.28858	3.16163
	PBS_GCATCTCAGCTGACAG-1	-0.0466146	-0.0281941	SM.Bystander	2.57386	0	4.01681	4.01681	1.61716	2.57386	0	0	0	1.10505	0	0	0	-0.353202	4.74506
	PBS_GCATCTCCATCTAGAC-1	-0.0516412	-0.0510932	SM.Bystander	2.47037	1.37441	2.28831	2.28831	2.98066	1.59676	0	0.685242	0	1.37441	0	0	0	-3.04942	1.97595
	PBS_GCATGATAGTCCGCGT-1	0.0160265	-0.025962	SM.Bystander	2.44351	0	0	0	1.83365	1.50507	0	2.44351	0	2.08056	0	0	0	1.91608	-0.516832
	PBS_GCATGATCATCTCATT-1	0.0621801	-0.0437676	SM.Bystander	2.2152	0	0	0	2.99811	2.2152	0	0	0	0	0	0	0	2.02135	4.09692
	PBS_GCATGATTCGCGTAGC-1	-0.0279886	-0.050874	SM.Bystander	2.19332	2.19332	0	0	2.76847	1.60593	0	0.690954	0	0.690954	0	0	0	-0.954379	2.80483
	PBS_GCATTAGAGACGCAGT-1	-0.015362	-0.0686466	SM.Bystander	2.79726	1.61989	0.963559	0.963559	2.74657	1.76867	0	0.963559	0	0	0	0	0	-2.0365	3.73639
	PBS_GCATTAGAGGGCAAGG-1	-0.0255843	-0.0243736	SM.Bystander	1.39013	0	3.00059	3.00059	1.79602	1.39013	0	0	0	1.61353	0	0	0	-2.69345	3.30899
	PBS_GCATTAGCAAGATTGA-1	-0.115303	-0.0641519	SM.Bystander	1.46608	2.45643	0.510692	0.510692	2.90841	1.84555	0	0	0	0	0	0	0	-7.21056	0.221144
	PBS_GCATTAGCAGGTAGTG-1	-0.00457195	-0.0538403	SM.Bystander	0	0	0	0	1.78128	0	0.972981	0.972981	0	0	0	0	0	0.927837	-3.29293
	PBS_GCATTAGCATAACTCG-1	0.0237782	-0.0536608	SM.Bystander	2.81452	0.886212	0	0	2.09551	2.09551	0.886212	0	0	2.51829	0	0	0	2.14324	-1.0882
	PBS_GCATTAGGTAGTCTTG-1	-0.015736	-0.00739841	SM.Bystander	3.00497	1.66079	2.89336	2.89336	2.45605	2.00083	0	0	0	0	0	0	0	-1.49367	4.34006
	PBS_GCCAACGGTCAGGTGA-1	-0.0104356	-0.0257716	SM.Bystander	1.06735	2.26015	0	0	2.95088	1.75253	0	0.669794	0	1.35106	0	0	0	-1.36727	0.893405
	PBS_GCCAACGTCTTAGCCC-1	-0.0181331	-0.0364901	SM.Bystander	3.07784	1.77042	0	0	3.28034	1.77042	0	1.2345	0	1.77042	0	0	0	2.00633	-0.510494
	PBS_GCCAGCAAGAGCAGCT-1	0.0284638	-0.0332558	SM.Bystander	1.51871	1.51871	3.18557	3.18557	3.60178	1.51871	1.02359	0	0	1.84838	0	0	0	0.725237	0.265476
	PBS_GCCAGCAAGTGTTGTC-1	0.077475	-0.0327165	SM.Bystander	0	0	0.925264	0.925264	2.95857	2.57872	0	1.3975	0	0.925264	0	0	0	1.1823	0.515276
	PBS_GCCAGCACATCACAGT-1	-0.0708456	-0.0297591	SM.Bystander	1.96672	2.88507	3.18022	3.18022	2.4645	1.96672	0	0.930906	0	0.930906	0	0	0	-0.566923	4.27748
	PBS_GCCAGCATCAACTGGT-1	0.0319909	-0.0694561	SM.Bystander	2.52833	0	0	0	2.16198	1.57778	0.824787	1.27054	0	0.824787	0	0	0	2.51467	-1.64789
	PBS_GCCAGCATCTTAGGAC-1	-0.00260407	-0.0244005	SM.Bystander	2.91646	3.01639	3.73234	3.73234	2.80542	2.37106	0	0	0	0	0	0	0	0.0662562	5.57956
	PBS_GCCAGGTAGCCACCGT-1	-0.0484797	-0.0324469	SM.Bystander	3.05057	0.984805	0	0	2.04241	1.79706	0	0	0	2.04241	0	0	0	0.793961	2.54118
	PBS_GCCAGGTGTGGATCAG-1	-0.048285	-0.0533986	SM.Bystander	1.54443	2.12472	1.32547	1.32547	2.63178	1.04473	0	0	0	0	0	0	0	-2.36354	2.31659
	PBS_GCCAGTGAGCAGTACG-1	-0.0909055	-0.046862	SM.Bystander	2.55085	1.37485	2.38401	2.38401	3.28112	0	0	0.685535	0	0	0	0	0	-5.82688	0.452832
	PBS_GCCAGTGCAGCACGAA-1	-0.016542	-0.0724943	SM.Bystander	1.28848	1.08871	1.28848	1.28848	3.54089	1.08871	0	0.504897	0	0.838817	0	0	0	-3.99875	0.433297
	PBS_GCCAGTGCATAGGAGC-1	-0.0621411	-0.0496854	SM.Bystander	0	2.52668	3.39383	3.39383	2.95632	1.75728	0	0	0	0	0	0	0	-2.22259	0.910198
	PBS_GCCAGTGGTCCGATCG-1	-0.0256683	-0.030398	SM.Bystander	1.9286	0.985804	0	0	2.61005	2.24069	0	0	0	0	0	0	0	2.55386	4.08052
	PBS_GCCAGTGGTGAGGCAT-1	0.00804639	-0.0273636	SM.Bystander	2.91293	2.35106	1.99213	1.99213	2.61464	2.9954	0	0.948866	0	1.74891	0	0	0	-0.103045	3.14025
	PBS_GCCATGGGTGGTAACG-1	0.0221317	-0.0527502	SM.Bystander	2.36809	0	0.792824	0.792824	1.22942	2.66067	0.792824	0	0	1.22942	0	0	0	1.94656	0.212465
	PBS_GCCATTCAGATGCTGG-1	-0.0990718	-0.036142	SM.Bystander	0.962158	2.74445	0	0	1.76679	2.01081	0	0	0	2.01081	0	0	0	-0.539239	-1.4317
	PBS_GCCATTCAGTCTCGTA-1	-0.0572639	-0.0424213	SM.Bystander	2.30623	1.47903	2.94827	2.94827	2.30623	2.05122	0	0	0	0.755916	0	0	0	-1.70648	1.61176
	PBS_GCCATTCCACACCTGG-1	-0.045569	-0.0344688	SM.Bystander	1.50113	0	0	0	2.27386	1.00919	1.00919	0	0	2.43888	0	0	0	1.82113	1.54749
	PBS_GCCATTCGTCGCATTA-1	0.0101326	-0.0520751	SM.Bystander	1.97818	0	0	0	2.89764	0	0	0	0	1.97818	0	0	0	-3.34824	3.20014
	PBS_GCCATTCTCCGTGACG-1	0.0172869	-0.0682812	SM.Bystander	1.05341	0	0	0	2.5018	1.05341	0	1.55495	0	1.05341	0	0	0	2.66592	-0.929459
	PBS_GCCATTCTCGTGCGAC-1	-0.0660752	-0.0750144	SM.Bystander	1.6993	0.797109	2.11802	2.11802	2.72281	2.06792	0	0.594842	0	0	0	0	0	-6.70636	0.0205367
	PBS_GCCCAGAGTTACGTAC-1	-0.03416	-0.0619021	SM.Bystander	1.93413	1.5473	0	0	2.55226	1.376	0	0.90806	0	1.5473	0	0	0	-3.57664	0.36662
	PBS_GCCCAGAGTTCAAACC-1	-0.084952	-0.0769879	SM.Bystander	2.84809	0	1.15288	1.15288	1.15288	1.44715	0	1.44715	0	1.67422	0	0	0	-3.33277	3.45959
	PBS_GCCCAGATCACCACAA-1	0.0171098	-0.0591262	SM.Bystander	1.80671	1.26559	0	0	2.52199	0.820919	0	0.820919	0	2.15589	0	0	0	-2.02008	2.45222
	PBS_GCCCAGATCGTCAGAT-1	0.0199675	-0.0766968	SM.Bystander	1.52675	0	1.2244	1.2244	2.46891	2.36165	0.788938	0.788938	0	1.94666	0.788938	0	0	-3.14056	2.32235
	PBS_GCCCAGATCGTGCTCT-1	-0.0809195	-0.0613983	SM.Bystander	2.55925	0.556972	1.17438	1.17438	1.94061	2.04231	0	0	0	0	0	0	0	-7.54617	-0.0864918
	PBS_GCCCGAAAGCACGTCC-1	-0.0589556	-0.065479	SM.Bystander	0	0	0	0	2.16292	1.16284	0	0.741702	0	0.741702	0	0	0	-0.643731	1.10597
	PBS_GCCCGAATCATTACGG-1	-0.0710834	-0.0491081	SM.Bystander	2.30877	2.44862	0.920421	0.920421	1.71038	1.71038	0	1.71038	0	0.920421	0	0	0	1.42205	0.937133
[truncated: 7,214 more rows]

## Sheet: Extended Data Figure 2g
Extended Data Figure 2g		CELLTYPE	TCM	TRM
	PBS_AAACCCACACGAGGAT-1	P14.Bystander	0.108344	-0.0379681
	PBS_AAACCCAGTACGAAAT-1	P14.Bystander	0.0650835	0.0701156
	PBS_AAACCCAGTTCTAAGC-1	P14.Bystander	0.0994937	0.030472
	PBS_AAACGAACATAATCCG-1	P14.Bystander	0.133988	-0.034811
	PBS_AAACGAATCTTGGTGA-1	P14.Bystander	0.122632	0.0357342
	PBS_AAACGCTGTCGTTGCG-1	P14.Bystander	0.0830219	0.0140533
	PBS_AAACGCTGTCTGCAAT-1	P14.Bystander	0.136478	0.194103
	PBS_AAACGCTGTGGGCTTC-1	P14.Bystander	0.115751	0.0171432
	PBS_AAACGCTGTGTTATCG-1	P14.Bystander	0.0797397	0.0200443
	PBS_AAACGCTTCTGCAGCG-1	P14.Bystander	0.0893953	-0.039863
	PBS_AAAGAACAGGGCATGT-1	P14.Bystander	0.106807	0.0335811
	PBS_AAAGAACAGTCTTCGA-1	P14.Bystander	0.0757007	-0.178086
	PBS_AAAGAACCAGAGGTAC-1	P14.Bystander	0.149485	0.0208369
	PBS_AAAGAACCAGTTAAAG-1	P14.Bystander	0.12785	-0.00889671
	PBS_AAAGAACCATGATAGA-1	P14.Bystander	0.106627	-0.0666526
	PBS_AAAGAACGTCCCTGTT-1	P14.Bystander	0.149377	0.00205709
	PBS_AAAGGATAGCTGGAGT-1	P14.Bystander	0.119569	-0.099078
	PBS_AAAGGATAGGCGAAGG-1	P14.Bystander	0.14959	0.0675011
	PBS_AAAGGATAGTCTGCAT-1	P14.Bystander	0.173775	0.065658
	PBS_AAAGGATAGTTACGGG-1	P14.Bystander	0.120156	-0.0330595
	PBS_AAAGGATCACTCACTC-1	P14.Bystander	0.0428551	-0.0056875
	PBS_AAAGGATGTTCTTCAT-1	P14.Bystander	0.136985	-0.0552624
	PBS_AAAGGGCAGGTGCCTC-1	P14.Bystander	0.158822	0.140407
	PBS_AAAGGGCAGTACAGAT-1	P14.Bystander	0.166309	0.0334181
	PBS_AAAGGGCAGTTGCGAG-1	P14.Bystander	0.0962673	0.0196301
	PBS_AAAGGGCTCCAACCAA-1	P14.Bystander	0.0997974	-0.0718272
	PBS_AAAGGTACACCCTCTA-1	P14.Bystander	0.182279	-0.0415655
	PBS_AAAGGTAGTCCTCAGG-1	P14.Bystander	0.0905884	-0.0572956
	PBS_AAAGGTAGTGGAGGTT-1	P14.Bystander	0.202438	0.0651108
	PBS_AAAGGTAGTTTCGTGA-1	P14.Bystander	0.0737086	0.0335618
	PBS_AAAGTCCAGATGTTAG-1	P14.Bystander	0.0958624	0.0237473
	PBS_AAAGTCCAGTTGCTGT-1	P14.Bystander	0.108226	-0.0675467
	PBS_AAAGTCCCACTTGAGT-1	P14.Bystander	0.11276	-0.0376731
	PBS_AAAGTCCTCCGATGCG-1	P14.Bystander	0.11897	0.0827374
	PBS_AAAGTGAGTCTTGAGT-1	P14.Bystander	0.14518	-0.0185044
	PBS_AAAGTGATCGCATGAT-1	P14.Bystander	0.119194	-0.0955029
	PBS_AAATGGAAGGATAATC-1	P14.Bystander	0.11632	0.0382554
	PBS_AAATGGAGTTTACTTC-1	P14.Bystander	0.116179	0.0108499
	PBS_AAATGGATCGCGTAGC-1	P14.Bystander	0.13169	-0.0435842
	PBS_AACAAAGTCGGTATGT-1	P14.Bystander	0.0667601	0.149597
	PBS_AACAACCCAATTGGTC-1	P14.Bystander	0.149182	-0.0534686
	PBS_AACAACCCATACAGCT-1	P14.Bystander	0.149492	-0.017544
	PBS_AACAACCGTGGACTAG-1	P14.Bystander	0.150369	0.0624093
	PBS_AACAAGATCTCCGTGT-1	P14.Bystander	0.119146	-0.074396
	PBS_AACAAGATCTGGGTCG-1	P14.Bystander	0.123589	-0.070255
	PBS_AACACACCATCGATAC-1	P14.Bystander	0.0792223	0.0190393
	PBS_AACACACCATGACTCA-1	P14.Bystander	0.112509	0.117983
	PBS_AACACACCATGCCATA-1	P14.Bystander	0.103158	-0.0937476
	PBS_AACAGGGAGCTCATAC-1	P14.Bystander	0.197419	0.0248424
	PBS_AACAGGGAGGATATAC-1	P14.Bystander	0.161771	0.0980445
	PBS_AACAGGGCAGCGCGTT-1	P14.Bystander	0.123728	-0.0733657
	PBS_AACAGGGGTGTTGCCG-1	P14.Bystander	0.147097	-0.0149882
	PBS_AACCAACAGCACCGAA-1	P14.Bystander	0.172923	-0.0161429
	PBS_AACCAACAGGTGATAT-1	P14.Bystander	0.11284	0.104519
	PBS_AACCAACCACTTGAGT-1	P14.Bystander	0.118639	0.00108597
	PBS_AACCAACGTCGACTGC-1	P14.Bystander	0.0985635	-0.0586621
	PBS_AACCAACTCCGTTTCG-1	P14.Bystander	0.16072	0.053971
	PBS_AACCAACTCGGCTTGG-1	P14.Bystander	0.0785373	-0.0443877
	PBS_AACCACATCGAAGCAG-1	P14.Bystander	0.169728	0.066199
	PBS_AACCATGCAACCCGCA-1	P14.Bystander	0.0874652	-0.0890975
	PBS_AACCATGCAACTGCCG-1	P14.Bystander	0.162169	0.0615407
	PBS_AACCATGGTTTCCATT-1	P14.Bystander	0.137787	0.0233361
	PBS_AACCATGTCGCTGATA-1	P14.Bystander	0.124527	0.0566087
	PBS_AACCCAAAGTCCGTCG-1	P14.Bystander	0.120587	0.00640989
	PBS_AACCCAACACAGTATC-1	P14.Bystander	0.114417	0.0447434
	PBS_AACCCAACACGTCATA-1	P14.Bystander	0.134739	-0.0386602
	PBS_AACCCAACATGACACT-1	P14.Bystander	0.0990546	-0.0897789
	PBS_AACCCAAGTCTTTATC-1	P14.Bystander	0.129737	-0.0461196
	PBS_AACCCAATCAGTAGGG-1	P14.Bystander	0.0756235	-0.0483495
	PBS_AACCCAATCTGTCGCT-1	P14.Bystander	0.138489	0.103407
	PBS_AACCTGAAGGCTAGCA-1	P14.Bystander	0.15131	0.0639164
	PBS_AACCTGAAGTCGAAGC-1	P14.Bystander	0.111866	-0.0349707
	PBS_AACCTGACATCCTATT-1	P14.Bystander	0.166337	0.0658448
	PBS_AACCTGATCGAGATGG-1	P14.Bystander	0.0724753	0.0695698
	PBS_AACCTTTAGAAACTGT-1	P14.Bystander	0.116189	-0.0410366
	PBS_AACCTTTAGCCTTCTC-1	P14.Bystander	0.146425	0.107458
	PBS_AACCTTTAGTGATTCC-1	P14.Bystander	0.0951379	-0.00203608
	PBS_AACCTTTCACCGGAAA-1	P14.Bystander	0.0384585	-0.0318527
	PBS_AACCTTTCATGTCTAG-1	P14.Bystander	0.130681	0.0255192
	PBS_AACCTTTTCCGTTTCG-1	P14.Bystander	0.142797	0.0221394
	PBS_AACGAAACAGTCAGAG-1	P14.Bystander	0.154978	0.00723832
	PBS_AACGAAATCTCTTCAA-1	P14.Bystander	0.270232	-0.166179
	PBS_AACGAAATCTGTCGTC-1	P14.Bystander	0.163469	0.00463134
	PBS_AACGGGAAGAAAGTCT-1	P14.Bystander	0.173975	0.118572
	PBS_AACGGGACATCATCCC-1	P14.Bystander	0.136931	-0.0433026
	PBS_AACGGGACATGAAGCG-1	P14.Bystander	0.1575	0.0188067
	PBS_AACGGGACATTGAGGG-1	P14.Bystander	0.159366	0.0605498
	PBS_AACGGGAGTCACTCAA-1	P14.Bystander	0.163971	-0.0674349
	PBS_AACGGGAGTCGGAAAC-1	P14.Bystander	0.128975	0.00331054
	PBS_AACGGGAGTTCATCTT-1	P14.Bystander	0.118749	0.0152801
	PBS_AACGGGATCCACAAGT-1	P14.Bystander	0.0922532	-0.0434553
	PBS_AACGTCAAGCTACTGT-1	P14.Bystander	0.130431	0.00356507
	PBS_AACGTCATCTTCGATT-1	P14.Bystander	0.0810781	-0.0181741
	PBS_AACTTCTAGGGACAGG-1	P14.Bystander	0.156479	0.147395
	PBS_AACTTCTCAGAGTGTG-1	P14.Bystander	0.171875	-0.00914772
	PBS_AACTTCTTCGTAACCA-1	P14.Bystander	0.151239	0.00595026
	PBS_AAGAACAAGCTTTCTT-1	P14.Bystander	0.104916	0.05776
	PBS_AAGAACAAGTCATTGC-1	P14.Bystander	0.109703	0.0398406
	PBS_AAGAACAAGTGAGGCT-1	P14.Bystander	0.174599	0.116728
	PBS_AAGAACACACTTGAAC-1	P14.Bystander	0.158083	0.0212348
	PBS_AAGAACACAGACACCC-1	P14.Bystander	0.197199	-0.0333633
	PBS_AAGAACAGTCGCACAC-1	P14.Bystander	0.0791644	-0.0295634
	PBS_AAGAACATCGAGTTGT-1	P14.Bystander	0.16446	0.0997315
	PBS_AAGACAATCTACACAG-1	P14.Bystander	0.159973	-0.0304152
	PBS_AAGACTCAGGCCTTCG-1	P14.Bystander	0.134756	0.0313404
	PBS_AAGACTCCAGGCTATT-1	P14.Bystander	0.205518	-0.00636216
	PBS_AAGACTCGTATCGTGT-1	P14.Bystander	0.0740155	-0.0846108
	PBS_AAGACTCTCCGCTTAC-1	P14.Bystander	0.178138	0.002984
	PBS_AAGATAGCAACGGGTA-1	P14.Bystander	0.160304	0.00625079
	PBS_AAGATAGCATATGGCT-1	P14.Bystander	0.124567	-0.0546007
	PBS_AAGCATCAGGTCATTC-1	P14.Bystander	0.0879296	-0.0919424
	PBS_AAGCATCTCGGCTGAC-1	P14.Bystander	0.193138	-0.018317
	PBS_AAGCCATAGCAGCACA-1	P14.Bystander	0.0875958	0.0942495
	PBS_AAGCCATAGTGAACAT-1	P14.Bystander	0.144978	0.0201033
	PBS_AAGCCATCAAGGGCAT-1	P14.Bystander	0.0567181	-0.00541104
	PBS_AAGCGAGAGCCACCGT-1	P14.Bystander	0.124242	-0.0409248
	PBS_AAGCGAGAGGTGCAGT-1	P14.Bystander	0.11969	-0.015888
	PBS_AAGCGAGCATGGTACT-1	P14.Bystander	0.201768	-0.0226886
	PBS_AAGCGAGGTGCATACT-1	P14.Bystander	0.110293	0.170523
	PBS_AAGCGAGTCTATCCAT-1	P14.Bystander	0.105858	-0.0941777
	PBS_AAGCGTTCACTGTCGG-1	P14.Bystander	0.208283	0.00903743
	PBS_AAGCGTTCAGAGGACT-1	P14.Bystander	0.15056	0.0282204
	PBS_AAGCGTTCATGCAGCC-1	P14.Bystander	0.147286	0.0225156
	PBS_AAGCGTTGTAACATCC-1	P14.Bystander	0.171056	-0.00179502
	PBS_AAGCGTTGTTGGTGTT-1	P14.Bystander	0.129855	-0.0122682
	PBS_AAGCGTTTCGCACGGT-1	P14.Bystander	0.0735555	-0.0329939
	PBS_AAGCGTTTCTACTATC-1	P14.Bystander	0.137286	-0.0650468
	PBS_AAGGAATAGCCAAGTG-1	P14.Bystander	0.0891857	-0.0523547
	PBS_AAGGAATAGCGCTGCT-1	P14.Bystander	0.100721	-0.041266
	PBS_AAGGAATCAAATGCTC-1	P14.Bystander	0.0588859	-0.0375772
	PBS_AAGGAATCAATGACCT-1	P14.Bystander	0.146682	-0.041689
	PBS_AAGGAATCACTTGTGA-1	P14.Bystander	0.120848	-0.0444633
	PBS_AAGGAATCAGTTCACA-1	P14.Bystander	0.146575	0.12513
	PBS_AAGGAATTCAGGAAAT-1	P14.Bystander	0.139075	-0.0163141
	PBS_AAGGAATTCTCGAACA-1	P14.Bystander	0.117432	0.135071
	PBS_AAGGAATTCTTCCCGA-1	P14.Bystander	0.106791	0.036016
	PBS_AAGGTAAGTATCTTCT-1	P14.Bystander	0.113899	0.0938459
	PBS_AAGGTAAGTCGCAGTC-1	P14.Bystander	0.135714	0.0264071
	PBS_AAGGTAATCGGACTTA-1	P14.Bystander	0.0960341	0.000288
	PBS_AAGTCGTGTGGTCTCG-1	P14.Bystander	0.107221	0.113169
	PBS_AAGTCGTTCGAAGTGG-1	P14.Bystander	0.213758	0.029756
	PBS_AAGTCGTTCTCGGGAC-1	P14.Bystander	0.152205	-0.0505538
	PBS_AAGTGAACAAGAATAC-1	P14.Bystander	0.068995	-0.0759184
	PBS_AAGTGAACAAGACGAC-1	P14.Bystander	0.124455	-0.0778237
	PBS_AAGTGAACACTCACTC-1	P14.Bystander	0.13669	0.0400833
	PBS_AAGTGAAGTAGCGAGT-1	P14.Bystander	0.0768761	-0.0368227
	PBS_AAGTTCGCATCGATCA-1	P14.Bystander	0.0883035	-0.056469
	PBS_AAGTTCGGTTTACCTT-1	P14.Bystander	0.145904	0.0176484
	PBS_AAGTTCGGTTTGGGTT-1	P14.Bystander	0.132083	0.0200524
	PBS_AATAGAGAGGGAGGCA-1	P14.Bystander	0.103972	0.021073
	PBS_AATAGAGGTTTAGTCG-1	P14.Bystander	0.142031	-0.0518925
	PBS_AATCACGAGGGCTTCC-1	P14.Bystander	0.118773	0.0456986
	PBS_AATCACGCAAGCTGTT-1	P14.Bystander	0.0956594	-0.0525938
	PBS_AATCACGGTCTACACA-1	P14.Bystander	0.148738	-0.0328925
	PBS_AATCACGGTTTCCATT-1	P14.Bystander	0.0988643	0.0730946
	PBS_AATCACGTCATTGCCC-1	P14.Bystander	0.147043	-0.0188254
	PBS_AATCACGTCTCTTCAA-1	P14.Bystander	0.0786596	0.060432
	PBS_AATCGACGTACCCACG-1	P14.Bystander	0.127077	0.0320757
	PBS_AATCGACGTCGGCTAC-1	P14.Bystander	0.0985972	-0.0875577
	PBS_AATCGTGGTGGACAGT-1	P14.Bystander	0.121963	-0.0246484
	PBS_AATGACCAGCCGATAG-1	P14.Bystander	0.0965384	-0.0289005
	PBS_AATGACCCATGACGTT-1	P14.Bystander	0.173323	-0.0571121
	PBS_AATGACCGTCAGGCAA-1	P14.Bystander	0.080152	-0.135985
	PBS_AATGACCTCAAGAGGC-1	P14.Bystander	0.169123	-0.0624977
	PBS_AATGACCTCACACCGG-1	P14.Bystander	0.108761	0.119484
	PBS_AATGCCAGTGACACAG-1	P14.Bystander	0.0943295	-0.0576649
	PBS_AATGCCATCCATACAG-1	P14.Bystander	0.109	0.122075
	PBS_AATGCCATCTTCCAGC-1	P14.Bystander	0.173805	-0.00831564
	PBS_AATGGAATCGGTCTGG-1	P14.Bystander	0.193119	0.0636285
	PBS_AATGGCTAGACATCCT-1	P14.Bystander	0.1019	-0.0128275
	PBS_AATGGCTCACTGCGAC-1	P14.Bystander	0.203706	-0.0864831
	PBS_AATGGCTCAGCAGTAG-1	P14.Bystander	0.142737	0.0456608
	PBS_AATGGCTGTCACCGAC-1	P14.Bystander	0.0911921	0.140232
	PBS_AATTTCCAGCACAAAT-1	P14.Bystander	0.158386	0.124818
	PBS_AATTTCCAGCCTAGGA-1	P14.Bystander	0.0947653	0.165951
	PBS_AATTTCCCATAGATCC-1	P14.Bystander	0.132912	-0.0272116
	PBS_ACAAAGACATAGGCGA-1	P14.Bystander	0.10103	0.0954221
	PBS_ACAAAGAGTACCTAAC-1	P14.Bystander	0.102103	-0.0293559
	PBS_ACAAAGAGTGTTCAGT-1	P14.Bystander	0.132839	0.0571158
	PBS_ACAACCAGTGTTCATG-1	P14.Bystander	0.134207	0.0367401
	PBS_ACAAGCTAGTGCAGCA-1	P14.Bystander	0.0926081	0.00651986
	PBS_ACAAGCTGTAGTGATA-1	P14.Bystander	0.117014	0.00513725
	PBS_ACACAGTTCTCCGCAT-1	P14.Bystander	0.0646309	0.116373
	PBS_ACACCAAGTGATATAG-1	P14.Bystander	0.114577	0.0365612
	PBS_ACACGCGAGAATTTGG-1	P14.Bystander	0.0776821	-0.0577366
	PBS_ACACGCGGTACCGGCT-1	P14.Bystander	0.0676451	0.0132395
	PBS_ACACGCGGTCTCGCGA-1	P14.Bystander	0.0758227	0.0634555
	PBS_ACACGCGGTCTTGGTA-1	P14.Bystander	0.198045	0.0170113
	PBS_ACACTGAAGCTGTTAC-1	P14.Bystander	0.136437	-0.0573772
	PBS_ACACTGAAGGGTAGCT-1	P14.Bystander	0.121576	-0.0283276
	PBS_ACACTGATCTGGAGAG-1	P14.Bystander	0.102628	0.0328054
	PBS_ACAGAAAAGCGTACAG-1	P14.Bystander	0.12733	0.108326
	PBS_ACAGAAAGTACTGCGC-1	P14.Bystander	0.116009	-0.108243
	PBS_ACAGAAAGTGTCCCTT-1	P14.Bystander	0.0982536	-0.0961998
	PBS_ACAGCCGAGGATTACA-1	P14.Bystander	0.172531	-0.0629628
	PBS_ACAGCCGAGTGTTCAC-1	P14.Bystander	0.0965056	-0.0870097
	PBS_ACAGCCGCAATACAGA-1	P14.Bystander	0.192691	-0.00304506
	PBS_ACAGCCGCAGTTACCA-1	P14.Bystander	0.0885547	0.0690063
	PBS_ACAGCCGCATGACGGA-1	P14.Bystander	0.10527	0.0331241
	PBS_ACAGCCGGTTAGGACG-1	P14.Bystander	0.105677	0.0102832
	PBS_ACAGCCGTCACGTAGT-1	P14.Bystander	0.133041	0.0360237
	PBS_ACAGGGAAGAATACAC-1	P14.Bystander	0.118155	-0.0166476
	PBS_ACAGGGAAGTCTGGTT-1	P14.Bystander	0.142848	-0.0436493
	PBS_ACATCCCAGAGCACTG-1	P14.Bystander	0.121731	0.00624014
	PBS_ACATCCCAGAGTCACG-1	P14.Bystander	0.0869884	-0.0507121
	PBS_ACATCCCAGCGTTCAT-1	P14.Bystander	0.130257	0.0387337
	PBS_ACATCCCTCAAAGACA-1	P14.Bystander	0.117953	-0.0405078
	PBS_ACATCCCTCTTGCAAG-1	P14.Bystander	0.11378	0.0795377
	PBS_ACATCGAAGAATACAC-1	P14.Bystander	0.143096	-0.0222966
	PBS_ACATCGAAGGCTTAGG-1	P14.Bystander	0.0813172	-0.0470866
	PBS_ACATCGAAGGGCTAAC-1	P14.Bystander	0.132801	0.00671243
	PBS_ACATGCACACATCCCT-1	P14.Bystander	0.134433	-0.00555892
	PBS_ACATGCATCCCATAGA-1	P14.Bystander	0.141125	0.163647
	PBS_ACATTTCAGCGAGAAA-1	P14.Bystander	0.147962	-0.0346271
	PBS_ACATTTCCAGAAGCGT-1	P14.Bystander	0.152235	-0.0510818
	PBS_ACATTTCCATCACAGT-1	P14.Bystander	0.147004	-0.0071106
	PBS_ACATTTCGTTACCTTT-1	P14.Bystander	0.099216	-0.0287805
	PBS_ACATTTCTCCATTTGT-1	P14.Bystander	0.15062	-0.0501822
	PBS_ACCAAACAGAGCTGCA-1	P14.Bystander	0.0789565	0.00274
	PBS_ACCAAACAGATCGGTG-1	P14.Bystander	0.146906	-0.0456347
	PBS_ACCAAACTCCGCACGA-1	P14.Bystander	0.230027	0.0922369
	PBS_ACCAACAAGCGTGCCT-1	P14.Bystander	0.156659	-0.0581147
	PBS_ACCAACAAGGGTCACA-1	P14.Bystander	0.0806435	-0.0250159
	PBS_ACCAACAGTGCAATAA-1	P14.Bystander	0.14908	-0.0533947
	PBS_ACCACAAAGGAATGTT-1	P14.Bystander	0.116252	-0.040959
	PBS_ACCACAATCATACGGT-1	P14.Bystander	0.117077	-0.0119116
	PBS_ACCACAATCCACACAA-1	P14.Bystander	0.121914	-0.0771675
	PBS_ACCATTTAGCGACTGA-1	P14.Bystander	0.106561	0.0163357
	PBS_ACCATTTCATGTGGCC-1	P14.Bystander	0.141477	-0.0388888
	PBS_ACCATTTGTCGAGTTT-1	P14.Bystander	0.135307	-0.0352779
	PBS_ACCATTTTCGTGTCAA-1	P14.Bystander	0.0726022	0.0280728
	PBS_ACCATTTTCTAGCCAA-1	P14.Bystander	0.158754	0.0256978
	PBS_ACCCAAAAGATCACCT-1	P14.Bystander	0.132311	-0.0427201
	PBS_ACCCAAAAGGGTCACA-1	P14.Bystander	0.073814	-0.0531268
	PBS_ACCCAAAGTAAGAACT-1	P14.Bystander	0.130752	-0.0143277
	PBS_ACCCAAAGTAGCGTCC-1	P14.Bystander	0.185997	0.0276601
	PBS_ACCCAAAGTATCGCTA-1	P14.Bystander	0.0824745	0.00315314
	PBS_ACCCAAAGTCGCACAC-1	P14.Bystander	0.130573	0.0244533
	PBS_ACCCAAAGTGATGTAA-1	P14.Bystander	0.0903783	-0.0158822
	PBS_ACCCAAAGTTCGTGCG-1	P14.Bystander	0.118304	-0.0709801
	PBS_ACCCAAATCCTCTAGC-1	P14.Bystander	0.152029	0.0184313
	PBS_ACCCTTGAGATACAGT-1	P14.Bystander	0.12621	-0.0653547
	PBS_ACCCTTGAGGTAGTCG-1	P14.Bystander	0.122009	-0.021644
	PBS_ACCGTTCAGACAACAT-1	P14.Bystander	0.160967	-0.0085864
	PBS_ACCGTTCAGGTCGAGT-1	P14.Bystander	0.124408	0.0513496
	PBS_ACCGTTCCAATTTCTC-1	P14.Bystander	0.161128	0.013691
	PBS_ACCGTTCCAGGCAATG-1	P14.Bystander	0.100013	-0.0101458
	PBS_ACCGTTCGTATTTCTC-1	P14.Bystander	0.166668	-0.152826
	PBS_ACCTACCAGGCATCAG-1	P14.Bystander	0.111388	0.0345159
	PBS_ACCTACCCATCCAATG-1	P14.Bystander	0.117095	0.0933751
	PBS_ACCTACCGTCAAGCCC-1	P14.Bystander	0.191926	0.0785079
	PBS_ACCTACCGTGAGTAGC-1	P14.Bystander	0.0982586	-0.0101732
	PBS_ACCTACCGTTAGAAGT-1	P14.Bystander	0.112845	0.0109853
	PBS_ACCTACCTCCGAAATC-1	P14.Bystander	0.189059	0.0541958
	PBS_ACCTGAACACGTCTCT-1	P14.Bystander	0.15365	-0.0396237
	PBS_ACCTGAATCATGTCTT-1	P14.Bystander	0.115119	0.0653067
	PBS_ACCTGAATCCTATTGT-1	P14.Bystander	0.0989109	0.00601981
	PBS_ACCTGAATCTTCGTGC-1	P14.Bystander	0.145858	0.0423133
	PBS_ACCTGTCCACGTACTA-1	P14.Bystander	0.140709	0.0587255
	PBS_ACCTGTCGTCCTCATC-1	P14.Bystander	0.140097	-0.0342879
	PBS_ACCTGTCTCAACACGT-1	P14.Bystander	0.116093	-0.038552
	PBS_ACCTGTCTCCATTGGA-1	P14.Bystander	0.0777057	0.0674244
	PBS_ACCTGTCTCTAGACAC-1	P14.Bystander	0.095194	0.00428455
	PBS_ACGATCACACTGGCCA-1	P14.Bystander	0.202058	-0.0470649
	PBS_ACGATCATCCGAGTGC-1	P14.Bystander	0.141237	0.0163687
	PBS_ACGATCATCTGGCCGA-1	P14.Bystander	0.117984	0.0286242
	PBS_ACGATGTAGAGCATAT-1	P14.Bystander	0.111874	-0.064002
	PBS_ACGATGTTCCCTAGGG-1	P14.Bystander	0.119193	-0.00313499
	PBS_ACGCACGAGAGCCGAT-1	P14.Bystander	0.120019	0.0475747
	PBS_ACGCACGAGTTAACAG-1	P14.Bystander	0.0942354	-0.0752195
	PBS_ACGCACGGTACACGCC-1	P14.Bystander	0.147678	0.0950656
	PBS_ACGCACGGTGGAAATT-1	P14.Bystander	0.135964	0.0223209
	PBS_ACGGAAGAGGGAGTGG-1	P14.Bystander	0.140166	-0.0834977
	PBS_ACGGAAGGTTCAGCTA-1	P14.Bystander	0.117976	-0.0712122
	PBS_ACGGAAGTCAAGCGTT-1	P14.Bystander	0.160131	0.126107
	PBS_ACGGGTCGTGATGTAA-1	P14.Bystander	0.105799	-0.0721053
	PBS_ACGGGTCGTTAACAGA-1	P14.Bystander	0.134241	-0.0502975
	PBS_ACGGGTCTCGTTCTCG-1	P14.Bystander	0.15825	-0.130215
	PBS_ACGGTCGCACCCTAGG-1	P14.Bystander	0.0916197	-0.0778418
	PBS_ACGGTCGCAGGACTTT-1	P14.Bystander	0.14408	-0.0592021
	PBS_ACGGTTAAGAGACAAG-1	P14.Bystander	0.132884	0.0583604
	PBS_ACGGTTAAGAGTGACC-1	P14.Bystander	0.138459	-0.0498998
	PBS_ACGGTTACACAGCTTA-1	P14.Bystander	0.137905	0.16856
	PBS_ACGGTTAGTACACGCC-1	P14.Bystander	0.124909	-0.0115532
	PBS_ACGGTTATCATGCCGG-1	P14.Bystander	0.13782	-0.0488497
	PBS_ACGGTTATCGCAGTGC-1	P14.Bystander	0.174643	0.101101
	PBS_ACGGTTATCTTCACAT-1	P14.Bystander	-0.0100182	0.170732
	PBS_ACGTAACAGGGACCAT-1	P14.Bystander	0.12726	-0.0490533
	PBS_ACGTAACTCCGAGAAG-1	P14.Bystander	0.148972	0.0945462
	PBS_ACGTAACTCCTAGCGG-1	P14.Bystander	0.22543	0.10055
	PBS_ACGTACACACCAAAGG-1	P14.Bystander	0.105406	-0.0251764
	PBS_ACGTACACAGGTATGG-1	P14.Bystander	0.167365	0.031091
	PBS_ACGTAGTAGATGCTGG-1	P14.Bystander	0.173885	-0.000290738
	PBS_ACGTAGTAGCACTCTA-1	P14.Bystander	-0.0279783	-0.0382611
	PBS_ACGTAGTAGGTCACCC-1	P14.Bystander	0.0516676	0.0612613
	PBS_ACGTAGTCACCTAAAC-1	P14.Bystander	0.0982112	-0.015993
	PBS_ACGTAGTGTGCAAGAC-1	P14.Bystander	0.0840538	-0.0219221
	PBS_ACGTCCTAGTCATCCA-1	P14.Bystander	0.105655	-0.0263479
	PBS_ACGTCCTGTCATAGTC-1	P14.Bystander	0.0659141	0.0277215
	PBS_ACGTCCTGTCTAGTGT-1	P14.Bystander	0.0919637	0.0716568
	PBS_ACGTCCTGTTGGGACA-1	P14.Bystander	0.10851	-0.00469289
	PBS_ACGTCCTTCGTTCTGC-1	P14.Bystander	0.110709	0.0427454
	PBS_ACGTTCCAGCAGTCTT-1	P14.Bystander	0.158187	-0.0193319
	PBS_ACGTTCCCACTCTGCT-1	P14.Bystander	0.123327	0.000716782
	PBS_ACTACGAAGTAAGCAT-1	P14.Bystander	0.15981	-0.0196902
	PBS_ACTACGATCACGTCCT-1	P14.Bystander	0.139811	-0.025823
	PBS_ACTACGATCAGGAACG-1	P14.Bystander	0.116479	-0.0864673
	PBS_ACTACGATCTAAGAAG-1	P14.Bystander	0.0162784	0.0706505
	PBS_ACTATCTAGCATGCAG-1	P14.Bystander	0.150702	0.026478
	PBS_ACTATCTGTAACATGA-1	P14.Bystander	0.117309	0.000746468
	PBS_ACTATCTGTACGGTTT-1	P14.Bystander	0.126185	0.0122914
	PBS_ACTATCTGTGGATCGA-1	P14.Bystander	0.119928	-0.128182
	PBS_ACTATGGCAAGTGATA-1	P14.Bystander	0.101701	-0.0936106
	PBS_ACTATTCTCACCTTGC-1	P14.Bystander	0.206839	0.0792019
	PBS_ACTATTCTCACTTTGT-1	P14.Bystander	0.138605	-0.000369063
	PBS_ACTATTCTCCTACCAC-1	P14.Bystander	0.110303	0.0931824
	PBS_ACTCCCAAGGCGTCCT-1	P14.Bystander	0.107423	0.118779
	PBS_ACTCTCGCAACTCATG-1	P14.Bystander	0.207408	-0.0575663
	PBS_ACTCTCGCATGCTGCG-1	P14.Bystander	0.133687	-0.0999213
	PBS_ACTCTCGGTGTCATGT-1	P14.Bystander	0.184024	-0.0687088
	PBS_ACTCTCGGTGTCCAAT-1	P14.Bystander	0.185824	-0.0233431
	PBS_ACTCTCGTCGCTACGG-1	P14.Bystander	0.154334	0.032914
	PBS_ACTCTCGTCTAAGGAA-1	P14.Bystander	0.096305	-0.0373848
	PBS_ACTGATGAGCAACCAG-1	P14.Bystander	0.14815	0.0717921
	PBS_ACTGATGCAACGACTT-1	P14.Bystander	0.12507	0.00600861
	PBS_ACTGATGCACGACGAA-1	P14.Bystander	0.106488	0.129274
	PBS_ACTGATGCAGGCTATT-1	P14.Bystander	0.0998883	0.023594
	PBS_ACTGATGCAGGTTTAC-1	P14.Bystander	0.131004	0.0766796
	PBS_ACTGATGTCGTGGGAA-1	P14.Bystander	0.128776	0.0539415
	PBS_ACTGCAAAGAGCTGCA-1	P14.Bystander	0.133121	-0.0072183
	PBS_ACTGCAAAGCACTCTA-1	P14.Bystander	0.116576	0.028553
	PBS_ACTGCAACAAGCACAG-1	P14.Bystander	0.162653	0.0192041
	PBS_ACTGCAACATCTTAGG-1	P14.Bystander	0.179777	0.0210644
	PBS_ACTGCAACATGGAACG-1	P14.Bystander	0.10792	-0.0244222
	PBS_ACTGCAAGTGATATAG-1	P14.Bystander	0.10048	-0.0518325
	PBS_ACTGTCCAGACATATG-1	P14.Bystander	0.125512	0.0250083
	PBS_ACTGTCCAGGTTCCGC-1	P14.Bystander	0.163504	0.0341702
	PBS_ACTGTCCCATATGCGT-1	P14.Bystander	0.127529	0.120039
	PBS_ACTGTCCGTCCTGTCT-1	P14.Bystander	0.137162	0.112756
	PBS_ACTGTGACAGAATCGG-1	P14.Bystander	0.0842179	-0.00203753
	PBS_ACTGTGACAGGAATAT-1	P14.Bystander	0.109415	-0.00919329
	PBS_ACTTAGGCAGACGATG-1	P14.Bystander	0.11194	0.00566587
	PBS_ACTTAGGGTAGCCAGA-1	P14.Bystander	0.0597002	0.138566
	PBS_ACTTAGGTCGTTGTAG-1	P14.Bystander	0.10863	0.0153235
	PBS_ACTTATCAGTTGCGAG-1	P14.Bystander	0.162577	0.0100136
	PBS_ACTTATCCACTCCTTG-1	P14.Bystander	0.129942	0.142791
	PBS_ACTTATCCAGAGTCAG-1	P14.Bystander	0.148717	-0.0590787
	PBS_ACTTATCCATGACAAA-1	P14.Bystander	0.150855	-0.0668021
	PBS_ACTTATCGTAAGATTG-1	P14.Bystander	0.0849986	0.0868859
	PBS_ACTTATCGTCCTGAAT-1	P14.Bystander	0.0969659	-0.0246615
	PBS_ACTTATCTCAATCGGT-1	P14.Bystander	0.089095	0.0757179
	PBS_ACTTCCGGTCATTCCC-1	P14.Bystander	0.134979	0.0178561
	PBS_ACTTCCGTCCAACCGG-1	P14.Bystander	0.125328	-0.0154423
	PBS_ACTTCGCTCATCCTGC-1	P14.Bystander	0.101347	0.0132598
	PBS_ACTTTCACAGGAGACT-1	P14.Bystander	0.110788	-0.023929
	PBS_ACTTTCAGTGGGATTG-1	P14.Bystander	0.105537	-0.0485823
	PBS_ACTTTCAGTTGACTGT-1	P14.Bystander	0.137605	-0.0409907
	PBS_ACTTTGTCACGCTATA-1	P14.Bystander	0.118101	-0.0846397
	PBS_ACTTTGTGTGATTGGG-1	P14.Bystander	0.161629	0.167024
	PBS_ACTTTGTGTGGCACTC-1	P14.Bystander	0.0920972	-0.022951
	PBS_ACTTTGTGTGTCTTCC-1	P14.Bystander	0.179597	0.0787039
	PBS_ACTTTGTGTTATAGCC-1	P14.Bystander	0.178453	0.101745
	PBS_ACTTTGTTCGACCATA-1	P14.Bystander	0.104419	0.139686
	PBS_AGAAATGCAACCAGAG-1	P14.Bystander	0.104418	0.0438697
	PBS_AGAAATGCAGAGGCTA-1	P14.Bystander	0.106092	-0.0219358
	PBS_AGAAATGTCAGTGTTG-1	P14.Bystander	0.129734	0.000597177
	PBS_AGAAATGTCCTACGAA-1	P14.Bystander	0.109888	-0.0414817
	PBS_AGAACAAAGATGCCGA-1	P14.Bystander	0.0799068	0.00889231
	PBS_AGAACAAAGGAACGCT-1	P14.Bystander	0.120151	0.00374489
	PBS_AGAACAACATCAGTGT-1	P14.Bystander	0.152883	0.00882995
	PBS_AGAACAATCGCACTCT-1	P14.Bystander	0.164134	0.0988917
	PBS_AGAACAATCTCCGAAA-1	P14.Bystander	0.18354	-0.0479879
	PBS_AGAACCTAGCGTCAAG-1	P14.Bystander	0.15701	-0.0511282
	PBS_AGAACCTAGGGTAATT-1	P14.Bystander	0.141141	-0.0219233
	PBS_AGAACCTAGTGGAATT-1	P14.Bystander	0.173186	-0.0473334
	PBS_AGAACCTCATCTCATT-1	P14.Bystander	0.165079	0.0412094
	PBS_AGAACCTTCAAGTTGC-1	P14.Bystander	0.100946	-0.0102148
	PBS_AGAAGCGAGAAGCTCG-1	P14.Bystander	0.127607	0.0185439
	PBS_AGAAGCGAGACCTGGA-1	P14.Bystander	0.0880961	-0.0431684
	PBS_AGAAGCGAGGCATCTT-1	P14.Bystander	0.0680565	0.0110704
	PBS_AGAAGCGTCTACTATC-1	P14.Bystander	0.131692	-0.0236031
	PBS_AGAAGTAAGTGGAAAG-1	P14.Bystander	0.0914609	0.00528823
	PBS_AGAAGTACAAATAAGC-1	P14.Bystander	0.135502	-0.0572229
	PBS_AGAAGTATCCCTCTAG-1	P14.Bystander	0.136122	-0.0557307
	PBS_AGAAGTATCGGTCTAA-1	P14.Bystander	0.111907	-0.0572382
	PBS_AGAAGTATCGTGTCAA-1	P14.Bystander	0.00216322	0.0784023
	PBS_AGAAGTATCTGAGGCC-1	P14.Bystander	0.093608	-0.0437981
	PBS_AGACAAACAAGTATCC-1	P14.Bystander	0.200263	0.0344968
	PBS_AGACAAACACAAGTTC-1	P14.Bystander	0.0855588	0.0980676
	PBS_AGACAAACACGGTCTG-1	P14.Bystander	0.0799119	-0.0488216
	PBS_AGACACTAGCACGGAT-1	P14.Bystander	0.155403	-0.0117866
	PBS_AGACACTAGGCCTAGA-1	P14.Bystander	0.137097	0.0295532
	PBS_AGACACTCAAGTCGTT-1	P14.Bystander	0.0829974	-0.101619
	PBS_AGACACTCACACAGAG-1	P14.Bystander	0.139355	0.10586
	PBS_AGACACTGTCCTCATC-1	P14.Bystander	0.101541	0.077151
	PBS_AGACAGGAGAAGCCAC-1	P14.Bystander	0.196619	0.0716217
	PBS_AGACAGGCAAAGGGCT-1	P14.Bystander	0.125185	-0.0176699
	PBS_AGACAGGCAATACCCA-1	P14.Bystander	0.0837549	0.0719151
	PBS_AGACAGGGTCGTCGGT-1	P14.Bystander	0.126961	0.0410036
	PBS_AGACCATCACGCCAGT-1	P14.Bystander	0.090899	-0.013814
	PBS_AGACCATCAGGTACGA-1	P14.Bystander	0.113305	0.0644508
	PBS_AGACCATGTCGCCACA-1	P14.Bystander	0.142776	-0.0434462
	PBS_AGACCCGAGGGATCGT-1	P14.Bystander	0.143105	0.0706588
	PBS_AGACCCGCAAGACCTT-1	P14.Bystander	0.124604	-0.0550521
	PBS_AGACCCGCAGTAACAA-1	P14.Bystander	0.118322	-0.0194994
	PBS_AGACTCACAATTGCAC-1	P14.Bystander	0.0694307	-0.0549963
	PBS_AGACTCACACCTGCTT-1	P14.Bystander	0.126845	-0.0947651
	PBS_AGACTCACATACACCA-1	P14.Bystander	0.117048	-0.0731262
	PBS_AGACTCACATGGCCCA-1	P14.Bystander	0.194917	-0.0916772
	PBS_AGAGAATGTCGTCATA-1	P14.Bystander	0.138938	-0.00779986
	PBS_AGAGAATTCAAATAGG-1	P14.Bystander	0.159995	-0.0296108
	PBS_AGAGAGCAGGAGAGGC-1	P14.Bystander	0.131633	-0.000416112
	PBS_AGAGAGCAGTGTTGTC-1	P14.Bystander	0.12297	-0.0111986
	PBS_AGAGAGCCATCGCTCT-1	P14.Bystander	0.142796	-0.0106022
	PBS_AGAGAGCGTAACGTTC-1	P14.Bystander	0.221401	-0.0317231
	PBS_AGAGAGCGTACAAGTA-1	P14.Bystander	0.116642	0.0618736
	PBS_AGAGAGCGTTAGGGTG-1	P14.Bystander	0.131378	0.0254618
	PBS_AGAGCAGAGATACTGA-1	P14.Bystander	0.0665593	0.00760344
	PBS_AGAGCAGCACGCTATA-1	P14.Bystander	0.101789	-0.0466787
	PBS_AGAGCAGTCCTTACCG-1	P14.Bystander	0.137385	-0.0116449
	PBS_AGAGCCCAGCAGGCTA-1	P14.Bystander	0.102561	-0.0799793
	PBS_AGAGCCCCATGGCGCT-1	P14.Bystander	0.151392	-0.0167612
	PBS_AGAGCCCTCTCTAGGA-1	P14.Bystander	0.113323	-0.0714321
	PBS_AGATAGAAGCGTTGTT-1	P14.Bystander	0.155188	-0.0307776
	PBS_AGATAGATCGCTTTAT-1	P14.Bystander	0.169477	-0.00248379
	PBS_AGATCCAAGAGTACCG-1	P14.Bystander	0.0980704	0.0391967
	PBS_AGATCCACACACACTA-1	P14.Bystander	0.110512	0.134724
	PBS_AGATCCAGTTCAATCG-1	P14.Bystander	0.0595272	-0.0471215
	PBS_AGATCGTAGATTGTGA-1	P14.Bystander	0.120719	0.0754091
	PBS_AGATCGTTCATGCCAA-1	P14.Bystander	0.178722	0.022432
	PBS_AGATCGTTCATTCACT-1	P14.Bystander	0.0989377	-0.0624945
	PBS_AGATGAACAGCTGCCA-1	P14.Bystander	0.152907	-0.0559194
	PBS_AGATGAAGTCATTCCC-1	P14.Bystander	0.0791313	-0.0300075
	PBS_AGATGAATCACGAGGA-1	P14.Bystander	0.163725	0.110883
	PBS_AGATGAATCCTAAACG-1	P14.Bystander	0.117297	0.0320167
	PBS_AGATGAATCGTCAACA-1	P14.Bystander	0.124451	0.0329699
	PBS_AGATGAATCTCCTACG-1	P14.Bystander	0.148056	0.0766111
	PBS_AGATGCTGTGAGAGGG-1	P14.Bystander	0.0586393	-0.00144517
	PBS_AGATGCTTCAAAGGTA-1	P14.Bystander	0.175647	0.114922
	PBS_AGATGCTTCATTGTTC-1	P14.Bystander	0.165333	-0.0390472
	PBS_AGATGCTTCGGTCGGT-1	P14.Bystander	0.111953	0.0174526
	PBS_AGCCAATGTTCAAAGA-1	P14.Bystander	0.0775619	0.0255827
	PBS_AGCCAATTCACGTAGT-1	P14.Bystander	0.174074	0.0209985
	PBS_AGCCACGAGTTGAAAC-1	P14.Bystander	0.191568	-0.0148153
	PBS_AGCCACGCAAGACCGA-1	P14.Bystander	0.131879	-0.0982202
	PBS_AGCCACGTCCAATCTT-1	P14.Bystander	0.0943055	0.039883
	PBS_AGCCACGTCTCCTACG-1	P14.Bystander	0.170447	0.00685299
	PBS_AGCGATTAGGGACTGT-1	P14.Bystander	0.130006	-0.0129846
	PBS_AGCGATTCAAGCCATT-1	P14.Bystander	0.127357	-0.0331585
	PBS_AGCGATTCAGCACCCA-1	P14.Bystander	0.109644	0.0798953
	PBS_AGCGATTTCCGTCCTA-1	P14.Bystander	0.143141	6.30008e-05
	PBS_AGCGATTTCTCCCAAC-1	P14.Bystander	0.0859148	0.0178741
	PBS_AGCGCCACACGTACTA-1	P14.Bystander	0.113635	0.0202999
	PBS_AGCGCCATCTATCCAT-1	P14.Bystander	0.0674826	0.014152
	PBS_AGCGCTGCAAGCCATT-1	P14.Bystander	0.127314	0.0148391
	PBS_AGCGCTGGTTCGAACT-1	P14.Bystander	0.236876	-0.0163167
	PBS_AGCGTATAGATCCGAG-1	P14.Bystander	0.0530515	-0.0555577
	PBS_AGCGTCGAGCAATAGT-1	P14.Bystander	0.11555	-0.0265499
	PBS_AGCGTCGAGGATATGT-1	P14.Bystander	0.113545	-0.0207051
	PBS_AGCGTCGCAGTCGCAC-1	P14.Bystander	0.199269	-0.0226595
	PBS_AGCTACACAGAAGTGC-1	P14.Bystander	0.144147	0.0453756
	PBS_AGCTACATCCTCGCAT-1	P14.Bystander	0.115022	0.073698
	PBS_AGCTCAACAAACCATC-1	P14.Bystander	0.116844	0.028233
	PBS_AGCTCAATCACTGGGC-1	P14.Bystander	0.114378	-0.0184567
	PBS_AGCTTCCAGGTTCATC-1	P14.Bystander	0.117389	0.0306318
	PBS_AGGAAATAGCGACTTT-1	P14.Bystander	0.116687	-0.0860248
	PBS_AGGAAATAGGATACCG-1	P14.Bystander	0.117948	0.0683443
	PBS_AGGAAATTCAATCAGC-1	P14.Bystander	0.143875	-0.0335578
	PBS_AGGAATAAGATTGGGC-1	P14.Bystander	0.136984	-0.0429931
	PBS_AGGAATAAGGTTGGTG-1	P14.Bystander	0.105632	0.0181062
	PBS_AGGAATAAGTCGGGAT-1	P14.Bystander	0.132964	0.0454472
	PBS_AGGAATACAACAAGTA-1	P14.Bystander	0.169665	0.00367585
	PBS_AGGAATACAAGTCATC-1	P14.Bystander	0.144837	-0.0429718
	PBS_AGGAATATCAGACCCG-1	P14.Bystander	0.110677	0.0225979
	PBS_AGGACGAGTGGCTTAT-1	P14.Bystander	0.109502	-0.0392189
	PBS_AGGACGATCAAACCCA-1	P14.Bystander	0.1068	0.00843487
	PBS_AGGACGATCGATCCAA-1	P14.Bystander	0.0133301	0.0129248
	PBS_AGGACGATCGTAGCTA-1	P14.Bystander	0.119834	-0.109651
	PBS_AGGACTTAGCTCACTA-1	P14.Bystander	0.151912	0.051504
	PBS_AGGAGGTCAAGCTCTA-1	P14.Bystander	0.0823156	0.0302294
	PBS_AGGAGGTCAGACCGCT-1	P14.Bystander	0.112525	0.00890844
	PBS_AGGAGGTCATACGCAT-1	P14.Bystander	0.127053	0.0520674
	PBS_AGGAGGTTCTTCCTAA-1	P14.Bystander	0.107826	-0.0622132
	PBS_AGGATAAAGATGAAGG-1	P14.Bystander	0.130907	-0.0733584
	PBS_AGGATAAAGGATACAT-1	P14.Bystander	0.154886	0.0246626
	PBS_AGGATAAAGGTCGAGT-1	P14.Bystander	0.163364	-0.0599789
	PBS_AGGATAAAGGTTCTTG-1	P14.Bystander	0.11384	0.118781
	PBS_AGGATAACAACTACGT-1	P14.Bystander	0.13671	0.0679093
	PBS_AGGATAAGTGTCCGTG-1	P14.Bystander	0.0973673	-0.0240257
	PBS_AGGATAATCCGTAATG-1	P14.Bystander	0.142493	-0.0352553
	PBS_AGGATAATCGTGAGAG-1	P14.Bystander	0.0814869	0.0991184
	PBS_AGGATCTAGGATTTGA-1	P14.Bystander	0.0748187	0.0643279
	PBS_AGGATCTCAGCTCGGT-1	P14.Bystander	0.122182	-0.0763165
	PBS_AGGATCTGTTGGCCGT-1	P14.Bystander	0.169826	0.0228747
	PBS_AGGATCTTCACGGGAA-1	P14.Bystander	0.173716	0.0483957
	PBS_AGGATCTTCGTAGTGT-1	P14.Bystander	0.104928	0.0370303
	PBS_AGGATCTTCGTTACCC-1	P14.Bystander	0.126762	0.0501641
	PBS_AGGCATTCAGATCATC-1	P14.Bystander	0.111035	0.0529496
	PBS_AGGCATTGTTTGGCTA-1	P14.Bystander	0.134833	0.00429802
	PBS_AGGCATTTCTGCGTCT-1	P14.Bystander	0.154994	0.0117904
	PBS_AGGCCACCAATGTGGG-1	P14.Bystander	0.0954401	0.0230062
	PBS_AGGCCACGTAACGGTG-1	P14.Bystander	0.0776047	0.053729
	PBS_AGGCCACGTAGGTGCA-1	P14.Bystander	0.144687	-0.0567745
	PBS_AGGCCACGTTAATCGC-1	P14.Bystander	0.11829	-0.0296931
	PBS_AGGCCACTCATCACAG-1	P14.Bystander	0.177366	-0.0235621
	PBS_AGGCCACTCGTTAGTG-1	P14.Bystander	0.0925889	-0.0172116
	PBS_AGGCTGCAGTTAGAAC-1	P14.Bystander	0.171403	-0.0156022
	PBS_AGGCTGCCAGTTCACA-1	P14.Bystander	0.143981	-0.0508346
	PBS_AGGCTGCTCCGTGTGG-1	P14.Bystander	0.121825	0.0275991
	PBS_AGGGAGTAGACTACCT-1	P14.Bystander	0.132656	0.00254567
	PBS_AGGGAGTCAATTCACG-1	P14.Bystander	0.125904	-0.0293095
	PBS_AGGGAGTGTAGGTTTC-1	P14.Bystander	0.0664682	-0.0500549
	PBS_AGGGCCTAGACTTCAC-1	P14.Bystander	0.147125	-0.0408409
	PBS_AGGGCCTAGCCGATTT-1	P14.Bystander	0.139063	0.0400659
	PBS_AGGGCCTGTCGGTGAA-1	P14.Bystander	0.150806	0.0493378
	PBS_AGGGCCTGTGAACTAA-1	P14.Bystander	0.143737	0.0549564
	PBS_AGGGCCTTCACATCAG-1	P14.Bystander	0.124578	0.0476045
	PBS_AGGGCCTTCCAATCTT-1	P14.Bystander	0.112193	-0.0556075
	PBS_AGGGCCTTCTAGGAAA-1	P14.Bystander	0.111843	-0.0608593
	PBS_AGGGCTCAGACCTCCG-1	P14.Bystander	0.12895	0.0697346
	PBS_AGGGCTCAGTGTTCAC-1	P14.Bystander	0.184318	0.00399941
	PBS_AGGGCTCCATTATGCG-1	P14.Bystander	0.155929	-0.0125645
	PBS_AGGGCTCTCTCTGAGA-1	P14.Bystander	0.114756	-0.0404845
	PBS_AGGGTCCGTGTGTCGC-1	P14.Bystander	0.0712747	0.00243228
	PBS_AGGGTCCTCAGGACAG-1	P14.Bystander	0.1407	-0.00682011
	PBS_AGGGTGAAGAAGCCTG-1	P14.Bystander	0.144689	0.00272311
	PBS_AGGGTGAAGGCACAAC-1	P14.Bystander	0.190869	0.00469376
	PBS_AGGGTGAAGGGTTAGC-1	P14.Bystander	0.144717	0.0304065
	PBS_AGGGTGACAGTCTGGC-1	P14.Bystander	0.116209	0.0262035
	PBS_AGGGTGAGTAGGCAGT-1	P14.Bystander	0.151774	-0.0328483
	PBS_AGGGTGAGTATGCTTG-1	P14.Bystander	0.140224	-0.0750072
	PBS_AGGGTGAGTCCGACGT-1	P14.Bystander	0.0498491	0.0392887
	PBS_AGGGTTTAGCCATTTG-1	P14.Bystander	0.0553553	0.0547824
	PBS_AGGGTTTAGCGCATCC-1	P14.Bystander	0.0205041	-0.0340602
	PBS_AGGGTTTCAGGGTTGA-1	P14.Bystander	0.128574	0.0548667
	PBS_AGGTCATAGACCCGCT-1	P14.Bystander	0.131228	-0.0117978
	PBS_AGGTCATAGCCTATCA-1	P14.Bystander	0.142033	0.0911043
	PBS_AGGTCATAGGATTCAA-1	P14.Bystander	0.149852	-0.0483943
	PBS_AGGTCATGTCAAATCC-1	P14.Bystander	0.0821976	-0.0190783
	PBS_AGGTCATGTCATGGCC-1	P14.Bystander	0.12875	-0.0202863
	PBS_AGGTCATTCCATAGAC-1	P14.Bystander	0.0483753	-0.0615099
	PBS_AGGTCATTCCCTAGGG-1	P14.Bystander	0.109031	-0.0782839
	PBS_AGGTCTAAGACATACA-1	P14.Bystander	0.146987	0.0209378
	PBS_AGGTCTATCCGGTAAT-1	P14.Bystander	0.145158	-0.0259976
	PBS_AGGTTACTCCATCTCG-1	P14.Bystander	0.128963	0.0774935
	PBS_AGGTTGTTCAAGTAAG-1	P14.Bystander	0.120854	-0.0265351
	PBS_AGGTTGTTCTCATTTG-1	P14.Bystander	0.172476	-0.000600182
	PBS_AGTAACCAGAGTACCG-1	P14.Bystander	0.112603	-0.0803604
	PBS_AGTAACCAGTGGTGGT-1	P14.Bystander	0.102063	0.163246
	PBS_AGTACCAAGTGCCCGT-1	P14.Bystander	0.11288	0.143367
	PBS_AGTACCACATACTGAC-1	P14.Bystander	0.165236	0.210133
	PBS_AGTACCAGTGATAGAT-1	P14.Bystander	0.190024	-0.0540292
	PBS_AGTAGCTAGGCCGCTT-1	P14.Bystander	0.0810843	-0.0696645
	PBS_AGTAGCTTCTTGAGCA-1	P14.Bystander	0.043066	-0.0685113
	PBS_AGTAGTCAGTGCGTCC-1	P14.Bystander	0.148314	0.0559903
	PBS_AGTAGTCGTGACATCT-1	P14.Bystander	0.163268	-0.0559591
	PBS_AGTCAACAGTCCGCGT-1	P14.Bystander	0.145914	0.0200728
	PBS_AGTCAACCAAGTCCAT-1	P14.Bystander	0.14894	0.003207
	PBS_AGTCAACTCGTTGCCT-1	P14.Bystander	0.149971	0.0383272
	PBS_AGTCACAAGTCCCAAT-1	P14.Bystander	0.119852	-0.00183664
	PBS_AGTCACAGTCCCTCAT-1	P14.Bystander	0.126563	-0.0216002
	PBS_AGTCATGCACGGCCAT-1	P14.Bystander	0.164417	-0.00138722
	PBS_AGTCATGCATCTTAGG-1	P14.Bystander	0.161226	-0.059047
	PBS_AGTCATGTCCCGAATA-1	P14.Bystander	0.0717265	0.00169162
	PBS_AGTCATGTCGCGTGCA-1	P14.Bystander	0.118428	0.109997
	PBS_AGTCATGTCTTAGCAG-1	P14.Bystander	0.106923	-0.063695
	PBS_AGTCTCCGTACGTTCA-1	P14.Bystander	0.15556	0.0620685
	PBS_AGTCTCCGTAGCTTTG-1	P14.Bystander	0.16278	-0.0835463
	PBS_AGTCTCCGTTCTCCTG-1	P14.Bystander	0.0911667	-0.0126633
	PBS_AGTCTCCTCTACACAG-1	P14.Bystander	0.130866	-0.0136701
	PBS_AGTGACTAGTGCTCAT-1	P14.Bystander	0.152224	-0.0518923
	PBS_AGTGACTCAACTTGCA-1	P14.Bystander	0.134062	-0.00971606
	PBS_AGTGACTTCACCGGGT-1	P14.Bystander	0.0998829	0.018163
	PBS_AGTGATCTCCTGTTGC-1	P14.Bystander	0.190969	-0.0816655
	PBS_AGTGCCGAGCACTAGG-1	P14.Bystander	0.111224	-0.0516933
	PBS_AGTGCCGAGGATACGC-1	P14.Bystander	0.106093	-0.027219
	PBS_AGTGCCGAGGCTTTCA-1	P14.Bystander	0.174889	0.0142836
	PBS_AGTGCCGCACGACTAT-1	P14.Bystander	0.131445	0.0789631
	PBS_AGTGCCGGTAGGAGTC-1	P14.Bystander	0.136703	0.0169817
	PBS_AGTGCCGTCATAGAGA-1	P14.Bystander	0.0898527	0.0610525
	PBS_AGTGCCGTCCCTCAAC-1	P14.Bystander	0.161906	0.0602834
	PBS_AGTGTTGAGCCAACCC-1	P14.Bystander	0.135868	-0.00218015
	PBS_AGTGTTGGTCTTCTAT-1	P14.Bystander	0.0770919	0.0876239
	PBS_AGTGTTGGTGCACAAG-1	P14.Bystander	0.107814	-0.00636845
	PBS_AGTTAGCAGCACTGGA-1	P14.Bystander	0.136849	0.0913678
	PBS_AGTTAGCGTATCTCTT-1	P14.Bystander	0.181586	0.0100244
	PBS_AGTTAGCTCATTTCCA-1	P14.Bystander	0.224812	0.00310605
	PBS_AGTTCCCAGATCCCAT-1	P14.Bystander	0.149474	0.00899524
	PBS_AGTTCGAAGAGAGGGC-1	P14.Bystander	0.107015	-0.0456267
	PBS_AGTTCGAAGCCTCACG-1	P14.Bystander	0.175077	0.0251842
	PBS_AGTTCGACACGACGTC-1	P14.Bystander	0.160275	0.127015
	PBS_AGTTCGAGTCCAACGC-1	P14.Bystander	0.107809	0.0144352
	PBS_AGTTCGAGTGAACCGA-1	P14.Bystander	0.101095	-0.0287725
	PBS_AGTTCGATCTCGACCT-1	P14.Bystander	0.155919	-0.0900219
	PBS_ATACCGAGTAGGTACG-1	P14.Bystander	0.16417	-0.0564259
	PBS_ATACCTTAGTGTAGTA-1	P14.Bystander	0.0843109	-0.0496062
	PBS_ATACCTTCAACCACAT-1	P14.Bystander	0.146566	0.0579054
	PBS_ATACCTTTCAAGCGTT-1	P14.Bystander	0.118862	0.0267444
	PBS_ATACTTCAGGTCTGGA-1	P14.Bystander	0.111936	-0.0704605
	PBS_ATACTTCGTCGCACAC-1	P14.Bystander	0.100358	0.0598002
	PBS_ATAGACCCACCCTTAC-1	P14.Bystander	0.0778088	-0.0620397
	PBS_ATAGACCTCCTTATGT-1	P14.Bystander	0.207538	0.130776
	PBS_ATAGACCTCTCATGCC-1	P14.Bystander	0.0742347	-0.0563442
	PBS_ATAGAGACAAGCCTGC-1	P14.Bystander	0.123974	-0.0568577
	PBS_ATAGAGACAGACAAAT-1	P14.Bystander	0.110386	-0.0436838
	PBS_ATAGAGAGTCCTGAAT-1	P14.Bystander	0.0266066	-0.00308948
	PBS_ATAGAGAGTGAACCGA-1	P14.Bystander	0.10824	-0.137463
	PBS_ATAGAGAGTTGAAGTA-1	P14.Bystander	0.0990438	-0.0437646
	PBS_ATAGAGATCAGTCATG-1	P14.Bystander	0.141737	-0.00493415
	PBS_ATAGAGATCGATAACC-1	P14.Bystander	0.0870217	-0.042442
	PBS_ATAGAGATCGTAACCA-1	P14.Bystander	0.104651	-0.0337708
	PBS_ATAGGCTAGCGTGTTT-1	P14.Bystander	0.0790443	-0.0175438
	PBS_ATAGGCTCAAATCAAG-1	P14.Bystander	0.100618	0.0476738
	PBS_ATAGGCTGTCTGATAC-1	P14.Bystander	0.0644716	-0.00254168
	PBS_ATAGGCTTCAGTCCGG-1	P14.Bystander	0.0857513	-0.0495589
	PBS_ATAGGCTTCGATCCAA-1	P14.Bystander	0.135783	0.013561
	PBS_ATAGGCTTCGCTGACG-1	P14.Bystander	0.158084	0.0155735
	PBS_ATATCCTCACCCTCTA-1	P14.Bystander	0.113416	-0.0748672
	PBS_ATATCCTTCGTGACTA-1	P14.Bystander	0.0999697	-0.0457206
	PBS_ATATCCTTCTGACGCG-1	P14.Bystander	0.188436	0.146112
	PBS_ATCACAGAGATGAAGG-1	P14.Bystander	0.110119	0.00416623
	PBS_ATCACAGAGTAGACCG-1	P14.Bystander	0.161782	0.0293052
	PBS_ATCACAGCAATGCTCA-1	P14.Bystander	0.0873567	0.0409622
	PBS_ATCACAGGTGCTAGCC-1	P14.Bystander	0.187108	-0.0147687
	PBS_ATCACAGTCGAGATAA-1	P14.Bystander	0.118494	0.00851234
	PBS_ATCACTTAGTCCCGAC-1	P14.Bystander	0.0887804	0.155715
	PBS_ATCACTTCACAGTCAT-1	P14.Bystander	0.149652	0.0425585
	PBS_ATCACTTGTACAAACA-1	P14.Bystander	0.104805	-0.00171104
	PBS_ATCAGGTCAATGGCCC-1	P14.Bystander	0.122416	0.0980811
	PBS_ATCAGGTCAATTGAGA-1	P14.Bystander	0.15276	0.0496814
	PBS_ATCATTCAGCCTCGTG-1	P14.Bystander	0.115423	-0.0302445
	PBS_ATCATTCGTCGCACGT-1	P14.Bystander	0.16193	0.0980349
	PBS_ATCATTCGTCGGTGAA-1	P14.Bystander	0.129107	-0.00384683
	PBS_ATCATTCTCCACGTGG-1	P14.Bystander	0.129441	-0.0683574
	PBS_ATCCACCAGGAATCGC-1	P14.Bystander	0.0358983	-0.039723
	PBS_ATCCACCTCAGACCCG-1	P14.Bystander	0.126572	-0.0134616
	PBS_ATCCATTCAAAGAACT-1	P14.Bystander	0.071456	-0.0567021
	PBS_ATCCATTCACCAGCTG-1	P14.Bystander	0.106908	-0.0320635
	PBS_ATCCATTTCCGCATAA-1	P14.Bystander	0.109618	-0.0367918
	PBS_ATCCATTTCGAGAAAT-1	P14.Bystander	0.136782	-0.0107549
	PBS_ATCCATTTCGAGATAA-1	P14.Bystander	0.0928299	0.0274476
	PBS_ATCCGTCAGCGCCTTG-1	P14.Bystander	0.076034	0.147241
	PBS_ATCCGTCAGCGTACAG-1	P14.Bystander	0.124564	-0.00354369
	PBS_ATCCGTCAGGCTGGAT-1	P14.Bystander	0.123636	0.0358968
	PBS_ATCCGTCAGTCACTGT-1	P14.Bystander	0.107587	0.0107886
	PBS_ATCCGTCCACGTTCGG-1	P14.Bystander	0.0780439	0.0517838
	PBS_ATCCGTCCACTGGCCA-1	P14.Bystander	0.0751077	-0.0286121
	PBS_ATCCGTCGTCAAGGCA-1	P14.Bystander	0.0781137	-0.0621706
	PBS_ATCCTATCATAAGCAA-1	P14.Bystander	0.0884141	-0.0795936
	PBS_ATCCTATTCTAGTACG-1	P14.Bystander	0.134821	-0.080098
	PBS_ATCGATGAGCTCGCAC-1	P14.Bystander	0.0992201	0.0669139
	PBS_ATCGATGAGGACAAGA-1	P14.Bystander	0.117683	-0.0357764
	PBS_ATCGATGCAGGTATGG-1	P14.Bystander	0.125741	-0.0113197
	PBS_ATCGATGCATCAGCGC-1	P14.Bystander	0.137918	-0.124247
	PBS_ATCGATGGTATGAAGT-1	P14.Bystander	0.171205	0.0747812
	PBS_ATCGATGTCACCTCTG-1	P14.Bystander	0.088391	0.0121488
	PBS_ATCGATGTCTAGTTCT-1	P14.Bystander	0.125619	-0.0274763
	PBS_ATCGCCTCAGTCGGAA-1	P14.Bystander	0.0607524	0.0243032
	PBS_ATCGCCTGTAACGCGA-1	P14.Bystander	0.132215	-0.0411508
	PBS_ATCGCCTGTGCTCCGA-1	P14.Bystander	0.158956	0.0842075
	PBS_ATCGGATCAACCAACT-1	P14.Bystander	0.174364	0.0944815
	PBS_ATCGGATTCTAGTCAG-1	P14.Bystander	0.205949	-0.0276634
	PBS_ATCGGCGGTAGATTAG-1	P14.Bystander	0.156386	0.0138149
	PBS_ATCGGCGTCACGAGGA-1	P14.Bystander	0.0760027	0.0905618
	PBS_ATCGGCGTCTGAGGTT-1	P14.Bystander	0.13134	0.0403015
	PBS_ATCGTAGCAAACCGGA-1	P14.Bystander	0.157075	0.0607115
	PBS_ATCGTAGGTCAGGTAG-1	P14.Bystander	0.158622	0.0338316
	PBS_ATCGTAGTCAGCTCTC-1	P14.Bystander	0.0969902	-0.0204079
	PBS_ATCGTCCGTGCCAAGA-1	P14.Bystander	0.102413	-0.00705504
	PBS_ATCGTCCGTGCTCGTG-1	P14.Bystander	0.158855	-0.0698634
	PBS_ATCGTGACAAGATTGA-1	P14.Bystander	0.14117	-0.0592677
	PBS_ATCGTGACACTTTAGG-1	P14.Bystander	0.124165	-0.0948869
	PBS_ATCGTGATCCTCCACA-1	P14.Bystander	0.0582018	-0.0115285
	PBS_ATCTCTAAGACCAGCA-1	P14.Bystander	0.113181	-0.0212343
	PBS_ATCTCTAGTCATGACT-1	P14.Bystander	0.13046	-0.0158951
	PBS_ATCTCTAGTGACAACG-1	P14.Bystander	0.121212	0.0769789
	PBS_ATCTCTATCATTCACT-1	P14.Bystander	0.0380254	0.0988931
	PBS_ATCTCTATCTCCCTAG-1	P14.Bystander	0.0832863	0.119713
	PBS_ATCTTCAAGGACAGCT-1	P14.Bystander	0.111137	-0.0137936
	PBS_ATCTTCAGTACCTGTA-1	P14.Bystander	0.128656	0.0146819
	PBS_ATCTTCAGTAGCGCCT-1	P14.Bystander	0.104894	-0.0178
	PBS_ATCTTCATCACTGGGC-1	P14.Bystander	0.154372	0.00849128
	PBS_ATGAAAGAGATTTGCC-1	P14.Bystander	0.106999	0.0048143
	PBS_ATGAAAGGTACCGGCT-1	P14.Bystander	0.128051	-0.0206156
	PBS_ATGACCAGTTTGCAGT-1	P14.Bystander	0.106802	-0.0440275
	PBS_ATGAGGGAGGTCCCTG-1	P14.Bystander	0.0852754	0.169751
	PBS_ATGAGGGCAGGAAGTC-1	P14.Bystander	0.178806	-0.13482
	PBS_ATGAGGGGTGCTTCAA-1	P14.Bystander	0.127566	0.0915663
	PBS_ATGAGGGTCTACAGGT-1	P14.Bystander	0.179523	-0.04131
	PBS_ATGAGTCAGTGGTGAC-1	P14.Bystander	0.119718	-0.076594
	PBS_ATGAGTCTCCGTGTGG-1	P14.Bystander	0.112104	0.127349
	PBS_ATGAGTCTCGTGCATA-1	P14.Bystander	0.127403	0.0585365
	PBS_ATGATCGCACCGTCGA-1	P14.Bystander	0.179328	-0.059288
	PBS_ATGCATGCAATCGCGC-1	P14.Bystander	0.102791	-0.0498006
	PBS_ATGCATGGTCGGAACA-1	P14.Bystander	0.193009	-0.0180023
	PBS_ATGCATGTCAGTGTTG-1	P14.Bystander	0.160403	0.00716266
	PBS_ATGCATGTCTCATTAC-1	P14.Bystander	0.12472	-0.00313667
	PBS_ATGCCTCAGAAGAGCA-1	P14.Bystander	0.0977376	-0.0302571
	PBS_ATGCCTCGTCCTGGGT-1	P14.Bystander	0.104368	0.0892167
	PBS_ATGCCTCGTCGCTTGG-1	P14.Bystander	0.132076	-0.0789268
	PBS_ATGCCTCGTTTGGGAG-1	P14.Bystander	0.11994	-0.0832041
	PBS_ATGCGATCAGATACTC-1	P14.Bystander	0.110282	-0.0234874
	PBS_ATGCGATTCGATACGT-1	P14.Bystander	0.135754	0.0865988
	PBS_ATGGAGGAGCCTCGTG-1	P14.Bystander	0.166524	0.104521
	PBS_ATGGAGGCACAGTCCG-1	P14.Bystander	0.131749	0.00833194
	PBS_ATGGAGGGTATCCTCC-1	P14.Bystander	0.105823	0.0100206
	PBS_ATGGAGGGTCTCGGGT-1	P14.Bystander	0.13535	-0.0973227
	PBS_ATGGAGGGTGACTGTT-1	P14.Bystander	0.0479784	0.00401118
	PBS_ATGGAGGTCTCCATAT-1	P14.Bystander	0.140532	-0.0373475
	PBS_ATGGATCGTGACAGCA-1	P14.Bystander	0.16404	0.058862
	PBS_ATGGGAGAGGGCATGT-1	P14.Bystander	0.0416297	0.0156898
	PBS_ATGGGAGCAGAAGTGC-1	P14.Bystander	0.0873792	-0.00242226
	PBS_ATGGGAGCAGTTAGGG-1	P14.Bystander	0.120688	-0.0754031
	PBS_ATGGGAGGTCGCACAC-1	P14.Bystander	0.176308	0.0766868
	PBS_ATGGGAGGTGTGACCC-1	P14.Bystander	0.145259	-0.013162
	PBS_ATGGGAGTCGAAGTGG-1	P14.Bystander	0.109605	0.00242125
	PBS_ATGGGTTAGTTGGACG-1	P14.Bystander	0.134261	0.0023075
	PBS_ATGGGTTGTCATCAGT-1	P14.Bystander	0.11584	-0.00332412
	PBS_ATGGGTTGTGCAACGA-1	P14.Bystander	0.142982	-0.0860277
	PBS_ATGGGTTGTTCCCACT-1	P14.Bystander	0.109585	0.00925525
	PBS_ATGGGTTGTTGTGGAG-1	P14.Bystander	0.109242	0.00660645
	PBS_ATGGTTGCATTATGCG-1	P14.Bystander	0.112538	0.0841724
	PBS_ATGGTTGCATTCTGTT-1	P14.Bystander	0.0939915	0.0984181
	PBS_ATGGTTGGTGGATCAG-1	P14.Bystander	0.114803	-0.0118968
	PBS_ATGTCCCCAGGCTATT-1	P14.Bystander	0.124846	0.122358
	PBS_ATGTCTTAGTAAAGCT-1	P14.Bystander	0.114564	-0.0368645
	PBS_ATGTCTTCACTATCGA-1	P14.Bystander	0.149953	0.0394442
	PBS_ATGTCTTGTCTACAGT-1	P14.Bystander	0.098941	-0.0489477
	PBS_ATGTCTTGTGGGTCAA-1	P14.Bystander	0.171315	0.0141098
	PBS_ATGTCTTTCGCAGATT-1	P14.Bystander	0.114388	0.142328
	PBS_ATGTCTTTCGCGCTGA-1	P14.Bystander	0.161186	0.0883614
	PBS_ATGTCTTTCTAAGGAA-1	P14.Bystander	0.115933	0.0222746
	PBS_ATGTCTTTCTTCCTAA-1	P14.Bystander	0.0994499	0.00412296
	PBS_ATTACCTTCACGTAGT-1	P14.Bystander	0.135994	0.0172951
	PBS_ATTACTCAGTGCCAGA-1	P14.Bystander	0.144424	0.0679733
	PBS_ATTACTCTCGTTGTTT-1	P14.Bystander	0.105976	-0.0748179
	PBS_ATTATCCAGACGACTG-1	P14.Bystander	0.203815	-0.109765
	PBS_ATTATCCAGGACTATA-1	P14.Bystander	0.208203	0.0199254
	PBS_ATTATCCGTATTGCCA-1	P14.Bystander	0.158093	0.0787472
	PBS_ATTATCCGTTAGAAGT-1	P14.Bystander	0.136133	0.097404
	PBS_ATTCACTAGATGCAGC-1	P14.Bystander	0.137847	0.0114285
	PBS_ATTCACTAGTACAGAT-1	P14.Bystander	-0.0375597	-0.0171019
	PBS_ATTCACTGTCGATTCA-1	P14.Bystander	0.0797033	-0.00608928
	PBS_ATTCAGGAGTGTACCT-1	P14.Bystander	0.164549	0.042657
	PBS_ATTCAGGCAACACTAC-1	P14.Bystander	0.111735	0.0389421
	PBS_ATTCAGGGTAACACGG-1	P14.Bystander	0.18849	-0.00507903
	PBS_ATTCAGGTCATGTCTT-1	P14.Bystander	0.116255	-0.0974174
	PBS_ATTCAGGTCTGTACAG-1	P14.Bystander	0.107834	0.0479973
	PBS_ATTCATCAGAGTTCGG-1	P14.Bystander	0.0941795	-0.0498003
	PBS_ATTCCATAGCCGTTGC-1	P14.Bystander	0.167653	0.0714684
	PBS_ATTCCATAGGCTAGCA-1	P14.Bystander	0.167068	-0.0865901
	PBS_ATTCCATCATCGATGT-1	P14.Bystander	0.1576	0.0126018
	PBS_ATTCCATTCCCGGTAG-1	P14.Bystander	0.152015	-0.0189141
	PBS_ATTCCCGAGGAGCAAA-1	P14.Bystander	0.130376	-0.0822239
	PBS_ATTCCCGCAATCGCGC-1	P14.Bystander	0.152446	-0.00757075
	PBS_ATTCCCGGTACCGTGC-1	P14.Bystander	0.0883861	-0.0547242
	PBS_ATTCCCGGTGATGTAA-1	P14.Bystander	0.130236	0.0711223
	PBS_ATTCCCGTCAGGGATG-1	P14.Bystander	0.191549	0.0673816
	PBS_ATTCCCGTCCGAGATT-1	P14.Bystander	0.160003	0.028415
	PBS_ATTCCTACACGCTATA-1	P14.Bystander	0.139313	0.124737
	PBS_ATTCCTACAGTTGCGC-1	P14.Bystander	0.10175	-0.0305236
	PBS_ATTCCTAGTGATCATC-1	P14.Bystander	0.0888915	-0.065648
	PBS_ATTCCTAGTGCCTTCT-1	P14.Bystander	0.120558	0.0123396
	PBS_ATTCGTTGTAGTTCCA-1	P14.Bystander	0.168459	-0.0466543
	PBS_ATTCGTTGTTCAAGGG-1	P14.Bystander	0.0885042	-0.0948336
	PBS_ATTCGTTGTTTAGAGA-1	P14.Bystander	0.136383	0.0308327
	PBS_ATTCGTTGTTTGGGTT-1	P14.Bystander	0.207187	0.0655195
	PBS_ATTCGTTTCAAAGACA-1	P14.Bystander	0.177257	0.0187268
	PBS_ATTCGTTTCTCTCCGA-1	P14.Bystander	0.163608	-0.0310249
	PBS_ATTCTACAGACCTTTG-1	P14.Bystander	0.135223	0.0151867
	PBS_ATTCTACTCTCTCAAT-1	P14.Bystander	0.147132	0.0316818
	PBS_ATTCTTGTCTTAGCCC-1	P14.Bystander	0.13177	0.0966318
	PBS_ATTGGGTAGTTGCTCA-1	P14.Bystander	0.13262	-0.104774
	PBS_ATTGGGTCACGACGCT-1	P14.Bystander	0.151333	-0.0466237
	PBS_ATTGGGTCAGAAATTG-1	P14.Bystander	0.1216	-0.0582636
	PBS_ATTGGGTCAGTTACCA-1	P14.Bystander	0.0701583	0.0190308
	PBS_ATTGGGTGTCCGTTTC-1	P14.Bystander	0.108303	-0.024124
	PBS_ATTGGGTTCTTGGCTC-1	P14.Bystander	0.0738343	0.0563092
	PBS_ATTGTTCAGCGTATAA-1	P14.Bystander	0.15669	0.00523496
	PBS_ATTGTTCAGTGGAAAG-1	P14.Bystander	0.146887	0.00509371
	PBS_ATTTACCAGACTCCGC-1	P14.Bystander	0.0851338	-0.0764386
	PBS_ATTTACCAGGCAGGGA-1	P14.Bystander	0.0828529	-0.0184458
	PBS_ATTTACCAGGGAGATA-1	P14.Bystander	0.0939688	-0.0268726
	PBS_ATTTACCAGTTCGCAT-1	P14.Bystander	0.134358	0.0267967
	PBS_ATTTCACAGCGACCCT-1	P14.Bystander	0.0803847	0.0400805
	PBS_ATTTCACCACGCAAAG-1	P14.Bystander	0.10215	0.0459322
	PBS_ATTTCACCACTAACGT-1	P14.Bystander	0.141265	-0.0360943
	PBS_ATTTCTGAGTCACGAG-1	P14.Bystander	0.102143	0.00686273
	PBS_ATTTCTGCAGGTATGG-1	P14.Bystander	0.133434	-0.066132
	PBS_CAAAGAAAGCGAGAAA-1	P14.Bystander	0.130106	-0.00285801
	PBS_CAAAGAAGTCCAGAAG-1	P14.Bystander	0.0893556	-0.0137006
	PBS_CAACAACAGACTACGG-1	P14.Bystander	0.129214	-0.0359066
	PBS_CAACAACCACGCTATA-1	P14.Bystander	0.116464	-0.0114601
	PBS_CAACAACCACTTCAGA-1	P14.Bystander	0.140823	0.0287169
	PBS_CAACAACCAGACCATT-1	P14.Bystander	0.143388	0.00526036
	PBS_CAACAACGTGGCCTCA-1	P14.Bystander	0.138659	0.151932
	PBS_CAACAACTCTATCGGA-1	P14.Bystander	0.110847	0.111073
	PBS_CAACAGTCAGCTACAT-1	P14.Bystander	0.115127	0.0526318
	PBS_CAACAGTCATCCGAAT-1	P14.Bystander	0.107408	0.154094
	PBS_CAACAGTTCCTGTACC-1	P14.Bystander	0.224909	-0.187094
	PBS_CAACCAATCAGACAAA-1	P14.Bystander	0.142531	0.0134631
	PBS_CAACCAATCGGATTAC-1	P14.Bystander	0.196773	0.0544774
	PBS_CAACCTCAGGATGTTA-1	P14.Bystander	0.150409	0.0332979
	PBS_CAACCTCAGTCCCAAT-1	P14.Bystander	0.15633	0.0847629
	PBS_CAACCTCCAAAGACGC-1	P14.Bystander	0.123091	0.110901
	PBS_CAACCTCGTGCAGATG-1	P14.Bystander	0.0369813	0.0344419
	PBS_CAACGATAGCCAACCC-1	P14.Bystander	0.09455	-0.00319416
	PBS_CAACGATCAATAGAGT-1	P14.Bystander	0.116944	-0.044648
	PBS_CAACGATTCAACTGAC-1	P14.Bystander	0.0660063	0.0187175
	PBS_CAACGATTCCTTTGAT-1	P14.Bystander	0.117654	-0.043551
	PBS_CAACGGCGTAGAGCTG-1	P14.Bystander	0.12249	-0.0790107
	PBS_CAAGACTGTCCGGTCA-1	P14.Bystander	0.144338	0.0267519
	PBS_CAAGACTGTGGCTCTG-1	P14.Bystander	0.129158	0.0180225
	PBS_CAAGACTTCAAGCCGC-1	P14.Bystander	0.0925371	-0.110437
	PBS_CAAGACTTCTGAGCAT-1	P14.Bystander	0.119319	-0.0156366
	PBS_CAAGAGGAGCCTTGAT-1	P14.Bystander	0.156226	-0.0782267
	PBS_CAAGAGGCAGGGTTGA-1	P14.Bystander	0.154303	0.00260757
	PBS_CAAGAGGCAGTGGCTC-1	P14.Bystander	0.159358	-0.0183665
	PBS_CAAGAGGGTATCGAAA-1	P14.Bystander	0.140573	-0.0579183
	PBS_CAAGCTAAGTGGATTA-1	P14.Bystander	0.0959486	-0.00893854
	PBS_CAAGCTACACGGTGCT-1	P14.Bystander	0.134238	-0.0314481
	PBS_CAAGCTATCCCGAAAT-1	P14.Bystander	0.137095	-0.00149878
	PBS_CAAGCTATCGCCAGAC-1	P14.Bystander	0.0725184	0.0757205
	PBS_CAAGGGAAGCCTCTCT-1	P14.Bystander	0.166967	0.00314084
	PBS_CAAGGGACACGAAAGC-1	P14.Bystander	0.161293	-0.0807603
	PBS_CAAGGGATCCCGAAAT-1	P14.Bystander	0.144282	0.0410213
	PBS_CAATACGCATACGCAT-1	P14.Bystander	0.100678	-0.0344139
	PBS_CAATACGGTATCAGGG-1	P14.Bystander	0.0797466	-0.00981943
	PBS_CAATCGAAGCATTGTC-1	P14.Bystander	0.104748	0.00810643
	PBS_CAATCGAAGGATATAC-1	P14.Bystander	0.113764	-0.0621703
	PBS_CAATCGAGTAAGCGGT-1	P14.Bystander	0.132435	-0.0391748
	PBS_CAATCGATCTCGACGG-1	P14.Bystander	0.0940041	0.0436333
	PBS_CAATGACCAGAGTAAT-1	P14.Bystander	0.112263	-0.0081601
	PBS_CAATGACTCCACGAAT-1	P14.Bystander	0.082048	-0.016772
	PBS_CAATTTCGTTTGGGAG-1	P14.Bystander	0.100404	-0.086989
	PBS_CAATTTCTCTCTGACC-1	P14.Bystander	0.159897	-0.0316952
	PBS_CACAACAAGTATGGCG-1	P14.Bystander	0.147679	0.0653131
	PBS_CACAACACAGACGCTC-1	P14.Bystander	0.072122	-0.0105556
	PBS_CACAACAGTGGTGATG-1	P14.Bystander	0.171766	-0.0586033
	PBS_CACAACATCACCTGTC-1	P14.Bystander	0.115226	-0.110444
	PBS_CACAACATCGCCACTT-1	P14.Bystander	0.105037	0.0221011
	PBS_CACACAAGTTTCGTAG-1	P14.Bystander	0.111713	-0.112681
	PBS_CACACAATCGTCTACC-1	P14.Bystander	0.0711344	0.0380856
	PBS_CACAGATGTTTATGCG-1	P14.Bystander	0.164155	-0.0720508
	PBS_CACAGATTCACCGCTT-1	P14.Bystander	0.144048	0.0698198
	PBS_CACAGGCAGGCTCCCA-1	P14.Bystander	0.124285	0.0368741
	PBS_CACAGGCAGGTTGTTC-1	P14.Bystander	0.141657	-0.0731446
	PBS_CACAGGCCACTCCGGA-1	P14.Bystander	0.077103	-0.134034
	PBS_CACAGGCGTAAGGAGA-1	P14.Bystander	0.022539	0.0683025
	PBS_CACATGACAAACAGGC-1	P14.Bystander	0.173033	-0.0869507
	PBS_CACCAAACAGAGTAAT-1	P14.Bystander	0.128482	0.0870676
	PBS_CACCAAAGTATCGAAA-1	P14.Bystander	0.139764	0.0352831
	PBS_CACCAAAGTCTTACTT-1	P14.Bystander	0.0661493	-0.0417328
	PBS_CACCGTTAGATTGGGC-1	P14.Bystander	0.128731	-0.0185148
	PBS_CACCGTTCATAGTCGT-1	P14.Bystander	0.196475	-0.00385954
	PBS_CACCGTTGTGGTTTGT-1	P14.Bystander	0.11878	-0.0287589
	PBS_CACCGTTGTGTCCCTT-1	P14.Bystander	0.127152	-0.0748453
	PBS_CACCGTTTCGCCAGAC-1	P14.Bystander	0.0453238	-0.0800371
	PBS_CACGAATGTCAAAGAT-1	P14.Bystander	0.165229	-0.015065
	PBS_CACGAATGTCTAGATC-1	P14.Bystander	0.140513	-0.0489351
	PBS_CACGAATGTGGCTCTG-1	P14.Bystander	0.0962089	0.0107161
	PBS_CACGAATGTTAAACAG-1	P14.Bystander	0.12423	-0.000529805
	PBS_CACGGGTAGCACCGAA-1	P14.Bystander	0.189308	0.053281
	PBS_CACGGGTTCGACGAGA-1	P14.Bystander	0.167308	-0.00360302
	PBS_CACGTGGAGGCCTGCT-1	P14.Bystander	0.159851	0.0344914
	PBS_CACGTGGAGGTCATCT-1	P14.Bystander	0.146933	-0.0136859
	PBS_CACGTGGCACATACGT-1	P14.Bystander	0.0903535	-0.0116056
	PBS_CACGTGGTCTAGTACG-1	P14.Bystander	0.094579	-0.0401524
	PBS_CACGTGGTCTGCGGCA-1	P14.Bystander	0.0878675	0.0236154
	PBS_CACGTTCAGCTGAAGC-1	P14.Bystander	0.135152	-0.0586938
	PBS_CACGTTCCACAGTCGC-1	P14.Bystander	0.0608183	-0.0276759
	PBS_CACGTTCTCATGCATG-1	P14.Bystander	0.156611	0.0614835
	PBS_CACTAAGAGCATGATA-1	P14.Bystander	0.10197	0.00444342
	PBS_CACTAAGCATCCGTTC-1	P14.Bystander	0.0371767	-0.119784
	PBS_CACTAAGGTCTCTCCA-1	P14.Bystander	0.131288	0.0571942
	PBS_CACTAAGGTTATGGTC-1	P14.Bystander	0.156204	-0.0239254
	PBS_CACTGAACAGGGAATC-1	P14.Bystander	0.114813	0.0298464
	PBS_CACTGAAGTCTAACTG-1	P14.Bystander	0.114522	0.0162761
	PBS_CACTGAAGTTGAGGAC-1	P14.Bystander	0.146593	-0.0345666
	PBS_CACTGAATCCGATCGG-1	P14.Bystander	0.0832564	0.110083
	PBS_CACTGGGAGCCGTCGT-1	P14.Bystander	0.0995289	-0.0765374
	PBS_CACTGGGAGGATTTAG-1	P14.Bystander	0.154452	-0.111682
	PBS_CACTGGGAGTGAATAC-1	P14.Bystander	0.0923432	0.165396
	PBS_CACTGGGTCCGCACTT-1	P14.Bystander	0.0966403	-0.0631022
	PBS_CACTGGGTCTACTTCA-1	P14.Bystander	0.111349	0.0261122
	PBS_CACTGGGTCTAGCATG-1	P14.Bystander	0.132809	-0.0124828
	PBS_CACTGTCAGCGTTGTT-1	P14.Bystander	0.159068	-0.0630976
	PBS_CACTGTCTCTATACGG-1	P14.Bystander	0.0816435	0.0114049
	PBS_CACTTCGAGCGATCGA-1	P14.Bystander	0.147236	-0.035155
	PBS_CACTTCGAGGAACGTC-1	P14.Bystander	0.161747	0.0132067
	PBS_CACTTCGCACCGCTGA-1	P14.Bystander	0.146283	0.0507531
	PBS_CACTTCGGTGAATAAC-1	P14.Bystander	0.148198	0.0611382
	PBS_CACTTCGGTGTGGTCC-1	P14.Bystander	0.108304	-0.0800209
	PBS_CACTTCGGTTGTCATG-1	P14.Bystander	0.10927	0.08846
	PBS_CACTTCGTCGCGGTAC-1	P14.Bystander	0.143302	0.0300329
	PBS_CAGAGCCAGTAGCAAT-1	P14.Bystander	0.121926	0.010205
	PBS_CAGAGCCGTACCAATC-1	P14.Bystander	0.124544	-0.0634856
	PBS_CAGAGCCGTCTCCTGT-1	P14.Bystander	0.102928	0.00756072
	PBS_CAGAGCCGTGTCATGT-1	P14.Bystander	0.112143	-0.0315416
	PBS_CAGAGCCTCCTTGAAG-1	P14.Bystander	0.166561	0.103372
	PBS_CAGATACCATAGATCC-1	P14.Bystander	0.137868	0.0261755
	PBS_CAGATACTCGCAGTTA-1	P14.Bystander	0.106462	0.0679652
	PBS_CAGATCACAAATCAGA-1	P14.Bystander	0.123435	0.00796342
	PBS_CAGATCACATCGTGGC-1	P14.Bystander	0.161507	0.100053
	PBS_CAGATCACATTGTGCA-1	P14.Bystander	0.128053	-0.0385055
	PBS_CAGATCAGTTAGGGTG-1	P14.Bystander	0.138628	0.0238887
	PBS_CAGATCATCATCGCCT-1	P14.Bystander	0.173658	0.0289398
	PBS_CAGATTGAGGCTTAGG-1	P14.Bystander	0.131133	-0.0281844
	PBS_CAGATTGAGTTGGAGC-1	P14.Bystander	0.106116	-0.0774586
	PBS_CAGATTGCAGCCTTCT-1	P14.Bystander	0.13122	-0.0328117
	PBS_CAGATTGTCTGTGCAA-1	P14.Bystander	0.0635178	0.194945
	PBS_CAGCAATAGCCTGTGC-1	P14.Bystander	0.0712209	-0.10084
	PBS_CAGCAATAGCTGCCTG-1	P14.Bystander	0.128927	0.0318662
	PBS_CAGCAATAGGTCCGAA-1	P14.Bystander	0.169722	0.123644
	PBS_CAGCAATCATTGGCAT-1	P14.Bystander	0.0372468	0.0677833
	PBS_CAGCAATGTCGTACTA-1	P14.Bystander	0.136831	0.0358363
	PBS_CAGCAATGTGGCCCAT-1	P14.Bystander	0.146821	0.0201703
	PBS_CAGCAATTCCCTAGGG-1	P14.Bystander	0.13999	-0.0344834
	PBS_CAGCACGAGAACGCGT-1	P14.Bystander	0.154482	-0.00867465
	PBS_CAGCACGGTTTACCTT-1	P14.Bystander	0.129037	-0.00158857
	PBS_CAGCACGTCTGAATCG-1	P14.Bystander	0.130344	-0.0218307
	PBS_CAGCAGCAGCATATGA-1	P14.Bystander	0.134297	-0.0448023
	PBS_CAGCAGCAGCTGACAG-1	P14.Bystander	0.125455	-0.0152308
	PBS_CAGCAGCGTTCCTAAG-1	P14.Bystander	0.115413	0.131364
	PBS_CAGCAGCTCTTCCACG-1	P14.Bystander	0.160954	-0.0645476
	PBS_CAGCCAGAGGTAGTAT-1	P14.Bystander	0.111822	-0.000363935
	PBS_CAGCCAGCAGCGGATA-1	P14.Bystander	0.0877361	-0.108216
	PBS_CAGCCAGGTAGTTCCA-1	P14.Bystander	0.124447	-0.0221013
	PBS_CAGCCAGGTATCTCGA-1	P14.Bystander	0.0958404	-0.104529
	PBS_CAGCGTGAGAGGTGCT-1	P14.Bystander	0.140529	0.00920594
	PBS_CAGCGTGAGGGATCTG-1	P14.Bystander	0.125761	-0.0308514
	PBS_CAGCGTGCACCACTGG-1	P14.Bystander	0.157505	-0.00532965
	PBS_CAGCGTGGTAACAGTA-1	P14.Bystander	0.167178	-0.00785534
	PBS_CAGCGTGGTACTTCCC-1	P14.Bystander	0.155629	0.0591951
	PBS_CAGCGTGTCCACGGAC-1	P14.Bystander	0.147567	-0.0126263
	PBS_CAGCGTGTCCGCAAAT-1	P14.Bystander	0.120378	-0.0194661
	PBS_CAGGCCAGTAGGTGCA-1	P14.Bystander	0.0236355	-0.0579662
	PBS_CAGGCCAGTCGTCTCT-1	P14.Bystander	0.151559	0.0216209
	PBS_CAGGCCAGTGACCGTC-1	P14.Bystander	0.122675	0.0177204
	PBS_CAGGCCATCACCATAG-1	P14.Bystander	0.108967	-0.0150197
	PBS_CAGGCCATCAGGGATG-1	P14.Bystander	0.0940405	-0.0183657
	PBS_CAGGCCATCGCAACAT-1	P14.Bystander	0.121488	-0.0435852
	PBS_CAGGGCTAGAGAGGTA-1	P14.Bystander	0.173497	0.115946
	PBS_CAGGGCTCAGGTGTTT-1	P14.Bystander	0.129207	0.098002
	PBS_CAGGGCTTCTCATAGG-1	P14.Bystander	0.174475	0.0101166
	PBS_CAGGTATAGACGATAT-1	P14.Bystander	0.0175083	0.0460962
	PBS_CAGGTATAGAGCAAGA-1	P14.Bystander	0.12551	-0.106898
	PBS_CAGGTATCAACCTAAC-1	P14.Bystander	0.121823	-0.0342896
	PBS_CAGGTATCACGTACAT-1	P14.Bystander	0.104599	0.0378224
	PBS_CAGGTATGTCTCACGG-1	P14.Bystander	0.115621	-0.0358974
	PBS_CAGTGCGGTCCCACGA-1	P14.Bystander	0.12838	0.0266924
	PBS_CAGTGCGTCCTACCAC-1	P14.Bystander	0.122959	-0.0451318
	PBS_CAGTGCGTCGGCATTA-1	P14.Bystander	0.11218	-0.0449628
	PBS_CAGTGCGTCTCCACTG-1	P14.Bystander	0.121532	0.116089
	PBS_CAGTTAGAGAGTTCGG-1	P14.Bystander	0.0800349	-0.00221579
	PBS_CAGTTAGCACATGAAA-1	P14.Bystander	0.077805	0.0487817
	PBS_CAGTTAGCATGGTGGA-1	P14.Bystander	0.104478	0.0667596
	PBS_CAGTTAGTCGTAACAC-1	P14.Bystander	0.105482	0.00535064
	PBS_CAGTTCCGTAATGATG-1	P14.Bystander	0.162227	0.107673
	PBS_CAGTTCCGTGGCTACC-1	P14.Bystander	0.149529	0.0322042
	PBS_CAGTTCCTCACCCTCA-1	P14.Bystander	0.0632585	-0.0386453
	PBS_CAGTTCCTCATCACCC-1	P14.Bystander	0.107994	-0.0156684
	PBS_CATACAGAGACGACTG-1	P14.Bystander	0.143306	0.0186261
	PBS_CATACAGCATGGCACC-1	P14.Bystander	0.154707	-0.0734795
	PBS_CATACAGGTGTAAATG-1	P14.Bystander	0.201203	0.0587297
	PBS_CATACCCAGAGTGTGC-1	P14.Bystander	0.10216	-0.0391367
	PBS_CATACCCCAATCAAGA-1	P14.Bystander	0.0369169	0.0191961
	PBS_CATACCCCATACAGAA-1	P14.Bystander	0.0674505	-0.0490651
	PBS_CATACCCGTGGATCAG-1	P14.Bystander	0.161704	-0.0629198
	PBS_CATACCCGTTAGGGAC-1	P14.Bystander	0.149167	0.00870332
	PBS_CATACCCGTTGGTACT-1	P14.Bystander	0.228591	0.076302
	PBS_CATACCCTCGAAGTGG-1	P14.Bystander	0.119856	-0.0675352
	PBS_CATACTTGTCACTCAA-1	P14.Bystander	0.124141	-0.062994
	PBS_CATACTTGTCGGTGTC-1	P14.Bystander	0.136538	0.124579
	PBS_CATACTTGTGCATTAC-1	P14.Bystander	0.240376	0.0249615
	PBS_CATACTTTCAATCAGC-1	P14.Bystander	0.133882	0.0270279
	PBS_CATACTTTCCCTCTAG-1	P14.Bystander	0.117436	0.0353006
	PBS_CATAGACAGAGCATAT-1	P14.Bystander	0.141468	0.117649
	PBS_CATAGACAGGTTCCGC-1	P14.Bystander	0.144641	0.044448
	PBS_CATAGACGTTATGTGC-1	P14.Bystander	0.165442	0.108058
	PBS_CATAGACGTTGCCAAT-1	P14.Bystander	0.10858	-0.138626
	PBS_CATCAAGGTCCTGGTG-1	P14.Bystander	0.092732	0.0520041
	PBS_CATCCACGTAGCGCCT-1	P14.Bystander	0.0867198	0.0346654
	PBS_CATCCACGTATCAGGG-1	P14.Bystander	0.155757	0.105027
	PBS_CATCCACTCACTCTTA-1	P14.Bystander	0.110897	-0.0116264
	PBS_CATCCCACAACACTAC-1	P14.Bystander	0.132664	-0.00959378
	PBS_CATCCCACAACTACGT-1	P14.Bystander	0.113231	-0.0492293
	PBS_CATCCCACAGCTGTAT-1	P14.Bystander	0.10561	0.00943071
	PBS_CATCCCAGTCGCACAC-1	P14.Bystander	0.129349	-0.00467721
	PBS_CATCCCATCAGGTGTT-1	P14.Bystander	0.169111	-0.0216238
	PBS_CATCCGTAGAACTCCT-1	P14.Bystander	0.132036	-0.0213709
	PBS_CATCCGTGTCCACGCA-1	P14.Bystander	0.13178	0.0589683
	PBS_CATCCGTGTGTTACTG-1	P14.Bystander	0.101578	-0.0867254
	PBS_CATCGCTGTACGAAAT-1	P14.Bystander	0.189002	0.0577773
	PBS_CATCGCTGTTGCTCCT-1	P14.Bystander	0.0840428	-0.0379393
	PBS_CATCGCTTCCAAAGGG-1	P14.Bystander	0.156515	0.0732862
	PBS_CATCGCTTCGACACCG-1	P14.Bystander	0.137312	0.0210708
	PBS_CATCGCTTCTTGTTAC-1	P14.Bystander	0.121501	-0.0674746
	PBS_CATCGGGAGTCCCAAT-1	P14.Bystander	0.0774961	-0.035279
	PBS_CATCGGGCAAACGAGC-1	P14.Bystander	0.133901	0.02168
	PBS_CATCGTCAGCGACTGA-1	P14.Bystander	0.136197	0.0291081
	PBS_CATCGTCAGGCACTAG-1	P14.Bystander	0.097546	-0.0393528
	PBS_CATCGTCCACGACGAA-1	P14.Bystander	0.111947	0.0856377
	PBS_CATCGTCCACTGGCGT-1	P14.Bystander	0.154032	0.0323301
	PBS_CATCGTCGTTGTCAGT-1	P14.Bystander	0.127562	-0.055679
	PBS_CATCGTCTCTAGGCCG-1	P14.Bystander	0.161465	0.0566732
	PBS_CATCGTCTCTTCGCTG-1	P14.Bystander	0.0792306	0.0212869
	PBS_CATGAGTCAGCCGTCA-1	P14.Bystander	0.0987482	-0.000933267
	PBS_CATGAGTGTCCATCTC-1	P14.Bystander	0.169504	0.0291121
	PBS_CATGAGTGTTCAAAGA-1	P14.Bystander	0.126206	0.00883075
	PBS_CATGAGTTCGTTATCT-1	P14.Bystander	0.116736	0.0597913
	PBS_CATGAGTTCGTTGTGA-1	P14.Bystander	0.155779	-0.0292487
	PBS_CATGCCTTCCAGGACC-1	P14.Bystander	0.120481	-0.0270371
	PBS_CATGCGGAGGCTGTAG-1	P14.Bystander	0.133506	0.0112114
	PBS_CATGCGGAGTTGGCTT-1	P14.Bystander	0.167052	-0.0838758
	PBS_CATGCGGCATCTATCT-1	P14.Bystander	0.115189	0.149018
	PBS_CATGCTCCAGCCCACA-1	P14.Bystander	0.116086	-0.0195321
	PBS_CATGCTCGTATGCTAC-1	P14.Bystander	0.12793	-0.0261639
	PBS_CATGGATCAACCCGCA-1	P14.Bystander	0.0568094	0.0260664
	PBS_CATGGATGTAGCTGAG-1	P14.Bystander	0.194961	0.0172161
	PBS_CATGGATTCCGGTAGC-1	P14.Bystander	0.0506471	0.01361
	PBS_CATGGATTCGGTAGGA-1	P14.Bystander	0.105168	0.067419
	PBS_CATGGATTCGTAGGAG-1	P14.Bystander	0.119453	-0.061042
	PBS_CATGGTAAGGTCCTGC-1	P14.Bystander	0.0345237	0.213171
	PBS_CATGGTACAAGAATAC-1	P14.Bystander	0.0835499	0.000486922
	PBS_CATGGTAGTGTATACC-1	P14.Bystander	0.0993924	0.0638887
	PBS_CATTCATAGGATGGCT-1	P14.Bystander	0.200537	0.109804
	PBS_CATTCATCAAAGCAAT-1	P14.Bystander	0.149384	0.0425126
	PBS_CATTCATGTTCCGTTC-1	P14.Bystander	0.106064	0.0763521
	PBS_CATTCCGAGAGCAGCT-1	P14.Bystander	0.201793	0.119125
	PBS_CATTCCGCAAGTGGTG-1	P14.Bystander	0.140394	0.0493711
	PBS_CATTCCGCAGGAACCA-1	P14.Bystander	0.133362	-0.0364633
	PBS_CATTCTACACGAAGAC-1	P14.Bystander	0.0696026	-0.0446564
	PBS_CATTCTAGTCTTTCTA-1	P14.Bystander	0.143736	-0.00768619
	PBS_CATTCTATCAGACTGT-1	P14.Bystander	0.150936	-0.0382344
	PBS_CATTCTATCGTTCATT-1	P14.Bystander	0.0897655	-0.0549038
	PBS_CATTGAGAGCAATAAC-1	P14.Bystander	0.130683	-0.0531972
	PBS_CATTGCCTCGTCTACC-1	P14.Bystander	0.233257	0.0238655
	PBS_CATTTCACACGCTATA-1	P14.Bystander	0.125462	-0.00298707
	PBS_CATTTCAGTAGATCCT-1	P14.Bystander	0.095769	0.00533431
	PBS_CATTTCAGTCCAAATC-1	P14.Bystander	0.192873	0.0495988
	PBS_CATTTCAGTCGCGTCA-1	P14.Bystander	0.103852	-0.0996708
	PBS_CCAAGCGGTTATGACC-1	P14.Bystander	0.14909	0.0134932
	PBS_CCAATGAAGGAGAGTA-1	P14.Bystander	0.142762	0.0394809
	PBS_CCAATGATCCATACTT-1	P14.Bystander	0.17398	0.0378262
	PBS_CCAATGATCCTGCCAT-1	P14.Bystander	0.126101	0.0776075
	PBS_CCAATTTAGTAGGGTC-1	P14.Bystander	0.129945	-0.0293688
	PBS_CCACAAACACTGAATC-1	P14.Bystander	0.0979175	-0.10819
	PBS_CCACAAATCTGCGAGC-1	P14.Bystander	0.102161	-0.098004
	PBS_CCACACTAGTCCCGGT-1	P14.Bystander	0.111879	0.125058
	PBS_CCACCATAGACTTAAG-1	P14.Bystander	0.0974129	-0.142353
	PBS_CCACCATCAGTCGGTC-1	P14.Bystander	0.136995	-0.060363
	PBS_CCACCATGTGATACCT-1	P14.Bystander	0.13839	-0.0198607
	PBS_CCACGAGCACTTGAGT-1	P14.Bystander	0.132579	0.0800082
	PBS_CCACGAGGTTCCACGG-1	P14.Bystander	0.206824	0.0504252
	PBS_CCACGAGTCATTGCTT-1	P14.Bystander	0.151687	0.0734467
	PBS_CCACGTTGTTGCGGAA-1	P14.Bystander	0.15112	0.0417896
	PBS_CCACGTTTCAAATGAG-1	P14.Bystander	0.134404	-0.111621
	PBS_CCACGTTTCCGGCAGT-1	P14.Bystander	0.0913462	0.0516711
	PBS_CCACGTTTCTCGCGTT-1	P14.Bystander	0.112165	-0.112708
	PBS_CCACTTGAGTTCCATG-1	P14.Bystander	0.0691406	-0.02292
	PBS_CCACTTGGTCTTCATT-1	P14.Bystander	0.0764063	-0.0382182
	PBS_CCATAAGAGTAACCGG-1	P14.Bystander	0.0978232	-0.0835704
	PBS_CCATAAGGTAGCTGAG-1	P14.Bystander	0.155067	-0.0939441
	PBS_CCATAAGGTAGTACGG-1	P14.Bystander	0.126297	0.0869751
	PBS_CCATAAGGTGAGCAGT-1	P14.Bystander	0.151935	-0.0481577
	PBS_CCATAAGGTGGCTTGC-1	P14.Bystander	0.133476	0.0498853
	PBS_CCATCACCATCTAGAC-1	P14.Bystander	0.159572	0.10682
	PBS_CCCAACTAGAGACAAG-1	P14.Bystander	0.212507	0.0850439
	PBS_CCCAACTCAAACAGGC-1	P14.Bystander	0.0656983	0.0488251
	PBS_CCCAACTCAACTCCCT-1	P14.Bystander	0.118931	-0.043583
	PBS_CCCAACTCAATTGCCA-1	P14.Bystander	0.078254	-0.0610643
	PBS_CCCAACTTCGAGAACG-1	P14.Bystander	0.0682427	0.0355321
	PBS_CCCATTGAGTGCACCC-1	P14.Bystander	0.147505	-0.0168063
	PBS_CCCATTGAGTGCGCTC-1	P14.Bystander	0.10322	0.0671224
	PBS_CCCATTGCAAATGCGG-1	P14.Bystander	0.164805	0.137209
	PBS_CCCATTGGTTGTGTTG-1	P14.Bystander	0.120553	0.018866
	PBS_CCCATTGTCGCGTTTC-1	P14.Bystander	0.0900356	-0.0311654
	PBS_CCCGAAGAGACGCTCC-1	P14.Bystander	0.173394	-0.00905591
	PBS_CCCGAAGAGCGATGGT-1	P14.Bystander	0.111	0.0301703
	PBS_CCCGAAGTCCATGATG-1	P14.Bystander	0.122422	0.101016
	PBS_CCCGAAGTCTGAGATC-1	P14.Bystander	0.0404568	0.00508016
	PBS_CCCTAACAGACTACCT-1	P14.Bystander	0.121925	-0.0891466
	PBS_CCCTAACAGGGAGGCA-1	P14.Bystander	0.1181	0.0381935
	PBS_CCCTAACCATCGGATT-1	P14.Bystander	0.127307	-0.0503448
	PBS_CCCTCAAAGATCCGAG-1	P14.Bystander	0.123415	0.0166128
	PBS_CCCTCAACAAGTCATC-1	P14.Bystander	0.126947	-0.0373797
	PBS_CCCTCAACATACAGCT-1	P14.Bystander	0.212539	0.0135786
	PBS_CCCTCAAGTACTAACC-1	P14.Bystander	0.188519	-0.098285
	PBS_CCCTCAAGTAGACGGT-1	P14.Bystander	0.174437	0.00819006
	PBS_CCCTCAAGTTTAGAGA-1	P14.Bystander	0.179319	-0.0513796
	PBS_CCCTCTCAGGAGTATT-1	P14.Bystander	0.159991	0.000214158
	PBS_CCCTCTCCAAGGTCGA-1	P14.Bystander	0.203969	0.0918895
	PBS_CCCTCTCCAGGTATGG-1	P14.Bystander	0.0390221	0.077326
	PBS_CCCTCTCCAGTAGATA-1	P14.Bystander	0.157573	-0.0420079
	PBS_CCCTGATAGTACAGCG-1	P14.Bystander	0.142394	-0.0296832
	PBS_CCCTGATTCCCTCAAC-1	P14.Bystander	0.124532	0.0379568
	PBS_CCCTTAGAGAATCGTA-1	P14.Bystander	0.195624	0.0651527
	PBS_CCCTTAGTCCAGTGCG-1	P14.Bystander	0.141484	-0.00867038
	PBS_CCGAACGGTAACGCGA-1	P14.Bystander	0.107437	-0.0295199
	PBS_CCGAACGTCAGGAAAT-1	P14.Bystander	0.0326701	0.103622
	PBS_CCGATCTCACGTTGGC-1	P14.Bystander	0.120534	-0.0394817
	PBS_CCGATCTTCGCAAGAG-1	P14.Bystander	0.111969	0.0126322
	PBS_CCGATCTTCTTAAGGC-1	P14.Bystander	0.0650481	-0.00285849
	PBS_CCGCAAGAGTGCGCTC-1	P14.Bystander	0.140391	0.0539876
	PBS_CCGCAAGGTAAGTCAA-1	P14.Bystander	0.138467	0.0827933
	PBS_CCGCAAGGTATACGGG-1	P14.Bystander	0.12546	-0.0636718
	PBS_CCGCAAGTCCCATTTA-1	P14.Bystander	0.100895	0.00277196
	PBS_CCGGACAGTACAGCGA-1	P14.Bystander	0.124407	-0.0917644
	PBS_CCGGACAGTTAAAGTG-1	P14.Bystander	0.0741839	-0.0310932
	PBS_CCGGACATCCATTGCC-1	P14.Bystander	0.166751	-0.0416802
	PBS_CCGGGTAGTCCTTTGC-1	P14.Bystander	0.122614	-0.0413104
	PBS_CCGGGTAGTGTAAATG-1	P14.Bystander	0.122488	0.0596947
	PBS_CCGGGTAGTTATGGTC-1	P14.Bystander	0.132147	0.0577751
	PBS_CCGGGTATCACGGGAA-1	P14.Bystander	0.117928	-0.0557168
	PBS_CCGGGTATCGTGGACC-1	P14.Bystander	0.107219	0.0254689
	PBS_CCGGGTATCTCTCTTC-1	P14.Bystander	0.105439	-0.0519048
	PBS_CCGGTAGAGATAGCAT-1	P14.Bystander	0.131088	0.0454012
	PBS_CCGGTAGCAACTGTGT-1	P14.Bystander	0.18736	0.0279184
	PBS_CCGGTAGCACGTCGTG-1	P14.Bystander	0.115697	0.0525687
	PBS_CCGGTGAAGGAGATAG-1	P14.Bystander	0.141652	-0.0097155
	PBS_CCGGTGAGTAAGTCAA-1	P14.Bystander	0.17113	0.121151
	PBS_CCGGTGAGTTGCAAGG-1	P14.Bystander	0.137815	-0.0526904
	PBS_CCGTAGGAGGTACCTT-1	P14.Bystander	0.167835	0.0441267
	PBS_CCGTAGGCAGCTTCGG-1	P14.Bystander	0.224286	-0.00511642
	PBS_CCGTAGGCAGGAGACT-1	P14.Bystander	0.152462	0.0615653
	PBS_CCGTAGGCATAATGCC-1	P14.Bystander	0.122077	0.0483277
	PBS_CCGTGAGAGATTCGCT-1	P14.Bystander	0.0886005	-0.0424431
	PBS_CCGTGAGAGCTTGTGT-1	P14.Bystander	0.115825	0.0172723
	PBS_CCGTGAGAGGGACAGG-1	P14.Bystander	0.10188	0.0269023
	PBS_CCGTTCAAGCAGCGAT-1	P14.Bystander	0.175249	-0.00396038
	PBS_CCGTTCAAGGTAAGTT-1	P14.Bystander	0.0929123	-0.0317758
	PBS_CCGTTCACAGTATGAA-1	P14.Bystander	0.109534	-0.0355036
	PBS_CCGTTCATCTTTCTAG-1	P14.Bystander	0.156419	-0.0508174
	PBS_CCTAACCCATCCCGTT-1	P14.Bystander	0.129809	-0.0932244
	PBS_CCTAACCGTATTTCGG-1	P14.Bystander	0.0358835	-0.0326598
	PBS_CCTAACCGTGAGACCA-1	P14.Bystander	0.0895676	0.243883
	PBS_CCTAAGACAGTCCCGA-1	P14.Bystander	0.146879	-0.101678
	PBS_CCTAAGACATCTCATT-1	P14.Bystander	0.117138	-0.0499137
	PBS_CCTAAGACATGGGAAC-1	P14.Bystander	0.106794	-0.072365
	PBS_CCTAAGATCATGCTAG-1	P14.Bystander	0.0609985	0.0676233
	PBS_CCTACGTCAACCACGC-1	P14.Bystander	0.127587	-0.0289011
	PBS_CCTACGTCATTAAGCC-1	P14.Bystander	0.167102	-0.00459706
	PBS_CCTACGTGTGTGATGG-1	P14.Bystander	0.133996	-0.0345837
	PBS_CCTACGTTCTCTGGTC-1	P14.Bystander	0.171549	-0.0443913
	PBS_CCTATCGGTAGACAAT-1	P14.Bystander	0.118498	0.000118207
	PBS_CCTATCGGTCGTAATC-1	P14.Bystander	0.088048	0.0318201
	PBS_CCTCAACAGATGACCG-1	P14.Bystander	0.150778	0.0430675
	PBS_CCTCAACAGGAGCTGT-1	P14.Bystander	0.0960355	-0.00275502
	PBS_CCTCAACCACAATTCG-1	P14.Bystander	0.194764	-0.077616
	PBS_CCTCAACGTCGATTAC-1	P14.Bystander	0.149083	0.00225835
	PBS_CCTCAACTCACGTAGT-1	P14.Bystander	0.127341	-0.0034583
	PBS_CCTCAACTCCCTCTTT-1	P14.Bystander	0.142792	0.063208
	PBS_CCTCAACTCCTCACGT-1	P14.Bystander	0.131877	0.0143967
	PBS_CCTCACATCCCAATAG-1	P14.Bystander	0.111038	-0.0259568
	PBS_CCTCACATCTCTGCCA-1	P14.Bystander	0.109284	0.0166154
	PBS_CCTCAGTGTCCCTAAA-1	P14.Bystander	0.0925616	-0.048
	PBS_CCTCAGTGTTCAAGGG-1	P14.Bystander	0.186453	-0.0563317
	PBS_CCTCAGTGTTCTCTAT-1	P14.Bystander	0.129503	0.0823373
	PBS_CCTCAGTTCAACCGAT-1	P14.Bystander	0.107477	0.01566
	PBS_CCTCATGAGCAGCCTC-1	P14.Bystander	0.132481	0.0881331
	PBS_CCTCATGAGGAATCGC-1	P14.Bystander	0.187506	-0.0356225
	PBS_CCTCATGCACTGGAAG-1	P14.Bystander	0.106639	-0.112189
	PBS_CCTCATGTCTCGTCGT-1	P14.Bystander	0.102951	-0.0121527
	PBS_CCTCATGTCTTTCGAT-1	P14.Bystander	0.173682	-0.0172882
	PBS_CCTCCAAGTTATGACC-1	P14.Bystander	0.0891152	-0.0366879
	PBS_CCTCCAATCATGAGTC-1	P14.Bystander	0.145885	0.0905591
	PBS_CCTCCAATCTTGAGCA-1	P14.Bystander	0.142618	-0.0158979
	PBS_CCTCCTCGTCGCTTAA-1	P14.Bystander	0.0795031	0.0376954
	PBS_CCTCCTCGTCGTTATG-1	P14.Bystander	0.15433	0.0788371
	PBS_CCTCTAGAGGTCGTAG-1	P14.Bystander	0.109122	-0.135118
	PBS_CCTCTAGGTCTACAAC-1	P14.Bystander	0.0992101	-0.0524917
	PBS_CCTCTCCGTCAGATTC-1	P14.Bystander	0.202994	-0.00537597
	PBS_CCTCTCCGTCATAACC-1	P14.Bystander	0.115418	-0.0060879
	PBS_CCTCTCCGTCGCTGCA-1	P14.Bystander	0.202251	-0.0124411
	PBS_CCTCTCCTCAGCACCG-1	P14.Bystander	0.106002	-0.131618
	PBS_CCTGCATAGAAGGCTC-1	P14.Bystander	0.136208	-0.028819
	PBS_CCTGCATAGTGCCTCG-1	P14.Bystander	0.122468	-0.0283732
	PBS_CCTGCATTCTAAGAAG-1	P14.Bystander	0.109973	-0.0272278
	PBS_CCTGTTGCACGGTAGA-1	P14.Bystander	0.0651803	-0.0854062
	PBS_CCTGTTGCATGTCGTA-1	P14.Bystander	0.158589	-0.0205187
	PBS_CCTTCAGCATTGCCGG-1	P14.Bystander	0.159951	0.0714289
	PBS_CCTTGTGCATTGCTTT-1	P14.Bystander	0.163561	0.0285595
	PBS_CCTTGTGTCGCGATCG-1	P14.Bystander	0.114899	-0.0138849
	PBS_CCTTTGGAGCGTGTTT-1	P14.Bystander	0.096491	0.0170268
	PBS_CCTTTGGAGGGTACAC-1	P14.Bystander	0.101136	-0.0555772
	PBS_CCTTTGGCAAGTCATC-1	P14.Bystander	0.177458	0.00129169
	PBS_CCTTTGGCAGATTAAG-1	P14.Bystander	0.115954	-0.0194522
	PBS_CGAAGGAAGCTAATGA-1	P14.Bystander	0.166124	0.0940446
	PBS_CGAAGGAAGGACTGGT-1	P14.Bystander	0.0765495	0.113159
	PBS_CGAAGGACAACGATTC-1	P14.Bystander	0.164843	0.00284301
	PBS_CGAAGGAGTCAACGCC-1	P14.Bystander	0.124584	-0.0556038
	PBS_CGAAGGATCACCGGTG-1	P14.Bystander	0.150384	-0.0793534
	PBS_CGAAGGATCGAGAAGC-1	P14.Bystander	0.128956	0.0336435
	PBS_CGAAGTTGTCTCGGAC-1	P14.Bystander	0.133598	0.0841256
	PBS_CGAATTGAGACGAGCT-1	P14.Bystander	0.0630467	-0.102362
	PBS_CGAATTGAGCTAATGA-1	P14.Bystander	0.127575	0.0800141
	PBS_CGAATTGCAATGACCT-1	P14.Bystander	0.120954	0.0392922
	PBS_CGAATTGTCACATACG-1	P14.Bystander	0.204204	0.10446
	PBS_CGAATTGTCGCAGATT-1	P14.Bystander	0.127678	-0.00498594
	PBS_CGACAGCAGAGTCAAT-1	P14.Bystander	0.0899369	-0.0416371
	PBS_CGACAGCCAACTTGGT-1	P14.Bystander	0.0934427	0.251915
	PBS_CGACAGCCAAGATGTA-1	P14.Bystander	0.107426	0.0207571
	PBS_CGACAGCTCCACCCTA-1	P14.Bystander	0.157818	0.0832067
	PBS_CGACAGCTCGCGATCG-1	P14.Bystander	0.128648	0.0313707
	PBS_CGAGAAGCACAATGTC-1	P14.Bystander	0.0948334	-0.0436823
	PBS_CGAGAAGCACCAGCCA-1	P14.Bystander	0.109332	0.0518331
	PBS_CGAGAAGCAGCTGCCA-1	P14.Bystander	0.133356	-0.0128217
	PBS_CGAGAAGGTAGCTGCC-1	P14.Bystander	0.125046	-0.0212126
	PBS_CGAGAAGTCCTACCGT-1	P14.Bystander	0.204343	0.0367865
	PBS_CGAGAAGTCTGAGGCC-1	P14.Bystander	0.0900774	-0.0593695
	PBS_CGAGGAAAGGCTCTCG-1	P14.Bystander	0.286246	-0.091454
	PBS_CGAGGAAGTACAATAG-1	P14.Bystander	0.146374	-0.0288562
	PBS_CGAGGAATCTGTGCTC-1	P14.Bystander	0.063111	0.118352
	PBS_CGAGGAATCTTGATTC-1	P14.Bystander	0.168588	0.0429229
	PBS_CGAGGCTCACTTGGGC-1	P14.Bystander	0.166154	0.0747363
	PBS_CGAGGCTGTCTAACTG-1	P14.Bystander	0.195692	-0.071866
	PBS_CGAGGCTGTGGCTTGC-1	P14.Bystander	0.107126	0.0825141
	PBS_CGAGGCTTCAGCTTGA-1	P14.Bystander	0.105925	0.0778386
	PBS_CGAGGCTTCATCGGGC-1	P14.Bystander	0.172626	0.0987878
	PBS_CGAGTGCAGAGAACCC-1	P14.Bystander	0.0572722	0.0638143
	PBS_CGAGTGCCAGACGATG-1	P14.Bystander	0.139234	-0.0157988
	PBS_CGAGTGCCAGTCGCTG-1	P14.Bystander	0.180699	-0.030002
	PBS_CGAGTGCGTCTTGAGT-1	P14.Bystander	0.16401	-0.0239179
	PBS_CGAGTGCTCACGACTA-1	P14.Bystander	0.127141	-0.0331406
	PBS_CGAGTGCTCCTTTAGT-1	P14.Bystander	0.117479	0.0124675
	PBS_CGAGTGCTCTCTATAC-1	P14.Bystander	0.0967353	-0.0101444
	PBS_CGAGTTAAGATAACGT-1	P14.Bystander	0.0967042	-0.0478356
	PBS_CGAGTTATCCTTATGT-1	P14.Bystander	0.143237	-0.0450594
	PBS_CGATCGGAGGATTCCT-1	P14.Bystander	0.127918	-0.0667769
	PBS_CGATCGGCAGAAATTG-1	P14.Bystander	0.158683	-0.0635103
	PBS_CGATCGGGTCCGGACT-1	P14.Bystander	0.114261	-0.0396246
	PBS_CGATGCGAGCCAAGGT-1	P14.Bystander	0.123499	0.046812
	PBS_CGATGCGCAATCGCAT-1	P14.Bystander	0.131816	-0.00472947
	PBS_CGATGCGGTAGGCTCC-1	P14.Bystander	0.0667082	-0.0319127
	PBS_CGATGCGTCACACCCT-1	P14.Bystander	0.149849	0.0267305
	PBS_CGATGCGTCATGCGGC-1	P14.Bystander	0.0695393	0.0674323
	PBS_CGATGGCAGTTGTCGT-1	P14.Bystander	0.0836017	-0.00595834
	PBS_CGCAGGTGTCTTGCGG-1	P14.Bystander	0.245503	0.093788
	PBS_CGCAGGTGTGGGTTGA-1	P14.Bystander	0.137275	0.0180122
	PBS_CGCAGGTGTTGACTGT-1	P14.Bystander	0.101163	-0.0249948
	PBS_CGCAGGTTCACCTGGG-1	P14.Bystander	0.104554	0.0251865
	PBS_CGCATAAAGTAAGACT-1	P14.Bystander	0.100543	-0.0516366
	PBS_CGCATAACACAGAGAC-1	P14.Bystander	0.0253252	0.0403436
	PBS_CGCATAACACGTACAT-1	P14.Bystander	0.1512	-0.0120109
	PBS_CGCATAACAGTTCTAG-1	P14.Bystander	0.0893732	-0.0748611
	PBS_CGCATAATCGCCGTGA-1	P14.Bystander	0.110553	-0.0143293
	PBS_CGCATGGCAGTAGTTC-1	P14.Bystander	0.160815	-0.0142273
	PBS_CGCATGGCATAACGGG-1	P14.Bystander	0.104101	-0.0266991
	PBS_CGCATGGGTATGAGCG-1	P14.Bystander	0.098479	-0.0351803
	PBS_CGCATGGGTCAGTCGC-1	P14.Bystander	0.194497	-0.0563536
	PBS_CGCATGGGTCCAAGAG-1	P14.Bystander	0.144748	-0.0182046
	PBS_CGCATGGTCCGATTAG-1	P14.Bystander	0.125332	-0.088089
	PBS_CGCATGGTCCTCTCGA-1	P14.Bystander	0.175854	-0.0306351
	PBS_CGCATGGTCTATACTC-1	P14.Bystander	0.110663	-0.0292
	PBS_CGCCAGAAGACGCTCC-1	P14.Bystander	0.131585	0.015214
	PBS_CGCCAGAAGGGTCACA-1	P14.Bystander	0.0981778	-0.0772052
	PBS_CGCCAGACAATCGCAT-1	P14.Bystander	0.147251	-0.0379272
	PBS_CGCCAGACAGAGTGAC-1	P14.Bystander	0.0885557	-0.0785657
	PBS_CGCCAGAGTCAACGCC-1	P14.Bystander	0.0980642	0.013987
	PBS_CGCCAGAGTGTACGCC-1	P14.Bystander	0.176314	-0.0245038
	PBS_CGCCAGATCTCTAAGG-1	P14.Bystander	0.164786	0.0820475
	PBS_CGCCATTCAGAGTCAG-1	P14.Bystander	0.0972886	-0.0839339
	PBS_CGCCATTGTACTAGCT-1	P14.Bystander	0.18535	0.00457863
	PBS_CGCCATTGTGGACAGT-1	P14.Bystander	0.152172	-0.0741546
	PBS_CGCCATTGTGTTATCG-1	P14.Bystander	0.11834	0.0375649
	PBS_CGCCATTTCACCGGTG-1	P14.Bystander	0.107957	-0.0143444
	PBS_CGCGTGAAGTTACGTC-1	P14.Bystander	0.136499	0.0745643
	PBS_CGCGTGAGTGCAATAA-1	P14.Bystander	0.0692362	-0.0239688
	PBS_CGGAACCAGCTGGCTC-1	P14.Bystander	0.16454	0.065139
	PBS_CGGAATTAGGAGTCTG-1	P14.Bystander	0.121525	-0.0777591
	PBS_CGGAATTCAGTAGAAT-1	P14.Bystander	0.0687687	0.0713891
	PBS_CGGACACGTGCTAGCC-1	P14.Bystander	0.143864	0.033093
	PBS_CGGACACGTTTGGCTA-1	P14.Bystander	0.141951	0.0488172
	PBS_CGGAGAAAGGGATGTC-1	P14.Bystander	0.161698	-0.0671063
	PBS_CGGAGAACAATCACGT-1	P14.Bystander	0.0835609	-0.0405622
	PBS_CGGAGAAGTAGCACAG-1	P14.Bystander	0.254602	0.0450519
	PBS_CGGAGAAGTCCCTAAA-1	P14.Bystander	0.136965	-0.0441094
	PBS_CGGAGAATCCCATAAG-1	P14.Bystander	0.125787	0.0301723
	PBS_CGGCAGTGTACGGCAA-1	P14.Bystander	0.168646	-0.0296225
	PBS_CGGCAGTGTGTCACAT-1	P14.Bystander	0.208559	-0.0787588
	PBS_CGGCAGTGTTGAATCC-1	P14.Bystander	0.091835	-0.0701552
	PBS_CGGCAGTTCTACACTT-1	P14.Bystander	0.111763	-0.0764472
	PBS_CGGGACTAGATACAGT-1	P14.Bystander	0.0863376	-0.0451272
	PBS_CGGGACTCAATACCTG-1	P14.Bystander	0.155322	0.129457
	PBS_CGGGACTCACGACTAT-1	P14.Bystander	0.0988691	-0.0411859
	PBS_CGGGACTGTTAGGCTT-1	P14.Bystander	0.0940432	0.0322474
	PBS_CGGGACTTCGACGCGT-1	P14.Bystander	0.123968	0.116384
	PBS_CGGGACTTCGTAACAC-1	P14.Bystander	0.123648	-0.0367291
	PBS_CGGGCATTCAGGGTAG-1	P14.Bystander	0.184525	0.125155
	PBS_CGGGCATTCTCGACCT-1	P14.Bystander	0.131122	-0.0579634
	PBS_CGGGTCAAGGATGTTA-1	P14.Bystander	0.122116	-0.0887849
	PBS_CGGGTCACAGTAACCT-1	P14.Bystander	0.142109	0.0375719
	PBS_CGGGTGTAGACTCGAG-1	P14.Bystander	0.120437	0.0356773
	PBS_CGGGTGTAGGCTCTAT-1	P14.Bystander	0.115879	-0.043379
	PBS_CGGGTGTCATTGCTGA-1	P14.Bystander	0.0849846	-0.0995215
	PBS_CGGTCAGGTCTCTCTG-1	P14.Bystander	0.186647	0.0291047
	PBS_CGGTCAGTCGTGTGAT-1	P14.Bystander	0.167499	-0.0522717
	PBS_CGTAAGTCAAGCACAG-1	P14.Bystander	0.128083	0.0311745
	PBS_CGTAAGTCACAAAGCG-1	P14.Bystander	0.107013	-0.0184349
	PBS_CGTAAGTCAGTCGCAC-1	P14.Bystander	0.126929	-0.0161725
	PBS_CGTAAGTGTACAAGCG-1	P14.Bystander	0.106098	-0.0366942
	PBS_CGTAAGTGTCGACGCT-1	P14.Bystander	0.112296	0.150878
	PBS_CGTAATGGTTCCACAA-1	P14.Bystander	0.13976	0.103342
	PBS_CGTAATGTCCGAAGGA-1	P14.Bystander	0.0807559	-0.0572535
	PBS_CGTAGTACATGGACAG-1	P14.Bystander	0.122581	0.0804897
	PBS_CGTAGTAGTCTGCGCA-1	P14.Bystander	0.13768	-0.103482
	PBS_CGTAGTATCCACCTGT-1	P14.Bystander	0.1075	0.0201306
	PBS_CGTCAAAAGGCTCTCG-1	P14.Bystander	0.157018	0.0767673
	PBS_CGTCAAACAGTTGAAA-1	P14.Bystander	0.110567	-0.0288802
	PBS_CGTCAAAGTAACTGCT-1	P14.Bystander	0.133185	-0.0518378
	PBS_CGTCAAATCAGTCACA-1	P14.Bystander	0.149449	0.0486563
	PBS_CGTCCATCAAATAGCA-1	P14.Bystander	0.153617	0.0797711
	PBS_CGTCCATCAATAACCC-1	P14.Bystander	0.0998046	-0.0481061
	PBS_CGTGAATCACCGTGCA-1	P14.Bystander	0.103617	0.0325308
	PBS_CGTGAATTCCTCACTG-1	P14.Bystander	0.183699	0.035841
	PBS_CGTGATAAGCAGTAAT-1	P14.Bystander	0.148198	-0.0144713
	PBS_CGTGATAAGTCACTAC-1	P14.Bystander	0.12517	-0.0414617
	PBS_CGTGATAAGTGTTCAC-1	P14.Bystander	0.109532	0.0156721
	PBS_CGTGATACATAAGCAA-1	P14.Bystander	0.0722304	-0.0302191
	PBS_CGTGCTTCAGAGGTAC-1	P14.Bystander	0.0777764	-0.028686
	PBS_CGTGCTTCATGTCTAG-1	P14.Bystander	0.126789	-0.0606383
	PBS_CGTGTCTAGTCCCAAT-1	P14.Bystander	0.110704	0.0776235
	PBS_CGTGTCTGTCGCGGTT-1	P14.Bystander	0.0780692	-0.004849
	PBS_CGTTCTGAGAGCATCG-1	P14.Bystander	0.14812	-0.0401865
	PBS_CGTTCTGTCTCCGAAA-1	P14.Bystander	0.111982	-0.0508336
	PBS_CGTTGGGCAAGCAATA-1	P14.Bystander	0.128789	0.00651709
	PBS_CGTTGGGCACGGCGTT-1	P14.Bystander	0.120219	0.00547366
	PBS_CGTTGGGTCAGGCGAA-1	P14.Bystander	0.0983505	0.0512762
	PBS_CTAACCCAGAAGCCAC-1	P14.Bystander	0.163931	-0.00836584
	PBS_CTAACCCCACATTACG-1	P14.Bystander	0.168636	0.0607718
	PBS_CTAACCCGTATGTGTC-1	P14.Bystander	0.108052	0.0586638
	PBS_CTAACCCGTGAGGATC-1	P14.Bystander	0.145665	0.02007
	PBS_CTAACCCGTTTCACTT-1	P14.Bystander	0.175929	-0.0132061
	PBS_CTAACCCTCTAGCCTC-1	P14.Bystander	0.0812449	0.0229151
	PBS_CTAACTTTCCTTCTAA-1	P14.Bystander	0.138633	-0.056103
	PBS_CTAACTTTCGCATTGA-1	P14.Bystander	0.16002	-0.0206993
	PBS_CTAAGTGAGTCTTGGT-1	P14.Bystander	0.128735	-0.0716641
	PBS_CTAAGTGGTTGTACGT-1	P14.Bystander	0.118524	0.00780309
	PBS_CTAAGTGTCGGCAGTC-1	P14.Bystander	0.127118	-0.00159327
	PBS_CTACAGACAACGGGTA-1	P14.Bystander	0.147111	0.067133
	PBS_CTACAGAGTAGCTGCC-1	P14.Bystander	0.16346	-0.0480277
	PBS_CTACATTAGTGCAAAT-1	P14.Bystander	0.0995358	0.0285434
	PBS_CTACCCAAGAGGCCAT-1	P14.Bystander	0.129306	-0.0512145
	PBS_CTACCCAAGGTGATCG-1	P14.Bystander	0.192497	-0.0251424
	PBS_CTACCTGCAAGCGGAT-1	P14.Bystander	0.197934	0.108431
	PBS_CTACCTGGTGCCGAAA-1	P14.Bystander	0.150618	-0.0107067
	PBS_CTACCTGGTGGCTCTG-1	P14.Bystander	0.125575	0.092853
	PBS_CTACGGGAGGGTACAC-1	P14.Bystander	0.0111894	0.151008
	PBS_CTACGGGAGTGTTGAA-1	P14.Bystander	0.0933282	0.00998137
	PBS_CTACGGGGTAGAGCTG-1	P14.Bystander	0.171898	0.13416
	PBS_CTACGGGTCGAGCTGC-1	P14.Bystander	0.0816043	0.105051
	PBS_CTACTATAGCGTGTCC-1	P14.Bystander	0.103512	-0.0543761
	PBS_CTACTATAGCTACAAA-1	P14.Bystander	0.112569	-0.0623563
	PBS_CTACTATTCAAACTGC-1	P14.Bystander	0.0961471	0.118994
	PBS_CTAGACAAGTGGAAGA-1	P14.Bystander	0.101844	-0.0189293
	PBS_CTAGACACAGAGAATT-1	P14.Bystander	0.109225	-0.0879873
	PBS_CTAGGTAGTACTGAGG-1	P14.Bystander	0.146869	-0.0197003
	PBS_CTAGGTAGTGCAGGAT-1	P14.Bystander	0.087065	0.0516102
	PBS_CTAGGTATCATAGCAC-1	P14.Bystander	0.108246	0.0356565
	PBS_CTAGGTATCCTTCTTC-1	P14.Bystander	0.131578	-0.0026959
	PBS_CTATAGGAGCTACAAA-1	P14.Bystander	0.142211	-0.0850656
	PBS_CTATAGGCACATTCGA-1	P14.Bystander	0.181123	-0.0337505
	PBS_CTATAGGGTCTAGATC-1	P14.Bystander	0.136382	0.0529066
	PBS_CTATAGGTCACCCATC-1	P14.Bystander	0.104737	0.0705891
	PBS_CTATCCGAGGAAAGGT-1	P14.Bystander	0.111325	-0.112239
	PBS_CTATCCGAGTTCATGC-1	P14.Bystander	0.0876031	-0.0399718
	PBS_CTATCCGCAAGTGCAG-1	P14.Bystander	0.182722	0.0110014
	PBS_CTATCCGTCTCTGAGA-1	P14.Bystander	0.104903	-0.0183054
	PBS_CTATCTAAGATGGTAT-1	P14.Bystander	0.102887	-0.00678509
	PBS_CTATCTACACCTCGTT-1	P14.Bystander	0.1294	0.00708614
	PBS_CTATCTACATGAGTAA-1	P14.Bystander	0.100234	0.110098
	PBS_CTATCTAGTGCCTGCA-1	P14.Bystander	0.0846423	-0.0921519
	PBS_CTATCTATCTACGGGC-1	P14.Bystander	0.158082	0.133675
	PBS_CTCAACCAGCCACTCG-1	P14.Bystander	0.134788	0.0744571
	PBS_CTCAACCAGCTGTACT-1	P14.Bystander	0.135043	-0.0108914
	PBS_CTCAACCAGGTTCTAC-1	P14.Bystander	0.0609351	0.164798
	PBS_CTCAACCAGTCATGCT-1	P14.Bystander	0.115673	0.145393
	PBS_CTCAACCCAGGTTTAC-1	P14.Bystander	0.0988706	-0.064294
	PBS_CTCAACCGTACAACGG-1	P14.Bystander	0.115742	0.135346
	PBS_CTCAACCGTCACAATC-1	P14.Bystander	0.0654361	-0.133895
	PBS_CTCAACCGTCATATGC-1	P14.Bystander	0.147086	0.194805
	PBS_CTCAAGAAGGGCTGAT-1	P14.Bystander	0.175473	0.0882378
	PBS_CTCAAGACACTCCGAG-1	P14.Bystander	0.135754	-0.0329285
	PBS_CTCAAGACAGGAACCA-1	P14.Bystander	0.143382	-0.110686
	PBS_CTCAAGATCGCGTCGA-1	P14.Bystander	0.0919077	0.115236
	PBS_CTCAAGATCGTAGGAG-1	P14.Bystander	0.14629	0.0620814
	PBS_CTCAATTTCCTACTGC-1	P14.Bystander	0.206329	-0.0192891
	PBS_CTCACTGAGATTTGCC-1	P14.Bystander	0.0856136	-0.0217889
	PBS_CTCACTGCAGCACCCA-1	P14.Bystander	0.147119	0.0488312
	PBS_CTCACTGCATCTAACG-1	P14.Bystander	0.136478	0.0811221
	PBS_CTCACTGGTACGATGG-1	P14.Bystander	0.127387	-0.0200252
	PBS_CTCAGAAAGTTACGTC-1	P14.Bystander	0.102332	-0.0706957
	PBS_CTCAGAATCTGGAGAG-1	P14.Bystander	0.100183	0.131396
	PBS_CTCAGGGCATAAGATG-1	P14.Bystander	0.101918	-0.0966586
	PBS_CTCAGGGGTCAACCAT-1	P14.Bystander	0.148419	-0.0747809
	PBS_CTCAGGGGTGATGTAA-1	P14.Bystander	0.117644	-0.0149683
	PBS_CTCAGGGTCGATACAC-1	P14.Bystander	0.103782	-0.0367084
	PBS_CTCAGTCAGCTGCCTG-1	P14.Bystander	0.105981	0.0436154
	PBS_CTCAGTCCAGGGAATC-1	P14.Bystander	0.16125	-0.0522928
	PBS_CTCAGTCGTATGCGGA-1	P14.Bystander	0.171141	0.0466543
	PBS_CTCAGTCTCAAGATAG-1	P14.Bystander	0.0641405	-0.0224035
	PBS_CTCAGTCTCCCAGGCA-1	P14.Bystander	0.148547	0.000655042
	PBS_CTCATGCAGTGGTTCT-1	P14.Bystander	0.102029	0.0111128
	PBS_CTCATGCCAGTAGAAT-1	P14.Bystander	0.156123	0.0214523
	PBS_CTCATGCTCAAAGAAC-1	P14.Bystander	0.126646	-0.0332506
	PBS_CTCATGCTCGTACCTC-1	P14.Bystander	0.145782	-0.0403197
	PBS_CTCATGCTCTACGGTA-1	P14.Bystander	0.123667	-0.0103699
	PBS_CTCATTAAGAGTTGTA-1	P14.Bystander	0.156048	0.038245
	PBS_CTCATTAGTAGGAAAG-1	P14.Bystander	0.143636	-0.0954755
	PBS_CTCATTATCGTTGCCT-1	P14.Bystander	0.139075	0.026056
	PBS_CTCCAACCAACACACT-1	P14.Bystander	0.204153	-0.0231702
	PBS_CTCCAACGTCTGTTAG-1	P14.Bystander	0.142516	0.0368426
	PBS_CTCCAACTCAGCTTCC-1	P14.Bystander	0.117776	0.0233518
	PBS_CTCCAACTCCCGAAAT-1	P14.Bystander	0.131522	-0.0210209
	PBS_CTCCAACTCCTTATGT-1	P14.Bystander	0.140584	-0.0621199
	PBS_CTCCAACTCGTGCATA-1	P14.Bystander	0.164891	0.143562
	PBS_CTCCACAAGGCGACAT-1	P14.Bystander	0.135359	0.0221706
	PBS_CTCCACACAGACGCTC-1	P14.Bystander	0.161092	-0.0984837
	PBS_CTCCACAGTGTCTCCT-1	P14.Bystander	0.108656	-0.0706141
	PBS_CTCCACATCACGTCCT-1	P14.Bystander	0.188959	-0.0261972
	PBS_CTCCATGAGAGCATCG-1	P14.Bystander	0.115497	0.0238601
	PBS_CTCCATGAGGTGTGAC-1	P14.Bystander	0.170845	-0.03597
	PBS_CTCCATGCAGGGTCTC-1	P14.Bystander	0.123128	0.124141
	PBS_CTCCATGGTAGTTAGA-1	P14.Bystander	0.111431	0.188922
	PBS_CTCCATGTCTATGCCC-1	P14.Bystander	0.135464	0.00934036
	PBS_CTCCCAACAAACACGG-1	P14.Bystander	0.127287	-0.00612196
	PBS_CTCCCAACATACTGTG-1	P14.Bystander	0.0729259	-0.055022
	PBS_CTCCCAACATCTTAGG-1	P14.Bystander	0.11139	-0.0817727
	PBS_CTCCCAACATGACGTT-1	P14.Bystander	0.15416	0.132636
	PBS_CTCCCAAGTACCGTCG-1	P14.Bystander	0.139064	0.141099
	PBS_CTCCCAATCGCATTAG-1	P14.Bystander	0.134013	0.0743594
	PBS_CTCCCAATCGGCATAT-1	P14.Bystander	0.118511	-0.00824646
	PBS_CTCCCTCCACGGCTAC-1	P14.Bystander	0.13312	-0.0104754
	PBS_CTCCCTCCACGGTCTG-1	P14.Bystander	0.0994682	0.0292516
	PBS_CTCCCTCGTTAGCTAC-1	P14.Bystander	0.20074	0.0523644
	PBS_CTCCCTCGTTCACGAT-1	P14.Bystander	0.141043	-0.0153202
	PBS_CTCCGATAGCGCTGCT-1	P14.Bystander	0.0536328	-0.0652997
	PBS_CTCCGATTCTCTCGAC-1	P14.Bystander	0.144373	0.0882271
	PBS_CTCCTCCAGTCGGGAT-1	P14.Bystander	0.0828369	-0.0447275
	PBS_CTCCTCCGTGCTAGCC-1	P14.Bystander	0.114811	-0.0104509
	PBS_CTCCTCCTCGACCACG-1	P14.Bystander	0.1308	0.0226002
	PBS_CTCCTTTAGAAGGCTC-1	P14.Bystander	0.126213	0.0484754
	PBS_CTCCTTTCACCCTGAG-1	P14.Bystander	0.143835	0.0159282
	PBS_CTCCTTTGTGTCGCTG-1	P14.Bystander	0.113028	-0.0358023
	PBS_CTCCTTTTCGGCTGGT-1	P14.Bystander	0.172252	-0.0149278
	PBS_CTCGAGGCAGCCGTCA-1	P14.Bystander	0.120128	-0.0123262
	PBS_CTCGAGGGTATGAAGT-1	P14.Bystander	0.152605	-0.0306331
	PBS_CTCGAGGGTGCTGATT-1	P14.Bystander	0.0966621	-0.00148577
	PBS_CTCTCAGCAAATGAGT-1	P14.Bystander	0.0506748	0.0243284
	PBS_CTCTCAGCAGTCTCTC-1	P14.Bystander	0.220872	-0.0789757
	PBS_CTCTCAGTCCCGATCT-1	P14.Bystander	0.0846153	0.0096
	PBS_CTCTCGAAGCTATCCA-1	P14.Bystander	0.135247	0.0943484
	PBS_CTCTCGACATACCAGT-1	P14.Bystander	0.0852232	0.0161667
	PBS_CTCTCGAGTGAGTGAC-1	P14.Bystander	0.179197	0.14939
	PBS_CTCTCGATCTCCAATT-1	P14.Bystander	0.136525	-0.0101118
	PBS_CTCTGGTAGGTTCTTG-1	P14.Bystander	0.143301	0.0834754
	PBS_CTCTGGTCAGAGTTGG-1	P14.Bystander	0.118271	-0.0242929
	PBS_CTCTGGTGTACGCTAT-1	P14.Bystander	0.147952	0.0334461
	PBS_CTCTGGTGTCGCTCGA-1	P14.Bystander	0.108396	-0.00049939
	PBS_CTCTGGTTCACTGGGC-1	P14.Bystander	0.13492	0.0050026
	PBS_CTGAATGAGATTAGTG-1	P14.Bystander	0.112317	0.0809757
	PBS_CTGAATGAGTGGAAAG-1	P14.Bystander	0.0929436	0.0214277
	PBS_CTGAATGCACGCCAGT-1	P14.Bystander	0.202102	-0.0499939
	PBS_CTGAATGGTACGCGTC-1	P14.Bystander	0.132941	-0.0666609
	PBS_CTGAATGGTACGTGTT-1	P14.Bystander	0.144397	0.025238
	PBS_CTGAATGGTATACCTG-1	P14.Bystander	0.160401	-0.0438238
	PBS_CTGAATGGTGTCTAAC-1	P14.Bystander	0.0865425	-0.119697
	PBS_CTGAATGGTTCCTAAG-1	P14.Bystander	0.110583	0.0509746
	PBS_CTGAGCGAGGCCATAG-1	P14.Bystander	0.125797	-0.0833294
	PBS_CTGAGCGCAAGTGATA-1	P14.Bystander	0.170672	0.0403727
	PBS_CTGAGCGTCGAACTCA-1	P14.Bystander	0.0808383	-0.106069
	PBS_CTGAGGCCACGAAAGC-1	P14.Bystander	0.11072	-0.073321
	PBS_CTGAGGCGTATGACAA-1	P14.Bystander	0.137609	0.00752647
	PBS_CTGAGGCGTGGCTAGA-1	P14.Bystander	0.138989	0.037104
	PBS_CTGATCCGTAGTCACT-1	P14.Bystander	0.125065	0.0263125
	PBS_CTGATCCGTCCGTTTC-1	P14.Bystander	0.127907	-0.0160746
	PBS_CTGATCCTCCCTATTA-1	P14.Bystander	0.199683	0.105155
	PBS_CTGCAGGGTTCTGACA-1	P14.Bystander	0.170251	-0.0160927
	PBS_CTGCAGGTCAAACGTC-1	P14.Bystander	0.121542	-0.019235
	PBS_CTGCAGGTCAAGAGGC-1	P14.Bystander	0.104395	-0.019861
	PBS_CTGCATCGTCAGTTTG-1	P14.Bystander	0.137065	-0.0554903
	PBS_CTGCATCTCCAAGCCG-1	P14.Bystander	0.110306	0.0357971
	PBS_CTGCATCTCCCTCTTT-1	P14.Bystander	0.147127	-0.00321453
	PBS_CTGCCATCACCTATCC-1	P14.Bystander	0.128848	-0.0218092
	PBS_CTGCCATTCATCGCTC-1	P14.Bystander	0.0995003	0.0610419
	PBS_CTGCCATTCGTGGCGT-1	P14.Bystander	0.157117	-0.0179614
	PBS_CTGCCTACAACAAGTA-1	P14.Bystander	0.103116	0.081516
	PBS_CTGCCTAGTCCAAATC-1	P14.Bystander	0.130964	-0.0363758
	PBS_CTGCCTAGTGATTGGG-1	P14.Bystander	0.108859	-0.00426613
	PBS_CTGCCTATCTACGGGC-1	P14.Bystander	0.0940088	-0.0934641
	PBS_CTGCGAGCACGGCACT-1	P14.Bystander	0.110665	-0.0226211
	PBS_CTGCGAGCAGTTAGGG-1	P14.Bystander	0.0938084	0.172175
	PBS_CTGCGAGGTATGATCC-1	P14.Bystander	0.102	0.0171576
	PBS_CTGCGAGGTCGTGGAA-1	P14.Bystander	0.0681586	-0.0336875
	PBS_CTGCGAGGTGATTAGA-1	P14.Bystander	0.106728	0.126222
	PBS_CTGCTCACAGCTACCG-1	P14.Bystander	0.172482	0.0906286
	PBS_CTGCTCATCAGCAGAG-1	P14.Bystander	0.204018	-0.00927108
	PBS_CTGCTCATCAGCCTCT-1	P14.Bystander	0.0989794	0.0547137
	PBS_CTGGACGCAATACCTG-1	P14.Bystander	0.142703	0.0190253
	PBS_CTGGACGTCAATCCAG-1	P14.Bystander	0.156695	-0.136046
	PBS_CTGGACGTCGTTAGTG-1	P14.Bystander	0.13723	0.0486336
	PBS_CTGGTCTAGAGCATAT-1	P14.Bystander	0.118635	-0.000876521
	PBS_CTGGTCTAGCCGATAG-1	P14.Bystander	0.0532394	0.0710642
	PBS_CTGGTCTCACCTTCGT-1	P14.Bystander	0.192082	-0.014264
	PBS_CTGGTCTCACTCAGAT-1	P14.Bystander	0.106059	-0.066421
	PBS_CTGGTCTCATCCGGTG-1	P14.Bystander	0.120061	-0.0708508
	PBS_CTGGTCTGTTCTTAGG-1	P14.Bystander	0.165265	0.0332043
	PBS_CTGGTCTGTTTGGAGG-1	P14.Bystander	0.100202	-0.0295203
	PBS_CTGTACCAGATGAACT-1	P14.Bystander	0.127829	-0.0539656
	PBS_CTGTACCAGCTCACTA-1	P14.Bystander	0.122448	-0.0326706
	PBS_CTGTACCGTACTGAGG-1	P14.Bystander	0.0847635	-0.00451647
	PBS_CTGTACCGTGCTCTTC-1	P14.Bystander	0.103856	-0.0263046
	PBS_CTGTACCGTTTCACAG-1	P14.Bystander	0.194952	0.00751126
	PBS_CTGTACCTCTGCTGAA-1	P14.Bystander	0.102157	0.159921
	PBS_CTGTAGACACTTCATT-1	P14.Bystander	0.0983919	-0.0293208
	PBS_CTGTATTAGTGTAGAT-1	P14.Bystander	0.137862	-9.54525e-05
	PBS_CTGTATTCAAGAAATC-1	P14.Bystander	0.0779003	0.102654
	PBS_CTGTATTCACCCTGAG-1	P14.Bystander	0.132485	-0.0654272
	PBS_CTGTATTGTCGGCACT-1	P14.Bystander	0.154642	-0.0214574
	PBS_CTGTATTGTTCGTGCG-1	P14.Bystander	0.160405	-0.00409234
	PBS_CTGTATTTCCAATCCC-1	P14.Bystander	0.10723	0.0323903
	PBS_CTGTATTTCGAACCTA-1	P14.Bystander	0.136184	0.0538977
	PBS_CTGTCGTCACCAGACC-1	P14.Bystander	0.0598545	-0.0292461
	PBS_CTGTCGTGTATTCCTT-1	P14.Bystander	0.142834	-0.0594552
	PBS_CTGTCGTGTTCTCGTC-1	P14.Bystander	0.12536	-0.0260367
	PBS_CTGTGAAAGACATACA-1	P14.Bystander	0.148462	0.00376617
	PBS_CTGTGAAAGTCACGAG-1	P14.Bystander	0.125581	-0.0549381
	PBS_CTGTGAAAGTCGGCCT-1	P14.Bystander	0.144539	0.0446198
	PBS_CTGTGAACATGGAATA-1	P14.Bystander	0.0873385	-0.0525349
	PBS_CTGTGAAGTACCTAAC-1	P14.Bystander	0.200179	-0.0341636
	PBS_CTGTGAATCGATAACC-1	P14.Bystander	0.0473058	0.00449394
	PBS_CTGTGGGAGCAAGTCG-1	P14.Bystander	0.134856	0.0725861
	PBS_CTGTGGGCAAGTGATA-1	P14.Bystander	0.11744	0.0467806
	PBS_CTGTGGGTCAAATGCC-1	P14.Bystander	0.171729	0.0348351
	PBS_CTTACCGCACCCTCTA-1	P14.Bystander	0.100714	-0.00122596
	PBS_CTTACCGGTCTGATAC-1	P14.Bystander	0.118261	0.0558578
	PBS_CTTACCGTCTTTGCTA-1	P14.Bystander	0.113421	-0.0522384
	PBS_CTTAGGAAGTCGCCAC-1	P14.Bystander	0.0417325	0.0860472
	PBS_CTTAGGACAGAGACTG-1	P14.Bystander	0.158049	0.0426511
	PBS_CTTAGGATCTTGAGCA-1	P14.Bystander	0.121838	-0.00245468
	PBS_CTTCAATCATTCAGCA-1	P14.Bystander	0.155308	0.00559707
	PBS_CTTCAATTCAGAACCT-1	P14.Bystander	0.133342	0.0524587
	PBS_CTTCAATTCAGACCGC-1	P14.Bystander	0.0783199	-0.0508747
	PBS_CTTCAATTCGTTCCCA-1	P14.Bystander	0.15659	-0.0460418
	PBS_CTTCAATTCTAGCCAA-1	P14.Bystander	0.106427	-0.0797721
	PBS_CTTCCGACATCTGGGC-1	P14.Bystander	0.158528	0.0183473
	PBS_CTTCCGAGTATTAAGG-1	P14.Bystander	0.130014	0.00321025
	PBS_CTTCCGATCGCATAGT-1	P14.Bystander	0.141114	0.0643178
	PBS_CTTCCGATCGGATTAC-1	P14.Bystander	0.131443	0.0898818
	PBS_CTTCCTTCATCCTGTC-1	P14.Bystander	0.124381	0.0317987
	PBS_CTTCCTTCATCTGTTT-1	P14.Bystander	0.144017	-0.0275508
	PBS_CTTCGGTAGTCCGTCG-1	P14.Bystander	0.148881	0.00625741
	PBS_CTTCGGTGTTTCCATT-1	P14.Bystander	0.0910224	0.0151261
	PBS_CTTCTAAAGATTACCC-1	P14.Bystander	0.111796	0.0083885
	PBS_CTTCTAAAGGGTTAAT-1	P14.Bystander	0.175568	0.119607
	PBS_CTTCTAAAGTCGAAAT-1	P14.Bystander	0.104658	0.0588311
	PBS_CTTCTAACAAGATGGC-1	P14.Bystander	0.166164	-0.0537242
	PBS_CTTCTAAGTAAGAACT-1	P14.Bystander	0.147933	-0.0632293
	PBS_CTTCTAAGTGTTGCCG-1	P14.Bystander	0.0633635	-0.072415
	PBS_CTTCTAATCTAGACCA-1	P14.Bystander	0.151335	0.0041683
	PBS_CTTCTCTCAAATCGGG-1	P14.Bystander	0.13012	-0.000375148
	PBS_CTTCTCTCACCCTTAC-1	P14.Bystander	0.0957476	0.0970337
	PBS_CTTCTCTCACGTATAC-1	P14.Bystander	0.107011	-0.0886781
	PBS_CTTCTCTTCGTACACA-1	P14.Bystander	0.0960003	0.0383357
	PBS_CTTGATTAGATCCGAG-1	P14.Bystander	0.103001	-0.0522402
	PBS_CTTGATTAGGCTAGCA-1	P14.Bystander	0.145614	-0.00429804
	PBS_CTTGATTCAACTGATC-1	P14.Bystander	0.150722	-0.0745198
	PBS_CTTGATTCACGTTCGG-1	P14.Bystander	0.13722	-0.0317877
	PBS_CTTGATTTCATGTCAG-1	P14.Bystander	0.120903	0.0467674
	PBS_CTTGATTTCCGTGTGG-1	P14.Bystander	0.150958	0.0157954
	PBS_CTTTCAATCTCTTGCG-1	P14.Bystander	0.109186	-0.0264338
	PBS_GAAACCTAGATCACCT-1	P14.Bystander	0.102036	-0.0386824
	PBS_GAAACCTAGGAACATT-1	P14.Bystander	0.11465	0.0135785
	PBS_GAAACCTAGGGTTTCT-1	P14.Bystander	0.142	0.0551991
	PBS_GAAACCTAGTGCAACG-1	P14.Bystander	0.0943668	0.0233308
	PBS_GAAATGAAGACCTTTG-1	P14.Bystander	0.127458	-0.08346
	PBS_GAAATGAAGGCACTCC-1	P14.Bystander	0.124988	0.115814
	PBS_GAAATGACACTACCCT-1	P14.Bystander	0.123081	0.0339582
	PBS_GAAATGACATCGCTAA-1	P14.Bystander	0.111504	0.0745019
	PBS_GAAATGAGTCCTCCTA-1	P14.Bystander	0.151664	-0.045736
	PBS_GAAATGATCGAATCCA-1	P14.Bystander	0.122071	-0.0300118
	PBS_GAAATGATCGCTTACC-1	P14.Bystander	0.0600612	0.0571724
	PBS_GAAATGATCGTTGTTT-1	P14.Bystander	0.127948	-0.00278027
	PBS_GAACACTAGAGGTTTA-1	P14.Bystander	0.108469	0.0158174
	PBS_GAACACTCAAAGTATG-1	P14.Bystander	0.104219	-0.0644312
	PBS_GAACACTCAAGCAATA-1	P14.Bystander	0.0785981	-0.0506923
	PBS_GAACACTGTTAAGAAC-1	P14.Bystander	0.148274	-0.0307256
	PBS_GAACGTTGTGTTAGCT-1	P14.Bystander	0.153368	0.0287772
	PBS_GAACTGTCAGAGATTA-1	P14.Bystander	0.0849167	-0.126787
	PBS_GAACTGTCAGAGCCCT-1	P14.Bystander	0.160795	0.0682769
	PBS_GAACTGTGTGGGTATG-1	P14.Bystander	0.106207	0.0676787
	PBS_GAAGAATAGGAGCAAA-1	P14.Bystander	0.183699	0.175528
	PBS_GAAGAATAGGTGCAGT-1	P14.Bystander	0.101698	-0.0516076
	PBS_GAAGAATCAGTGTACT-1	P14.Bystander	0.0920022	0.00810297
	PBS_GAAGCCCAGACCGTTT-1	P14.Bystander	0.158984	-0.0205045
	PBS_GAAGCCCAGGGAGAAT-1	P14.Bystander	0.0880029	-0.066763
	PBS_GAAGCCCAGTTGCGAG-1	P14.Bystander	0.121617	-0.0705776
	PBS_GAAGCGAAGCGTGCCT-1	P14.Bystander	0.14183	-0.0271113
	PBS_GAAGCGACAGGCTACC-1	P14.Bystander	0.176427	0.0377533
	PBS_GAAGCGACATGGTACT-1	P14.Bystander	0.12992	-0.0169506
	PBS_GAAGCGAGTCAACATC-1	P14.Bystander	0.080235	-0.0574983
	PBS_GAAGGACAGCATTGAA-1	P14.Bystander	0.064534	-0.0450749
	PBS_GAAGGACAGGCTAGCA-1	P14.Bystander	0.150274	0.0868977
	PBS_GAAGGACCAAAGAGTT-1	P14.Bystander	0.150718	0.0563152
	PBS_GAAGGACCAAGGTTGG-1	P14.Bystander	0.132183	0.028855
	PBS_GAAGGACCATGGGATG-1	P14.Bystander	0.0789856	-0.00922324
	PBS_GAAGGACGTACTAACC-1	P14.Bystander	0.136896	-0.100485
	PBS_GAAGGACGTCAAAGAT-1	P14.Bystander	0.183253	-0.0562657
	PBS_GAAGGGTTCACCCATC-1	P14.Bystander	0.137306	-0.0241995
	PBS_GAAGGGTTCACTTCTA-1	P14.Bystander	0.105187	0.036588
	PBS_GAAGGGTTCCGTATGA-1	P14.Bystander	0.124046	-0.104575
	PBS_GAAGTAAAGAGGCGGA-1	P14.Bystander	0.141214	0.138753
	PBS_GAAGTAAAGCCGTTGC-1	P14.Bystander	0.140318	0.0727784
	PBS_GAAGTAAGTTTGGAAA-1	P14.Bystander	0.145044	0.0222922
	PBS_GAAGTAATCCCATTTA-1	P14.Bystander	0.180675	-0.00978384
	PBS_GAAGTAATCCGCTGTT-1	P14.Bystander	0.103514	-0.0378392
	PBS_GAAGTAATCTTTCTAG-1	P14.Bystander	0.131172	0.0205779
	PBS_GAATAGAAGACCCTTA-1	P14.Bystander	0.143208	0.06174
	PBS_GAATAGAAGATGGTCG-1	P14.Bystander	0.126489	0.0660395
	PBS_GAATAGACACTCCGAG-1	P14.Bystander	0.134466	0.027402
	PBS_GAATAGACAGGTCCCA-1	P14.Bystander	0.140274	0.00627139
	PBS_GAATAGACATCCTAAG-1	P14.Bystander	0.168906	-0.053442
	PBS_GAATAGACATTGTGCA-1	P14.Bystander	0.0475974	-0.0238411
	PBS_GAATAGAGTATCCCTC-1	P14.Bystander	0.152753	-0.0434934
	PBS_GAATAGATCCATTCGC-1	P14.Bystander	0.0865367	-0.0292072
	PBS_GAATCACCAGAGCCCT-1	P14.Bystander	0.184733	0.0904772
	PBS_GAATCACGTCTTGTCC-1	P14.Bystander	0.164508	0.0513852
	PBS_GAATCACGTTTCGATG-1	P14.Bystander	0.126758	-0.0316531
	PBS_GAATCACTCATTTGGG-1	P14.Bystander	0.131607	-0.0450589
	PBS_GAATCGTCATCGGATT-1	P14.Bystander	0.133333	0.0288388
	PBS_GACACGCAGGCGTCCT-1	P14.Bystander	0.123129	0.00690764
	PBS_GACACGCAGTTGGAAT-1	P14.Bystander	0.124047	0.0999118
	PBS_GACACGCGTCTGTGCG-1	P14.Bystander	0.132193	-0.0384586
	PBS_GACAGCCCAGCCCACA-1	P14.Bystander	0.143262	0.00751983
	PBS_GACAGCCGTCGGTGTC-1	P14.Bystander	0.103719	-0.0685423
	PBS_GACATCAAGAGCCGTA-1	P14.Bystander	0.102118	-0.0536046
	PBS_GACATCACATTCACAG-1	P14.Bystander	0.13601	-0.0330437
	PBS_GACATCAGTGGTATGG-1	P14.Bystander	0.111966	0.0463781
	PBS_GACCAATTCTCGGTAA-1	P14.Bystander	0.103609	0.0988928
	PBS_GACCCAGAGGATCACG-1	P14.Bystander	0.129378	-0.0169117
	PBS_GACCCAGTCCCTTGTG-1	P14.Bystander	0.119167	0.114629
	PBS_GACCCTTGTATTGGCT-1	P14.Bystander	0.154496	0.0579914
	PBS_GACCCTTGTCGCGTTG-1	P14.Bystander	0.171765	-0.043525
	PBS_GACCCTTGTTACAGCT-1	P14.Bystander	0.0924956	-0.0147703
	PBS_GACCCTTGTTAGAAAC-1	P14.Bystander	0.195066	0.0215569
	PBS_GACCCTTTCGCGAAGA-1	P14.Bystander	0.0909241	-0.0158409
	PBS_GACCGTGAGTAAGGGA-1	P14.Bystander	0.0917837	0.0214769
	PBS_GACCGTGCAAGGCAAC-1	P14.Bystander	0.150712	-0.0157594
	PBS_GACCGTGGTTGCATCA-1	P14.Bystander	0.15268	-0.00432892
	PBS_GACCGTGTCATTGCCC-1	P14.Bystander	0.112605	0.022247
	PBS_GACCGTGTCCGAACGC-1	P14.Bystander	0.120954	-0.00205454
	PBS_GACCTTCCAGGAGACT-1	P14.Bystander	0.128102	-0.0196614
	PBS_GACCTTCGTTGGCCTG-1	P14.Bystander	0.153893	0.00912964
	PBS_GACCTTCTCTCCTGAC-1	P14.Bystander	0.130911	-0.0322611
	PBS_GACGCTGAGTTTCAGC-1	P14.Bystander	0.114842	0.0589579
	PBS_GACGCTGCATCCCACT-1	P14.Bystander	0.105723	-0.0181791
	PBS_GACGCTGGTGCAAGAC-1	P14.Bystander	0.144495	0.0445567
	PBS_GACGCTGTCACATTGG-1	P14.Bystander	0.0820761	-0.0872284
	PBS_GACGCTGTCCGTGTAA-1	P14.Bystander	0.100765	-0.0428752
	PBS_GACGTTACAGCGATTT-1	P14.Bystander	0.124387	-0.0551168
	PBS_GACGTTAGTAAGACCG-1	P14.Bystander	0.109619	0.100569
	PBS_GACGTTATCGTTGTGA-1	P14.Bystander	0.123115	0.0822128
	PBS_GACTATGCACAGCTGC-1	P14.Bystander	0.142715	0.0316073
	PBS_GACTATGGTCAAGTTC-1	P14.Bystander	0.155534	0.0371582
	PBS_GACTCAAAGGCAGGTT-1	P14.Bystander	0.119321	0.0226988
	PBS_GACTCAACAATTCTCT-1	P14.Bystander	0.153841	-0.0150313
	PBS_GACTCAAGTGCAACGA-1	P14.Bystander	0.134503	0.0140405
	PBS_GACTCAATCCAAATGC-1	P14.Bystander	0.0815411	-0.0625576
	PBS_GACTCTCAGGTAGCAC-1	P14.Bystander	0.0896181	-0.0379538
	PBS_GACTCTCAGGTTGACG-1	P14.Bystander	0.0846717	-0.00108169
	PBS_GACTCTCTCAAGGCTT-1	P14.Bystander	0.0990102	-0.0677441
	PBS_GACTCTCTCCACACCT-1	P14.Bystander	0.105229	0.000609356
	PBS_GACTCTCTCCTCTAGC-1	P14.Bystander	0.188634	0.115446
	PBS_GACTGATAGGACAAGA-1	P14.Bystander	0.104751	-0.0127147
	PBS_GACTGATAGGACGCAT-1	P14.Bystander	0.13727	0.0230737
	PBS_GACTGATCATTGTCGA-1	P14.Bystander	0.15456	-0.0778717
	PBS_GACTGATGTCTAGGCC-1	P14.Bystander	0.186162	-0.0807776
	PBS_GACTGATGTTGCATTG-1	P14.Bystander	0.0903538	0.0639003
	PBS_GACTTCCCAATGTCAC-1	P14.Bystander	0.109883	0.0350093
	PBS_GACTTCCCAGCGCTTG-1	P14.Bystander	0.113625	-0.0480304
	PBS_GACTTCCGTCGATGCC-1	P14.Bystander	0.147864	0.0410799
	PBS_GACTTCCGTGTATTGC-1	P14.Bystander	0.109463	0.0207342
	PBS_GACTTCCGTGTCTAAC-1	P14.Bystander	0.157301	0.0649651
	PBS_GAGAAATCAAGTTGGG-1	P14.Bystander	0.159349	0.0481682
	PBS_GAGAAATGTCGCATTA-1	P14.Bystander	0.132916	-0.0163167
	PBS_GAGAAATTCCCTCGAT-1	P14.Bystander	0.154739	0.00647966
	PBS_GAGACCCCAGAATGTA-1	P14.Bystander	0.0834868	-0.0231996
	PBS_GAGACCCCATGACTTG-1	P14.Bystander	0.165858	0.00831569
	PBS_GAGACCCTCAACGAGG-1	P14.Bystander	0.132153	-0.06182
	PBS_GAGACTTAGAATGTTG-1	P14.Bystander	0.176697	0.122843
	PBS_GAGACTTCAACCACAT-1	P14.Bystander	0.0986439	0.0507787
	PBS_GAGACTTCAAGGGTCA-1	P14.Bystander	0.076573	0.00403719
	PBS_GAGACTTGTATGAAGT-1	P14.Bystander	0.163206	-0.00607141
	PBS_GAGACTTTCCAATCCC-1	P14.Bystander	0.148779	0.02006
	PBS_GAGACTTTCGCAGTGC-1	P14.Bystander	0.135469	-0.10693
	PBS_GAGAGGTAGGAGAGGC-1	P14.Bystander	0.149231	0.0516741
	PBS_GAGAGGTCAAGGTCGA-1	P14.Bystander	0.163455	0.0685861
	PBS_GAGAGGTTCGACGCGT-1	P14.Bystander	0.127451	-0.0264115
	PBS_GAGATGGAGAGACAAG-1	P14.Bystander	0.123959	0.0126798
	PBS_GAGATGGGTGCCTGAC-1	P14.Bystander	0.1477	0.0420366
	PBS_GAGATGGTCACGGACC-1	P14.Bystander	0.137013	-0.0633212
	PBS_GAGATGGTCATGGGAG-1	P14.Bystander	0.0956859	-0.0075786
	PBS_GAGCCTGGTGGCTACC-1	P14.Bystander	0.0745899	0.0468438
	PBS_GAGCCTGGTGTTGACT-1	P14.Bystander	0.170633	0.020507
	PBS_GAGCTGCAGCACTCGC-1	P14.Bystander	0.168935	0.17809
	PBS_GAGCTGCCAACAAGTA-1	P14.Bystander	0.169211	0.0140266
	PBS_GAGCTGCCACCTGCTT-1	P14.Bystander	0.173969	0.0428327
	PBS_GAGCTGCCACTTGTGA-1	P14.Bystander	0.0784886	0.0230938
	PBS_GAGGCAACAACGGCTC-1	P14.Bystander	0.141546	0.123803
	PBS_GAGGCAATCAGACATC-1	P14.Bystander	0.116381	0.0721255
	PBS_GAGGCAATCATGAGTC-1	P14.Bystander	0.120602	-0.143993
	PBS_GAGGCAATCTGTGTGA-1	P14.Bystander	0.136328	-0.0076823
	PBS_GAGGCCTAGGTCTGGA-1	P14.Bystander	0.0811111	-0.0165033
	PBS_GAGGCCTAGTTTGTCG-1	P14.Bystander	0.128826	0.0220917
	PBS_GAGGCCTGTAAGAACT-1	P14.Bystander	0.128676	0.0219483
	PBS_GAGGCCTGTCGTCAGC-1	P14.Bystander	0.119136	-0.0111936
	PBS_GAGGCCTGTTCACCGG-1	P14.Bystander	0.113272	0.0698381
	PBS_GAGGGATAGTGCCTCG-1	P14.Bystander	0.158414	0.0434463
	PBS_GAGGGATCAATTGCTG-1	P14.Bystander	0.0936745	0.0114607
	PBS_GAGGGTAAGTAGCAAT-1	P14.Bystander	0.133286	-0.0325068
	PBS_GAGGGTAGTGCTCTCT-1	P14.Bystander	0.177515	-0.0511242
	PBS_GAGGGTATCAGAGCAG-1	P14.Bystander	0.101276	0.0220033
	PBS_GAGGGTATCAGGAAAT-1	P14.Bystander	0.136666	-0.0449225
	PBS_GAGTCATGTAGCTGCC-1	P14.Bystander	0.110659	0.0767781
	PBS_GAGTCATGTTCCGGTG-1	P14.Bystander	0.119726	-0.00556323
	PBS_GAGTCTAGTACGCGTC-1	P14.Bystander	0.0429461	-0.0597066
	PBS_GAGTCTAGTGGATCGA-1	P14.Bystander	0.130322	0.0113236
	PBS_GAGTCTATCCTGGGTG-1	P14.Bystander	0.230953	0.0295283
	PBS_GAGTCTATCTTAGGAC-1	P14.Bystander	0.0902627	-0.0485081
	PBS_GAGTGAGCATACCACA-1	P14.Bystander	0.135661	0.00856138
	PBS_GAGTGTTAGAGTTGTA-1	P14.Bystander	0.131971	0.0417606
	PBS_GAGTGTTCATACGCAT-1	P14.Bystander	0.181482	-0.0334083
	PBS_GAGTGTTTCCCATTCG-1	P14.Bystander	0.183677	0.0245624
	PBS_GAGTTACCACATATGC-1	P14.Bystander	0.137399	-0.0221431
	PBS_GAGTTACCATTGGGAG-1	P14.Bystander	0.124986	0.0331113
	PBS_GAGTTACGTCTTTCAT-1	P14.Bystander	0.154917	-0.0736306
	PBS_GAGTTGTGTCCCTAAA-1	P14.Bystander	0.0855949	0.00180633
	PBS_GAGTTGTGTGACAACG-1	P14.Bystander	0.0698406	0.0818009
	PBS_GAGTTTGGTGGCGCTT-1	P14.Bystander	0.166986	0.0924948
	PBS_GAGTTTGTCTCGCCTA-1	P14.Bystander	0.159762	-0.0220536
	PBS_GATAGAAAGGACACTG-1	P14.Bystander	0.152121	-0.0462659
	PBS_GATAGAAGTTGCATAC-1	P14.Bystander	0.151293	0.00064733
	PBS_GATAGAATCAGACATC-1	P14.Bystander	0.119309	0.0353893
	PBS_GATAGAATCATCGTAG-1	P14.Bystander	0.139049	-0.0189939
	PBS_GATAGCTAGTTGCATC-1	P14.Bystander	0.124181	0.0303429
	PBS_GATAGCTGTAGGAGGG-1	P14.Bystander	0.142711	-0.0127158
	PBS_GATAGCTGTCGGTGAA-1	P14.Bystander	0.125548	0.0533008
	PBS_GATAGCTTCGCAGAGA-1	P14.Bystander	0.14004	0.0892353
	PBS_GATCACAAGGTATAGT-1	P14.Bystander	0.137017	-0.0278574
	PBS_GATCACACAGGCGATA-1	P14.Bystander	0.176519	0.0904997
	PBS_GATCACACAGGCTATT-1	P14.Bystander	0.111533	-0.0861981
	PBS_GATCACACATGGCGCT-1	P14.Bystander	0.125393	-0.0637473
	PBS_GATCACAGTACGTGAG-1	P14.Bystander	0.120071	0.0589353
	PBS_GATCACATCTATTTCG-1	P14.Bystander	0.121291	-0.0788389
	PBS_GATCACATCTTCGATT-1	P14.Bystander	0.14839	-0.0267285
	PBS_GATCAGTCAAGATCCT-1	P14.Bystander	0.14604	0.105984
	PBS_GATCAGTCATTCAGCA-1	P14.Bystander	0.131509	-0.0116177
	PBS_GATCAGTGTCGCATGC-1	P14.Bystander	0.181812	-0.0513976
	PBS_GATCAGTGTCGGTGAA-1	P14.Bystander	0.172105	0.0875088
	PBS_GATCAGTGTTAGTTCG-1	P14.Bystander	0.0962148	0.0982241
	PBS_GATCAGTTCATTCATC-1	P14.Bystander	0.186059	-0.035368
	PBS_GATCAGTTCCCAGTGG-1	P14.Bystander	0.186772	0.0236238
	PBS_GATCATGTCACCTCAC-1	P14.Bystander	0.0741325	-0.0295333
	PBS_GATCATGTCCATAAGC-1	P14.Bystander	0.109783	-0.03046
	PBS_GATCCCTAGGTCTTTG-1	P14.Bystander	0.136237	-0.0659931
	PBS_GATCCCTCAGTCCCGA-1	P14.Bystander	0.176407	0.172252
	PBS_GATCCCTCATGGAATA-1	P14.Bystander	0.105592	-0.0296835
	PBS_GATCCCTCATTCCTCG-1	P14.Bystander	0.171355	-0.0795786
	PBS_GATCCCTGTGCACGCT-1	P14.Bystander	0.0923463	0.0411696
	PBS_GATCCCTTCAAAGCCT-1	P14.Bystander	0.168649	-0.048811
	PBS_GATCCCTTCGTCCTCA-1	P14.Bystander	0.162275	0.0854461
	PBS_GATCGTACACCCATAA-1	P14.Bystander	0.170579	0.0201985
	PBS_GATCGTAGTCACCTTC-1	P14.Bystander	0.175479	-0.1022
	PBS_GATGACTCAAGAAATC-1	P14.Bystander	0.112887	0.0202848
	PBS_GATGACTGTCCTGGTG-1	P14.Bystander	0.100198	0.043021
	PBS_GATGACTTCTCATTTG-1	P14.Bystander	0.0773437	-0.00393412
	PBS_GATGAGGAGGGTAATT-1	P14.Bystander	0.119697	0.0490631
	PBS_GATGAGGCAGCTGCCA-1	P14.Bystander	0.0993813	0.098137
	PBS_GATGAGGGTCACTTAG-1	P14.Bystander	0.192132	0.0225225
	PBS_GATGAGGTCGTGCTCT-1	P14.Bystander	0.130279	0.0596784
	PBS_GATGATCAGAAGGATG-1	P14.Bystander	0.163066	-0.011393
	PBS_GATGATCGTCTCACAA-1	P14.Bystander	0.0951805	-0.0534046
	PBS_GATGATCGTTAGGACG-1	P14.Bystander	0.0851795	-0.0843242
	PBS_GATGCTACAGCTGTAT-1	P14.Bystander	0.117784	-0.0165615
	PBS_GATGCTATCCTTGAAG-1	P14.Bystander	0.124963	-0.0531532
	PBS_GATGCTATCGCCCAGA-1	P14.Bystander	0.10402	-0.101139
	PBS_GATGGAGCAAACACGG-1	P14.Bystander	0.146345	-0.0585224
	PBS_GATGGAGGTCCACATA-1	P14.Bystander	0.16826	-0.0225733
	PBS_GATGGAGGTGTGGACA-1	P14.Bystander	0.0633683	0.0906295
	PBS_GATGGAGTCGGCCCAA-1	P14.Bystander	0.140464	0.0203305
	PBS_GATGTTGAGTTGCTCA-1	P14.Bystander	0.0932705	-0.0014762
	PBS_GATGTTGGTCGCGGTT-1	P14.Bystander	0.123724	0.0675328
	PBS_GATGTTGGTCTACAAC-1	P14.Bystander	0.118073	-0.00222964
	PBS_GATTCGAGTAGCCCTG-1	P14.Bystander	0.143496	-0.0452768
	PBS_GATTCGAGTTGAGTCT-1	P14.Bystander	0.118295	0.0101185
	PBS_GATTCGATCCCTCTTT-1	P14.Bystander	0.194688	-0.115719
	PBS_GATTCTTGTTATGACC-1	P14.Bystander	0.0602363	0.00787177
	PBS_GATTGGTAGTCAAGCG-1	P14.Bystander	0.142065	0.0939451
	PBS_GATTTCTAGATCGGTG-1	P14.Bystander	0.158792	-0.00119434
	PBS_GATTTCTAGGCCTTGC-1	P14.Bystander	0.131122	-0.0243554
	PBS_GATTTCTAGTCCCTAA-1	P14.Bystander	0.168903	-0.0481364
	PBS_GATTTCTCAGCATCTA-1	P14.Bystander	0.102426	-0.0572418
	PBS_GATTTCTGTAGGATAT-1	P14.Bystander	0.153838	-0.0104944
	PBS_GATTTCTGTGCATACT-1	P14.Bystander	0.140668	-0.0316858
	PBS_GATTTCTGTGTCTTGA-1	P14.Bystander	0.189261	-0.0508497
	PBS_GATTTCTGTTGTGTTG-1	P14.Bystander	0.137523	-0.0653479
	PBS_GATTTCTGTTTGTGGT-1	P14.Bystander	0.112705	-0.0523618
	PBS_GATTTCTTCACCTGTC-1	P14.Bystander	0.169614	0.0203778
	PBS_GCAACATCAGCTCTGG-1	P14.Bystander	0.109367	-0.0628866
	PBS_GCAACATTCGCTTACC-1	P14.Bystander	0.0551854	-0.0814217
	PBS_GCAACCGGTTGTCATG-1	P14.Bystander	0.154616	0.122754
	PBS_GCACATAAGCTCGACC-1	P14.Bystander	0.147268	-0.0890075
	PBS_GCACATACAATGTCAC-1	P14.Bystander	0.078784	-0.0169285
	PBS_GCACATATCATTGCGA-1	P14.Bystander	0.141249	0.0572394
	PBS_GCACATATCTTGGGCG-1	P14.Bystander	0.071602	0.144672
	PBS_GCACGGTAGGCCACCT-1	P14.Bystander	0.0937758	-0.0827707
	PBS_GCACGGTCAGAGGGTT-1	P14.Bystander	0.136661	-0.0439054
	PBS_GCACGTGAGAAGTATC-1	P14.Bystander	0.143993	-0.0165971
	PBS_GCACGTGGTCTACATG-1	P14.Bystander	0.15867	0.0397474
	PBS_GCACTAACACCCTGTT-1	P14.Bystander	0.0908596	0.0235857
	PBS_GCACTAACATCATGAC-1	P14.Bystander	0.109177	0.0239764
	PBS_GCACTAAGTGACGCCT-1	P14.Bystander	0.143107	-0.0428869
	PBS_GCAGCCAAGCTTCATG-1	P14.Bystander	0.143835	0.00890967
	PBS_GCAGCCAAGTAACAGT-1	P14.Bystander	0.11868	-0.101858
	PBS_GCAGCCACAAAGTGTA-1	P14.Bystander	0.103339	0.109406
	PBS_GCAGCCACAATCCTTT-1	P14.Bystander	0.18482	-0.10699
	PBS_GCAGCCATCTGCGATA-1	P14.Bystander	0.14273	0.0524189
	PBS_GCAGCTGTCCGTAGTA-1	P14.Bystander	0.101146	0.0592806
	PBS_GCAGGCTCACCCTTGT-1	P14.Bystander	0.105329	-0.0306655
	PBS_GCAGGCTCATCAGCAT-1	P14.Bystander	0.12423	0.0400748
	PBS_GCAGGCTTCGGCATCG-1	P14.Bystander	0.117664	-0.0135593
	PBS_GCAGGCTTCGTCGACG-1	P14.Bystander	0.104914	-0.0996651
	PBS_GCAGGCTTCTCCCATG-1	P14.Bystander	0.14789	-0.0480713
	PBS_GCAGTTACAAGGCAAC-1	P14.Bystander	0.0825744	0.116355
	PBS_GCAGTTAGTCTTACTT-1	P14.Bystander	0.180945	0.0243756
	PBS_GCATCGGAGACCAAGC-1	P14.Bystander	0.0855153	-0.122402
	PBS_GCATCGGCATGATCTG-1	P14.Bystander	0.111308	-0.0863987
	PBS_GCATCGGGTAGTTACC-1	P14.Bystander	0.106306	-0.0329351
	PBS_GCATCGGTCACTAGCA-1	P14.Bystander	0.113359	-0.128407
	PBS_GCATCTCAGAAATGGG-1	P14.Bystander	0.124747	-0.0643716
	PBS_GCATCTCCACTTGTCC-1	P14.Bystander	0.124677	0.0740142
	PBS_GCATCTCCATCCTCAC-1	P14.Bystander	0.0900235	0.111706
	PBS_GCATCTCTCCCAGGAC-1	P14.Bystander	0.118474	0.0541431
	PBS_GCATGATAGCAAGTGC-1	P14.Bystander	0.0956401	-0.0237665
	PBS_GCATGATCAGAGAATT-1	P14.Bystander	0.114591	-0.0179772
	PBS_GCATGATCATCAGCTA-1	P14.Bystander	0.169564	0.0104457
	PBS_GCATTAGTCTTCTCAA-1	P14.Bystander	0.037239	-0.00785246
	PBS_GCCAACGAGGTGCATG-1	P14.Bystander	0.152393	-0.0520395
	PBS_GCCAACGGTCGGTGTC-1	P14.Bystander	0.165111	-0.0799249
	PBS_GCCAGCAAGTGACCTT-1	P14.Bystander	0.0794558	-0.0448968
	PBS_GCCAGGTAGCCAGAGT-1	P14.Bystander	0.139213	-0.062148
	PBS_GCCAGGTAGTAGGTTA-1	P14.Bystander	0.121266	0.0558938
	PBS_GCCAGGTCACTGAGGA-1	P14.Bystander	0.0975372	-0.106639
	PBS_GCCAGGTCATATCTCT-1	P14.Bystander	0.146341	0.103066
	PBS_GCCAGGTGTAGCCAGA-1	P14.Bystander	0.0737955	0.140166
	PBS_GCCAGGTGTTATTCCT-1	P14.Bystander	0.107195	-0.0480308
	PBS_GCCAGGTTCCACACCT-1	P14.Bystander	0.0996587	0.0995271
	PBS_GCCAGGTTCCGAGGCT-1	P14.Bystander	0.101337	0.0224217
	PBS_GCCAGTGAGGCACTCC-1	P14.Bystander	0.163411	-0.070103
	PBS_GCCAGTGAGTACCATC-1	P14.Bystander	0.196009	-0.101771
	PBS_GCCAGTGCAACTTCTT-1	P14.Bystander	0.123965	0.0388739
	PBS_GCCAGTGCACTTCAAG-1	P14.Bystander	0.108807	0.0658293
	PBS_GCCAGTGTCGAGAGCA-1	P14.Bystander	0.148777	0.0391797
	PBS_GCCATGGAGTAGAATC-1	P14.Bystander	0.122133	-0.0173274
	PBS_GCCATGGCAGGAATCG-1	P14.Bystander	0.16673	0.0214904
	PBS_GCCATTCAGGAGCTGT-1	P14.Bystander	0.123998	0.0208911
	PBS_GCCATTCAGTTAGTAG-1	P14.Bystander	0.116769	-0.0976666
	PBS_GCCATTCCACGTCATA-1	P14.Bystander	0.133737	0.00940032
	PBS_GCCATTCGTATGGAAT-1	P14.Bystander	0.178089	0.0421987
	PBS_GCCATTCGTGTTCCTC-1	P14.Bystander	0.123678	-0.0425013
	PBS_GCCATTCTCACTGCTC-1	P14.Bystander	0.148293	0.0439331
	PBS_GCCATTCTCCATTTAC-1	P14.Bystander	0.140254	0.0684587
	PBS_GCCATTCTCCTCTCGA-1	P14.Bystander	0.206262	0.0395604
	PBS_GCCCAGAAGCCTCCAG-1	P14.Bystander	0.0932544	-0.0057719
	PBS_GCCCGAACACTACAGT-1	P14.Bystander	0.127777	-0.0386943
	PBS_GCCCGAAGTGTGAGCA-1	P14.Bystander	0.0806094	0.0683147
	PBS_GCCCGAAGTTTAGTCG-1	P14.Bystander	0.178507	-0.10193
	PBS_GCCCGAATCTAAGCGT-1	P14.Bystander	0.105333	-0.0510627
	PBS_GCCCGAATCTACGCGG-1	P14.Bystander	0.2122	-0.0420712
	PBS_GCCCGAATCTCTCCGA-1	P14.Bystander	0.162838	0.0136307
	PBS_GCCGATGAGACATAGT-1	P14.Bystander	0.164971	-0.0390759
	PBS_GCCGATGGTCCTGAAT-1	P14.Bystander	0.134274	-0.0552519
	PBS_GCCGATGGTTTGATCG-1	P14.Bystander	0.0252762	-0.0658822
	PBS_GCCGTGACAGGTTACT-1	P14.Bystander	0.119803	-0.0444561
	PBS_GCCGTGATCATTGCCC-1	P14.Bystander	0.125596	0.156716
	PBS_GCCGTGATCCAAGCTA-1	P14.Bystander	0.0769879	-0.0689804
	PBS_GCCGTGATCTGTGTGA-1	P14.Bystander	0.102947	-0.0421464
	PBS_GCCTGTTAGGTACTGG-1	P14.Bystander	0.0225185	-0.0142241
	PBS_GCCTGTTGTACGAGTG-1	P14.Bystander	0.164407	0.00774874
	PBS_GCCTGTTGTCAGTCGC-1	P14.Bystander	0.149594	0.0244847
	PBS_GCCTGTTTCACGTCCT-1	P14.Bystander	0.081305	0.0503131
	PBS_GCGAGAACAAAGGCAC-1	P14.Bystander	0.120644	0.0204731
	PBS_GCGAGAACACTCCGGA-1	P14.Bystander	0.108133	-0.0222395
	PBS_GCGAGAACAGACCGCT-1	P14.Bystander	0.119601	-0.0270021
	PBS_GCGAGAAGTATGGGAC-1	P14.Bystander	0.135449	-0.0185289
	PBS_GCGAGAATCGACACTA-1	P14.Bystander	0.0996226	-0.0157783
	PBS_GCGAGAATCGATAACC-1	P14.Bystander	0.0882348	0.0243266
	PBS_GCGATCGAGACAGCTG-1	P14.Bystander	0.123992	0.00761433
	PBS_GCGATCGAGGGAGGGT-1	P14.Bystander	0.118803	0.0244793
	PBS_GCGATCGCAGCTACTA-1	P14.Bystander	0.114745	0.0136594
	PBS_GCGATCGGTACCGGAA-1	P14.Bystander	0.066198	0.11683
	PBS_GCGATCGGTGTGTCCG-1	P14.Bystander	0.131272	-0.0337149
	PBS_GCGGAAACAAGACAAT-1	P14.Bystander	0.0826764	-0.0796546
	PBS_GCGGAAATCATCGCCT-1	P14.Bystander	0.0765665	-0.0576364
	PBS_GCGGAAATCGGAATTC-1	P14.Bystander	0.132595	0.00791885
	PBS_GCGGATCAGCAACTCT-1	P14.Bystander	0.113896	0.020553
	PBS_GCGGATCCAACAGTGG-1	P14.Bystander	0.101308	-0.037893
	PBS_GCGGATCCAAGTACCT-1	P14.Bystander	0.155521	-0.0285116
	PBS_GCGGATCCAGAGTTCT-1	P14.Bystander	0.130365	0.0435293
	PBS_GCGGATCGTCTTTCAT-1	P14.Bystander	0.192729	0.0539656
	PBS_GCGTGCAGTTAACAGA-1	P14.Bystander	0.141291	0.113441
	PBS_GCGTGCAGTTAGAGAT-1	P14.Bystander	0.107158	-0.0973914
	PBS_GCGTTTCAGGTCATAA-1	P14.Bystander	0.0970436	-0.0846816
	PBS_GCGTTTCCAGCTATTG-1	P14.Bystander	0.0794116	-0.0475127
	PBS_GCGTTTCGTAGTTACC-1	P14.Bystander	0.136103	-0.0257908
	PBS_GCGTTTCTCTTGGTCC-1	P14.Bystander	0.103631	0.010145
	PBS_GCTACAAGTAGTTACC-1	P14.Bystander	0.15477	-0.0322343
	PBS_GCTACAAGTGGAGGTT-1	P14.Bystander	0.104359	-0.0590001
	PBS_GCTACCTCAAGTAGTA-1	P14.Bystander	0.175685	0.112243
	PBS_GCTACCTTCCAAAGGG-1	P14.Bystander	0.0931387	0.0241499
	PBS_GCTACCTTCCGAAGGA-1	P14.Bystander	0.0808346	-0.0715712
	PBS_GCTCAAAAGCACTCAT-1	P14.Bystander	0.126221	-0.0178569
	PBS_GCTCAAAAGGTCCAGA-1	P14.Bystander	0.213319	0.0750999
	PBS_GCTCAAACAACGATTC-1	P14.Bystander	0.193375	0.0576806
	PBS_GCTCAAACAGCCGTCA-1	P14.Bystander	0.157788	0.011089
	PBS_GCTCAAATCGACGTCG-1	P14.Bystander	0.102357	0.108826
	PBS_GCTGAATAGACAAGCC-1	P14.Bystander	0.106028	-0.00893562
	PBS_GCTGAATAGAGCATAT-1	P14.Bystander	0.125847	0.0625934
	PBS_GCTGAATAGTTACGAA-1	P14.Bystander	0.0955704	-0.0451337
	PBS_GCTGAATTCGTGCATA-1	P14.Bystander	0.109607	-0.0541519
	PBS_GCTGCAGAGACCCTTA-1	P14.Bystander	0.106299	-0.0665098
	PBS_GCTGCAGAGTTGGCTT-1	P14.Bystander	0.072155	-0.0344209
	PBS_GCTGCAGTCCACACAA-1	P14.Bystander	0.207086	0.00468288
	PBS_GCTGCAGTCGGTCATA-1	P14.Bystander	0.152044	0.0716711
	PBS_GCTGGGTCAAGTATCC-1	P14.Bystander	0.161859	0.0597084
	PBS_GCTGGGTCAGAGCTAG-1	P14.Bystander	0.216757	-0.0188346
	PBS_GCTGGGTCAGCGTGCT-1	P14.Bystander	0.145561	-0.0490093
	PBS_GCTTCACCAAACCACT-1	P14.Bystander	0.113931	0.0614
	PBS_GCTTCACGTCCTGTTC-1	P14.Bystander	0.114684	0.0130782
	PBS_GCTTCACGTTAACCTG-1	P14.Bystander	0.10488	-0.0630251
	PBS_GCTTGGGCACCTGCAG-1	P14.Bystander	0.14011	0.0267536
	PBS_GCTTGGGCACTGTCGG-1	P14.Bystander	0.0426977	-0.042558
	PBS_GCTTGGGGTAGTGATA-1	P14.Bystander	0.160046	0.0862892
	PBS_GCTTGGGGTGGCTTGC-1	P14.Bystander	0.133337	-0.0865183
	PBS_GCTTGGGTCAAGCTTG-1	P14.Bystander	0.117446	-0.0667344
	PBS_GCTTGGGTCGGTCGAC-1	P14.Bystander	0.0743374	0.0531689
	PBS_GCTTTCGCAATACGAA-1	P14.Bystander	0.137404	-0.024831
	PBS_GCTTTCGCAGGAATAT-1	P14.Bystander	0.0852511	0.00936865
	PBS_GCTTTCGGTTTGAACC-1	P14.Bystander	0.112208	-0.0114019
	PBS_GCTTTCGTCACAAGGG-1	P14.Bystander	0.0547003	0.22616
	PBS_GGAACCCCACAGTGTT-1	P14.Bystander	0.130102	-0.00662724
	PBS_GGAACCCGTTTCCATT-1	P14.Bystander	0.143574	-0.00491656
	PBS_GGAATCTAGCGATCGA-1	P14.Bystander	0.190638	0.0387523
	PBS_GGAATCTGTCTTCATT-1	P14.Bystander	0.0976464	-0.0340911
	PBS_GGAATCTGTGCTGTCG-1	P14.Bystander	0.143725	-0.0623742
	PBS_GGAATCTTCACCACAA-1	P14.Bystander	0.150364	0.0192599
	PBS_GGAATCTTCCGATGTA-1	P14.Bystander	0.178775	0.0865739
	PBS_GGAATCTTCGCCAACG-1	P14.Bystander	0.0990528	-0.0714973
	PBS_GGAATGGGTCGACTGC-1	P14.Bystander	0.169851	0.00839756
	PBS_GGAATGGTCGCCAATA-1	P14.Bystander	0.176911	-0.0416693
	PBS_GGACGTCAGTGTACCT-1	P14.Bystander	0.12218	-0.00073882
	PBS_GGACGTCCAGTCAGCC-1	P14.Bystander	0.11922	-0.0781104
	PBS_GGACGTCCATAGTCAC-1	P14.Bystander	0.103012	0.00989517
	PBS_GGAGAACCAGTCGCAC-1	P14.Bystander	0.129897	-0.0789013
	PBS_GGAGAACGTGAGATAT-1	P14.Bystander	0.105836	-0.0307604
	PBS_GGAGAACTCATTCCTA-1	P14.Bystander	0.0944918	-0.0352841
	PBS_GGAGAACTCGGAACTT-1	P14.Bystander	0.16341	0.0170396
	PBS_GGAGATGCAGAAATTG-1	P14.Bystander	0.162712	0.00146599
	PBS_GGAGATGGTGTCCAAT-1	P14.Bystander	0.153165	0.0629747
	PBS_GGAGATGTCTGGACCG-1	P14.Bystander	0.121782	-0.141932
	PBS_GGAGCAAAGGTCCAGA-1	P14.Bystander	0.12375	-0.065708
	PBS_GGAGCAACACCTGCTT-1	P14.Bystander	0.11379	-0.0112782
	PBS_GGAGGATAGACCTGGA-1	P14.Bystander	0.172074	0.0848845
	PBS_GGAGGATCAGCTGTTA-1	P14.Bystander	0.132478	-0.0130047
	PBS_GGAGGATTCCATCTGC-1	P14.Bystander	0.146626	0.0132878
	PBS_GGAGGTAAGACCAAGC-1	P14.Bystander	0.1574	-0.0727952
	PBS_GGAGGTACACGGGCTT-1	P14.Bystander	0.121947	-0.0706071
	PBS_GGAGGTAGTCACTGAT-1	P14.Bystander	0.141632	-0.011866
	PBS_GGAGGTAGTCGCTTGG-1	P14.Bystander	0.132951	-0.00628888
	PBS_GGAGGTAGTGCCAAGA-1	P14.Bystander	0.14314	-0.00104403
	PBS_GGATCTAAGATACAGT-1	P14.Bystander	0.140029	0.05169
	PBS_GGATCTAAGTAGGATT-1	P14.Bystander	0.122141	0.0681194
	PBS_GGATCTAGTCGTGGAA-1	P14.Bystander	0.101382	0.0280317
	PBS_GGATCTATCAGAACCT-1	P14.Bystander	0.171229	-0.0389195
	PBS_GGATGTTAGCCAAGTG-1	P14.Bystander	0.0879635	-0.0380608
	PBS_GGATGTTAGGCACGAT-1	P14.Bystander	0.156672	-0.0125556
	PBS_GGATGTTAGTCATCGT-1	P14.Bystander	0.0708396	-0.0367429
	PBS_GGATGTTGTTGCGGAA-1	P14.Bystander	0.133161	-0.00826737
	PBS_GGATGTTTCCAAATGC-1	P14.Bystander	0.134939	-0.077334
	PBS_GGATGTTTCCGTACGG-1	P14.Bystander	0.106601	-0.00339354
	PBS_GGCACGTTCAGCGGAA-1	P14.Bystander	0.162498	0.0306588
	PBS_GGCAGTCAGTTGGCTT-1	P14.Bystander	0.221123	0.0130265
	PBS_GGCAGTCGTCAAATCC-1	P14.Bystander	0.11139	-0.0414674
	PBS_GGCAGTCTCATTACGG-1	P14.Bystander	0.15039	-0.0727787
	PBS_GGCGTCAAGAGTGACC-1	P14.Bystander	0.130501	-0.019932
	PBS_GGCTGTGAGAGAGGGC-1	P14.Bystander	0.166825	0.0425494
	PBS_GGCTGTGCACAAACGG-1	P14.Bystander	0.121902	0.0167049
	PBS_GGCTGTGCATGGGATG-1	P14.Bystander	0.160402	0.21119
[truncated: 2,087 more rows]
