# Supplementary material for: An oncolytic virus delivering tumor-irrelevant bystander T cell epitopes induces anti-tumor immunity and potentiates cancer immunotherapy
Source: Nat Cancer. 2024 Apr 12;5(7):1063–81. doi: 10.1038/s43018-024-00760-x (PMC11286533; doi:10.1038/s43018-024-00760-x)
Supplement: Supplementary file 12 — Statistical source data for Extended Data Fig. 3. [file 43018_2024_760_MOESM12_ESM.xlsx]

## Sheet: Extended Data Figure 3d
Extended Data Figure 3d	Groups	GP33-44				GP276-286			NP396-404				GP66-77
	Memory	6.1	3.58	6.13		1.84	0.91	5.08	9.74	10.52	9.95		3.25	3.44	2.64
	Bystander	10.27	7.21	4.78	6.62	4.7	3.84	3.33	15.06	15.82	4.99	8.59	4.18	4.11	3.39	4.71	2.49

## Sheet: Extended Data Figure 3e
Extended Data Figure 3e	GP33-41	GP276-286	NP396-404	GP66-77
	7956	3641	11667	38209
	49111	15135	62354	42482
	15097	10517	15760	16841
	42022	26661	54528	31458

## Sheet: Extended Data Figure 3g
Extended Data Figure 3g	GP33-41	GP276-286	NP396-404	GP66-77
	4.3	5.65	24.4	4.18
	6.94	3.7	34.5	4.11
	9.71	4.21	14.5	3.39
	5.92	0.87	15.69	4.71
	3.78	1.33	10.14	2.49

## Sheet: Extended Data Figure 3h
Extended Data Figure 3h	GP33-41	GP276-286	NP396-404	GP66-77
	41360	5557	100702	32369
	36697	30221	187802	41014
	56533	52178	165229	95659
	57873	37039	138895	99541
	18058	2989	39525	24703
