# Supplementary material for: An oncolytic virus delivering tumor-irrelevant bystander T cell epitopes induces anti-tumor immunity and potentiates cancer immunotherapy
Source: Nat Cancer. 2024 Apr 12;5(7):1063–81. doi: 10.1038/s43018-024-00760-x (PMC11286533; doi:10.1038/s43018-024-00760-x)
Supplement: Supplementary file 13 — Statistical source data for Extended Data Fig. 4. [file 43018_2024_760_MOESM13_ESM.xlsx]

## Sheet: Extended Data Figure 4b
Extended Data Figure 4b	Hours post infection	NDV-GP			NDV-WT
	0	0	0	0	0	0	0
	12	1.33762	0.626286	1.18926	0	0	0
	24	0.740195	1.14473	1.3862	0	0	0
	36	1.4154	0.763639	0.751775	0	0	0
	48	1.30783	0.649243	0.362024	0	0	0

## Sheet: Extended Data Figure 4c
Extended Data Figure 4c	MOI	NDV-GP			NDV-WT
	0	0	0	0	0	0	0
	0.02	1.38	0.27	2.59	0	0	0
	0.1	6.48	4.86	3.69	0	0	0
	0.5	32.29	34.78	25.21	0	0	0

## Sheet: Extended Data Figure 4f
Extended Data Figure 4f	MHC-I MFI				MHC-II MFI
	Control	NDV-WT	NDV-GP		Control	NDV-WT	NDV-GP
	0.63	1.637	1.659		0.211	0.454	0.466
	0.59	1.676	1.975		0.252	0.466	0.491
	0.581	1.6565	1.817		0.233	0.46	0.4725
	0.6	1.8787	1.765		0.236	0.475	0.4713

## Sheet: Extended Data Figure 4g
Extended Data Figure 4g	100:1	64.6955	59.7863	52.482
	50:1	29.9188	41.3914	52.0308
	25:1	23.8646	30.3426	42.111

## Sheet: Extended Data Figure 4h
Extended Data Figure 4h	NDV-WT	NDV-NP
	5.74978e-05	1.00276
	5.26557e-06	1.05774
	1.11247e-05	1.33674
	8.40339e-06	0.979107

## Sheet: Extended Data Figure 4j
Extended Data Figure 4j	Ad5-WT	Ad5-GP
	1.61551e-06	1.00171
	1.06261e-06	2.70608
	1.13859e-06	0.676844
	1.00724e-06	1.66044

## Sheet: Extended Data Figure 4k
Extended Data Figure 4k	NDV-WT	NDV-GP
	1.6155e-06	0.892276
	1.0626e-06	1.30127
	1.1386e-06	1.06485

## Sheet: Extended Data Figure 4l
Extended Data Figure 4l		Negative	Donor_1	Donor_2	Donor_3	Donor_4	Donor_5	Donor_6	Donor_7	Donor_8
	Gender	/	Female	Male	Female	Female	Male	Male	Female	Male
	OD450	0.076	1.388	1.251	1.244	1.069	1.186	0.722	1.399	1.246
