# Supplementary material for: An oncolytic virus delivering tumor-irrelevant bystander T cell epitopes induces anti-tumor immunity and potentiates cancer immunotherapy
Source: Nat Cancer. 2024 Apr 12;5(7):1063–81. doi: 10.1038/s43018-024-00760-x (PMC11286533; doi:10.1038/s43018-024-00760-x)
Supplement: Supplementary file 14 — Statistical source data for Extended Data Fig. 5. [file 43018_2024_760_MOESM14_ESM.xlsx]

## Sheet: Extended Data Figure 5b
Extended Data Figure 5b	PBS				NDV-WT			NDV-GP
	23428290	25794550	35283770	32222940	45068410	37570200	31828250	44577950	42886480	58034520	47879610

## Sheet: Extended Data Figure 5c
Extended Data Figure 5c		PBS				NDV-WT			NDV-GP
	T cells	3090362	7201224	7132273	3770084	13615070	5741497	10763290	11404530	12508560	17984960	13941420
	DCs	594219	459143	652750	654126	464205	510077	397853	1988177	1156218	971859	808618
	Macrophages	6677062	6474432	11361380	10536900	9734777	12060030	4646925	8781857	8191317	12825630	10198360
	MDSCs	7778191	5313677	10447520	8957978	11242130	9036217	5293641	5188874	7796761	11299320	11242130

## Sheet: Extended Data Figure 5d
Extended Data Figure 5d	CD8+ T cells (counts/gram)												CD4+ T cells (counts/gram)
	PBS				NDV-WT			NDV-GP					PBS				NDV-WT			NDV-GP
	1545181	3659638	3524182	1772262	4537380	2466146	6608614	6055172	5807543	6607891	8496284		1532453	3541586	3608091	1997822	4758972	3275351	4154680	5349354	6701012	11377060	5445132

## Sheet: Extended Data Figure 5f
Extended Data Figure 5f	PBS				NDV-WT			NDV-GP
	21	15.9	12.4	14.2	13.2	11.6	9.71	7.83	8.81	6.17	8.28

## Sheet: Extended Data Figure 5g
Extended Data Figure 5g	PBS				NDV-WT			NDV-GP
	4.81	6.23	7.64	6.25	14.05	9.53	16	14.82	9.75	9.58	18.85

## Sheet: Extended Data Figure 5h
Extended Data Figure 5h	PBS				NDV-WT			NDV-GP
	3.76	5.29	7.06	6.04	6.58	7.62	9.3	11.77	10.35	15.21	11.08

## Sheet: Extended Data Figure 5j
Extended Data Figure 5j	IFNg+TNFa+%				IFNg+TNFa+#
	PBS	NDV-WT	NDV-GP		PBS	NDV-WT	NDV-GP
	1.26	9.28	1.91		1709	32253	3618
	1.73	11.5	5.97		6220	32286	9615
	9.38	4.08	4.71		49685	20222	21292
	0.46	2.26	4.88		1170	10381	8230
	7.78	0.15	5.46		25514	767	11604

## Sheet: Extended Data Figure 5k
Extended Data Figure 5k	IFNg+TNFa+%				IFNg+TNFa+#
	PBS	NDV-WT	NDV-GP		PBS	NDV-WT	NDV-GP
	0.14	0.43	0.09		190	1494	170
	0.08	1.27	0.12		288	3565	193
	0.55	0.15	0.78		2913	743	3526
	0	0.037	0.33		962	170	557
	0.14	0.018	0.27		459	92	574

## Sheet: Extended Data Figure 5l
Extended Data Figure 5l	IFNg+TNFa+%				IFNg+TNFa+#
	PBS	NDV-WT	NDV-GP		PBS	NDV-WT	NDV-GP
	0.67	3.83	0.18		909	13311	341
	0.42	3.09	1.74		1510	8675	2802
	1.96	0.96	0.98		10382	4758	4430
	0.086	0.65	0.64		219	2986	1079
	1.42	0.047	1.97		4657	240	4187

## Sheet: Extended Data Figure 5m
Extended Data Figure 5m	IFNg+TNFa+%				IFNg+TNFa+#
	PBS	NDV-WT	NDV-GP		PBS	NDV-WT	NDV-GP
	1.14	3.06	3.4		1546	10635	6440
	1.14	3.26	2.07		4098	9152	3334
	2.28	1.35	1.94		12077	6691	8770
	0.13	1.02	1.86		331	4685	3137
	2.59	0.022	2.09		8494	113	4442

[truncated: 1 more sheets: Extended Data Figure 5n]
