# Supplementary material for: An oncolytic virus delivering tumor-irrelevant bystander T cell epitopes induces anti-tumor immunity and potentiates cancer immunotherapy
Source: Nat Cancer. 2024 Apr 12;5(7):1063–81. doi: 10.1038/s43018-024-00760-x (PMC11286533; doi:10.1038/s43018-024-00760-x)
Supplement: Supplementary file 15 — Statistical source data for Extended Data Fig. 6. [file 43018_2024_760_MOESM15_ESM.xlsx]

## Sheet: Extended Data Figure 6a, b, d
Extended Data Figure 6a, b, d		sample	celltype	CELLTYPE	Cd4	Cd8a	Sell	Tcf7	Lef1	S100a4	Gpr183	Tbx21	Gzma	Prf1	Gzmb	Nkg7	Cx3cr1	Pdcd1	Entpd1
	WT_AAACCCAAGCACTCGC-1	WT	P14_C3	P14	0	14	0	0	2	51	1	0	0	2	24	50	0	3	0
	WT_AAACCCACAATTCTTC-1	WT	P14_C4	P14	0	3	0	2	1	37	5	1	1	1	21	21	1	0	0
	WT_AAACCCACACAGCCAC-1	WT	P14_C1	P14	0	3	0	1	2	9	3	1	0	0	5	8	0	0	0
	WT_AAACCCACAGATTCGT-1	WT	SM_C3	SM	4	0	0	1	0	31	1	0	0	0	4	1	0	0	0
	WT_AAACCCAGTAAGGTCG-1	WT	P14_C3	P14	0	7	0	1	2	41	0	1	0	1	0	20	0	0	0
	WT_AAACCCAGTAGTCACT-1	WT	P14_C4	P14	0	25	0	1	1	48	6	0	0	1	22	46	0	0	1
	WT_AAACCCAGTGGGTTGA-1	WT	P14_C4	P14	0	8	0	2	2	12	2	2	0	1	24	18	0	0	0
	WT_AAACCCAGTGTTACTG-1	WT	SM_C4	SM	1	0	0	1	0	46	0	0	0	0	2	3	0	0	0
	WT_AAACCCATCAGGCGAA-1	WT	SM_C2	SM	3	0	0	0	1	5	2	0	0	1	2	4	0	0	0
	WT_AAACCCATCGATTGAC-1	WT	SM_C3	SM	2	0	0	0	1	11	3	0	0	0	0	6	0	0	0
	WT_AAACCCATCGTCGATA-1	WT	SM_C3	SM	1	0	0	0	2	26	0	0	0	0	3	8	0	0	0
	WT_AAACCCATCTGCGATA-1	WT	P14_C1	P14	0	2	0	0	0	1	0	0	0	0	21	6	0	0	0
	WT_AAACGAAAGCCTCACG-1	WT	P14_C1	P14	0	4	0	0	0	3	6	1	61	4	17	11	5	0	0
	WT_AAACGAAGTGTGGACA-1	WT	P14_C2	P14	0	9	0	0	1	2	4	0	0	0	12	23	1	0	0
	WT_AAACGAAGTTTGAAAG-1	WT	SM_C1	SM	0	0	0	2	1	0	3	0	0	0	7	0	0	0	0
	WT_AAACGAATCAGCGTCG-1	WT	P14_C2	P14	0	3	0	2	1	1	2	0	0	0	2	11	0	0	0
	WT_AAACGAATCGTCAACA-1	WT	SM_C4	SM	2	0	0	1	0	10	3	0	0	0	11	1	0	0	0
	WT_AAACGCTAGTACCATC-1	WT	P14_C2	P14	0	1	0	0	0	2	1	0	0	0	0	2	0	0	0
	WT_AAACGCTCATCCGTTC-1	WT	P14_C4	P14	0	4	0	2	1	1	1	0	2	1	13	23	0	0	0
	WT_AAACGCTGTTTACGAC-1	WT	P14_C1	P14	0	1	0	0	1	1	0	0	22	1	17	13	0	0	0
	WT_AAACGCTTCCATTCAT-1	WT	SM_C1	SM	0	0	0	4	1	0	2	1	0	0	20	4	0	0	0
	WT_AAACGCTTCGTAGCTA-1	WT	P14_C4	P14	0	3	0	1	0	0	3	0	0	1	5	13	1	0	0
	WT_AAAGAACAGACGCATG-1	WT	P14_C3	P14	0	9	0	0	1	46	12	0	0	3	25	21	3	0	0
	WT_AAAGAACAGCTGGCCT-1	WT	P14_C4	P14	0	6	0	1	0	0	1	0	0	1	33	25	1	0	0
	WT_AAAGAACAGGGAGGCA-1	WT	P14_C1	P14	0	0	0	0	0	0	0	0	28	0	1	20	0	0	0
	WT_AAAGAACCACCCTATC-1	WT	P14_C3	P14	0	4	0	0	1	6	4	0	0	4	49	56	0	0	0
	WT_AAAGAACCACGTACTA-1	WT	P14_C4	P14	0	14	0	0	1	28	6	1	0	1	8	42	0	0	0
	WT_AAAGAACCAGTCTCTC-1	WT	P14_C1	P14	0	4	0	0	0	0	1	0	0	0	25	6	0	0	0
	WT_AAAGAACGTGCCGGTT-1	WT	P14_C1	P14	0	14	0	0	0	19	6	2	0	0	3	14	0	0	0
	WT_AAAGGATAGGATACAT-1	WT	SM_C4	SM	1	0	0	1	1	12	8	0	0	0	0	2	0	0	0
	WT_AAAGGATAGGCTAACG-1	WT	P14_C4	P14	0	3	4	3	1	1	2	0	0	0	1	16	0	0	0
	WT_AAAGGATCAATGACCT-1	WT	SM_C3	SM	3	0	0	0	0	13	1	0	0	0	7	3	0	0	0
	WT_AAAGGATGTACTCGCG-1	WT	SM_C3	SM	2	0	0	1	0	8	0	0	0	0	12	7	0	0	1
	WT_AAAGGATGTGCTGATT-1	WT	SM_C4	SM	2	0	0	4	0	15	1	0	0	0	1	2	0	0	0
	WT_AAAGGATTCTGCATAG-1	WT	P14_C1	P14	0	7	0	1	1	0	0	0	0	1	5	13	0	0	0
	WT_AAAGGGCCACATAACC-1	WT	P14_C1	P14	1	3	0	1	0	3	0	0	8	2	7	35	0	0	0
	WT_AAAGGGCGTATGGAGC-1	WT	P14_C1	P14	0	2	0	0	0	5	1	0	0	1	12	9	0	0	0
	WT_AAAGGGCGTCCACAGC-1	WT	P14_C4	P14	0	10	0	0	0	71	7	0	0	0	7	28	0	0	0
	WT_AAAGGGCGTCCCTAAA-1	WT	P14_C4	P14	0	10	2	2	1	7	2	0	0	0	5	25	0	0	0
	WT_AAAGGGCGTTTGATCG-1	WT	P14_C2	P14	0	0	0	5	0	0	2	0	0	3	6	9	0	0	0
	WT_AAAGGGCTCAGTGGGA-1	WT	P14_C3	P14	0	9	0	2	1	30	5	0	0	0	15	21	0	2	0
	WT_AAAGGGCTCATGCCGG-1	WT	P14_C4	P14	0	19	0	0	0	12	1	0	0	0	53	30	0	0	0
	WT_AAAGGGCTCGTGGGTC-1	WT	P14_C2	P14	0	7	1	2	2	0	3	1	0	1	2	20	0	0	0
	WT_AAAGGGCTCTCGACCT-1	WT	P14_C1	P14	0	5	0	0	1	9	0	0	25	2	4	26	0	0	0
	WT_AAAGGTAAGTGCCGAA-1	WT	P14_C2	P14	0	4	0	1	0	26	5	0	0	0	3	21	0	0	0
	WT_AAAGGTACAAAGCTAA-1	WT	P14_C4	P14	0	13	0	1	0	14	5	0	0	0	9	20	0	0	1
	WT_AAAGGTACAATCGCGC-1	WT	P14_C3	P14	0	7	0	0	3	38	2	0	0	1	15	22	0	0	1
	WT_AAAGGTAGTGAGTGAC-1	WT	SM_C3	SM	0	0	0	2	1	20	2	0	1	0	1	7	0	0	1
	WT_AAAGGTAGTGGTATGG-1	WT	P14_C2	P14	0	1	0	0	0	0	2	0	0	1	2	2	0	0	0
	WT_AAAGGTATCAATCTCT-1	WT	SM_C1	SM	1	0	0	5	0	0	1	0	1	0	0	1	0	0	0
	WT_AAAGGTATCCAAACCA-1	WT	P14_C4	P14	0	8	0	1	1	4	4	0	1	0	4	21	0	0	0
	WT_AAAGTCCCAGTTGTCA-1	WT	SM_C1	SM	1	0	0	1	0	5	1	0	0	0	9	2	0	0	0
	WT_AAAGTGAAGGCTTCCG-1	WT	P14_C2	P14	0	2	0	1	0	4	2	0	20	1	31	11	0	0	0
	WT_AAAGTGACAACGATTC-1	WT	P14_C2	P14	0	3	1	0	0	0	1	0	0	0	1	8	0	0	0
	WT_AAAGTGAGTATCGCAT-1	WT	SM_C1	SM	1	0	0	1	0	1	0	0	0	0	1	3	0	0	0
	WT_AAAGTGAGTCCAGGTC-1	WT	P14_C2	P14	0	4	0	1	3	24	3	0	0	2	3	17	0	0	0
	WT_AAAGTGAGTGGCTACC-1	WT	P14_C4	P14	0	4	0	0	1	5	1	1	0	0	19	7	1	0	2
	WT_AAAGTGAGTTCAAACC-1	WT	P14_C4	P14	0	0	0	1	0	55	3	0	0	0	34	7	0	0	0
	WT_AAAGTGATCAAATAGG-1	WT	P14_C4	P14	0	10	0	1	1	28	4	0	0	1	13	30	0	0	0
	WT_AAAGTGATCCCTATTA-1	WT	P14_C1	P14	0	11	0	0	0	4	3	0	6	1	12	13	0	0	0
	WT_AAATGGAAGCTCTATG-1	WT	P14_C2	P14	0	2	0	2	0	3	0	0	0	0	0	6	0	0	0
	WT_AAATGGACATCTCATT-1	WT	P14_C1	P14	0	3	0	0	2	3	0	0	53	1	14	19	1	0	0
	WT_AAATGGACATGACGGA-1	WT	SM_C3	SM	3	0	0	1	2	12	2	0	0	0	0	5	0	0	1
	WT_AACAAAGAGGAGCTGT-1	WT	P14_C2	P14	0	1	0	0	0	6	4	0	0	1	1	0	1	0	0
	WT_AACAAAGCAAAGCACG-1	WT	P14_C4	P14	0	9	0	2	0	49	1	1	0	2	58	34	0	0	0
	WT_AACAACCCAATGGGTG-1	WT	P14_C3	P14	0	12	0	0	1	31	1	2	0	2	34	40	0	3	3
	WT_AACAACCCAGAGGTAC-1	WT	P14_C1	P14	0	0	0	1	0	0	4	0	0	1	5	14	0	0	0
	WT_AACAACCGTTAGGGTG-1	WT	P14_C4	P14	0	6	1	1	1	22	4	3	0	0	4	33	0	0	0
	WT_AACAACCTCAGCTCTC-1	WT	P14_C4	P14	0	8	0	0	0	3	1	1	0	1	21	28	2	0	1
	WT_AACAAGAAGACAGCTG-1	WT	SM_C1	SM	0	0	0	1	3	0	3	0	0	0	0	2	0	0	0
	WT_AACAAGAAGGTTAGTA-1	WT	P14_C4	P14	0	9	0	0	0	29	0	0	0	1	2	18	0	0	0
	WT_AACAAGACACGCTTAA-1	WT	P14_C2	P14	0	2	0	1	1	9	5	0	0	5	21	13	0	0	0
	WT_AACAAGAGTAATACCC-1	WT	P14_C3	P14	0	4	0	0	1	9	0	0	1	1	4	6	0	0	1
	WT_AACAAGAGTCCGGTGT-1	WT	P14_C4	P14	0	4	0	3	1	42	1	1	0	0	29	14	0	7	0
	WT_AACAAGAGTTACCTGA-1	WT	SM&P14_C1	P14	0	3	0	0	0	0	0	0	0	0	2	6	0	0	0
	WT_AACAAGATCCGTACGG-1	WT	SM_C1	SM	0	0	0	2	1	5	0	0	0	0	3	13	3	0	1
	WT_AACAAGATCGCCAATA-1	WT	P14_C1	P14	0	5	0	0	2	9	0	0	21	1	0	8	0	0	0
	WT_AACACACGTGATACTC-1	WT	P14_C4	P14	0	7	0	1	0	41	1	9	0	5	107	31	8	0	1
	WT_AACACACTCTCATTAC-1	WT	P14_C2	P14	0	13	1	0	1	0	0	0	0	0	6	27	0	0	1
	WT_AACAGGGCAATGCTCA-1	WT	SM_C4	SM	1	0	0	1	0	11	2	0	0	0	12	6	0	0	0
	WT_AACAGGGCACGTCGGT-1	WT	P14_C1	P14	0	2	0	1	1	11	2	0	23	3	20	11	0	0	0
	WT_AACAGGGGTCATTCCC-1	WT	P14_C2	P14	0	11	0	1	2	15	2	2	0	2	5	23	0	0	0
	WT_AACAGGGTCGCCAATA-1	WT	P14_C4	P14	0	12	0	3	1	1	0	0	0	0	12	36	0	0	1
	WT_AACAGGGTCTATACGG-1	WT	P14_C4	P14	0	7	0	2	2	0	0	0	1	0	21	20	0	0	0
	WT_AACAGGGTCTCGGTAA-1	WT	P14_C4	P14	0	5	0	0	0	13	3	1	0	1	8	22	2	0	0
	WT_AACCAACAGCTACAAA-1	WT	P14_C1	P14	0	5	0	0	0	9	0	3	63	2	31	24	0	0	0
	WT_AACCAACAGTCTAACC-1	WT	P14_C2	P14	0	9	0	0	1	1	5	0	0	0	23	21	0	1	0
	WT_AACCAACCAACTCGTA-1	WT	P14_C1	P14	0	5	1	0	2	4	2	0	0	0	10	12	3	0	0
	WT_AACCAACCAAGTGCAG-1	WT	P14_C3	P14	0	6	0	1	1	10	1	0	0	1	0	26	0	0	1
	WT_AACCAACCATGTTCGA-1	WT	P14_C1	P14	0	1	0	0	0	6	0	0	27	0	20	12	1	0	0
	WT_AACCAACGTTTCAGAC-1	WT	P14_C4	P14	0	10	0	0	0	36	1	0	0	0	24	30	0	3	1
	WT_AACCAACTCCCTCAAC-1	WT	SM_C4	SM	2	0	0	5	0	22	10	2	0	1	8	6	0	0	0
	WT_AACCACACAGACGGAT-1	WT	SM_C3	SM	2	0	0	0	0	2	3	0	0	0	4	4	0	0	0
	WT_AACCACATCCGTAGTA-1	WT	P14_C4	P14	0	10	0	0	2	87	1	0	0	1	143	51	0	0	0
	WT_AACCACATCGTGGCTG-1	WT	P14_C3	P14	0	5	0	0	0	22	4	0	12	3	19	28	0	0	0
	WT_AACCACATCTGCGATA-1	WT	P14_C2	P14	0	5	0	0	1	35	0	0	1	1	14	14	0	2	0
	WT_AACCATGCATGACACT-1	WT	P14_C2	P14	0	3	0	1	0	0	0	1	7	0	13	16	0	0	0
	WT_AACCCAACAACAAAGT-1	WT	P14_C4	P14	0	5	0	0	0	56	2	1	1	2	49	23	0	0	0
	WT_AACCCAAGTGAGGAAA-1	WT	SM&P14_C1	P14	0	13	0	0	1	8	0	0	0	0	0	35	0	0	0
	WT_AACCCAAGTTGCTCCT-1	WT	P14_C2	P14	0	6	3	2	2	22	1	1	0	0	3	12	0	0	0
	WT_AACCCAATCAGACTGT-1	WT	P14_C1	P14	0	8	0	0	0	12	1	1	36	0	19	24	0	0	0
	WT_AACCCAATCTTCTAAC-1	WT	P14_C3	P14	0	6	0	0	0	4	1	0	0	1	22	28	0	0	1
	WT_AACCTGAAGGTAAGTT-1	WT	P14_C4	P14	0	7	0	0	0	31	4	1	0	0	27	21	0	0	0
	WT_AACCTGACAAACGTGG-1	WT	P14_C2	P14	0	6	1	0	1	5	1	0	0	0	3	19	0	0	0
	WT_AACCTGACACGACTAT-1	WT	SM_C1	SM	3	0	0	2	0	1	2	0	0	0	0	2	0	0	0
	WT_AACCTGACACGTACTA-1	WT	SM_C1	SM	0	0	0	1	0	0	2	0	0	0	0	0	0	0	0
	WT_AACCTTTAGCACTCCG-1	WT	P14_C1	P14	0	7	0	1	0	9	3	3	0	2	18	10	2	0	0
	WT_AACCTTTCAATTAGGA-1	WT	P14_C1	P14	0	1	0	0	0	0	0	0	8	1	8	7	1	0	0
	WT_AACCTTTCAGAACATA-1	WT	P14_C1	P14	0	2	0	0	0	2	2	0	0	1	5	9	0	0	1
	WT_AACCTTTGTAGGTCAG-1	WT	P14_C2	P14	0	5	0	3	0	9	1	0	0	1	1	17	1	0	0
	WT_AACCTTTGTATATGGA-1	WT	P14_C4	P14	0	6	0	0	0	0	0	0	0	0	0	2	0	0	0
	WT_AACCTTTTCACCGGTG-1	WT	P14_C2	P14	0	3	0	2	0	0	1	1	0	0	0	9	0	0	1
	WT_AACCTTTTCATTCATC-1	WT	SM_C4	SM	3	0	0	1	0	10	2	1	0	0	4	6	0	0	0
	WT_AACCTTTTCTTCCACG-1	WT	P14_C4	P14	0	8	0	1	0	1	2	0	0	0	5	11	0	0	0
	WT_AACGAAACACGTAACT-1	WT	P14_C1	P14	0	8	0	0	1	4	0	1	20	2	29	18	0	0	0
	WT_AACGAAACAGGTACGA-1	WT	SM_C3	SM	2	0	0	4	1	11	2	0	0	1	5	3	0	0	0
	WT_AACGAAATCCATCACC-1	WT	P14_C4	P14	0	10	0	0	0	109	3	3	0	1	145	62	0	0	1
	WT_AACGGGAAGTTCCAGT-1	WT	SM_C2	SM	1	0	0	0	0	2	0	1	0	0	6	7	0	0	1
	WT_AACGGGACACTGTTCC-1	WT	P14_C1	P14	0	0	0	2	2	2	0	0	0	2	49	12	2	0	0
	WT_AACGGGACAGCAGGAT-1	WT	P14_C4	P14	0	24	0	0	1	72	2	0	0	0	68	56	0	2	1
	WT_AACGGGACAGGACGAT-1	WT	P14_C4	P14	0	9	0	0	0	59	0	0	0	0	1	30	0	4	0
	WT_AACGGGACAGGATCTT-1	WT	P14_C2	P14	0	3	4	0	1	0	3	0	0	2	0	6	0	0	0
	WT_AACGGGACATGTGCCG-1	WT	P14_C4	P14	0	5	2	2	0	4	5	5	0	0	2	23	0	1	0
	WT_AACGGGATCAACCTCC-1	WT	SM_C1	SM	2	0	0	1	1	8	1	1	0	0	0	1	0	0	0
	WT_AACGTCAAGAACTGAT-1	WT	P14_C2	P14	0	6	0	2	1	1	2	0	0	1	2	13	2	0	0
	WT_AACGTCAAGGTCCGAA-1	WT	P14_C3	P14	0	13	0	0	0	40	2	1	0	3	5	26	0	0	0
	WT_AACGTCACATCTAGAC-1	WT	SM_C1	SM	2	0	0	1	1	10	3	1	0	0	0	8	0	0	0
	WT_AACGTCAGTGAGAGGG-1	WT	P14_C4	P14	0	6	0	0	0	29	7	0	0	0	5	13	0	0	0
	WT_AACGTCATCGATGCAT-1	WT	P14_C1	P14	0	5	0	0	0	0	2	1	2	2	15	15	2	0	1
	WT_AACTTCTAGAGGGTAA-1	WT	P14_C1	P14	0	4	0	0	0	18	4	0	0	1	15	13	0	0	0
	WT_AACTTCTAGGCTAAAT-1	WT	P14_C4	P14	0	26	0	0	0	83	0	1	0	2	46	39	0	0	1
	WT_AACTTCTGTGTTATCG-1	WT	SM_C1	SM	0	0	0	0	0	4	0	0	0	0	0	0	0	0	0
	WT_AAGAACACAGTGTGGA-1	WT	P14_C1	P14	0	3	0	0	0	14	1	0	0	1	16	8	0	2	1
	WT_AAGAACAGTCAAGGCA-1	WT	SM_C1	SM	3	0	0	5	2	14	6	1	0	0	0	6	0	0	0
	WT_AAGAACAGTTAGAGTA-1	WT	SM_C1	SM	0	0	0	2	0	5	0	0	0	0	1	5	0	0	0
	WT_AAGAACATCCATCAGA-1	WT	SM_C1	SM	0	0	0	0	1	7	1	0	0	0	1	9	0	0	1
	WT_AAGACAACATCGCTAA-1	WT	P14_C3	P14	0	3	0	0	3	30	2	0	0	1	22	9	0	0	0
	WT_AAGACAACATGGGAAC-1	WT	SM_C1	SM	0	0	0	1	0	9	3	0	0	0	0	7	0	0	1
	WT_AAGACTCAGATACAGT-1	WT	SM_C4	SM	3	0	0	3	1	22	0	1	0	0	0	2	1	0	0
	WT_AAGACTCAGCCTTGAT-1	WT	SM_C1	SM	4	0	0	0	1	0	0	0	0	0	0	5	0	0	0
	WT_AAGACTCAGCTCGGCT-1	WT	P14_C3	P14	0	11	0	1	0	27	2	0	0	1	0	23	0	2	0
	WT_AAGACTCCATGCAGCC-1	WT	P14_C2	P14	0	8	0	0	1	1	0	0	85	1	75	17	6	0	0
	WT_AAGACTCGTGGCTACC-1	WT	SM_C3	SM	0	0	0	0	0	16	0	2	0	0	1	4	0	0	0
	WT_AAGACTCGTTGGGATG-1	WT	SM_C4	SM	1	1	0	3	0	6	1	0	0	0	1	3	0	1	0
	WT_AAGACTCTCGACCATA-1	WT	SM_C3	SM	0	0	0	1	2	5	2	0	0	0	0	8	0	0	1
	WT_AAGATAGAGACCTGGA-1	WT	P14_C4	P14	0	11	0	0	3	2	7	0	0	1	110	39	0	0	1
	WT_AAGATAGCAGTGACCC-1	WT	P14_C4	P14	0	11	0	3	1	42	2	0	1	1	33	39	2	0	0
	WT_AAGATAGGTATGAGGC-1	WT	SM_C3	SM	2	0	0	2	1	23	0	0	0	0	0	6	0	0	0
	WT_AAGCATCAGGCGTTGA-1	WT	P14_C1	P14	0	1	0	0	0	2	0	0	0	3	16	13	0	0	0
	WT_AAGCATCCAAATCAAG-1	WT	P14_C4	P14	0	5	0	1	0	10	3	1	0	1	10	10	0	0	1
	WT_AAGCATCCAACTGCTA-1	WT	P14_C1	P14	0	4	0	0	0	8	0	0	45	3	10	5	0	1	0
	WT_AAGCATCCATGGCACC-1	WT	P14_C4	P14	0	4	0	2	2	13	0	3	0	2	84	25	0	0	0
	WT_AAGCATCGTCTACATG-1	WT	SM_C1	SM	1	0	0	2	0	2	5	0	0	0	0	3	0	1	0
	WT_AAGCCATAGAGGCGGA-1	WT	P14_C1	P14	0	2	0	0	1	2	2	0	9	0	0	21	0	0	0
	WT_AAGCCATAGTGATCGG-1	WT	P14_C4	P14	0	8	0	0	2	12	0	0	0	2	15	19	0	0	0
	WT_AAGCCATAGTTCATCG-1	WT	P14_C3	P14	0	6	0	3	0	41	6	0	0	2	17	22	0	0	0
	WT_AAGCCATCAGCGAGTA-1	WT	P14_C1	P14	0	7	0	0	0	20	1	0	7	0	12	8	4	0	0
	WT_AAGCCATCATGACCCG-1	WT	P14_C2	P14	0	11	0	0	0	4	0	1	0	0	14	24	0	0	1
	WT_AAGCCATTCATCTGTT-1	WT	P14_C4	P14	0	19	0	0	1	73	6	0	0	0	73	34	0	0	0
	WT_AAGCCATTCCGTTTCG-1	WT	SM_C1	SM	0	0	0	1	0	0	2	0	0	0	12	5	0	0	0
	WT_AAGCGAGCAAGTAGTA-1	WT	P14_C2	P14	0	1	0	0	0	1	0	1	8	5	7	16	0	0	0
	WT_AAGCGAGCAGCAGACA-1	WT	P14_C2	P14	0	8	0	3	2	19	2	1	0	1	0	17	0	0	0
	WT_AAGCGAGGTAGCGTTT-1	WT	P14_C2	P14	0	8	0	2	2	26	3	0	0	1	0	8	2	0	0
	WT_AAGCGAGGTCGCAACC-1	WT	P14_C1	P14	0	1	0	0	0	1	0	1	6	1	8	11	5	0	0
	WT_AAGCGAGGTCTCGCGA-1	WT	SM_C3	SM	3	0	0	2	2	14	2	0	0	0	1	5	0	0	0
	WT_AAGCGAGGTTTCTATC-1	WT	SM_C3	SM	2	0	0	0	1	10	2	1	0	0	3	1	0	0	0
	WT_AAGCGTTGTCAAAGCG-1	WT	P14_C1	P14	0	2	0	0	0	5	0	0	2	1	12	19	2	0	0
	WT_AAGCGTTGTGTGCCTG-1	WT	P14_C2	P14	0	4	1	0	0	2	1	0	0	0	3	3	0	0	0
	WT_AAGCGTTTCAATCTCT-1	WT	SM_C4	SM	0	0	0	4	0	12	4	1	0	0	11	9	0	0	0
	WT_AAGGAATAGCGAACTG-1	WT	P14_C2	P14	0	3	0	4	2	3	5	0	0	0	1	4	0	0	0
	WT_AAGGAATAGTGTAGTA-1	WT	P14_C3	P14	0	12	2	0	0	92	4	0	0	1	11	38	0	3	1
	WT_AAGGAATGTACAATAG-1	WT	P14_C2	P14	0	4	0	0	0	3	2	0	0	0	23	18	0	0	0
	WT_AAGGTAACAGAGAGGG-1	WT	P14_C3	P14	0	18	0	2	1	67	0	0	0	3	60	43	0	3	0
	WT_AAGGTAACATCGTGGC-1	WT	SM&P14_C1	P14	0	4	0	0	1	1	4	0	0	1	15	16	0	0	0
	WT_AAGGTAAGTAAGTCAA-1	WT	P14_C2	P14	0	2	0	1	0	2	3	0	0	0	1	15	0	1	0
	WT_AAGGTAAGTCGATTCA-1	WT	SM_C4	SM	1	0	0	2	1	22	3	4	0	0	0	15	0	0	0
	WT_AAGTACCCAGCTGTAT-1	WT	SM_C3	SM	0	0	0	1	2	0	4	0	0	0	3	2	0	0	0
	WT_AAGTACCCATAGGTTC-1	WT	P14_C3	P14	0	9	0	0	0	29	0	1	0	0	8	27	0	0	0
	WT_AAGTACCGTGCCCAGT-1	WT	P14_C2	P14	0	4	0	0	0	1	1	0	0	0	5	4	1	0	0
	WT_AAGTACCGTTGTATGC-1	WT	P14_C1	P14	0	4	0	1	0	11	0	0	0	1	4	15	1	0	1
	WT_AAGTACCTCAGGAGAC-1	WT	P14_C2	P14	0	2	0	0	1	0	2	0	0	2	10	4	0	0	1
	WT_AAGTACCTCGAGTACT-1	WT	SM_C1	SM	0	0	0	1	0	3	1	1	0	0	0	0	0	0	0
	WT_AAGTACCTCGGCTTCT-1	WT	P14_C4	P14	0	2	0	0	0	42	10	0	0	0	12	36	0	0	0
	WT_AAGTACCTCTGCCCTA-1	WT	P14_C1	P14	0	6	0	3	0	8	2	0	0	1	6	18	0	0	0
	WT_AAGTCGTAGCTGGTGA-1	WT	SM_C3	SM	1	0	0	0	0	22	5	0	0	0	6	9	0	0	1
	WT_AAGTCGTCAAGGCCTC-1	WT	SM_C3	SM	0	0	0	1	1	31	1	1	0	0	1	8	0	0	0
	WT_AAGTCGTCATTGCTGA-1	WT	P14_C4	P14	0	7	0	0	0	46	3	0	0	0	6	44	0	0	1
	WT_AAGTGAAAGGCTGAAC-1	WT	P14_C3	P14	0	17	0	0	1	32	6	0	0	1	3	13	0	0	0
	WT_AAGTGAATCAAGCGTT-1	WT	P14_C2	P14	0	2	0	3	0	0	3	0	0	3	1	8	0	0	0
	WT_AAGTGAATCATGCCCT-1	WT	P14_C4	P14	0	7	0	0	4	11	2	2	1	3	45	94	0	0	3
	WT_AAGTTCGCACCTCTAC-1	WT	P14_C2	P14	0	1	0	1	2	6	2	0	0	3	7	6	0	0	0
	WT_AAGTTCGCAGGGATAC-1	WT	SM&P14_C1	SM	2	0	0	0	0	10	1	0	1	0	0	4	0	0	0
	WT_AAGTTCGGTCACCTTC-1	WT	P14_C1	P14	0	0	0	0	0	0	0	0	0	0	5	6	1	0	0
	WT_AAGTTCGTCGACATCA-1	WT	P14_C2	P14	0	1	0	2	1	3	2	0	0	0	0	16	0	0	0
	WT_AAGTTCGTCTTCGCTG-1	WT	P14_C3	P14	0	16	0	0	0	28	1	0	0	0	4	37	0	0	0
	WT_AATAGAGAGCGTGAAC-1	WT	P14_C1	P14	0	2	1	1	0	1	0	0	0	2	31	19	8	0	1
	WT_AATAGAGAGTAAGCAT-1	WT	P14_C2	P14	0	2	1	0	1	22	4	1	0	0	8	16	0	0	0
	WT_AATAGAGCACGTAACT-1	WT	P14_C4	P14	0	5	0	0	0	16	10	0	0	0	20	25	0	0	0
	WT_AATAGAGCAGCATCTA-1	WT	P14_C2	P14	0	9	0	0	0	33	2	0	0	0	7	26	0	0	0
	WT_AATAGAGGTATGAGGC-1	WT	P14_C1	P14	0	0	0	1	0	9	0	0	28	0	10	7	1	0	0
	WT_AATAGAGGTTCGAACT-1	WT	P14_C2	P14	0	4	0	2	0	0	7	0	1	2	0	0	0	1	0
	WT_AATAGAGTCGAGTCCG-1	WT	P14_C1	P14	0	3	0	0	0	14	0	1	0	1	42	12	6	0	0
	WT_AATCACGAGTGTAGAT-1	WT	P14_C4	P14	0	5	0	1	1	74	1	0	0	0	72	31	0	0	0
	WT_AATCACGGTGCACGCT-1	WT	P14_C4	P14	0	12	0	0	1	50	4	0	0	2	53	42	0	1	2
	WT_AATCACGTCAGGACGA-1	WT	P14_C2	P14	0	4	0	1	0	0	4	0	0	0	2	6	0	0	0
	WT_AATCACGTCCTCGCAT-1	WT	SM_C4	SM	4	0	0	4	3	14	6	1	0	0	0	6	0	0	0
	WT_AATCGACCAAAGCACG-1	WT	P14_C4	P14	0	5	4	1	0	16	1	0	0	0	0	21	0	0	0
	WT_AATCGACTCGAATCCA-1	WT	P14_C2	P14	0	1	0	3	1	27	2	1	0	0	27	14	0	0	0
	WT_AATCGACTCTCTGGTC-1	WT	P14_C4	P14	0	7	1	0	0	1	0	0	0	4	4	29	0	0	0
	WT_AATCGTGAGACGACTG-1	WT	P14_C4	P14	0	7	0	1	0	28	0	0	0	0	10	26	0	0	0
	WT_AATCGTGGTGTATTCG-1	WT	SM_C2	SM	2	0	0	0	0	0	5	0	0	1	0	1	0	0	3
	WT_AATCGTGTCAGTAGGG-1	WT	SM_C4	SM	1	0	0	3	2	7	2	2	0	0	0	3	0	0	2
	WT_AATCGTGTCATGCATG-1	WT	P14_C4	P14	0	9	0	0	0	0	2	0	0	2	53	23	0	0	0
	WT_AATGAAGAGGGCGAGA-1	WT	P14_C1	P14	0	1	0	0	0	3	2	0	0	0	5	7	0	0	0
	WT_AATGAAGAGGGTGGGA-1	WT	P14_C4	P14	0	4	0	2	0	35	0	0	47	1	24	24	7	0	0
	WT_AATGAAGAGTAGCAAT-1	WT	SM&P14_C1	P14	0	3	0	1	0	5	5	0	0	0	0	8	0	0	0
	WT_AATGAAGTCTTCACGC-1	WT	P14_C1	P14	0	3	0	0	0	3	0	0	0	0	9	4	1	0	0
	WT_AATGACCAGCTCACTA-1	WT	P14_C4	P14	1	0	0	0	0	27	1	0	0	0	26	19	0	1	0
	WT_AATGACCCAGAAGTGC-1	WT	SM_C1	SM	1	0	0	2	0	1	3	0	0	0	0	4	0	0	0
	WT_AATGACCCAGGTCCCA-1	WT	P14_C2	P14	0	7	2	0	0	38	3	0	0	0	4	16	0	2	0
	WT_AATGACCGTATGCGTT-1	WT	SM_C1	SM	2	0	0	1	2	6	4	1	0	2	0	2	0	0	0
	WT_AATGACCGTTGTAGCT-1	WT	SM_C1	SM	2	0	0	0	0	2	0	1	0	0	0	5	0	0	0
	WT_AATGACCTCCTTATGT-1	WT	P14_C1	P14	0	2	0	0	0	6	2	2	25	0	14	11	15	0	0
	WT_AATGACCTCGGAGCAA-1	WT	P14_C3	P14	0	5	0	0	1	27	1	0	1	2	4	17	0	0	0
	WT_AATGACCTCTCATTTG-1	WT	SM_C1	SM	0	0	0	1	2	8	2	0	0	0	0	5	0	0	0
	WT_AATGCCAAGACATAGT-1	WT	P14_C2	P14	0	2	2	0	2	2	1	0	0	1	0	9	0	0	0
	WT_AATGCCAAGCACTAGG-1	WT	P14_C3	P14	0	18	0	0	0	37	2	0	45	1	37	38	0	1	1
	WT_AATGCCACAAGACCGA-1	WT	P14_C1	P14	0	2	0	0	0	1	0	0	23	0	3	17	0	0	1
	WT_AATGCCAGTGTATTGC-1	WT	P14_C3	P14	0	6	0	0	0	47	8	0	0	0	11	16	1	1	0
	WT_AATGCCATCCGGCTTT-1	WT	P14_C1	P14	0	8	0	0	0	4	1	2	150	0	62	29	0	0	0
	WT_AATGGAAAGAAATTCG-1	WT	SM_C2	SM	0	0	0	0	0	1	0	0	0	0	3	7	0	0	0
	WT_AATGGAACACTATCGA-1	WT	SM_C1	SM	1	0	0	1	0	1	2	0	1	0	0	0	0	0	0
	WT_AATGGAACATTGCCGG-1	WT	P14_C4	P14	0	6	0	0	1	25	5	1	0	1	19	13	0	0	1
	WT_AATGGAATCATCGACA-1	WT	P14_C2	P14	0	7	0	0	0	2	1	0	37	1	4	6	3	0	0
	WT_AATGGCTAGAGAGGTA-1	WT	P14_C3	P14	0	5	0	0	0	57	0	0	0	2	48	28	0	5	0
	WT_AATGGCTAGATCGACG-1	WT	P14_C3	P14	0	3	0	0	0	20	0	0	1	0	24	33	4	0	1
	WT_AATGGCTCAGAATGTA-1	WT	SM_C4	SM	0	0	0	0	0	11	4	0	0	0	0	18	0	0	0
	WT_AATGGCTCATAATCGC-1	WT	P14_C2	P14	0	9	0	2	0	4	3	1	0	0	53	16	0	1	0
	WT_AATGGCTGTCAAGGCA-1	WT	P14_C2	P14	0	3	0	3	0	40	0	1	0	1	12	16	2	0	0
	WT_AATGGCTGTCGTGCCA-1	WT	SM_C4	SM	2	0	0	2	0	46	3	0	0	0	1	6	0	0	0
	WT_AATGGCTGTTTACGTG-1	WT	P14_C1	P14	0	3	0	1	0	5	0	0	13	0	22	13	2	0	0
	WT_AATTCCTAGAGGCCAT-1	WT	P14_C2	P14	0	2	0	1	1	5	0	0	0	1	1	2	0	0	0
	WT_AATTCCTAGGCATCAG-1	WT	SM_C1	SM	1	0	0	2	1	3	0	0	0	0	0	3	0	0	0
	WT_AATTCCTAGGGCAGGA-1	WT	SM_C1	SM	0	0	0	4	0	8	1	0	0	0	0	5	0	1	0
	WT_AATTCCTAGGTAAGAG-1	WT	P14_C3	P14	0	6	0	0	1	9	0	0	0	1	0	23	0	0	0
	WT_AATTCCTAGTTACGGG-1	WT	P14_C2	P14	0	1	0	5	0	14	1	0	0	0	1	2	0	1	0
	WT_AATTCCTCACAGTGAG-1	WT	P14_C4	P14	0	6	0	0	4	30	1	0	9	0	69	23	1	0	0
	WT_AATTCCTCAGTAGTTC-1	WT	P14_C4	P14	0	6	2	0	0	22	1	0	0	1	20	34	0	0	0
	WT_AATTCCTGTACAAGTA-1	WT	SM_C1	SM	1	0	0	2	0	0	3	0	0	0	0	1	0	0	0
	WT_AATTCCTGTCACAATC-1	WT	P14_C4	P14	0	7	0	0	0	12	0	0	0	0	3	13	1	0	0
	WT_AATTCCTTCCCTCTTT-1	WT	P14_C1	P14	0	10	0	1	3	5	1	0	0	1	0	12	2	0	0
	WT_AATTCCTTCGAGATAA-1	WT	P14_C1	P14	0	4	0	0	0	1	2	0	0	0	4	10	0	0	0
	WT_AATTCCTTCGGCTGAC-1	WT	SM_C1	SM	0	0	0	2	2	0	0	0	0	0	0	1	0	0	0
	WT_AATTTCCAGACAACTA-1	WT	P14_C2	P14	0	1	0	1	1	0	1	1	0	1	0	4	0	0	0
	WT_AATTTCCAGGCAATGC-1	WT	SM_C4	SM	2	0	0	4	0	19	0	0	0	1	4	7	0	0	0
	WT_AATTTCCCACTTGAGT-1	WT	P14_C4	P14	0	0	0	1	0	4	3	0	0	0	0	16	0	0	1
	WT_AATTTCCCATGAATAG-1	WT	SM_C3	SM	2	0	0	9	0	21	1	0	0	0	0	5	0	0	0
	WT_AATTTCCGTGTAAACA-1	WT	P14_C2	P14	0	7	0	0	0	1	2	0	0	0	15	4	0	0	0
	WT_AATTTCCTCAAATGAG-1	WT	P14_C4	P14	0	3	0	0	2	45	2	0	7	1	29	20	3	0	1
	WT_AATTTCCTCGTAACCA-1	WT	P14_C1	P14	0	4	0	3	0	1	0	2	0	1	1	12	1	0	0
	WT_ACAAAGAAGTCCTGCG-1	WT	P14_C4	P14	0	8	0	3	2	13	3	0	0	0	7	18	0	0	0
	WT_ACAAAGACAACACGAG-1	WT	SM_C3	SM	0	0	0	2	1	26	0	0	0	0	2	11	0	0	0
	WT_ACAAAGAGTAATACCC-1	WT	P14_C2	P14	0	6	0	1	1	6	7	0	0	0	20	10	0	0	1
	WT_ACAAAGAGTACGTAGG-1	WT	P14_C2	P14	0	2	0	0	0	7	2	1	0	0	19	7	0	0	0
	WT_ACAAAGAGTGGAGGTT-1	WT	P14_C4	P14	0	5	0	1	2	91	6	0	0	3	26	22	1	0	0
	WT_ACAAAGAGTTGCCTAA-1	WT	SM&P14_C1	P14	0	3	0	2	2	1	5	2	0	0	2	7	0	0	0
	WT_ACAAAGAGTTGTACGT-1	WT	SM_C4	SM	0	1	0	0	2	7	5	0	0	0	5	4	0	0	0
	WT_ACAAGCTAGACTTCAC-1	WT	P14_C2	P14	0	3	0	0	3	0	4	0	0	0	1	9	0	0	0
	WT_ACAAGCTAGCTCGGCT-1	WT	P14_C4	P14	0	6	0	0	1	0	2	0	1	1	67	14	0	0	0
	WT_ACAAGCTAGGCACCAA-1	WT	P14_C1	P14	0	2	0	0	0	3	0	0	34	0	15	10	0	0	0
	WT_ACAAGCTCAAGGTCGA-1	WT	SM_C4	SM	0	0	0	0	0	67	2	0	0	0	0	7	0	0	0
	WT_ACAAGCTCAGCTGTGC-1	WT	P14_C1	P14	0	4	0	2	0	3	0	3	0	0	3	13	4	0	0
	WT_ACAAGCTCATCGTTCC-1	WT	SM&P14_C1	P14	0	7	0	0	1	1	1	0	0	0	0	8	0	0	0
	WT_ACACAGTAGTCTGCAT-1	WT	SM_C1	SM	0	0	0	3	0	2	0	0	0	1	1	3	0	0	0
	WT_ACACAGTCAAGTGATA-1	WT	SM_C1	SM	1	0	0	1	0	3	2	0	0	0	0	4	0	0	0
	WT_ACACAGTCACGTTGGC-1	WT	SM_C1	SM	3	0	0	1	1	1	2	0	0	0	0	4	0	0	0
	WT_ACACAGTCAGTTGCGC-1	WT	SM&P14_C1	SM	3	0	0	1	0	6	2	0	0	0	12	5	0	0	1
	WT_ACACAGTTCAGACCGC-1	WT	SM_C4	SM	1	0	0	0	4	29	5	0	0	0	12	5	0	0	0
	WT_ACACAGTTCTCACGAA-1	WT	P14_C2	P14	0	5	0	0	0	2	0	0	0	0	0	11	0	0	0
	WT_ACACAGTTCTGAGGCC-1	WT	P14_C1	P14	0	3	0	0	0	1	3	0	0	0	19	6	0	0	0
	WT_ACACCAAAGTATGGAT-1	WT	SM_C4	SM	3	1	0	1	0	9	0	0	0	0	12	6	0	0	0
	WT_ACACCAACACGCCAGT-1	WT	P14_C4	P14	0	5	0	0	2	59	5	0	14	2	88	25	1	0	0
	WT_ACACCAAGTGGTATGG-1	WT	P14_C2	P14	0	5	0	0	1	9	0	0	0	0	0	14	0	0	0
	WT_ACACCAAGTGTATACC-1	WT	P14_C2	P14	0	4	1	1	2	1	1	0	1	2	16	3	1	0	0
	WT_ACACCAATCATAGGCT-1	WT	P14_C2	P14	0	4	0	0	1	5	1	0	3	0	21	6	0	0	0
	WT_ACACCAATCCTCTAAT-1	WT	SM_C3	SM	0	0	0	2	0	4	3	0	0	0	0	2	0	0	0
	WT_ACACCAATCGAACGCC-1	WT	SM_C3	SM	3	0	0	0	1	20	9	0	0	0	1	6	0	0	0
	WT_ACACGCGAGAATACAC-1	WT	SM_C1	SM	1	0	0	1	1	8	2	0	0	0	0	4	0	0	0
	WT_ACACGCGAGTACAGAT-1	WT	P14_C4	P14	0	13	0	0	0	30	4	0	0	1	44	36	0	0	0
	WT_ACACGCGCATCCGAGC-1	WT	SM_C1	SM	2	0	0	2	0	0	2	0	0	0	0	1	0	0	1
	WT_ACACGCGGTATGACAA-1	WT	P14_C3	P14	0	8	0	0	1	14	2	0	0	0	32	39	0	0	0
	WT_ACACGCGGTCGTATGT-1	WT	SM_C1	SM	1	0	0	1	0	0	2	1	0	0	9	8	0	0	0
	WT_ACACGCGGTTGCCATA-1	WT	SM&P14_C1	P14	0	7	0	1	0	3	1	0	0	0	0	7	0	0	0
	WT_ACACGCGGTTGTCTAG-1	WT	P14_C2	P14	0	12	0	1	0	0	1	0	0	0	1	4	0	0	0
	WT_ACACTGAAGTGATGGC-1	WT	SM&P14_C1	SM	0	0	0	0	0	4	0	0	0	0	20	3	0	0	0
	WT_ACACTGACACTTTATC-1	WT	P14_C4	P14	0	16	0	5	0	14	0	1	0	1	29	17	0	0	0
	WT_ACACTGACAGTTCCAA-1	WT	SM_C3	SM	0	0	0	1	1	5	5	0	0	0	0	12	0	0	1
	WT_ACACTGAGTAACCCGC-1	WT	P14_C1	P14	0	4	0	2	0	22	2	0	19	0	55	25	1	0	0
	WT_ACACTGATCCTGTAGA-1	WT	SM_C1	SM	2	0	0	3	2	0	2	0	0	0	2	2	0	0	0
	WT_ACAGAAAAGATTAGAC-1	WT	P14_C2	P14	0	4	0	0	1	5	3	0	0	0	0	8	0	0	0
	WT_ACAGAAAAGGAGAATG-1	WT	P14_C2	P14	0	5	3	1	0	1	6	0	0	0	3	14	0	0	0
	WT_ACAGAAAAGTAAACGT-1	WT	P14_C3	P14	0	6	0	0	1	29	0	0	0	1	12	32	0	0	0
	WT_ACAGAAAAGTCCGTCG-1	WT	P14_C2	P14	0	4	0	0	0	3	0	0	0	1	2	11	0	0	0
	WT_ACAGAAAGTCATTCCC-1	WT	SM_C4	SM	1	0	0	2	3	6	2	2	0	0	1	2	0	0	0
	WT_ACAGAAAGTCCTGTTC-1	WT	P14_C4	P14	0	0	0	0	0	1	1	0	0	0	0	0	0	0	0
	WT_ACAGAAATCCTGGTCT-1	WT	P14_C2	P14	0	1	0	3	2	0	6	0	0	2	0	9	0	0	0
	WT_ACAGAAATCTGTCCGT-1	WT	P14_C4	P14	0	6	0	0	0	18	0	0	0	1	32	18	1	0	0
	WT_ACAGCCGAGGCCCACT-1	WT	P14_C4	P14	0	16	0	0	0	46	5	2	18	3	87	49	0	0	0
	WT_ACAGCCGCACGATAGG-1	WT	P14_C4	P14	0	14	0	1	0	87	6	2	0	1	24	22	1	0	0
	WT_ACAGCCGGTCAACACT-1	WT	SM_C1	SM	1	0	0	0	0	0	3	0	0	0	0	3	0	0	0
	WT_ACAGCCGGTCTCTCTG-1	WT	SM_C4	SM	1	0	0	2	1	69	4	1	0	0	0	14	0	0	1
	WT_ACAGCCGGTTAGGGAC-1	WT	P14_C3	P14	0	5	0	0	1	28	1	0	0	1	2	20	0	2	0
	WT_ACAGCCGTCGCTACGG-1	WT	P14_C4	P14	0	0	0	0	1	22	4	1	0	0	3	16	0	0	0
	WT_ACAGCCGTCGTCCATC-1	WT	P14_C4	P14	0	10	0	1	2	1	2	0	0	1	12	35	0	0	0
	WT_ACAGCCGTCTAAGCGT-1	WT	SM_C1	SM	1	0	0	0	0	0	2	0	0	0	0	1	0	0	0
	WT_ACAGGGACACCAGCTG-1	WT	P14_C1	P14	0	3	0	1	2	2	2	0	78	1	9	16	0	0	0
	WT_ACAGGGACATGTTCGA-1	WT	P14_C2	P14	0	10	0	1	2	3	2	0	0	1	1	21	0	0	1
	WT_ACAGGGAGTATAGCTC-1	WT	SM_C1	SM	3	0	0	0	0	0	2	0	0	0	4	2	0	0	0
	WT_ACAGGGATCATTACTC-1	WT	SM_C3	SM	3	0	0	0	1	13	2	1	0	0	1	3	0	0	1
	WT_ACAGGGATCCAAGCTA-1	WT	SM_C1	SM	2	0	0	0	1	5	2	0	0	0	0	6	0	0	0
	WT_ACAGGGATCCCATAAG-1	WT	P14_C4	P14	0	8	0	1	1	8	0	1	0	1	29	14	0	0	0
	WT_ACAGGGATCCGAGTGC-1	WT	P14_C4	P14	0	11	0	0	1	0	0	1	0	1	7	25	0	0	0
	WT_ACATCCCAGACCAAGC-1	WT	P14_C1	P14	0	4	4	1	0	4	0	1	0	2	25	7	2	0	0
	WT_ACATCCCAGGAGAGTA-1	WT	P14_C1	P14	0	3	0	1	1	7	9	1	0	0	2	14	0	0	2
	WT_ACATCCCAGGCACGAT-1	WT	SM_C4	SM	6	0	0	1	1	45	10	0	0	0	5	9	0	0	0
	WT_ACATCCCCAGACATCT-1	WT	P14_C4	P14	0	13	0	0	0	104	9	2	0	2	9	36	0	5	1
	WT_ACATCCCCATGGCCAC-1	WT	P14_C3	P14	0	5	0	1	0	12	2	0	0	1	13	16	0	0	0
	WT_ACATCCCTCAACGAGG-1	WT	P14_C2	P14	0	1	0	3	0	2	0	0	30	0	23	12	1	0	0
	WT_ACATCCCTCATGCAGT-1	WT	SM_C3	SM	0	0	0	0	1	2	7	0	0	1	13	8	0	0	0
	WT_ACATCCCTCATTGTTC-1	WT	SM&P14_C1	P14	0	2	0	0	2	22	1	2	0	0	44	11	1	0	0
	WT_ACATCCCTCGACGAGA-1	WT	P14_C2	P14	0	4	0	0	0	20	8	0	0	0	19	12	0	0	0
	WT_ACATCGACAGGTTTAC-1	WT	SM_C3	SM	1	0	0	1	0	4	3	0	0	0	0	5	0	0	1
	WT_ACATCGATCACCTTGC-1	WT	P14_C3	P14	0	8	0	0	0	55	0	0	0	0	46	42	0	0	0
	WT_ACATCGATCCGAGCTG-1	WT	SM_C3	SM	0	0	0	0	0	8	0	1	0	0	1	3	0	0	0
	WT_ACATCGATCTCAGTCC-1	WT	P14_C2	P14	0	4	0	0	1	10	2	0	0	1	25	13	0	0	0
	WT_ACATCGATCTCCCTAG-1	WT	P14_C4	P14	0	4	0	0	0	34	5	0	0	1	71	36	0	0	0
	WT_ACATGCAAGAGGTTAT-1	WT	P14_C4	P14	0	5	0	0	1	4	1	0	0	1	47	26	1	0	1
	WT_ACATGCATCACGAACT-1	WT	P14_C1	P14	0	2	0	0	1	24	2	1	31	1	6	26	0	0	0
	WT_ACATGCATCATAGAGA-1	WT	SM_C1	SM	0	0	0	1	0	5	4	1	0	0	3	4	0	0	0
	WT_ACATGCATCCACTAGA-1	WT	P14_C2	P14	0	4	0	2	3	3	6	0	0	0	0	9	0	0	0
	WT_ACATTTCAGGGCGAGA-1	WT	SM_C4	SM	0	0	0	0	0	16	3	0	0	0	0	8	0	0	0
	WT_ACATTTCAGGTTGTTC-1	WT	P14_C1	P14	0	4	0	0	0	2	1	0	8	2	5	14	0	0	0
	WT_ACATTTCAGTATCTGC-1	WT	P14_C2	P14	0	3	0	0	1	5	0	0	0	1	51	11	0	0	2
	WT_ACATTTCGTTCTCCTG-1	WT	SM_C3	SM	0	0	0	0	0	12	1	0	0	0	8	10	0	0	0
	WT_ACATTTCTCCGAACGC-1	WT	P14_C4	P14	0	5	0	0	0	48	0	0	0	0	23	27	0	0	0
	WT_ACCAAACAGCATGCAG-1	WT	SM_C1	SM	0	0	0	1	2	2	2	0	0	0	0	5	0	0	0
	WT_ACCAAACTCGAGCCTG-1	WT	P14_C4	P14	0	9	0	2	0	16	0	0	0	5	93	33	0	0	0
	WT_ACCAACACAACGACAG-1	WT	P14_C1	P14	0	9	0	0	2	20	3	0	76	2	6	25	0	0	0
	WT_ACCAACAGTCGACTTA-1	WT	P14_C2	P14	0	7	0	0	0	28	3	1	0	0	19	23	0	0	0
	WT_ACCAACATCAGCTCTC-1	WT	P14_C2	P14	0	3	1	1	2	6	2	0	0	1	0	4	0	0	0
	WT_ACCACAAAGATAACAC-1	WT	SM_C1	SM	1	0	0	0	0	16	0	0	0	0	0	2	0	0	0
	WT_ACCACAAAGCGTGCTC-1	WT	P14_C4	P14	0	14	0	3	2	30	7	2	0	0	0	18	0	1	0
	WT_ACCACAAAGGTGCATG-1	WT	P14_C2	P14	0	6	0	0	0	17	2	0	0	0	2	29	0	0	1
	WT_ACCACAACAAGTGACG-1	WT	P14_C4	P14	0	6	0	0	1	44	3	0	0	0	24	28	0	0	1
	WT_ACCACAACACGTCATA-1	WT	P14_C4	P14	0	15	0	0	0	103	4	0	0	5	226	57	0	4	2
	WT_ACCACAACACGTTGGC-1	WT	SM_C3	SM	1	0	0	1	1	0	5	1	0	0	1	9	0	0	0
	WT_ACCACAACAGTTTCAG-1	WT	P14_C4	P14	0	6	0	0	1	47	6	0	0	0	1	35	0	0	0
	WT_ACCACAACATGACACT-1	WT	SM&P14_C1	P14	3	1	0	1	1	6	2	0	0	1	23	5	0	0	0
	WT_ACCACAAGTGACTATC-1	WT	P14_C2	P14	0	0	1	0	1	1	4	0	0	2	3	13	0	0	0
	WT_ACCACAAGTTGGGTAG-1	WT	P14_C2	P14	0	2	0	0	0	8	5	0	0	0	0	5	1	0	0
	WT_ACCATTTAGACTTCCA-1	WT	P14_C2	P14	0	14	0	0	1	3	1	1	0	0	17	9	6	1	0
	WT_ACCATTTCAACATCGT-1	WT	P14_C3	P14	0	6	0	0	0	15	1	0	1	0	14	7	1	0	1
	WT_ACCATTTGTACTAGCT-1	WT	SM_C1	SM	1	0	0	4	0	0	3	0	0	0	0	0	0	0	0
	WT_ACCATTTGTTATCTTC-1	WT	SM_C3	SM	9	1	0	0	0	19	6	0	0	0	1	6	0	0	0
	WT_ACCATTTTCATAGCAC-1	WT	P14_C2	P14	0	8	0	1	0	19	2	1	0	0	21	17	0	0	0
	WT_ACCATTTTCCACGAAT-1	WT	P14_C4	P14	0	6	0	0	0	23	0	0	0	1	77	16	0	0	1
	WT_ACCATTTTCTGACGCG-1	WT	P14_C3	P14	0	5	0	0	1	46	3	0	0	0	3	12	0	0	0
	WT_ACCCAAACAGCAATTC-1	WT	SM_C1	SM	2	0	0	0	1	1	3	0	0	0	0	3	0	0	0
	WT_ACCCAAAGTCGTGATT-1	WT	P14_C4	P14	0	2	0	1	2	12	5	0	0	2	19	24	0	0	0
	WT_ACCCAAATCTCCCATG-1	WT	P14_C4	P14	0	7	0	2	2	28	2	1	2	0	32	56	1	1	0
	WT_ACCCTCAAGCCGAATG-1	WT	SM_C1	SM	0	0	0	1	0	1	3	1	0	0	5	1	0	0	0
	WT_ACCCTCACACACACTA-1	WT	SM_C1	SM	1	0	1	1	0	1	1	0	0	0	0	5	0	0	0
	WT_ACCCTCACATACCACA-1	WT	P14_C3	P14	0	10	0	0	1	19	2	0	0	2	37	17	0	0	1
	WT_ACCCTCATCACAAGGG-1	WT	P14_C2	P14	0	12	0	2	0	37	4	0	0	0	0	18	0	0	0
	WT_ACCCTCATCGAACTCA-1	WT	SM_C4	SM	3	1	0	1	3	9	2	0	0	0	17	3	0	0	1
	WT_ACCCTCATCGACACCG-1	WT	SM_C1	SM	2	0	0	0	2	1	2	0	0	0	0	0	0	0	0
	WT_ACCCTTGAGATTCGAA-1	WT	SM_C4	SM	0	0	0	1	0	53	7	0	0	0	0	11	0	0	0
	WT_ACCCTTGAGTTGCTGT-1	WT	SM_C4	SM	0	0	0	1	0	15	3	0	0	0	2	2	0	0	0
	WT_ACCCTTGCAGCTCATA-1	WT	SM_C4	SM	6	0	0	0	2	23	0	0	0	0	4	3	0	0	0
	WT_ACCCTTGGTTTGGAAA-1	WT	P14_C2	P14	0	4	1	2	0	1	4	0	0	0	0	20	0	0	0
	WT_ACCGTTCAGTATCCTG-1	WT	P14_C3	P14	0	10	0	1	6	42	0	0	0	1	7	23	0	0	1
	WT_ACCGTTCTCTAGAACC-1	WT	SM_C3	SM	0	0	0	0	3	4	4	0	0	0	2	6	0	0	0
	WT_ACCTACCCACAGCTGC-1	WT	P14_C1	P14	0	5	0	0	0	14	0	0	1	2	34	16	0	1	2
	WT_ACCTACCCAGCCGTCA-1	WT	P14_C2	P14	0	7	3	0	0	13	1	1	0	1	6	18	0	0	0
	WT_ACCTACCGTGATGTAA-1	WT	P14_C1	P14	0	5	0	1	1	6	0	0	16	0	26	11	3	0	0
	WT_ACCTACCGTTGCCTAA-1	WT	P14_C4	P14	0	5	0	1	1	33	2	1	1	0	39	32	0	1	1
	WT_ACCTACCTCAATCTCT-1	WT	P14_C4	P14	0	6	0	0	0	29	8	0	0	0	12	42	0	7	1
	WT_ACCTACCTCTATCGCC-1	WT	P14_C2	P14	0	2	0	3	0	2	1	1	0	0	5	14	0	0	0
	WT_ACCTGAAAGCAAGTGC-1	WT	P14_C2	P14	0	5	0	2	2	7	11	0	0	0	2	10	0	0	0
	WT_ACCTGAAAGCAGTACG-1	WT	SM_C3	SM	2	1	3	4	2	12	1	0	0	0	3	18	0	0	0
	WT_ACCTGAAAGCCGCACT-1	WT	P14_C4	P14	0	3	0	1	0	5	0	1	0	0	8	11	0	0	0
	WT_ACCTGAACAATCCTAG-1	WT	P14_C2	P14	0	2	0	0	0	0	0	1	0	0	0	7	0	0	0
	WT_ACCTGAACAGAATTCC-1	WT	SM_C4	SM	1	0	0	0	0	7	2	0	0	0	0	3	0	0	0
	WT_ACCTGTCAGCGCATCC-1	WT	P14_C1	P14	0	18	0	0	0	7	3	0	0	1	3	17	0	1	0
	WT_ACCTGTCCAGAAGCTG-1	WT	SM_C4	SM	2	0	0	1	2	51	0	0	3	0	8	13	0	0	0
	WT_ACCTGTCGTCACTCAA-1	WT	P14_C1	P14	0	9	0	0	1	18	1	0	60	1	13	17	1	0	0
	WT_ACCTGTCGTCTAGGCC-1	WT	SM_C1	SM	0	0	0	3	0	1	3	0	0	0	0	1	0	0	0
	WT_ACCTGTCTCTGTAAGC-1	WT	SM_C1	SM	1	1	0	0	0	5	2	0	0	0	0	8	0	0	0
	WT_ACCTGTCTCTTGGGCG-1	WT	SM_C2	SM	3	0	0	2	2	13	1	0	0	0	0	9	0	0	0
	WT_ACGATCAAGACCTTTG-1	WT	P14_C2	P14	0	6	0	1	0	22	5	2	0	2	15	11	0	0	0
	WT_ACGATCAAGCCGGATA-1	WT	P14_C4	P14	0	9	0	1	0	89	6	1	0	0	4	15	0	0	0
	WT_ACGATCAAGTGATAGT-1	WT	P14_C4	P14	0	8	0	0	1	15	0	0	0	0	1	22	0	0	0
	WT_ACGATCAAGTGCACAG-1	WT	P14_C4	P14	0	7	0	0	1	49	4	0	0	0	37	29	0	0	1
	WT_ACGATCACAAAGGTTA-1	WT	P14_C4	P14	0	5	3	2	1	8	4	0	0	0	5	22	0	0	0
	WT_ACGATCACATCCGCGA-1	WT	P14_C1	P14	0	3	0	0	1	20	0	1	0	0	30	22	0	1	0
	WT_ACGATCAGTCACCTTC-1	WT	SM_C3	SM	2	1	0	0	2	33	0	0	0	1	3	7	0	0	0
	WT_ACGATGTAGTCAGAGC-1	WT	P14_C1	P14	0	11	0	0	0	25	0	2	0	1	44	28	0	0	1
	WT_ACGATGTCAATGACCT-1	WT	SM_C4	SM	0	0	0	2	0	25	0	2	0	1	9	4	0	0	0
	WT_ACGATGTCAGGAGACT-1	WT	SM_C1	SM	0	0	0	3	1	1	0	0	0	0	0	3	0	0	0
	WT_ACGATGTGTGAGGCAT-1	WT	P14_C3	P14	0	4	0	0	0	24	1	0	0	1	1	12	0	0	0
	WT_ACGATGTTCGCCAACG-1	WT	SM_C1	SM	2	0	0	1	1	0	0	0	0	0	0	0	0	0	0
	WT_ACGATGTTCTATACTC-1	WT	P14_C2	P14	0	2	0	2	3	6	1	0	0	0	7	11	0	0	0
	WT_ACGCACGAGAATCTAG-1	WT	P14_C1	P14	0	0	0	1	1	4	2	0	0	3	7	13	0	0	0
	WT_ACGCACGAGTAGGGTC-1	WT	SM_C3	SM	0	0	0	0	1	11	4	1	0	0	2	11	0	0	0
	WT_ACGCACGCAATACGCT-1	WT	P14_C1	P14	0	0	0	0	1	7	0	0	28	3	32	5	0	0	1
	WT_ACGCACGCACAGTATC-1	WT	P14_C4	P14	0	10	0	1	1	51	2	1	0	0	26	31	0	0	1
	WT_ACGCACGCAGAAATTG-1	WT	P14_C2	P14	0	6	2	3	1	3	8	0	0	0	2	25	5	0	0
	WT_ACGCACGCATTGTCGA-1	WT	SM_C3	SM	3	0	0	1	1	10	4	0	0	0	0	4	0	0	0
	WT_ACGCACGGTACACGTT-1	WT	P14_C3	P14	0	2	0	0	0	21	6	0	0	1	50	13	0	0	0
	WT_ACGCACGGTGATGGCA-1	WT	P14_C1	P14	1	0	0	2	0	4	0	2	1	0	4	7	0	0	0
	WT_ACGGAAGAGATCACTC-1	WT	SM_C3	SM	1	0	0	0	0	0	3	0	0	0	0	9	0	0	0
	WT_ACGGAAGAGTAGGTTA-1	WT	SM_C1	SM	2	0	0	0	0	5	5	0	0	0	0	3	0	0	0
	WT_ACGGAAGCATGTGGCC-1	WT	P14_C2	P14	0	4	0	1	1	0	0	0	0	0	4	12	0	0	0
	WT_ACGGAAGTCACAGAGG-1	WT	P14_C4	P14	0	7	2	2	0	20	3	0	0	0	7	24	0	0	0
	WT_ACGGAAGTCCTACTGC-1	WT	SM_C1	SM	0	0	0	1	1	6	1	0	0	0	1	3	0	0	0
	WT_ACGGAAGTCGGAAACG-1	WT	P14_C4	P14	0	2	1	0	0	3	1	0	0	1	7	26	0	1	0
	WT_ACGGGTCAGAGTACCG-1	WT	SM_C1	SM	1	0	0	2	1	1	0	0	0	0	1	1	0	0	0
	WT_ACGGGTCAGCACTGGA-1	WT	P14_C1	P14	0	4	0	2	0	6	0	1	0	0	9	18	0	0	0
	WT_ACGGGTCCACACAGAG-1	WT	P14_C2	P14	0	2	0	4	0	2	0	0	0	0	7	3	0	0	0
	WT_ACGGGTCGTAGGGTAC-1	WT	P14_C2	P14	0	4	0	1	2	25	2	0	0	1	3	18	1	1	0
	WT_ACGGGTCGTTCGGACC-1	WT	P14_C4	P14	0	11	0	0	1	4	0	3	3	0	7	17	0	0	1
	WT_ACGGGTCTCCCAGGAC-1	WT	P14_C4	P14	0	7	0	0	0	22	2	2	7	0	12	15	6	1	1
	WT_ACGGTCGAGCATCTTG-1	WT	SM_C3	SM	1	1	0	1	0	26	4	0	0	1	1	15	0	0	0
	WT_ACGGTCGGTCAAGCGA-1	WT	P14_C2	P14	0	13	1	0	0	1	3	0	0	0	8	44	0	1	2
	WT_ACGGTTAGTACTGAGG-1	WT	SM_C1	SM	1	0	0	0	0	15	0	0	0	0	0	3	0	0	0
	WT_ACGGTTAGTAGGACTG-1	WT	SM_C2	SM	2	0	0	4	1	7	4	0	0	0	0	5	0	0	0
	WT_ACGGTTAGTTAGGAGC-1	WT	SM_C1	SM	0	0	0	0	2	7	2	0	0	0	0	5	0	0	0
	WT_ACGGTTATCACGATAC-1	WT	SM_C1	SM	2	0	0	0	3	19	4	0	0	0	2	1	0	0	0
	WT_ACGGTTATCCATATGG-1	WT	P14_C2	P14	0	5	1	3	1	4	5	1	0	3	2	11	0	0	1
	WT_ACGGTTATCGCTGTTC-1	WT	P14_C3	P14	0	12	0	0	0	87	3	0	0	6	142	45	0	2	0
	WT_ACGTAACCACAACGTT-1	WT	P14_C4	P14	0	12	0	1	0	61	6	0	0	1	11	43	0	0	0
	WT_ACGTAACCAGCTCGGT-1	WT	SM_C1	SM	2	0	0	0	0	22	2	0	0	0	1	5	0	0	0
	WT_ACGTAACCATCCGTGG-1	WT	P14_C1	P14	0	5	0	0	0	4	0	0	4	0	11	24	1	0	0
	WT_ACGTACAAGACCAGCA-1	WT	P14_C2	P14	0	0	2	1	0	2	2	0	0	1	0	12	0	0	0
	WT_ACGTACAAGGTGCCAA-1	WT	P14_C4	P14	0	10	0	4	0	19	1	0	0	0	33	18	0	0	0
	WT_ACGTACACACCGCTAG-1	WT	P14_C2	P14	0	6	2	2	0	0	3	0	1	2	3	15	0	0	0
	WT_ACGTACACAGGCACAA-1	WT	SM_C1	SM	0	0	0	0	0	2	5	0	0	0	0	2	0	0	0
	WT_ACGTACAGTAGGAAAG-1	WT	SM_C2	SM	1	0	0	0	0	18	4	1	0	0	0	10	0	0	0
	WT_ACGTACAGTCTCACGG-1	WT	SM_C1	SM	0	0	0	0	2	0	1	0	0	0	0	0	1	0	0
	WT_ACGTACAGTGGATCGA-1	WT	SM&P14_C1	SM	3	0	0	1	0	10	2	0	0	0	0	3	1	0	0
	WT_ACGTAGTAGAGCATAT-1	WT	P14_C2	P14	0	4	0	1	0	3	1	0	0	1	21	5	1	0	0
	WT_ACGTAGTCACAGAGCA-1	WT	SM_C3	SM	1	0	0	2	0	0	0	0	0	0	0	9	0	0	0
	WT_ACGTAGTGTCACAGAG-1	WT	P14_C1	P14	0	7	0	0	1	16	0	0	23	0	18	29	0	0	0
	WT_ACGTAGTTCCTTCTGG-1	WT	P14_C2	P14	0	0	0	1	2	22	0	0	0	0	12	13	0	0	0
	WT_ACGTCCTAGTTAACAG-1	WT	P14_C4	P14	0	4	1	0	1	19	6	0	3	3	56	32	3	0	0
	WT_ACGTCCTAGTTGGACG-1	WT	P14_C4	P14	0	9	0	0	0	4	2	1	0	0	1	9	1	2	0
	WT_ACGTCCTGTACGGCAA-1	WT	P14_C1	P14	0	6	0	0	1	9	0	0	8	2	11	7	0	0	0
	WT_ACGTCCTGTCCAAATC-1	WT	SM_C1	SM	0	0	0	1	0	0	8	0	0	0	1	0	0	0	0
	WT_ACGTCCTTCCACTTTA-1	WT	P14_C2	P14	0	6	0	0	0	12	2	0	0	0	5	18	0	0	0
	WT_ACGTCCTTCCGAGCTG-1	WT	P14_C2	P14	0	5	0	0	1	9	2	0	0	1	8	7	5	0	0
	WT_ACGTTCCCACAAATAG-1	WT	SM_C1	SM	0	0	0	1	0	1	2	0	0	0	0	8	0	0	0
	WT_ACGTTCCCACGACGAA-1	WT	P14_C2	P14	0	11	0	0	2	14	7	0	0	0	17	16	0	0	0
	WT_ACGTTCCCACGATTCA-1	WT	P14_C4	P14	0	9	0	0	0	48	5	0	0	0	7	25	0	0	0
	WT_ACGTTCCCATGGCCCA-1	WT	P14_C1	P14	0	3	0	0	0	1	0	0	0	0	0	15	1	0	0
	WT_ACGTTCCCATGGTACT-1	WT	SM_C1	SM	2	0	0	0	0	8	1	0	0	1	0	4	3	0	0
	WT_ACGTTCCGTATCATGC-1	WT	P14_C2	P14	0	1	0	0	0	7	0	0	0	1	21	18	4	0	0
	WT_ACGTTCCGTCAAGCCC-1	WT	P14_C4	P14	0	8	0	0	1	27	1	3	7	2	44	43	0	0	0
	WT_ACGTTCCGTTGTCATG-1	WT	P14_C2	P14	0	8	0	0	0	14	5	0	0	1	7	24	0	0	0
	WT_ACTACGAAGAGAAGGT-1	WT	P14_C2	P14	0	5	0	2	0	6	4	0	0	0	6	16	0	0	0
	WT_ACTACGAAGCTCCATA-1	WT	P14_C4	P14	0	8	0	0	5	3	3	0	0	0	16	25	3	0	0
	WT_ACTACGACAGGCGATA-1	WT	P14_C1	P14	0	1	0	0	0	13	0	0	87	2	37	12	2	0	0
	WT_ACTACGACAGTGCGCT-1	WT	SM_C4	SM	3	1	0	0	1	23	3	0	0	0	44	5	0	0	0
	WT_ACTATCTAGATTCGAA-1	WT	P14_C4	P14	0	7	0	4	2	3	4	0	0	0	1	15	0	0	2
	WT_ACTATCTAGCTAGAGC-1	WT	SM_C1	SM	1	0	0	0	0	17	4	1	0	0	0	9	0	0	0
	WT_ACTATCTAGCTGGTGA-1	WT	P14_C2	P14	0	18	0	1	3	17	2	0	1	0	5	12	0	0	0
	WT_ACTATCTCAGCACAGA-1	WT	SM_C1	SM	1	0	0	0	0	5	8	0	0	0	2	2	0	0	0
	WT_ACTATCTGTAACATCC-1	WT	P14_C1	P14	0	7	0	0	0	19	1	0	0	0	0	14	0	0	0
	WT_ACTATCTGTAGACGTG-1	WT	P14_C1	P14	0	2	0	0	0	3	3	0	0	1	3	7	0	0	0
	WT_ACTATCTGTCACTCGG-1	WT	P14_C2	P14	0	4	0	0	0	17	6	0	0	0	5	19	0	0	0
	WT_ACTATCTTCATTTCGT-1	WT	SM_C4	SM	0	0	0	0	1	4	8	2	0	0	5	9	0	0	0
	WT_ACTATCTTCGTCCTCA-1	WT	P14_C4	P14	0	11	0	3	1	7	3	0	0	0	7	28	0	0	0
	WT_ACTATGGAGAGCAACC-1	WT	P14_C2	P14	0	0	0	1	1	3	0	0	0	0	0	9	0	0	0
	WT_ACTATGGCAGAAACCG-1	WT	P14_C2	P14	0	0	1	9	1	28	0	0	0	1	1	17	0	0	0
	WT_ACTATGGCAGGACAGT-1	WT	P14_C4	P14	0	30	0	0	4	60	2	0	0	2	25	52	6	0	1
	WT_ACTATGGCATCAGCGC-1	WT	SM_C1	SM	3	0	0	0	0	8	2	0	0	0	5	3	0	0	0
	WT_ACTATGGGTTAATGAG-1	WT	P14_C4	P14	0	3	1	0	1	27	5	0	0	0	32	16	0	0	0
	WT_ACTATGGGTTGTCTAG-1	WT	SM_C1	SM	1	0	0	1	0	0	2	0	0	0	1	5	0	0	0
	WT_ACTATTCCACAGAGCA-1	WT	SM_C2	SM	2	1	0	0	3	6	1	0	0	0	0	2	0	0	0
	WT_ACTATTCGTTCCCACT-1	WT	P14_C1	P14	0	4	0	4	0	11	0	0	6	2	24	9	4	0	1
	WT_ACTATTCGTTTACTGG-1	WT	P14_C1	P14	0	13	0	0	1	9	2	0	60	7	76	40	10	0	1
	WT_ACTATTCTCATTCACT-1	WT	P14_C3	P14	0	6	0	0	2	45	3	0	0	0	52	26	1	1	0
	WT_ACTCCCACACCCTGAG-1	WT	P14_C2	P14	0	4	0	1	1	21	1	0	0	0	18	8	0	0	0
	WT_ACTCCCATCAAGGACG-1	WT	P14_C4	P14	0	10	2	0	0	13	1	1	0	5	75	32	0	0	1
	WT_ACTCCCATCCTATGGA-1	WT	SM_C4	SM	0	0	0	1	0	13	3	0	0	0	18	3	0	0	0
	WT_ACTCCCATCGCCTAGG-1	WT	SM_C3	SM	2	0	0	0	0	12	1	0	0	1	5	17	1	0	1
	WT_ACTCTCGAGTCACGAG-1	WT	P14_C1	P14	0	4	0	1	0	7	1	0	25	2	11	13	1	0	1
	WT_ACTCTCGCAATAGGGC-1	WT	SM_C1	SM	1	0	0	1	1	2	1	0	0	0	17	4	0	1	0
	WT_ACTCTCGCACAGTGAG-1	WT	SM_C1	SM	2	0	0	0	0	9	3	0	0	0	0	0	0	0	0
	WT_ACTCTCGGTACGCGTC-1	WT	SM_C2	SM	1	0	0	0	0	8	1	0	0	0	9	6	0	0	0
	WT_ACTCTCGTCTCATAGG-1	WT	P14_C2	P14	0	1	0	0	0	0	2	0	0	0	0	7	0	0	0
	WT_ACTGATGAGAATCTAG-1	WT	P14_C4	P14	0	16	0	1	1	72	0	0	0	0	91	36	0	1	0
	WT_ACTGATGAGCTAGAGC-1	WT	SM_C1	SM	0	0	0	1	2	4	1	0	0	0	0	1	0	0	0
	WT_ACTGATGTCGAACGGA-1	WT	P14_C2	P14	0	2	0	1	0	4	1	0	0	0	0	8	0	0	0
	WT_ACTGCAACACTGATTG-1	WT	P14_C1	P14	0	3	0	0	0	6	0	1	46	2	22	9	6	0	0
	WT_ACTGCAACAGCTAACT-1	WT	P14_C2	P14	0	2	0	1	0	2	2	0	0	0	0	11	0	0	0
	WT_ACTGCAAGTCGTGCCA-1	WT	SM_C4	SM	1	0	0	1	1	3	0	0	0	0	7	15	0	0	0
	WT_ACTGCAAGTGATGTAA-1	WT	SM_C3	SM	2	1	0	0	2	19	2	0	0	0	5	7	0	0	0
	WT_ACTGCAAGTTGGGACA-1	WT	P14_C3	P14	0	2	0	0	0	21	1	0	0	0	2	20	0	1	0
	WT_ACTGCAATCCAGTGCG-1	WT	P14_C2	P14	0	3	0	1	0	28	2	0	1	0	4	8	0	0	0
	WT_ACTGTCCAGAACGCGT-1	WT	P14_C2	P14	0	5	0	0	0	0	2	0	0	0	27	10	0	0	0
	WT_ACTGTCCCAAGCGATG-1	WT	SM_C1	SM	0	0	0	4	2	5	2	0	0	0	1	3	0	0	0
	WT_ACTGTCCCACGCAGTC-1	WT	SM_C3	SM	0	0	0	1	0	2	0	0	0	0	1	6	1	0	0
	WT_ACTGTCCCAGCACAAG-1	WT	P14_C1	P14	0	5	0	0	0	8	2	0	40	1	8	7	2	0	1
	WT_ACTGTCCGTCATCACA-1	WT	P14_C2	P14	0	3	0	0	0	23	1	0	1	0	0	24	0	0	1
	WT_ACTGTCCGTGGTGATG-1	WT	P14_C1	P14	0	6	0	0	0	2	0	0	0	1	73	18	9	0	0
	WT_ACTGTCCGTTTCCAAG-1	WT	P14_C2	P14	0	3	1	1	0	1	6	0	0	2	7	21	0	0	0
	WT_ACTGTGAAGTAAAGCT-1	WT	P14_C2	P14	0	4	2	2	0	1	2	0	0	0	0	1	0	0	0
	WT_ACTGTGATCGAATGCT-1	WT	P14_C4	P14	0	9	0	2	1	85	3	0	0	1	30	27	1	0	0
	WT_ACTGTGATCGCCAGTG-1	WT	P14_C3	P14	0	1	0	1	0	32	2	0	0	1	1	17	0	0	1
	WT_ACTGTGATCGGATTAC-1	WT	P14_C3	P14	0	6	0	0	1	20	9	0	0	0	14	12	0	0	0
	WT_ACTTAGGAGGATACCG-1	WT	SM_C1	SM	0	0	0	2	0	13	3	0	0	0	2	5	0	0	0
	WT_ACTTAGGCAGGATCTT-1	WT	SM_C3	SM	0	0	0	1	1	47	5	0	0	0	5	11	0	0	0
	WT_ACTTAGGGTAACGATA-1	WT	P14_C1	P14	0	2	0	0	0	7	2	0	17	1	7	9	0	0	0
	WT_ACTTAGGGTGCCGTAC-1	WT	P14_C4	P14	0	19	0	1	0	44	0	1	0	1	31	29	2	1	0
	WT_ACTTATCAGCACCAGA-1	WT	P14_C3	P14	0	3	0	0	2	25	0	1	0	0	30	15	0	0	0
	WT_ACTTATCAGGGACTGT-1	WT	P14_C4	P14	0	4	0	0	2	15	1	0	0	0	4	21	0	0	0
	WT_ACTTATCCAACTTGCA-1	WT	P14_C1	P14	0	0	0	0	1	4	0	2	1	0	10	11	0	0	0
	WT_ACTTATCCACACGTGC-1	WT	P14_C1	P14	0	4	0	0	0	5	1	1	13	1	11	14	0	0	0
	WT_ACTTCCGCATCGTTCC-1	WT	P14_C2	P14	0	2	2	0	1	4	1	1	0	0	2	6	0	0	1
	WT_ACTTCCGCATGGCTAT-1	WT	SM_C1	SM	0	0	0	0	1	8	2	0	0	0	2	3	0	0	0
	WT_ACTTCCGGTGGACTAG-1	WT	SM_C1	SM	1	0	0	2	1	14	0	1	0	0	0	2	0	0	0
	WT_ACTTCCGTCTACTCAT-1	WT	SM_C1	SM	1	0	0	0	2	0	2	0	0	0	0	5	0	0	0
	WT_ACTTCGCAGCTGGTGA-1	WT	P14_C3	P14	0	3	0	1	0	48	0	0	0	0	36	30	0	0	0
	WT_ACTTCGCAGCTTTCTT-1	WT	P14_C4	P14	0	19	0	1	0	24	1	3	0	2	74	23	1	3	3
	WT_ACTTCGCCAATAACCC-1	WT	P14_C1	P14	0	7	0	1	0	5	13	0	0	1	6	22	0	0	2
	WT_ACTTCGCCACACAGAG-1	WT	P14_C1	P14	0	5	0	2	1	2	0	0	6	2	30	17	1	0	0
	WT_ACTTCGCCAGAGCTAG-1	WT	P14_C4	P14	0	5	0	0	2	46	1	0	0	1	19	22	0	0	0
	WT_ACTTCGCCAGCTACTA-1	WT	P14_C1	P14	0	5	0	0	0	14	1	2	0	1	16	18	0	0	0
	WT_ACTTCGCGTGACCGTC-1	WT	SM_C1	SM	2	0	0	0	0	2	0	0	0	0	0	4	0	0	0
	WT_ACTTCGCGTGCGTTTA-1	WT	P14_C1	P14	0	3	0	0	0	3	1	0	12	0	11	7	2	0	0
	WT_ACTTCGCGTTACCCTC-1	WT	P14_C1	P14	0	4	0	1	2	4	0	1	4	0	14	17	5	0	1
	WT_ACTTCGCTCAAGGACG-1	WT	P14_C4	P14	0	8	0	0	0	42	2	1	0	4	16	26	0	0	1
	WT_ACTTCGCTCTGCGTCT-1	WT	SM_C4	SM	0	0	0	2	3	29	4	0	0	0	7	5	0	0	0
	WT_ACTTTCAGTTTCGTGA-1	WT	P14_C2	P14	0	4	0	2	1	8	1	0	0	2	14	28	0	0	0
	WT_ACTTTCATCTCATTGT-1	WT	P14_C1	P14	0	1	2	1	0	1	2	0	1	2	14	7	1	0	0
	WT_ACTTTCATCTCGGCTT-1	WT	SM_C1	SM	0	0	0	0	1	2	5	1	0	0	0	3	0	0	0
	WT_ACTTTCATCTTTGCAT-1	WT	P14_C1	P14	0	5	0	2	0	2	0	0	0	0	5	9	1	0	0
	WT_ACTTTGTAGCGATCGA-1	WT	P14_C4	P14	0	2	0	1	0	18	1	0	16	0	12	17	1	0	0
	WT_ACTTTGTAGCTTCGTA-1	WT	SM_C4	SM	1	0	0	2	1	10	0	0	0	0	1	2	0	0	0
	WT_ACTTTGTAGGCGTTGA-1	WT	P14_C2	P14	0	2	0	0	0	4	0	1	0	0	2	12	0	0	0
	WT_ACTTTGTAGGTCCAGA-1	WT	P14_C4	P14	0	3	0	0	1	16	1	0	0	0	0	11	0	0	0
	WT_ACTTTGTAGTCTAACC-1	WT	P14_C3	P14	0	15	0	0	0	29	0	0	0	0	3	20	0	5	1
	WT_ACTTTGTGTTATGGTC-1	WT	SM_C4	SM	2	0	0	0	0	8	0	0	0	0	2	17	9	0	0
	WT_ACTTTGTTCCCGATCT-1	WT	SM_C3	SM	1	0	0	0	0	7	6	0	0	0	10	9	0	2	0
	WT_ACTTTGTTCGACATAC-1	WT	P14_C1	P14	0	2	0	4	0	13	2	0	0	0	0	9	0	0	0
	WT_ACTTTGTTCGGCCTTT-1	WT	P14_C1	P14	0	2	0	0	0	0	0	0	0	1	6	3	0	0	0
	WT_AGAAATGAGTGCGTCC-1	WT	P14_C1	P14	0	0	0	0	0	8	0	1	88	0	44	15	2	0	0
	WT_AGAAATGCAGACACAG-1	WT	P14_C1	P14	0	2	0	0	0	0	0	1	1	0	4	11	1	0	0
	WT_AGAAATGCATAGGTTC-1	WT	P14_C1	P14	0	10	0	0	0	7	4	0	0	0	35	17	0	0	0
	WT_AGAAATGGTCGTCAGC-1	WT	SM_C1	SM	0	0	0	0	2	5	1	0	0	0	0	1	0	0	0
	WT_AGAAATGGTGGTAACG-1	WT	P14_C4	P14	0	6	0	1	1	34	3	0	0	0	22	30	0	0	0
	WT_AGAAATGGTTGGCCTG-1	WT	P14_C3	P14	0	15	0	1	2	4	2	1	0	1	32	25	0	0	0
	WT_AGAAATGGTTTCCCAC-1	WT	P14_C2	P14	0	2	1	3	0	2	3	1	0	0	1	3	0	0	0
	WT_AGAAATGTCGCTAATG-1	WT	SM_C3	SM	1	1	0	0	1	22	0	1	0	2	6	8	0	0	0
	WT_AGAAATGTCTACCTTA-1	WT	P14_C4	P14	0	9	0	0	0	6	1	0	0	1	4	9	0	0	2
	WT_AGAAATGTCTTACGTT-1	WT	P14_C4	P14	0	6	0	1	1	22	3	0	0	1	42	28	0	0	0
	WT_AGAACAAAGACGGATC-1	WT	P14_C4	P14	0	4	0	0	0	2	0	0	0	2	7	20	0	0	0
	WT_AGAACAAAGAGGTCGT-1	WT	SM_C1	SM	2	0	0	2	0	2	2	0	0	0	2	1	0	0	0
	WT_AGAACAAAGATAGGGA-1	WT	P14_C4	P14	0	9	0	1	0	13	1	1	0	0	14	22	0	0	0
	WT_AGAACAAGTCGTGATT-1	WT	SM_C1	SM	0	0	0	0	0	1	2	2	0	0	0	3	0	0	1
	WT_AGAACAAGTGCCTATA-1	WT	P14_C2	P14	0	3	0	0	1	0	0	1	0	0	0	8	0	0	0
	WT_AGAACAAGTGGATGAC-1	WT	SM_C3	SM	6	0	0	5	0	26	1	1	0	0	0	3	0	1	0
	WT_AGAACAATCTGCATAG-1	WT	SM_C1	SM	0	0	0	2	1	0	0	0	0	0	0	4	0	0	0
	WT_AGAACCTAGTACGTCT-1	WT	SM_C1	SM	1	1	0	1	0	0	4	0	0	0	0	0	0	0	1
	WT_AGAACCTCAGCGTGCT-1	WT	SM_C2	SM	2	0	0	0	0	13	1	2	0	0	1	16	0	0	0
	WT_AGAACCTGTCATTCCC-1	WT	P14_C4	P14	0	15	0	0	1	48	4	2	0	0	0	33	0	5	0
	WT_AGAACCTGTGGGAGAG-1	WT	SM_C1	SM	0	0	0	0	1	3	0	0	1	0	0	0	0	0	0
	WT_AGAAGCGAGACCCTTA-1	WT	SM&P14_C1	P14	0	4	2	1	0	0	4	0	1	0	0	0	0	0	0
	WT_AGAAGCGAGATTGTGA-1	WT	P14_C2	P14	0	3	0	1	1	0	4	2	0	1	1	9	0	0	0
	WT_AGAAGCGCACTTGGCG-1	WT	P14_C1	P14	0	3	0	0	0	2	0	0	25	0	17	4	1	0	1
	WT_AGAAGCGCAGAGGCAT-1	WT	P14_C4	P14	0	11	2	0	3	5	3	0	0	0	1	13	0	0	1
	WT_AGAAGCGCAGCACGAA-1	WT	P14_C1	P14	0	7	0	1	1	13	3	0	0	1	14	4	0	1	0
	WT_AGAAGCGCAGCGACAA-1	WT	SM&P14_C1	P14	0	5	0	0	0	1	0	1	5	0	43	18	1	0	0
	WT_AGAAGCGCAGTCCGTG-1	WT	P14_C4	P14	0	5	1	3	0	51	10	0	1	1	3	17	0	0	0
	WT_AGAAGCGCATACGCAT-1	WT	SM_C1	SM	0	0	0	0	0	0	0	0	0	0	2	5	0	0	0
	WT_AGAAGCGGTCCGAAGA-1	WT	P14_C2	P14	0	6	0	0	0	18	1	0	0	1	2	10	0	0	0
	WT_AGAAGCGGTTCTGAGT-1	WT	SM_C3	SM	2	0	0	0	0	2	3	0	0	0	21	6	0	0	0
	WT_AGAAGTAAGCGTTCAT-1	WT	P14_C3	P14	0	12	0	0	3	55	0	2	0	2	38	25	0	0	1
	WT_AGAAGTATCCAGTTCC-1	WT	P14_C2	P14	0	1	1	2	5	1	6	0	0	0	2	17	0	0	0
	WT_AGACAAAAGCTAGCCC-1	WT	SM_C1	SM	1	0	0	3	1	3	3	0	0	0	2	5	0	0	0
	WT_AGACAAAAGGATAATC-1	WT	P14_C4	P14	0	2	0	2	2	18	0	1	13	1	5	24	0	0	0
	WT_AGACAAAAGTATTAGG-1	WT	P14_C1	P14	0	2	0	1	1	2	0	0	25	1	40	24	0	0	0
	WT_AGACAAACAGTTCCAA-1	WT	P14_C2	P14	0	7	0	0	1	0	0	0	0	0	7	11	0	0	0
	WT_AGACAAACATACCGTA-1	WT	P14_C2	P14	0	8	1	0	0	0	0	0	0	0	9	4	0	0	0
	WT_AGACAAACATTCACAG-1	WT	P14_C4	P14	0	12	0	0	0	41	3	1	2	1	28	23	0	0	1
	WT_AGACAAATCGAACCAT-1	WT	P14_C4	P14	0	19	0	0	0	78	3	0	1	0	31	34	0	0	0
	WT_AGACACTAGCTGACTT-1	WT	SM_C1	SM	4	0	0	0	1	0	2	0	0	0	0	6	0	0	0
	WT_AGACACTCAGTGTGGA-1	WT	P14_C1	P14	0	4	1	0	0	9	3	0	0	0	12	11	4	0	0
	WT_AGACACTCATGGCTAT-1	WT	P14_C3	P14	0	10	0	0	0	48	3	0	23	2	13	27	0	7	0
	WT_AGACACTGTAGCGATG-1	WT	P14_C4	P14	0	2	0	0	1	9	8	0	0	2	4	13	0	1	0
	WT_AGACACTTCTAGATCG-1	WT	P14_C4	P14	0	2	0	2	0	40	1	0	0	0	23	38	0	0	0
	WT_AGACAGGCAACACGAG-1	WT	P14_C4	P14	1	11	0	0	2	42	3	0	0	0	2	41	0	0	0
	WT_AGACAGGCAGCGTGCT-1	WT	P14_C1	P14	0	2	0	1	0	0	0	0	28	0	91	8	0	0	0
	WT_AGACAGGCAGGCCCTA-1	WT	P14_C1	P14	0	2	0	0	0	4	0	0	91	1	48	40	0	0	0
	WT_AGACAGGCATAACCCA-1	WT	SM_C3	SM	1	0	0	1	0	27	2	0	0	0	0	5	0	0	0
	WT_AGACAGGCATATACCG-1	WT	P14_C4	P14	0	29	0	0	0	82	3	0	0	1	77	29	0	0	0
	WT_AGACAGGGTACCGTGC-1	WT	P14_C2	P14	0	4	0	0	0	9	2	0	0	0	8	10	1	0	0
	WT_AGACAGGGTTCGCGTG-1	WT	P14_C2	P14	0	11	0	0	1	29	1	0	0	0	1	10	0	0	0
	WT_AGACAGGGTTTGGGTT-1	WT	P14_C2	P14	0	5	0	2	0	22	6	0	0	2	0	29	0	0	0
	WT_AGACAGGTCATCACAG-1	WT	P14_C1	P14	0	3	0	1	2	9	0	0	0	3	10	21	3	0	0
	WT_AGACAGGTCATGCTAG-1	WT	SM_C3	SM	1	0	0	0	1	16	5	1	0	0	2	3	2	0	1
	WT_AGACAGGTCTCAACCC-1	WT	SM_C1	SM	0	0	0	4	0	3	4	0	0	0	2	1	0	0	0
	WT_AGACAGGTCTCCTGCA-1	WT	P14_C2	P14	0	3	0	1	0	0	0	0	0	1	1	13	0	0	0
	WT_AGACCATAGCGAGGAG-1	WT	P14_C4	P14	0	9	0	0	0	51	3	0	0	1	16	47	0	0	0
	WT_AGACCATCACCATTCC-1	WT	P14_C2	P14	0	6	1	0	0	1	2	1	0	0	8	13	0	0	0
	WT_AGACCATCACCTGTCT-1	WT	P14_C1	P14	0	10	0	0	0	11	0	0	0	1	7	17	2	0	0
	WT_AGACCATCAGCTATTG-1	WT	P14_C1	P14	0	2	1	1	1	2	0	1	7	0	13	7	0	0	1
	WT_AGACCATGTCATCCCT-1	WT	P14_C2	P14	0	12	0	1	1	4	4	0	0	0	40	26	1	1	0
	WT_AGACCATGTCGCTGCA-1	WT	P14_C4	P14	1	13	0	1	3	9	1	1	0	1	5	28	0	0	0
	WT_AGACCATGTTCCATTT-1	WT	P14_C4	P14	0	12	0	2	0	85	1	1	0	2	13	18	1	0	0
	WT_AGACCATTCAACTGAC-1	WT	SM_C2	SM	3	0	0	1	2	9	2	0	0	0	0	11	0	0	0
	WT_AGACCATTCCTAAACG-1	WT	P14_C1	P14	0	3	0	0	0	0	1	0	2	2	48	12	0	0	0
	WT_AGACCCGAGTCCCGAC-1	WT	SM&P14_C1	P14	0	18	0	0	1	7	2	0	0	0	0	23	0	0	0
	WT_AGACCCGCATGTGCTA-1	WT	P14_C4	P14	0	9	0	0	1	18	4	1	1	1	18	31	0	0	0
	WT_AGACCCGGTGGATTTC-1	WT	SM_C4	SM	1	0	0	1	1	29	8	0	0	0	2	19	0	0	0
	WT_AGACCCGTCGACGACC-1	WT	P14_C1	P14	0	3	0	0	1	0	1	1	0	0	1	6	0	0	0
	WT_AGACCCGTCGTCGGGT-1	WT	P14_C1	P14	0	3	0	0	0	5	0	0	12	0	18	10	1	0	0
	WT_AGACCCGTCGTCTACC-1	WT	P14_C3	P14	0	10	0	1	0	42	7	0	0	1	10	17	1	0	0
	WT_AGACTCAAGTCAGCGA-1	WT	P14_C4	P14	0	7	0	0	0	69	0	0	94	0	53	17	0	1	0
	WT_AGACTCAAGTGTACAA-1	WT	P14_C3	P14	0	8	0	0	0	30	2	0	2	1	13	22	0	0	0
	WT_AGACTCAAGTTTCTTC-1	WT	P14_C4	P14	0	7	0	1	0	39	3	1	1	2	60	31	0	0	0
	WT_AGACTCACACAGTATC-1	WT	P14_C2	P14	0	0	0	1	0	1	2	0	0	0	0	4	0	0	0
	WT_AGACTCAGTAGTCTTG-1	WT	P14_C2	P14	0	10	0	0	2	21	0	0	1	1	31	17	0	2	0
	WT_AGACTCAGTCGTGATT-1	WT	SM&P14_C1	SM	0	0	0	0	0	16	0	0	0	1	3	6	0	0	0
	WT_AGACTCATCGTCTCAC-1	WT	P14_C3	P14	0	12	0	0	1	64	2	1	0	0	1	42	0	0	1
	WT_AGAGAATAGTCAGAGC-1	WT	SM_C1	SM	0	0	0	2	0	0	0	0	0	0	0	0	0	0	0
	WT_AGAGAATCAACGTATC-1	WT	P14_C2	P14	0	3	0	0	0	11	5	0	0	0	1	10	1	0	0
	WT_AGAGAATCACGTTGGC-1	WT	P14_C2	P14	0	2	0	2	2	2	1	0	0	0	0	8	0	0	0
	WT_AGAGAATCATTGCCTC-1	WT	SM_C1	SM	0	0	0	1	0	2	4	0	0	0	0	1	0	0	0
	WT_AGAGAATGTCTCAAGT-1	WT	SM_C3	SM	2	0	0	1	1	8	2	0	0	0	8	12	0	0	0
	WT_AGAGAATGTTTAGTCG-1	WT	SM_C4	SM	4	0	0	1	0	27	9	1	0	0	4	12	0	0	0
	WT_AGAGAATTCCTAGCGG-1	WT	SM_C1	SM	1	1	0	1	0	1	4	0	2	1	3	2	1	0	0
	WT_AGAGAGCAGAGTATAC-1	WT	SM_C1	SM	3	0	0	2	2	12	0	0	0	0	0	3	0	0	0
	WT_AGAGAGCAGATGTTGA-1	WT	P14_C3	P14	0	6	0	0	0	13	11	0	0	2	5	28	0	2	1
	WT_AGAGAGCGTAGACAAT-1	WT	P14_C2	P14	0	6	2	1	0	2	1	0	0	1	5	18	0	0	0
	WT_AGAGAGCGTATCAGGG-1	WT	P14_C1	P14	0	6	0	1	1	42	1	1	16	2	52	10	0	0	0
	WT_AGAGCAGAGAGCATAT-1	WT	P14_C1	P14	0	4	0	0	0	1	5	0	54	1	10	27	0	1	0
	WT_AGAGCAGAGTGAATAC-1	WT	P14_C4	P14	0	7	0	0	1	69	0	3	0	0	31	25	0	0	0
	WT_AGAGCAGCAAATGCGG-1	WT	P14_C3	P14	0	15	0	0	0	45	0	0	8	2	31	30	0	0	0
	WT_AGAGCAGCAGACATCT-1	WT	P14_C2	P14	0	4	1	0	0	6	4	0	0	0	1	18	0	0	0
	WT_AGAGCAGGTATACCCA-1	WT	P14_C1	P14	0	3	0	3	0	13	1	0	0	0	0	8	0	0	0
	WT_AGAGCAGGTCTGCATA-1	WT	SM_C3	SM	1	0	0	1	1	1	6	0	0	0	0	2	0	0	0
	WT_AGAGCAGGTTCGGTAT-1	WT	P14_C4	P14	0	12	0	0	3	24	4	0	0	1	2	43	3	1	0
	WT_AGAGCAGTCACGGTCG-1	WT	SM_C4	SM	0	0	0	0	0	36	9	1	0	0	3	10	0	0	0
	WT_AGAGCAGTCTCATAGG-1	WT	P14_C2	P14	0	2	0	0	0	3	1	0	0	0	11	14	0	0	0
	WT_AGAGCCCAGATCCAAA-1	WT	P14_C4	P14	0	11	0	0	0	35	2	0	0	2	73	19	0	0	1
	WT_AGAGCCCCAGCGTAGA-1	WT	P14_C4	P14	0	9	0	1	0	41	7	0	0	1	1	24	0	0	0
	WT_AGAGCCCGTATCTCGA-1	WT	P14_C2	P14	0	5	1	2	0	1	4	0	0	0	11	11	0	0	0
	WT_AGATAGAAGATACATG-1	WT	P14_C4	P14	0	4	0	1	0	4	3	2	0	0	8	1	0	1	0
	WT_AGATAGACATCGGATT-1	WT	P14_C3	P14	0	22	0	0	0	86	0	4	0	14	399	82	0	7	0
	WT_AGATAGAGTAAGAACT-1	WT	SM_C4	SM	2	0	0	2	0	9	3	0	0	0	0	4	0	0	0
	WT_AGATAGATCTCGACGG-1	WT	P14_C2	P14	0	1	0	0	1	0	2	0	0	0	0	3	0	0	0
	WT_AGATCCAAGCACTTTG-1	WT	SM_C1	SM	2	0	0	3	0	0	0	1	0	0	0	2	0	0	0
	WT_AGATCCAAGGCGTCCT-1	WT	P14_C4	P14	0	8	1	2	1	39	1	1	0	3	1	18	0	0	0
	WT_AGATCCACAGGACAGT-1	WT	P14_C2	P14	0	5	0	0	1	5	0	1	0	0	12	8	0	0	0
	WT_AGATCCAGTCACTTCC-1	WT	P14_C1	P14	0	9	0	0	0	26	1	0	0	5	31	22	0	6	1
	WT_AGATCCAGTTAGGCTT-1	WT	SM_C1	SM	0	0	0	1	0	0	0	0	0	0	0	0	0	0	0
	WT_AGATCCATCACTTATC-1	WT	P14_C2	P14	0	5	2	8	1	0	5	0	0	2	1	3	0	0	0
	WT_AGATCGTAGCAACAAT-1	WT	SM_C3	SM	3	0	0	2	0	10	5	0	0	0	1	7	0	0	0
	WT_AGATCGTAGTATGACA-1	WT	P14_C4	P14	0	17	0	0	4	22	2	1	0	1	12	34	0	2	0
	WT_AGATCGTGTTCCTACC-1	WT	P14_C4	P14	0	5	1	1	0	12	1	1	0	1	9	17	0	0	1
	WT_AGATCGTTCAGACCGC-1	WT	P14_C1	P14	0	7	0	0	0	4	0	0	0	1	19	15	0	0	0
	WT_AGATGAACACCAGTTA-1	WT	SM_C1	SM	0	0	0	2	0	0	2	0	0	0	0	3	0	0	0
	WT_AGATGAACAGCACCCA-1	WT	P14_C1	P14	0	7	0	0	1	6	3	1	7	1	2	11	0	0	0
	WT_AGATGAAGTACGATCT-1	WT	P14_C3	P14	0	3	0	0	0	15	1	0	0	1	9	31	0	0	0
	WT_AGATGAAGTCATACCA-1	WT	P14_C2	P14	0	5	1	0	0	14	2	0	0	0	1	25	0	0	0
	WT_AGATGAAGTGCCTGCA-1	WT	SM_C1	SM	2	0	0	1	0	1	0	0	0	0	0	4	0	0	1
	WT_AGATGAATCTTGTTAC-1	WT	P14_C2	P14	0	1	0	4	0	2	0	0	0	0	0	5	0	0	0
	WT_AGATGCTAGTAGTCTC-1	WT	P14_C4	P14	0	11	0	0	0	36	0	0	0	1	26	16	0	0	0
	WT_AGATGCTCACTCATAG-1	WT	P14_C2	P14	0	7	0	1	1	7	3	0	0	0	13	2	0	0	0
	WT_AGATGCTCAGGGAATC-1	WT	SM_C1	SM	0	0	0	3	0	2	0	0	0	0	0	0	0	0	0
	WT_AGATGCTCATCCTCAC-1	WT	SM_C3	SM	0	1	0	1	3	2	3	0	0	0	2	0	0	0	0
	WT_AGATGCTCATCGCTAA-1	WT	SM_C3	SM	3	0	0	0	1	0	0	0	0	0	0	6	0	0	0
	WT_AGATGCTGTACATTGC-1	WT	SM_C1	SM	1	0	0	0	0	6	2	0	0	0	8	5	0	0	0
	WT_AGATGCTGTGAAGCTG-1	WT	SM&P14_C1	SM	1	0	0	1	2	20	6	1	0	0	7	13	0	0	0
	WT_AGATGCTTCAATCCGA-1	WT	P14_C2	P14	0	4	0	0	0	1	0	0	15	0	2	1	0	0	0
	WT_AGATGCTTCAGACCCG-1	WT	SM_C2	SM	6	0	0	0	1	27	4	0	0	0	0	22	0	7	0
	WT_AGATGCTTCGAAGTGG-1	WT	P14_C3	P14	0	5	1	1	2	30	1	0	0	2	14	22	0	5	0
	WT_AGCATCAAGCGTTACT-1	WT	P14_C1	P14	0	5	0	2	0	4	3	0	0	0	1	8	0	0	0
	WT_AGCATCACACCTGATA-1	WT	SM&P14_C1	SM	1	0	0	1	0	0	8	0	0	0	0	0	0	0	0
	WT_AGCATCAGTCAACCTA-1	WT	SM_C4	SM	0	0	0	0	0	14	10	2	0	0	4	5	0	0	0
	WT_AGCCAATAGATGCTTC-1	WT	SM_C1	SM	1	0	0	1	1	1	10	0	0	0	0	1	0	0	0
	WT_AGCCAATAGTAGATCA-1	WT	P14_C1	P14	0	3	0	0	0	1	1	1	4	0	13	21	0	0	0
	WT_AGCCAATAGTGCAGCA-1	WT	SM_C1	SM	3	0	0	1	0	1	4	0	0	0	0	3	0	1	0
	WT_AGCCAATAGTTCACTG-1	WT	SM_C1	SM	3	0	0	0	0	0	1	0	0	0	0	4	0	0	0
	WT_AGCCAATCAACACGAG-1	WT	SM_C3	SM	0	0	0	0	1	6	1	0	1	0	2	6	0	0	0
	WT_AGCCAATCAGGTTCCG-1	WT	P14_C1	P14	0	1	0	1	0	3	0	0	31	2	7	17	0	0	1
	WT_AGCCAATGTGACACAG-1	WT	SM_C1	SM	3	0	0	0	0	2	4	0	0	0	0	1	0	0	0
	WT_AGCCAATGTTAATCGC-1	WT	SM_C1	SM	0	0	0	2	0	12	4	0	1	1	0	2	0	0	0
	WT_AGCCAATTCCAACCAA-1	WT	P14_C2	P14	0	9	0	0	0	4	1	0	0	0	21	19	0	1	0
	WT_AGCCAATTCGACACCG-1	WT	P14_C3	P14	0	4	0	1	0	16	3	0	2	0	16	19	0	0	0
	WT_AGCCAATTCGTGAGAG-1	WT	SM_C1	SM	0	0	0	2	1	6	2	0	1	0	0	2	0	0	0
	WT_AGCCACGAGCTAAATG-1	WT	P14_C1	P14	0	3	0	1	0	10	0	0	0	0	28	6	0	1	0
	WT_AGCCACGAGGTTGACG-1	WT	P14_C2	P14	0	0	0	3	0	1	0	2	0	2	1	9	0	0	0
	WT_AGCCACGAGTAGGCCA-1	WT	P14_C3	P14	0	9	0	0	0	1	0	0	0	0	16	26	0	0	0
	WT_AGCCACGAGTCGCCCA-1	WT	P14_C4	P14	0	10	0	2	2	28	0	0	0	0	30	24	2	1	0
	WT_AGCCACGCAAGCGCTC-1	WT	SM_C3	SM	2	0	0	5	0	17	5	0	0	0	10	3	0	0	0
	WT_AGCCACGGTCTGTGCG-1	WT	P14_C4	P14	0	23	0	0	0	64	3	0	0	1	9	18	0	0	0
	WT_AGCCACGGTGGATTTC-1	WT	P14_C2	P14	0	3	0	0	0	8	1	0	0	0	1	15	0	0	1
	WT_AGCCACGGTTCGGACC-1	WT	P14_C2	P14	0	2	2	0	1	0	1	1	0	1	0	1	0	0	0
	WT_AGCCACGTCCAGGACC-1	WT	P14_C2	P14	0	8	0	0	0	10	0	0	0	0	26	18	0	0	1
	WT_AGCCAGCAGCGGGTTA-1	WT	P14_C2	P14	0	4	0	1	0	17	1	0	0	0	21	17	0	1	0
	WT_AGCCAGCAGGGAGGAC-1	WT	P14_C2	P14	0	2	3	1	1	1	1	0	0	0	1	4	0	0	0
	WT_AGCCAGCAGTCACGAG-1	WT	P14_C4	P14	0	14	0	1	1	88	2	0	0	1	10	17	0	11	1
	WT_AGCCAGCCAAGGCGTA-1	WT	P14_C4	P14	0	4	0	0	1	35	2	1	0	0	3	42	0	0	0
	WT_AGCCAGCGTTAAGCAA-1	WT	P14_C2	P14	0	1	2	1	6	4	10	0	0	0	0	19	0	0	0
	WT_AGCCAGCTCTCTTGCG-1	WT	P14_C2	P14	0	3	0	1	0	0	3	0	0	0	0	6	0	0	0
	WT_AGCCAGCTCTGCCTCA-1	WT	SM_C3	SM	3	0	0	2	1	0	3	0	0	0	0	4	0	0	0
	WT_AGCGATTAGCCATTGT-1	WT	SM_C3	SM	2	0	0	2	2	61	4	1	0	0	0	8	0	0	1
	WT_AGCGATTAGCGGCTCT-1	WT	P14_C1	P14	0	4	0	0	0	2	0	0	2	0	14	14	0	0	0
	WT_AGCGATTAGGCCACTC-1	WT	SM_C3	SM	0	0	0	1	1	20	2	0	0	0	7	12	0	0	0
	WT_AGCGATTAGGCTCACC-1	WT	P14_C2	P14	0	4	0	0	0	5	2	0	0	0	3	20	0	0	0
	WT_AGCGATTCATCGTGGC-1	WT	SM_C4	SM	1	0	0	3	0	13	2	1	0	0	2	3	3	0	0
	WT_AGCGATTGTCAGGTAG-1	WT	P14_C1	P14	0	1	0	0	1	0	0	0	4	0	8	3	1	0	0
	WT_AGCGATTGTCGCCTAG-1	WT	P14_C3	P14	0	3	0	0	2	28	3	1	0	0	2	21	0	0	0
	WT_AGCGATTTCAGTGTGT-1	WT	P14_C3	P14	0	9	0	1	0	40	1	0	0	0	2	31	0	1	0
	WT_AGCGATTTCATGCGGC-1	WT	P14_C3	P14	0	10	0	1	0	67	3	0	0	2	4	12	0	2	0
	WT_AGCGCCAAGTCCCGGT-1	WT	P14_C1	P14	0	10	0	1	0	14	3	0	1	0	3	8	1	0	0
	WT_AGCGCCACAGCTGTAT-1	WT	P14_C3	P14	0	11	0	0	0	62	1	0	0	5	18	33	2	0	0
	WT_AGCGCCAGTACTGCCG-1	WT	SM_C4	SM	2	1	0	2	1	9	0	0	0	0	6	3	0	0	0
	WT_AGCGCCATCAGCTCTC-1	WT	P14_C4	P14	0	10	0	2	2	13	1	0	0	1	19	17	1	0	2
	WT_AGCGCTGAGAAGAACG-1	WT	P14_C3	P14	0	1	0	0	0	13	1	0	0	0	1	2	0	0	0
	WT_AGCGCTGAGAGGACTC-1	WT	P14_C2	P14	0	6	0	0	1	14	3	1	0	0	6	15	0	0	0
	WT_AGCGCTGAGAGTGAAG-1	WT	P14_C4	P14	0	10	0	0	1	131	4	0	0	6	232	82	0	3	1
	WT_AGCGCTGAGCTCGCAC-1	WT	P14_C1	P14	0	5	0	1	2	9	2	0	16	3	33	11	0	0	1
	WT_AGCGCTGCAAGTGGAC-1	WT	P14_C4	P14	0	11	2	3	1	1	2	0	11	0	5	20	0	0	0
	WT_AGCGCTGCATCGGTTA-1	WT	SM_C1	SM	0	0	0	1	1	1	5	0	0	0	0	10	0	0	0
	WT_AGCGCTGGTCTTACTT-1	WT	P14_C4	P14	0	17	0	3	3	35	2	0	0	1	0	28	0	0	0
	WT_AGCGCTGGTGGGTCAA-1	WT	P14_C2	P14	0	5	0	1	0	16	3	0	0	1	1	20	0	0	0
	WT_AGCGTATAGGGTACGT-1	WT	SM_C3	SM	0	0	0	0	0	0	2	0	0	0	0	2	0	0	0
	WT_AGCGTATCACTAAACC-1	WT	P14_C3	P14	0	9	0	0	0	10	0	0	0	0	3	4	0	0	0
	WT_AGCGTATCACTAGTAC-1	WT	P14_C2	P14	0	5	0	1	0	7	2	0	1	0	0	13	0	0	0
	WT_AGCGTATCAGATTTCG-1	WT	SM_C1	SM	0	0	0	1	1	1	1	0	0	0	10	4	0	0	0
	WT_AGCGTATTCATAGACC-1	WT	P14_C1	P14	0	2	0	1	0	5	0	0	0	0	3	16	6	0	0
	WT_AGCGTCGAGGATGCGT-1	WT	P14_C4	P14	0	4	0	0	0	25	0	1	0	0	83	22	0	0	0
	WT_AGCTACAAGCCGGAAT-1	WT	P14_C3	P14	0	13	0	0	1	55	4	1	0	2	51	25	0	0	0
	WT_AGCTACAAGGTCTGGA-1	WT	P14_C2	P14	0	4	0	3	1	1	1	0	0	0	2	4	0	0	2
	WT_AGCTACAAGGTTCATC-1	WT	SM_C1	SM	0	0	0	0	0	0	1	0	0	0	1	1	0	0	0
	WT_AGCTACAGTAGCGTAG-1	WT	SM_C4	SM	2	0	0	0	1	14	4	0	0	0	15	14	0	0	0
	WT_AGCTACATCGCATTAG-1	WT	P14_C3	P14	0	4	0	2	3	11	1	2	0	1	26	19	1	0	0
	WT_AGCTCAACATATGGCT-1	WT	P14_C3	P14	0	16	0	0	0	34	0	2	0	15	266	42	0	6	0
	WT_AGCTCAATCAAGGAGC-1	WT	P14_C2	P14	0	6	0	0	0	0	1	0	0	0	40	6	0	0	0
	WT_AGCTCAATCCGTGCGA-1	WT	P14_C3	P14	0	4	0	3	1	47	2	0	1	0	1	18	0	0	0
	WT_AGCTTCCAGCGACATG-1	WT	P14_C2	P14	0	4	0	1	2	1	0	0	0	0	0	9	0	0	0
	WT_AGCTTCCGTGCCTATA-1	WT	SM_C1	SM	0	1	0	2	1	3	0	0	0	0	3	0	0	0	0
	WT_AGCTTCCTCAACTGGT-1	WT	SM_C3	SM	0	0	0	0	0	11	0	2	0	1	0	13	0	0	0
	WT_AGCTTCCTCGTTCTCG-1	WT	P14_C1	P14	0	2	0	1	1	0	5	1	0	0	1	12	0	0	0
	WT_AGGAAATAGGTTAGTA-1	WT	P14_C2	P14	0	2	0	0	0	2	2	0	1	0	0	4	1	0	0
	WT_AGGAAATAGTTGTACC-1	WT	P14_C1	P14	0	4	0	0	0	6	0	0	7	1	29	41	1	0	0
	WT_AGGAAATCAATCCAGT-1	WT	P14_C1	P14	0	0	0	0	0	2	0	0	26	0	16	6	2	0	0
	WT_AGGAAATCAATGGCCC-1	WT	P14_C4	P14	0	10	0	0	0	8	2	0	0	3	40	34	0	0	0
	WT_AGGAAATCACACACGC-1	WT	SM_C2	SM	1	0	0	1	0	2	1	0	0	0	4	3	0	0	0
	WT_AGGAAATCAGGCACAA-1	WT	P14_C3	P14	0	8	0	0	0	27	1	0	0	0	15	22	0	0	0
	WT_AGGAAATTCAGTCTTT-1	WT	SM_C4	SM	1	0	0	5	1	54	4	0	0	0	30	22	0	0	0
	WT_AGGAATAGTCCGGACT-1	WT	SM_C3	SM	1	0	0	2	1	24	4	0	1	0	1	9	0	0	0
	WT_AGGACGAAGAAGCGAA-1	WT	SM_C4	SM	1	0	0	1	0	20	1	1	0	0	2	8	0	0	0
	WT_AGGACGACACTCGATA-1	WT	P14_C4	P14	0	7	0	0	3	7	1	2	0	0	15	36	0	2	0
	WT_AGGACGAGTATGGAAT-1	WT	P14_C4	P14	0	11	4	5	1	0	3	0	0	1	9	17	0	0	0
	WT_AGGACGATCCTCTAAT-1	WT	P14_C1	P14	0	11	0	0	1	6	0	1	3	1	10	17	1	0	0
	WT_AGGACTTAGCGACTAG-1	WT	P14_C1	P14	0	2	0	0	0	25	1	0	4	3	9	29	0	4	0
	WT_AGGACTTAGCGCATCC-1	WT	P14_C2	P14	0	4	2	2	0	2	9	1	0	0	1	16	0	0	0
	WT_AGGACTTAGTCAGAGC-1	WT	P14_C1	P14	0	2	0	0	0	1	0	0	4	0	45	12	0	0	1
	WT_AGGACTTCATCCGAGC-1	WT	P14_C3	P14	0	7	0	1	1	54	0	1	0	4	7	14	0	0	1
	WT_AGGACTTCATCGGAGA-1	WT	SM&P14_C1	P14	0	4	0	2	0	0	2	0	0	0	1	8	0	0	0
	WT_AGGACTTGTCGTAATC-1	WT	P14_C2	P14	0	7	1	1	0	3	2	0	4	0	4	15	0	0	1
	WT_AGGACTTGTGAACGGT-1	WT	SM_C3	SM	1	0	0	1	0	10	5	1	0	1	0	5	0	0	0
	WT_AGGACTTTCAAATAGG-1	WT	P14_C4	P14	0	11	0	0	0	56	0	0	0	2	31	25	0	0	0
	WT_AGGAGGTAGGCTCAAG-1	WT	SM_C1	SM	1	0	0	1	0	14	1	1	0	0	1	2	0	0	0
	WT_AGGAGGTCACGAAGAC-1	WT	P14_C4	P14	0	7	0	0	1	40	0	0	0	0	7	20	0	0	0
	WT_AGGAGGTCACGGTGCT-1	WT	P14_C1	P14	0	4	0	0	0	1	0	0	34	0	27	14	2	0	0
	WT_AGGAGGTCAGGCATGA-1	WT	SM_C3	SM	0	0	0	0	0	12	3	0	0	0	2	5	0	0	0
	WT_AGGAGGTGTAATGCTC-1	WT	SM_C1	SM	0	0	0	0	0	0	0	0	0	0	2	6	0	0	0
	WT_AGGATAACAAGGTCTT-1	WT	P14_C4	P14	0	1	0	3	1	29	8	0	0	0	3	23	0	0	2
	WT_AGGATAACAGACCAGA-1	WT	P14_C1	P14	0	6	0	0	0	51	2	0	7	1	12	33	0	3	1
	WT_AGGATAACAGAGTTCT-1	WT	P14_C4	P14	0	11	0	2	1	12	2	0	0	0	10	33	6	1	1
	WT_AGGATAATCCATTGTT-1	WT	P14_C1	P14	0	6	0	3	3	22	4	0	15	4	28	46	2	0	3
	WT_AGGATAATCGTGTTCC-1	WT	P14_C4	P14	0	14	0	1	3	52	0	0	0	3	47	23	1	1	0
	WT_AGGATAATCTCGTGAA-1	WT	P14_C3	P14	0	6	0	0	0	42	0	0	160	4	18	27	0	0	0
	WT_AGGATCTAGTTGGGAC-1	WT	P14_C4	P14	0	5	0	1	1	21	2	0	0	0	46	27	1	0	1
	WT_AGGATCTCACATCATG-1	WT	P14_C2	P14	0	10	0	0	2	8	2	0	0	0	43	24	0	0	1
	WT_AGGATCTTCAACTCTT-1	WT	P14_C4	P14	0	10	0	0	3	61	1	0	0	0	0	20	0	1	0
	WT_AGGATCTTCAGAATAG-1	WT	P14_C1	P14	0	3	0	0	0	27	0	1	129	3	35	22	1	0	0
	WT_AGGATCTTCATTGTGG-1	WT	P14_C4	P14	0	12	0	0	2	0	2	0	0	1	15	10	0	0	0
	WT_AGGATCTTCCATCAGA-1	WT	SM_C2	SM	1	0	0	0	0	1	1	1	22	0	3	5	0	0	1
	WT_AGGATCTTCGGACTTA-1	WT	P14_C2	P14	0	3	0	0	1	17	1	0	0	0	0	7	0	0	0
	WT_AGGCATTCACAGTATC-1	WT	P14_C4	P14	0	6	0	0	1	57	2	1	1	2	54	34	0	2	1
	WT_AGGCATTCACTTTATC-1	WT	P14_C4	P14	0	13	0	0	0	98	2	2	0	0	25	29	0	1	0
	WT_AGGCATTCATACCGTA-1	WT	P14_C4	P14	0	11	0	0	1	75	0	2	0	0	15	28	2	2	3
	WT_AGGCATTTCCAGCACG-1	WT	P14_C3	P14	0	14	0	0	0	41	0	0	0	4	39	35	0	0	0
	WT_AGGCCACAGACCATAA-1	WT	SM_C1	SM	0	1	0	4	2	9	3	0	0	0	0	0	0	0	0
	WT_AGGCCACAGGATTCCT-1	WT	SM_C3	SM	0	1	0	1	1	4	0	0	0	0	7	5	0	0	0
	WT_AGGCCACAGGGCAACT-1	WT	P14_C2	P14	0	0	1	2	1	7	4	0	0	0	0	3	0	0	0
	WT_AGGCCACAGTCATTGC-1	WT	SM_C4	SM	3	0	0	2	2	42	5	1	0	0	1	10	0	0	0
	WT_AGGCCACCATACTGAC-1	WT	P14_C2	P14	0	4	0	4	0	18	3	1	0	1	6	27	0	0	0
	WT_AGGCCACTCCTAGAGT-1	WT	P14_C3	P14	0	7	0	0	1	29	2	2	0	2	25	25	0	0	0
	WT_AGGCTGCAGTGACACG-1	WT	P14_C1	P14	0	3	0	0	1	2	0	0	8	3	0	12	2	0	0
	WT_AGGCTGCCACACTGGC-1	WT	P14_C4	P14	0	4	0	0	0	14	1	3	0	0	52	30	0	2	0
	WT_AGGCTGCGTAGAGACC-1	WT	P14_C4	P14	0	14	0	1	1	5	2	1	0	0	3	21	0	0	0
	WT_AGGCTGCGTCGAAGCA-1	WT	SM_C4	SM	0	0	0	1	1	38	2	0	0	0	0	4	0	0	0
	WT_AGGGAGTAGCATGGGT-1	WT	SM_C3	SM	1	1	0	2	3	18	2	0	0	0	10	5	0	0	0
	WT_AGGGAGTCAACGGCCT-1	WT	P14_C4	P14	0	8	2	0	0	65	1	0	0	0	12	11	0	0	0
	WT_AGGGAGTCACAATGTC-1	WT	P14_C4	P14	0	12	0	1	2	16	2	1	0	1	7	28	0	0	0
	WT_AGGGAGTCACATGGTT-1	WT	P14_C3	P14	0	16	0	0	0	21	6	0	0	6	57	19	0	0	0
	WT_AGGGCCTAGCCTATCA-1	WT	SM_C3	SM	4	0	0	0	2	1	0	0	0	0	1	8	0	0	0
	WT_AGGGCCTCACAAACGG-1	WT	SM_C4	SM	3	1	0	2	1	8	4	0	0	0	6	3	0	0	1
	WT_AGGGCCTCAGCTGCCA-1	WT	P14_C2	P14	0	1	1	4	0	13	9	0	0	0	0	10	0	0	1
	WT_AGGGCCTTCCATTGGA-1	WT	P14_C2	P14	0	2	0	3	0	5	2	0	0	0	23	12	0	1	0
	WT_AGGGCCTTCGCACGGT-1	WT	SM_C3	SM	1	0	0	0	2	12	1	0	0	0	5	10	0	0	1
	WT_AGGGCCTTCTACCACC-1	WT	SM_C4	SM	2	0	1	1	3	29	1	0	0	0	5	17	0	1	0
	WT_AGGGCTCAGAGGCGTT-1	WT	P14_C2	P14	0	4	1	2	0	1	9	1	0	0	3	11	0	0	0
	WT_AGGGCTCCAAATGGCG-1	WT	SM_C4	SM	2	0	0	1	0	1	9	1	1	0	61	7	0	0	0
	WT_AGGGCTCCAGATAAAC-1	WT	P14_C1	P14	0	3	0	0	0	0	1	0	2	2	7	7	0	0	0
	WT_AGGGCTCCATAATGAG-1	WT	P14_C1	P14	0	4	0	0	1	13	2	0	0	1	13	9	0	0	0
	WT_AGGGCTCTCTTCTGGC-1	WT	P14_C4	P14	0	15	0	0	0	52	2	1	0	0	29	32	1	4	0
	WT_AGGGTCCAGGCGTTAG-1	WT	P14_C2	P14	0	4	0	0	0	4	6	0	0	1	10	9	0	0	1
	WT_AGGGTCCTCCGAGATT-1	WT	SM_C1	SM	2	0	0	1	0	14	0	0	0	0	0	1	0	0	0
	WT_AGGGTCCTCTTGGGCG-1	WT	P14_C4	P14	0	3	0	2	0	19	1	0	0	1	0	18	0	0	1
	WT_AGGGTGAAGTCTGGTT-1	WT	P14_C3	P14	0	23	0	1	0	60	4	0	1	1	292	46	0	3	4
	WT_AGGGTGACAGAACGCA-1	WT	SM_C3	SM	1	0	0	2	1	12	0	0	0	0	9	4	0	0	0
	WT_AGGGTGACAGCAGTAG-1	WT	SM&P14_C1	SM	0	0	0	2	0	0	0	0	0	0	0	0	0	0	0
	WT_AGGGTGACAGTGAGCA-1	WT	P14_C2	P14	0	0	0	2	1	0	0	0	33	3	10	8	0	0	0
	WT_AGGGTGAGTGTCGCTG-1	WT	P14_C2	P14	0	6	0	0	0	0	2	0	0	2	0	13	0	0	0
	WT_AGGGTGATCAGCATTG-1	WT	P14_C2	P14	0	3	0	0	0	12	3	0	0	1	8	19	0	0	0
	WT_AGGGTGATCTCTTGCG-1	WT	P14_C4	P14	0	12	0	1	2	138	2	0	0	3	188	54	0	0	1
	WT_AGGGTTTAGCCATTGT-1	WT	P14_C1	P14	0	3	0	0	0	4	3	0	1	6	5	11	0	0	0
	WT_AGGGTTTAGGCCTTCG-1	WT	P14_C1	P14	0	9	0	0	5	3	1	0	18	1	9	10	0	0	0
	WT_AGGGTTTGTTCTCCAC-1	WT	P14_C2	P14	0	14	3	5	0	4	2	0	0	3	2	8	0	0	1
	WT_AGGGTTTTCACCTTAT-1	WT	P14_C2	P14	0	2	0	1	0	1	10	0	0	0	1	14	0	0	0
	WT_AGGGTTTTCACGATAC-1	WT	P14_C1	P14	0	1	0	0	0	2	0	0	2	1	6	2	2	0	0
	WT_AGGGTTTTCAGAGTGG-1	WT	SM_C1	SM	4	1	0	3	0	19	1	0	0	0	8	11	0	0	0
	WT_AGGTAGGAGGCCATAG-1	WT	P14_C2	P14	0	3	0	1	0	1	2	0	0	0	6	4	0	0	0
	WT_AGGTAGGGTACTTGTG-1	WT	P14_C1	P14	0	1	0	0	0	0	0	0	0	0	6	6	1	0	0
	WT_AGGTAGGGTGTGAGCA-1	WT	P14_C2	P14	0	3	0	0	0	13	6	1	0	0	0	10	2	0	1
	WT_AGGTAGGGTGTGGTCC-1	WT	P14_C4	P14	0	2	0	1	1	64	2	0	0	2	36	20	2	0	0
	WT_AGGTCATAGAAGATCT-1	WT	P14_C4	P14	0	11	1	2	0	40	2	0	0	0	24	24	0	0	0
	WT_AGGTCATAGCCGCACT-1	WT	SM&P14_C1	SM	0	0	0	0	0	11	2	0	1	0	3	9	0	0	0
	WT_AGGTCATCACATGAAA-1	WT	P14_C2	P14	0	5	0	1	2	5	4	0	0	1	5	9	0	0	0
	WT_AGGTCATCACCTATCC-1	WT	P14_C2	P14	0	2	0	0	0	0	1	0	0	0	6	7	0	0	0
	WT_AGGTCATCAGTGACCC-1	WT	P14_C3	P14	0	11	0	0	1	49	1	0	0	1	61	39	0	0	0
	WT_AGGTCTAAGCCTCTGG-1	WT	P14_C2	P14	0	2	2	0	0	5	5	0	0	0	1	14	0	0	0
	WT_AGGTCTATCAGTCCGG-1	WT	P14_C2	P14	0	2	3	1	1	5	0	0	0	0	3	5	0	0	0
	WT_AGGTCTATCGTAACTG-1	WT	P14_C3	P14	0	12	0	0	1	29	1	0	0	1	97	32	0	0	0
	WT_AGGTGTTAGATCGCTT-1	WT	P14_C3	P14	0	11	0	0	0	104	4	1	0	0	97	32	0	0	1
	WT_AGGTGTTAGCTTGTGT-1	WT	P14_C4	P14	0	2	0	0	0	14	0	0	85	0	13	27	0	3	0
	WT_AGGTGTTAGTGCTCAT-1	WT	P14_C1	P14	0	6	0	0	0	33	0	2	0	1	42	23	0	3	1
	WT_AGGTGTTCAAACACGG-1	WT	P14_C1	P14	0	5	0	0	1	8	3	0	52	1	28	11	1	0	0
	WT_AGGTGTTCAAGATGTA-1	WT	P14_C1	P14	0	3	0	1	0	13	2	1	0	1	14	7	2	0	0
	WT_AGGTGTTCACCCTGAG-1	WT	SM_C3	SM	1	0	0	0	0	17	1	0	0	0	50	2	0	0	0
	WT_AGGTGTTGTCAAGGCA-1	WT	P14_C4	P14	0	10	0	0	3	2	2	0	0	0	40	26	0	0	0
	WT_AGGTGTTGTCATCACA-1	WT	SM_C1	SM	2	0	0	0	0	7	0	0	0	0	9	4	0	0	0
	WT_AGGTGTTGTGTTTGCA-1	WT	P14_C4	P14	0	7	0	0	2	65	12	3	0	1	62	37	0	0	0
	WT_AGGTGTTTCAGCTGAT-1	WT	P14_C4	P14	0	7	0	0	0	65	2	1	0	1	31	29	0	0	0
	WT_AGGTGTTTCATCGGGC-1	WT	SM_C3	SM	0	0	0	5	0	18	9	0	0	0	6	7	0	0	0
	WT_AGGTGTTTCGACGATT-1	WT	P14_C2	P14	0	4	0	1	1	0	0	0	0	0	0	2	0	0	0
	WT_AGGTGTTTCGTGTGAT-1	WT	P14_C4	P14	0	16	0	0	0	29	5	0	0	1	32	24	0	0	0
	WT_AGGTTACAGACCTTTG-1	WT	P14_C4	P14	0	6	0	1	1	74	9	0	0	0	2	16	0	1	0
	WT_AGGTTACCACGTCTCT-1	WT	SM_C1	SM	2	1	0	0	1	3	5	2	0	0	0	3	0	1	0
	WT_AGGTTACCAGTGTATC-1	WT	SM&P14_C1	P14	0	5	0	1	0	31	1	0	0	0	33	13	0	0	1
	WT_AGGTTACGTACCTGTA-1	WT	SM_C1	SM	1	0	0	5	2	3	0	0	0	0	0	0	0	0	0
	WT_AGGTTACGTATGCTTG-1	WT	P14_C4	P14	0	1	0	0	0	8	0	0	0	0	7	22	1	0	0
	WT_AGGTTACGTGCCCACA-1	WT	P14_C2	P14	0	2	1	0	0	0	1	0	0	1	0	4	0	0	0
	WT_AGGTTACTCAAACGAA-1	WT	P14_C3	P14	0	3	0	0	0	28	3	1	0	0	17	9	0	0	0
	WT_AGGTTACTCACGGACC-1	WT	SM_C1	SM	1	0	0	1	2	1	0	0	0	0	1	4	0	0	0
	WT_AGGTTACTCTTACCAT-1	WT	P14_C1	P14	0	3	0	2	0	7	5	0	0	1	4	15	0	1	0
	WT_AGGTTGTAGGCTAGCA-1	WT	P14_C4	P14	0	9	0	1	1	44	2	4	0	0	6	26	0	0	0
	WT_AGGTTGTAGTTCCAGT-1	WT	P14_C4	P14	0	10	0	1	0	34	5	0	0	0	14	18	0	0	0
	WT_AGGTTGTCACAGCGCT-1	WT	SM_C4	SM	2	0	0	1	0	43	2	1	0	0	2	6	0	0	0
	WT_AGGTTGTCATAAGATG-1	WT	P14_C4	P14	0	6	0	0	0	54	1	0	0	1	10	12	0	1	0
	WT_AGGTTGTTCTTCGATT-1	WT	SM_C1	SM	1	0	0	0	0	0	5	0	0	0	0	0	0	0	0
	WT_AGTAACCAGCGTTAGG-1	WT	P14_C2	P14	0	1	0	0	3	7	2	0	1	0	3	8	0	0	0
	WT_AGTAACCAGGTCACAG-1	WT	P14_C4	P14	0	5	0	0	1	37	7	1	0	0	36	21	0	2	0
	WT_AGTAACCAGTGCACTT-1	WT	P14_C2	P14	0	3	0	0	0	0	0	0	0	2	10	13	0	0	0
	WT_AGTAACCAGTTGCGAG-1	WT	SM_C4	SM	0	0	0	1	0	12	4	0	0	0	0	3	0	0	0
	WT_AGTAACCCAACTGCTA-1	WT	P14_C3	P14	0	13	0	3	1	7	3	0	0	3	11	26	0	0	0
	WT_AGTAACCGTGGTTCTA-1	WT	P14_C1	P14	0	6	0	0	0	20	1	0	0	0	47	16	0	0	0
	WT_AGTAACCTCAGGCGAA-1	WT	P14_C2	P14	0	3	0	0	0	20	3	0	0	2	0	17	0	0	0
	WT_AGTAACCTCCATGCAA-1	WT	P14_C1	P14	0	4	0	0	0	1	0	0	78	1	11	14	4	0	0
	WT_AGTAACCTCTCTGGTC-1	WT	P14_C2	P14	0	5	1	2	0	1	3	0	0	0	4	21	0	0	0
	WT_AGTAACCTCTGAGCAT-1	WT	P14_C3	P14	0	9	0	1	1	79	1	2	0	1	126	27	0	3	0
	WT_AGTAACCTCTTGGATG-1	WT	SM_C4	SM	0	0	0	0	0	31	0	1	0	0	25	4	0	1	0
	WT_AGTACCAAGTGGCAGT-1	WT	P14_C4	P14	0	5	0	1	0	18	1	1	0	3	19	29	0	0	0
	WT_AGTACCACACCCTCTA-1	WT	P14_C4	P14	0	13	0	1	2	31	1	0	0	0	10	42	0	0	1
	WT_AGTACCACAGTCCGTG-1	WT	P14_C1	P14	0	2	0	0	0	9	0	1	50	0	6	9	0	6	0
	WT_AGTACCAGTAGAGACC-1	WT	P14_C4	P14	0	9	0	0	0	75	0	1	0	0	45	35	0	0	0
	WT_AGTACCAGTCATCACA-1	WT	P14_C2	P14	0	1	0	0	1	7	0	0	0	0	0	7	0	0	0
	WT_AGTACTGAGACTACCT-1	WT	P14_C3	P14	0	5	0	2	1	60	2	2	0	1	27	29	2	1	0
	WT_AGTACTGAGCGACTTT-1	WT	P14_C4	P14	0	2	0	1	1	4	1	0	0	2	25	19	0	0	0
	WT_AGTACTGAGGTAAACT-1	WT	P14_C2	P14	0	2	0	0	1	6	4	0	1	0	1	19	0	0	0
	WT_AGTACTGGTCATCTAG-1	WT	SM_C1	SM	0	0	0	2	3	1	1	0	0	0	0	2	0	0	0
	WT_AGTAGCTAGCCTTTCC-1	WT	P14_C1	P14	0	5	0	1	0	0	0	0	55	0	39	5	0	0	0
	WT_AGTAGCTAGTAGATCA-1	WT	P14_C4	P14	0	5	0	0	0	3	3	0	0	1	30	28	0	0	0
	WT_AGTAGCTAGTAGGCCA-1	WT	P14_C4	P14	0	3	0	0	0	5	2	0	0	0	18	32	0	1	0
	WT_AGTAGCTAGTCACGAG-1	WT	P14_C2	P14	0	0	2	0	0	1	0	0	0	0	3	2	0	0	0
	WT_AGTAGCTAGTGGAAGA-1	WT	P14_C1	P14	0	7	0	1	0	5	1	0	9	1	4	12	0	0	0
	WT_AGTAGCTTCCAAACCA-1	WT	P14_C2	P14	0	7	0	2	0	30	1	1	0	0	13	17	0	0	0
	WT_AGTAGTCCAAGTGACG-1	WT	P14_C4	P14	0	7	0	0	0	1	0	1	0	2	88	26	0	2	1
	WT_AGTAGTCTCACAACCA-1	WT	P14_C4	P14	0	13	0	0	2	39	2	0	0	2	8	34	0	0	0
	WT_AGTCAACCAAGGCTTT-1	WT	SM_C2	SM	0	0	0	0	0	1	2	0	0	0	0	3	0	0	0
	WT_AGTCAACCAGGGATAC-1	WT	P14_C1	P14	0	3	0	0	0	3	0	1	1	2	22	26	3	0	0
	WT_AGTCAACGTTAAGCAA-1	WT	P14_C1	P14	0	2	0	0	1	8	1	0	3	1	8	3	2	0	0
	WT_AGTCAACTCCGATGTA-1	WT	P14_C2	P14	0	12	0	0	1	2	0	0	0	0	10	11	0	0	0
	WT_AGTCAACTCCGGTAAT-1	WT	SM_C1	SM	0	1	0	2	0	0	1	0	0	1	0	0	0	0	0
	WT_AGTCAACTCTACGGTA-1	WT	SM_C3	SM	1	0	0	2	1	12	7	0	0	0	1	3	0	0	0
	WT_AGTCAACTCTCTCCGA-1	WT	SM_C1	SM	4	0	0	0	0	7	4	0	0	1	1	4	0	0	0
	WT_AGTCAACTCTGTTGGA-1	WT	P14_C4	P14	0	2	1	3	1	3	1	0	0	2	6	8	0	0	1
	WT_AGTCACAGTAGAGGAA-1	WT	P14_C3	P14	0	8	0	0	0	50	1	0	0	0	46	24	0	0	0
	WT_AGTCACAGTGTATTCG-1	WT	P14_C2	P14	0	6	0	3	0	1	2	1	0	0	12	7	0	0	0
	WT_AGTCATGAGGGTAATT-1	WT	SM&P14_C1	SM	2	0	0	0	0	1	5	0	0	0	1	2	0	1	0
	WT_AGTCATGCACAAGCAG-1	WT	P14_C4	P14	0	4	0	0	0	49	0	0	0	1	13	27	0	0	0
	WT_AGTCATGGTGGCTCTG-1	WT	P14_C2	P14	0	6	0	2	0	36	3	0	0	1	9	14	0	0	0
	WT_AGTCATGTCGCCAATA-1	WT	P14_C4	P14	0	5	1	0	2	10	2	0	4	0	76	42	0	0	0
	WT_AGTCATGTCGGTATGT-1	WT	P14_C4	P14	0	6	0	0	0	40	8	0	0	0	9	15	1	0	0
	WT_AGTCTCCAGATGACCG-1	WT	SM_C1	SM	1	0	0	0	1	0	0	0	0	0	0	1	0	0	0
	WT_AGTCTCCAGTCCGCCA-1	WT	P14_C1	P14	0	8	0	0	0	12	0	0	0	0	4	21	0	3	0
	WT_AGTCTCCCAGGACGAT-1	WT	SM_C4	SM	0	0	0	0	1	5	0	0	0	0	19	10	0	0	0
	WT_AGTCTCCGTAGTCCTA-1	WT	P14_C3	P14	0	4	0	0	2	40	2	0	0	1	5	20	0	2	0
	WT_AGTCTCCTCCACTGGG-1	WT	P14_C3	P14	0	0	0	0	0	20	3	1	1	1	34	23	0	0	0
	WT_AGTGACTAGGGAGAAT-1	WT	SM_C1	SM	0	1	0	0	2	1	2	0	0	0	0	2	0	0	0
	WT_AGTGACTAGGGATCAC-1	WT	SM_C3	SM	4	0	0	2	0	9	5	0	0	0	1	7	0	0	0
	WT_AGTGACTAGTAGACCG-1	WT	SM_C4	SM	2	0	0	0	0	10	5	0	4	0	11	15	0	0	1
	WT_AGTGACTAGTGTTGTC-1	WT	P14_C2	P14	0	3	0	0	1	0	0	0	3	0	11	4	0	0	0
	WT_AGTGACTCAAATGAAC-1	WT	P14_C1	P14	0	5	0	2	1	12	6	0	0	4	32	19	0	0	0
	WT_AGTGACTCAACCGATT-1	WT	P14_C1	P14	0	3	0	1	2	0	2	0	0	0	13	27	0	0	1
	WT_AGTGACTCAAGGTCAG-1	WT	P14_C1	P14	0	5	0	0	0	3	0	0	1	1	22	10	0	0	0
	WT_AGTGACTCACATTACG-1	WT	SM&P14_C1	SM	0	0	0	0	0	1	1	0	0	0	3	4	0	0	0
	WT_AGTGACTCACGGGCTT-1	WT	P14_C4	P14	0	8	0	1	1	40	3	0	0	1	18	13	0	0	0
	WT_AGTGACTGTATCGTTG-1	WT	P14_C4	P14	0	12	0	0	0	6	1	0	0	0	0	21	0	0	0
	WT_AGTGACTGTTGGACTT-1	WT	P14_C2	P14	0	8	0	0	1	0	0	0	0	1	2	5	0	0	0
	WT_AGTGACTGTTGGGACA-1	WT	SM_C1	SM	1	0	0	1	0	2	1	0	0	0	0	0	0	0	0
	WT_AGTGACTGTTGTGCAT-1	WT	P14_C4	P14	0	4	0	0	0	34	1	0	0	0	0	16	0	0	0
	WT_AGTGACTTCAAGTGTC-1	WT	SM_C3	SM	2	0	0	1	0	32	1	0	0	0	0	3	0	0	0
	WT_AGTGACTTCGAGAGCA-1	WT	P14_C2	P14	0	1	1	2	0	0	1	0	0	0	1	6	0	0	0
	WT_AGTGATCAGTGAGGTC-1	WT	P14_C2	P14	1	8	0	0	0	15	10	0	0	1	5	11	2	0	0
	WT_AGTGATCCACTCATAG-1	WT	P14_C2	P14	0	10	0	0	0	20	4	0	0	1	0	23	1	0	0
	WT_AGTGATCGTATCGCAT-1	WT	SM_C1	SM	1	0	0	0	0	1	2	1	0	0	1	3	0	0	0
	WT_AGTGATCGTATGGTAA-1	WT	SM_C3	SM	2	0	0	1	1	5	1	0	0	0	6	8	0	0	0
	WT_AGTGATCTCCGCGATG-1	WT	P14_C2	P14	0	6	0	0	3	37	1	0	1	0	6	6	0	0	0
	WT_AGTGATCTCGTGGCGT-1	WT	P14_C1	P14	0	0	2	0	0	0	0	0	0	0	0	3	0	0	0
	WT_AGTGCCGAGAAGCCTG-1	WT	SM_C4	SM	2	0	0	0	1	27	6	0	0	0	15	2	0	0	0
	WT_AGTGCCGAGAGCCCAA-1	WT	P14_C2	P14	0	6	0	2	0	7	4	1	0	0	7	11	2	0	0
	WT_AGTGCCGAGGTTCACT-1	WT	P14_C4	P14	0	8	0	0	0	61	5	0	0	0	27	29	2	0	0
	WT_AGTGCCGAGGTTGGTG-1	WT	P14_C3	P14	0	2	0	0	2	49	1	0	0	0	6	36	0	0	0
	WT_AGTGCCGCAGGATTCT-1	WT	P14_C1	P14	0	6	0	0	0	27	2	0	6	0	13	15	0	1	0
	WT_AGTGCCGGTCCGTACG-1	WT	SM_C2	SM	2	0	0	0	0	25	5	2	0	0	0	10	0	0	1
	WT_AGTGTTGAGACCAAAT-1	WT	P14_C2	P14	0	6	0	2	0	1	1	3	0	0	0	9	0	0	0
	WT_AGTGTTGAGATGAACT-1	WT	P14_C2	P14	0	7	0	0	0	6	1	1	0	1	2	7	0	3	0
	WT_AGTGTTGAGCGAAACC-1	WT	P14_C4	P14	0	3	0	0	1	38	2	0	0	0	16	24	0	3	0
	WT_AGTGTTGCACTACACA-1	WT	SM_C2	SM	3	0	0	0	0	1	2	0	0	0	0	0	0	0	0
	WT_AGTGTTGGTAATACCC-1	WT	P14_C1	P14	0	4	0	1	0	0	0	0	2	1	7	15	0	0	0
	WT_AGTGTTGTCGTAGAGG-1	WT	P14_C1	P14	1	6	0	0	0	9	2	0	0	0	5	29	0	0	0
	WT_AGTGTTGTCTCTCGCA-1	WT	P14_C1	P14	0	3	0	0	1	2	2	1	0	1	39	13	1	0	0
	WT_AGTTAGCAGCCTAACT-1	WT	SM_C1	SM	4	0	0	3	2	0	0	0	0	0	0	2	0	0	0
	WT_AGTTAGCCAACTGTGT-1	WT	P14_C4	P14	0	12	0	0	0	26	3	1	0	0	0	29	0	0	0
	WT_AGTTAGCCAATCTGCA-1	WT	P14_C4	P14	0	16	0	2	1	11	4	0	0	1	8	30	0	0	1
	WT_AGTTAGCCAGAGTCAG-1	WT	P14_C1	P14	0	3	1	0	0	2	0	1	2	3	24	23	1	0	0
	WT_AGTTAGCCAGCATCTA-1	WT	P14_C3	P14	0	12	0	0	0	37	0	1	0	0	30	23	0	5	2
	WT_AGTTAGCCAGCGTAGA-1	WT	SM_C4	SM	2	0	0	7	0	10	4	0	0	0	0	3	0	0	0
	WT_AGTTAGCCAGGCTTGC-1	WT	P14_C4	P14	0	16	1	0	0	5	1	0	4	3	32	30	0	0	0
	WT_AGTTAGCCAGTGGGTA-1	WT	P14_C4	P14	0	6	0	2	0	17	3	0	0	0	0	14	0	0	0
	WT_AGTTAGCGTCAACCAT-1	WT	SM_C1	SM	1	0	0	0	2	0	2	0	1	0	2	1	0	0	0
	WT_AGTTAGCGTCCTACGG-1	WT	SM_C1	SM	1	0	0	0	0	6	5	0	0	0	0	7	0	0	0
	WT_AGTTAGCTCGTAGGAG-1	WT	SM_C4	SM	1	0	0	0	0	4	1	1	0	0	4	0	0	0	0
	WT_AGTTCCCAGAGAGAAC-1	WT	P14_C2	P14	0	9	1	1	1	3	2	0	0	1	0	9	0	0	0
	WT_AGTTCCCAGCGCTGAA-1	WT	P14_C2	P14	0	2	0	1	0	2	2	0	0	0	6	7	0	0	0
	WT_AGTTCCCAGGATGGCT-1	WT	P14_C1	P14	0	5	0	0	0	4	0	0	25	4	1	8	1	0	0
	WT_AGTTCCCAGGTAGGCT-1	WT	P14_C4	P14	0	10	0	2	1	31	7	0	0	0	19	22	0	0	0
	WT_AGTTCCCGTTACAGCT-1	WT	SM_C1	SM	1	1	0	3	1	13	1	0	0	0	6	7	0	0	0
	WT_AGTTCCCTCACTTGGA-1	WT	SM&P14_C1	SM	3	0	0	0	0	10	3	0	0	0	2	1	0	0	0
	WT_AGTTCGAAGATGCAGC-1	WT	SM_C3	SM	1	0	0	1	0	22	5	0	0	0	2	3	0	0	0
	WT_AGTTCGAAGCTCCCTT-1	WT	P14_C2	P14	0	4	0	1	1	1	2	0	0	0	1	4	0	0	0
	WT_AGTTCGAAGCTGTTAC-1	WT	P14_C2	P14	0	4	0	0	0	6	6	2	0	3	28	15	0	0	1
	WT_AGTTCGAAGGGTGAGG-1	WT	SM_C4	SM	1	0	0	3	1	1	3	0	0	0	1	4	0	0	0
	WT_AGTTCGACACGATTCA-1	WT	P14_C2	P14	0	2	0	1	2	0	1	0	0	0	1	20	0	2	0
	WT_AGTTCGAGTAAGACCG-1	WT	P14_C1	P14	0	1	0	0	0	4	0	0	0	1	2	19	0	0	0
	WT_AGTTCGAGTGGTAATA-1	WT	SM&P14_C1	P14	0	8	0	0	1	12	6	0	1	1	41	28	0	0	0
	WT_ATACCGAAGGCCTTGC-1	WT	SM_C1	SM	0	0	0	0	1	1	5	1	0	0	1	1	0	0	0
	WT_ATACCTTAGCCGCTTG-1	WT	SM_C4	SM	1	0	0	0	1	6	5	2	0	0	18	18	0	0	0
	WT_ATACCTTAGGAGTCTG-1	WT	SM_C1	SM	1	0	0	0	0	0	3	0	0	0	0	2	0	0	0
	WT_ATACCTTAGGATGAGA-1	WT	P14_C2	P14	0	1	0	1	1	0	0	0	0	0	0	4	0	0	0
	WT_ATACCTTAGTGCAACG-1	WT	P14_C1	P14	0	1	0	0	0	10	0	1	4	4	5	20	2	0	0
	WT_ATACCTTCAATAGTAG-1	WT	P14_C4	P14	0	7	0	0	0	8	2	0	0	0	51	16	1	0	0
	WT_ATACCTTCAATTGTGC-1	WT	P14_C1	P14	0	3	0	0	1	4	1	0	1	0	6	5	1	0	0
	WT_ATACCTTCACAGCCAC-1	WT	P14_C1	P14	0	9	0	0	1	18	2	2	88	3	24	28	6	0	1
	WT_ATACCTTCATGACGGA-1	WT	P14_C3	P14	0	6	0	0	0	22	2	0	14	0	29	18	0	0	0
	WT_ATACCTTGTCGTGTTA-1	WT	P14_C4	P14	0	10	0	2	0	23	0	0	0	0	14	16	0	0	0
	WT_ATACCTTGTTGTCCCT-1	WT	SM_C2	SM	3	0	0	1	1	20	5	0	0	1	3	7	0	1	0
	WT_ATACCTTTCAGCCCAG-1	WT	P14_C3	P14	0	17	0	0	0	64	3	1	0	0	0	29	0	4	0
	WT_ATACTTCAGCCGAATG-1	WT	P14_C4	P14	0	4	3	1	0	43	0	1	0	0	28	11	0	0	0
	WT_ATACTTCAGGCAATGC-1	WT	P14_C2	P14	0	4	2	2	1	2	3	0	0	0	12	7	0	0	0
	WT_ATACTTCCACACGTGC-1	WT	SM_C1	SM	0	0	0	4	0	0	0	0	0	0	0	0	0	0	0
	WT_ATACTTCCATTAGGAA-1	WT	P14_C3	P14	0	5	0	1	4	36	0	0	0	1	1	18	0	0	0
	WT_ATACTTCGTGACACGA-1	WT	SM_C3	SM	3	0	0	1	0	5	2	0	0	0	3	7	0	0	0
	WT_ATACTTCGTGATGAAT-1	WT	P14_C3	P14	0	10	0	0	0	36	0	2	0	3	15	28	0	0	1
	WT_ATACTTCTCAAGCCCG-1	WT	P14_C2	P14	0	8	0	0	0	1	3	0	0	0	1	7	0	0	0
	WT_ATACTTCTCCGCAGTG-1	WT	P14_C2	P14	0	1	0	1	0	12	3	0	0	0	0	3	0	0	0
	WT_ATAGACCCATATGGCT-1	WT	SM_C1	SM	3	0	0	0	1	0	0	0	0	0	0	1	0	0	0
	WT_ATAGACCGTTATGGTC-1	WT	P14_C3	P14	1	13	0	0	0	14	8	1	0	0	8	14	3	0	1
	WT_ATAGACCTCGACATAC-1	WT	P14_C3	P14	0	28	2	0	0	19	0	2	58	20	82	48	0	6	3
	WT_ATAGACCTCGACGATT-1	WT	P14_C4	P14	0	7	0	0	1	27	1	0	0	0	44	26	0	0	1
	WT_ATAGAGAAGGACAACC-1	WT	P14_C4	P14	0	13	0	0	1	39	4	0	0	0	23	45	0	0	0
	WT_ATAGAGAAGTTGGCTT-1	WT	SM_C4	SM	2	0	0	1	0	27	1	0	0	0	2	11	0	0	0
	WT_ATAGAGACAACTGGTT-1	WT	SM&P14_C1	SM	0	0	0	0	1	24	2	0	0	0	4	5	0	0	0
	WT_ATAGAGACATTGACTG-1	WT	SM_C3	SM	1	0	0	0	0	5	0	0	0	0	31	13	0	0	0
	WT_ATAGAGATCAGACCCG-1	WT	SM_C3	SM	0	0	0	1	0	0	1	0	0	0	6	2	0	0	0
	WT_ATAGAGATCAGTCATG-1	WT	P14_C2	P14	0	4	0	0	0	0	0	0	0	0	4	9	3	0	0
	WT_ATAGAGATCTCATGCC-1	WT	SM_C1	SM	2	4	0	1	1	7	4	1	0	0	18	10	0	1	0
	WT_ATAGAGATCTGCCCTA-1	WT	SM_C4	SM	1	0	0	0	0	1	0	1	1	0	1	6	0	0	0
	WT_ATAGGCTAGTGCAGCA-1	WT	SM_C4	SM	1	0	0	1	0	15	3	0	0	0	21	15	0	0	0
	WT_ATAGGCTCAATCAGCT-1	WT	P14_C2	P14	0	11	0	0	5	18	4	0	0	1	72	25	7	0	0
	WT_ATAGGCTGTCACATTG-1	WT	P14_C4	P14	0	3	0	1	0	48	3	5	0	0	6	28	1	3	0
	WT_ATAGGCTGTTGACTGT-1	WT	P14_C4	P14	0	9	0	0	0	6	4	1	0	0	2	23	0	0	0
	WT_ATAGGCTTCCAGTTCC-1	WT	SM_C1	SM	3	0	0	0	0	4	2	0	0	0	0	1	0	0	0
	WT_ATATCCTAGGACTAAT-1	WT	P14_C1	P14	0	4	0	0	0	6	0	1	41	0	3	8	6	0	0
	WT_ATATCCTCAGTATTCG-1	WT	SM_C1	SM	0	0	0	3	1	0	0	0	0	0	2	2	0	0	0
	WT_ATATCCTGTTACGCCG-1	WT	P14_C4	P14	0	13	0	2	1	47	4	1	0	2	78	36	0	0	0
	WT_ATATCCTTCAGTGCGC-1	WT	P14_C2	P14	0	3	0	1	0	1	1	0	0	0	0	9	0	0	0
	WT_ATCACAGAGCACTTTG-1	WT	P14_C2	P14	0	9	0	1	0	0	1	0	0	2	0	22	2	0	0
	WT_ATCACAGAGTGCAGCA-1	WT	P14_C2	P14	0	7	0	1	1	28	1	0	0	0	3	11	0	0	0
	WT_ATCACAGCAATTGTGC-1	WT	SM_C1	SM	2	0	0	0	0	0	1	0	0	0	0	2	0	0	0
	WT_ATCACGAAGAATCGTA-1	WT	SM_C4	SM	0	0	0	2	0	3	0	0	0	0	0	1	0	0	0
	WT_ATCACGAAGCCTGGAA-1	WT	SM&P14_C1	P14	0	5	0	0	0	22	2	0	0	0	1	13	0	0	0
	WT_ATCACGACACAAATAG-1	WT	SM_C3	SM	2	0	0	3	0	13	4	1	0	0	5	1	0	0	0
	WT_ATCACGACACACCGCA-1	WT	P14_C2	P14	0	1	0	2	1	3	1	0	0	1	2	15	0	0	0
	WT_ATCACGACACAGTACT-1	WT	SM&P14_C1	P14	0	9	0	1	0	18	5	1	0	0	2	12	2	0	0
	WT_ATCACGACACATTCGA-1	WT	SM_C3	SM	5	0	0	0	0	0	1	0	0	0	7	6	0	0	0
	WT_ATCACGATCAGAGTGG-1	WT	P14_C3	P14	0	2	0	0	1	7	3	0	0	0	21	35	3	0	0
	WT_ATCACGATCTTGGCTC-1	WT	SM_C4	SM	0	0	0	0	0	13	0	0	0	0	27	9	0	0	0
	WT_ATCACTTAGCTACGTT-1	WT	SM_C1	SM	2	0	0	0	1	5	0	0	0	0	1	0	0	2	0
	WT_ATCACTTCAAATCAGA-1	WT	P14_C4	P14	0	6	0	0	3	17	3	1	0	0	1	12	0	0	0
	WT_ATCAGGTAGATGGCAC-1	WT	P14_C3	P14	0	18	0	0	2	36	4	1	0	2	78	51	0	2	1
	WT_ATCAGGTCAATGTGGG-1	WT	P14_C2	P14	0	7	1	1	0	0	0	1	0	0	0	14	1	0	0
	WT_ATCAGGTCACATGGTT-1	WT	SM_C1	SM	3	1	0	2	1	17	4	1	0	0	0	9	0	0	0
	WT_ATCAGGTCACCGTGAC-1	WT	P14_C4	P14	0	16	0	1	2	6	1	2	0	0	21	27	0	0	0
	WT_ATCAGGTGTTGACTGT-1	WT	P14_C2	P14	0	6	0	0	1	2	1	0	0	0	30	12	0	0	0
	WT_ATCAGGTTCGACTCCT-1	WT	SM_C3	SM	2	0	0	0	0	12	5	0	0	0	9	6	0	0	0
	WT_ATCAGGTTCTGGCCAG-1	WT	SM_C1	SM	0	0	0	3	0	19	2	1	0	0	3	5	0	0	0
	WT_ATCATTCAGAGCCATG-1	WT	P14_C1	P14	0	2	0	0	1	5	0	1	11	2	4	15	3	0	1
	WT_ATCATTCCAGCGACAA-1	WT	SM_C1	SM	3	0	0	1	0	3	3	0	0	0	0	0	0	0	0
	WT_ATCATTCGTAACCCTA-1	WT	P14_C2	P14	0	5	2	0	0	13	3	1	0	0	0	25	0	1	0
	WT_ATCATTCGTCGCGTTG-1	WT	P14_C4	P14	0	9	0	0	0	26	2	1	17	1	18	26	0	1	0
	WT_ATCCACCCAAATCAAG-1	WT	SM_C1	SM	2	0	0	1	2	0	2	0	0	0	1	0	0	0	0
	WT_ATCCACCCACGGTGAA-1	WT	P14_C1	P14	0	1	0	0	2	7	1	0	10	2	14	5	0	0	0
	WT_ATCCACCCAGACAATA-1	WT	SM_C3	SM	3	0	0	0	4	6	8	0	0	0	0	4	0	0	0
	WT_ATCCACCCATTGACTG-1	WT	P14_C4	P14	0	3	0	5	3	4	2	1	0	0	1	1	0	0	0
	WT_ATCCACCTCTTGCAAG-1	WT	P14_C4	P14	0	9	0	0	0	64	0	0	4	1	50	62	1	1	2
	WT_ATCCATTAGCATAGGC-1	WT	P14_C2	P14	0	3	0	0	0	0	1	0	0	0	1	6	0	0	0
	WT_ATCCATTAGCTGAAAT-1	WT	SM_C4	SM	1	0	0	0	4	45	2	0	0	0	4	10	0	0	0
	WT_ATCCATTCACCTGCAG-1	WT	P14_C2	P14	0	3	0	0	0	0	5	0	0	0	12	16	0	0	1
	WT_ATCCCTGAGTGATCGG-1	WT	P14_C1	P14	0	3	0	0	0	5	1	1	36	0	11	24	0	1	2
	WT_ATCCCTGGTACTGCGC-1	WT	P14_C4	P14	0	3	2	0	0	42	2	1	0	0	4	21	0	0	0
	WT_ATCCCTGGTGGTTCTA-1	WT	P14_C3	P14	0	8	0	1	0	31	5	0	0	1	26	21	0	0	0
	WT_ATCCCTGTCATTCTTG-1	WT	P14_C4	P14	0	7	2	0	0	44	2	0	0	1	10	20	1	0	0
	WT_ATCCCTGTCCAGCAAT-1	WT	P14_C2	P14	0	7	0	0	0	3	0	0	0	0	1	16	4	0	0
	WT_ATCCCTGTCCAGGACC-1	WT	P14_C4	P14	0	13	0	3	2	43	2	0	0	0	42	23	0	0	0
	WT_ATCCCTGTCGTCTCAC-1	WT	P14_C1	P14	0	7	0	3	1	11	4	0	0	2	8	18	5	0	0
	WT_ATCCCTGTCTCGACCT-1	WT	P14_C2	P14	0	8	0	0	1	1	0	0	0	1	45	27	0	1	0
	WT_ATCCCTGTCTTCCGTG-1	WT	P14_C3	P14	0	3	0	0	2	14	4	0	0	1	19	13	0	1	0
	WT_ATCCGTCAGCTCAGAG-1	WT	SM_C1	SM	1	0	0	3	0	1	1	1	0	1	2	10	0	0	0
	WT_ATCCGTCCACTGCGAC-1	WT	P14_C4	P14	0	22	0	0	0	59	6	0	0	0	10	43	0	0	2
	WT_ATCCGTCCAGAATGTA-1	WT	P14_C1	P14	0	6	0	0	0	15	0	0	0	0	19	17	0	0	1
	WT_ATCCGTCCATGACGTT-1	WT	P14_C1	P14	0	11	0	0	0	3	0	0	22	3	35	26	5	0	1
	WT_ATCCGTCGTTAGCGGA-1	WT	SM_C2	SM	2	0	0	1	0	15	2	1	0	0	0	3	0	0	0
	WT_ATCCGTCTCATGAAAG-1	WT	P14_C2	P14	0	8	0	0	3	14	3	0	0	0	0	12	1	0	0
	WT_ATCCTATCACCCAATA-1	WT	SM_C3	SM	1	0	0	1	1	7	0	0	0	0	1	11	0	0	1
	WT_ATCCTATCATCCGTTC-1	WT	P14_C4	P14	0	8	0	0	0	15	1	0	0	0	30	24	0	0	0
	WT_ATCCTATGTGCGACAA-1	WT	P14_C1	P14	0	5	0	1	0	1	0	2	57	0	17	14	1	0	0
	WT_ATCCTATGTTGCATTG-1	WT	SM_C3	SM	0	0	0	0	0	13	0	0	0	0	11	9	0	0	2
	WT_ATCCTATTCTCCGAGG-1	WT	SM_C1	SM	3	0	0	1	1	0	4	1	0	0	2	1	0	0	0
	WT_ATCGATGAGGAAAGTG-1	WT	P14_C2	P14	0	7	0	1	1	32	2	0	0	1	0	27	0	0	0
	WT_ATCGATGAGGTCGCCT-1	WT	P14_C4	P14	0	12	0	0	0	26	0	0	0	0	120	39	0	4	1
	WT_ATCGATGAGTCTCGTA-1	WT	P14_C2	P14	0	6	0	0	2	8	0	0	0	0	2	15	0	0	0
	WT_ATCGATGTCCATATGG-1	WT	SM_C4	SM	0	0	0	0	1	64	2	0	0	0	2	11	0	0	0
	WT_ATCGATGTCTAGTCAG-1	WT	P14_C3	P14	0	6	0	1	0	28	2	1	0	0	10	22	0	0	0
	WT_ATCGCCTAGATTCGAA-1	WT	P14_C1	P14	0	5	0	0	1	16	2	0	0	2	24	31	1	0	0
	WT_ATCGCCTAGATTGCGG-1	WT	P14_C4	P14	0	8	0	3	1	30	3	0	2	0	1	28	2	0	0
	WT_ATCGCCTGTCCCGTGA-1	WT	P14_C1	P14	0	0	0	2	1	2	1	0	0	2	0	12	1	0	0
	WT_ATCGCCTGTCTACAGT-1	WT	P14_C1	P14	0	1	0	0	0	1	0	0	59	0	8	6	0	0	0
	WT_ATCGCCTTCGAACTCA-1	WT	SM_C4	SM	1	0	0	0	1	32	4	0	0	0	0	7	0	0	0
	WT_ATCGCCTTCGACACTA-1	WT	SM_C3	SM	0	0	0	1	2	5	1	0	2	0	0	7	0	0	0
	WT_ATCGGATAGCTCACTA-1	WT	P14_C1	P14	0	4	0	1	1	1	0	1	4	5	9	9	3	0	0
	WT_ATCGGATAGGTGCATG-1	WT	P14_C4	P14	0	5	0	2	0	3	0	0	0	0	12	18	2	1	0
	WT_ATCGGATAGTGGCCTC-1	WT	SM_C3	SM	3	0	0	0	0	15	0	0	0	1	0	5	0	0	1
	WT_ATCGGATGTAAGTTGA-1	WT	P14_C4	P14	0	9	0	1	1	3	1	0	0	0	14	29	0	0	0
	WT_ATCGGATGTGTAGTGG-1	WT	P14_C2	P14	0	4	1	0	2	6	0	1	0	0	2	11	0	0	0
	WT_ATCGGATGTGTGATGG-1	WT	P14_C2	P14	0	1	1	1	0	0	3	0	0	1	0	8	1	0	0
	WT_ATCGGATTCCGCGAGT-1	WT	P14_C2	P14	0	4	1	1	3	2	4	0	0	0	0	5	0	0	1
	WT_ATCGGCGAGGTTATAG-1	WT	P14_C4	P14	0	13	0	1	1	2	1	0	1	0	2	23	0	0	0
	WT_ATCGGCGCAAATAGCA-1	WT	P14_C1	P14	0	4	0	0	0	10	0	2	0	0	9	10	1	0	0
	WT_ATCGGCGCAGTTGGTT-1	WT	P14_C1	P14	0	2	0	0	0	13	0	0	71	1	35	11	4	0	0
	WT_ATCGGCGGTCAATCTG-1	WT	P14_C2	P14	0	13	0	2	0	17	4	0	0	1	16	18	0	0	0
	WT_ATCGGCGGTCCCTGAG-1	WT	P14_C4	P14	0	6	0	0	1	46	3	2	218	2	77	48	0	0	1
	WT_ATCGGCGTCAGGGTAG-1	WT	P14_C2	P14	0	8	0	1	1	4	0	0	2	0	5	19	1	0	0
	WT_ATCGTAGAGGGAGGAC-1	WT	SM_C4	SM	2	0	0	1	0	35	2	1	0	0	1	15	0	3	0
	WT_ATCGTAGCACAAATCC-1	WT	SM_C1	SM	0	0	0	0	0	8	3	0	0	0	1	3	0	0	0
	WT_ATCGTAGCAGGTACGA-1	WT	P14_C2	P14	0	8	0	0	1	16	4	1	0	0	0	11	0	0	0
	WT_ATCGTAGGTTCAAGGG-1	WT	P14_C4	P14	1	11	0	0	2	98	2	0	0	1	71	46	0	8	0
	WT_ATCGTAGGTTGTTGCA-1	WT	P14_C1	P14	0	4	0	0	2	1	1	0	0	2	22	17	0	0	0
	WT_ATCGTCCAGGTCTACT-1	WT	SM_C3	SM	1	0	0	1	1	7	2	0	0	0	0	1	0	0	0
	WT_ATCGTCCAGGTTTACC-1	WT	P14_C4	P14	0	2	0	0	0	3	0	0	136	0	7	30	2	0	0
	WT_ATCGTCCGTAACCAGG-1	WT	SM_C4	SM	2	0	0	1	1	15	2	0	0	0	2	2	0	0	0
	WT_ATCGTCCGTCTTTATC-1	WT	P14_C2	P14	0	1	2	0	2	6	2	0	0	3	0	7	0	0	0
	WT_ATCGTCCGTTGGATCT-1	WT	P14_C2	P14	0	4	0	0	2	10	6	0	0	1	0	7	0	0	0
	WT_ATCGTCCGTTTCGTAG-1	WT	P14_C4	P14	0	10	0	0	0	52	1	0	1	1	0	33	0	0	0
	WT_ATCGTCCTCAGGGATG-1	WT	P14_C4	P14	0	3	0	0	0	84	0	0	0	0	40	31	0	4	0
	WT_ATCGTCCTCGTAGCCG-1	WT	P14_C2	P14	0	4	0	0	1	3	0	0	0	0	6	22	1	0	0
	WT_ATCGTCCTCTTAAGGC-1	WT	SM_C3	SM	1	0	0	3	0	40	0	0	0	0	0	1	0	0	0
	WT_ATCGTGAAGGTCCCTG-1	WT	P14_C4	P14	0	5	0	0	1	22	0	0	0	1	5	35	0	0	0
	WT_ATCTCTAAGGTGGCTA-1	WT	P14_C4	P14	0	2	0	0	0	20	1	0	0	0	7	10	0	0	0
	WT_ATCTCTAAGTACAGCG-1	WT	P14_C2	P14	0	2	0	0	2	0	0	0	0	0	2	1	0	0	0
	WT_ATCTCTAAGTTGCTCA-1	WT	P14_C2	P14	0	1	4	5	0	0	1	0	0	0	9	20	0	0	0
	WT_ATCTCTACAAATCCCA-1	WT	P14_C4	P14	0	6	1	1	0	11	1	0	0	0	8	18	3	0	0
	WT_ATCTCTACATGAAGCG-1	WT	P14_C4	P14	0	8	1	1	0	3	1	2	0	0	8	5	0	0	0
	WT_ATCTCTAGTACCCGAC-1	WT	SM_C3	SM	3	0	0	2	0	13	4	0	0	0	0	7	0	0	0
	WT_ATCTCTATCACCTCTG-1	WT	P14_C2	P14	0	2	0	4	0	0	3	0	0	0	6	6	0	0	0
	WT_ATCTTCAAGGCTGGAT-1	WT	P14_C3	P14	0	11	0	0	2	75	4	0	0	2	121	28	0	2	0
	WT_ATCTTCACAAATTGCC-1	WT	SM_C4	SM	6	0	0	0	0	17	2	0	0	0	32	8	0	0	0
	WT_ATCTTCACACTTCTCG-1	WT	P14_C4	P14	0	5	0	1	0	16	6	2	0	0	1	33	2	0	0
	WT_ATCTTCATCCGTGCGA-1	WT	SM_C1	SM	2	0	0	0	0	17	2	1	0	0	1	3	0	0	0
	WT_ATCTTCATCTTGTGCC-1	WT	P14_C1	P14	0	3	0	0	0	25	3	0	0	1	6	14	1	0	0
	WT_ATGAAAGCAGGTCCCA-1	WT	P14_C4	P14	0	21	0	0	1	23	5	1	0	0	37	38	0	0	3
	WT_ATGAAAGCATGAATCC-1	WT	P14_C4	P14	0	7	0	0	1	1	1	4	0	0	18	30	0	0	0
	WT_ATGAAAGGTATTCCGA-1	WT	SM_C1	SM	0	0	0	2	3	4	2	0	0	0	0	2	0	0	0
	WT_ATGAAAGGTTCCGGTG-1	WT	P14_C1	P14	0	8	0	1	0	0	0	0	0	1	21	12	0	0	0
	WT_ATGAAAGTCCGCTAGG-1	WT	SM_C3	SM	0	0	0	0	0	22	3	0	0	0	5	5	0	0	0
	WT_ATGAAAGTCGGCATAT-1	WT	P14_C3	P14	0	5	0	0	0	65	2	1	0	4	146	43	0	0	0
	WT_ATGAAAGTCGGCGATC-1	WT	P14_C1	P14	3	0	0	0	0	5	0	0	35	0	2	9	3	0	0
	WT_ATGAAAGTCGGTCATA-1	WT	P14_C2	P14	0	3	0	1	2	17	2	0	1	1	21	18	0	1	0
	WT_ATGACCACAAAGTATG-1	WT	SM_C1	SM	4	0	0	1	1	15	0	0	0	0	0	12	0	0	0
	WT_ATGACCACAGTAGTGG-1	WT	SM&P14_C1	SM	2	0	0	1	0	28	0	0	0	0	0	0	0	0	1
	WT_ATGACCACATTGACAC-1	WT	SM&P14_C1	P14	0	6	0	0	0	2	2	0	0	0	6	5	0	0	0
	WT_ATGACCAGTCCACTTC-1	WT	P14_C4	P14	0	14	0	0	1	46	1	0	0	3	42	40	0	2	0
	WT_ATGACCAGTTACCCAA-1	WT	P14_C2	P14	0	6	0	0	0	3	5	1	0	0	0	12	0	0	0
	WT_ATGACCATCGGCTATA-1	WT	P14_C4	P14	0	13	0	0	0	14	0	0	4	4	41	16	1	0	0
	WT_ATGACCATCTATCACT-1	WT	P14_C1	P14	0	21	0	0	1	9	1	2	4	0	37	21	0	1	1
	WT_ATGAGGGCATGCCGGT-1	WT	SM_C4	SM	0	0	0	0	2	26	2	0	0	0	1	13	0	0	0
	WT_ATGAGGGTCATCGACA-1	WT	P14_C4	P14	0	5	0	0	1	17	4	1	0	0	21	23	1	0	1
	WT_ATGAGGGTCTGAGATC-1	WT	SM_C4	SM	1	0	0	2	0	9	13	2	0	0	4	10	0	0	0
	WT_ATGAGTCCATCCTAAG-1	WT	SM_C1	SM	0	0	0	0	2	1	1	0	1	1	0	4	0	0	0
	WT_ATGAGTCCATCTTAGG-1	WT	SM&P14_C1	P14	0	2	0	0	0	3	5	0	0	0	11	14	0	0	0
	WT_ATGAGTCTCTTTCTAG-1	WT	P14_C2	P14	0	4	1	1	2	0	2	0	1	0	1	5	0	0	1
	WT_ATGATCGAGGTCGTAG-1	WT	P14_C1	P14	0	2	0	1	1	8	1	0	0	0	2	13	1	0	0
	WT_ATGATCGCAGTAGTTC-1	WT	P14_C4	P14	0	1	0	0	0	10	3	0	0	0	6	12	0	0	0
	WT_ATGATCGGTACGTGAG-1	WT	P14_C2	P14	0	6	1	2	0	3	1	0	0	1	14	8	0	0	0
	WT_ATGATCGTCTCTATGT-1	WT	SM_C1	SM	1	0	0	0	1	2	0	0	0	0	2	2	0	0	0
	WT_ATGCATGAGTTCATGC-1	WT	SM_C3	SM	1	3	0	2	1	11	5	0	1	0	4	18	0	0	0
	WT_ATGCATGGTACCAATC-1	WT	P14_C4	P14	0	6	0	1	1	32	1	0	0	0	36	29	0	0	0
	WT_ATGCATGTCATCACTT-1	WT	P14_C2	P14	0	5	0	1	0	0	2	0	0	2	11	8	1	0	0
	WT_ATGCATGTCTGCCTCA-1	WT	P14_C1	P14	0	2	0	0	0	1	0	0	28	0	3	7	1	0	0
	WT_ATGCCTCAGGCGAACT-1	WT	SM_C3	SM	1	0	0	2	0	4	0	0	0	0	0	0	0	0	0
	WT_ATGCCTCCACGGCCAT-1	WT	P14_C2	P14	0	1	0	0	0	1	8	0	0	0	0	9	0	0	0
	WT_ATGCCTCCATTCCTCG-1	WT	SM_C1	SM	0	0	0	0	0	1	0	0	0	1	1	3	3	0	0
	WT_ATGCCTCGTCCAATCA-1	WT	P14_C2	P14	0	4	0	1	1	6	0	1	1	1	1	12	1	1	0
	WT_ATGCCTCTCCTCAGAA-1	WT	P14_C4	P14	0	3	0	1	1	4	4	0	0	1	10	19	0	0	0
	WT_ATGCGATAGCTCTATG-1	WT	SM_C3	SM	0	1	0	0	0	2	1	1	0	0	1	1	0	0	0
	WT_ATGCGATCAAGGTTGG-1	WT	P14_C2	P14	0	12	0	1	2	15	2	1	0	1	27	18	0	0	0
	WT_ATGCGATCACTGTGAT-1	WT	SM_C1	SM	1	0	0	0	0	1	2	0	0	0	2	0	0	0	0
	WT_ATGCGATGTAGGCAGT-1	WT	P14_C2	P14	0	5	0	0	0	0	1	0	0	0	0	2	0	0	0
	WT_ATGCGATGTTGAGGAC-1	WT	SM_C1	SM	1	0	0	4	1	8	3	0	0	0	1	4	0	0	0
	WT_ATGCGATTCGCCACTT-1	WT	P14_C1	P14	0	4	0	0	0	23	9	0	0	1	11	19	0	0	1
	WT_ATGGAGGTCAATCTCT-1	WT	P14_C4	P14	0	4	0	1	4	8	3	0	0	0	22	11	0	0	0
	WT_ATGGAGGTCCGATGTA-1	WT	P14_C2	P14	0	3	3	1	1	9	0	1	0	1	16	4	3	0	0
	WT_ATGGATCAGCGGACAT-1	WT	P14_C1	P14	0	10	0	0	0	0	2	0	0	3	49	18	0	0	0
	WT_ATGGATCAGTATGCAA-1	WT	SM_C4	SM	3	0	0	2	0	16	0	0	0	0	1	8	0	0	0
	WT_ATGGATCGTCGAGCTC-1	WT	P14_C4	P14	0	4	0	0	0	9	2	0	0	0	72	14	0	1	0
	WT_ATGGATCGTTCTCGTC-1	WT	P14_C1	P14	0	3	0	0	2	18	2	1	2	2	25	16	3	0	0
	WT_ATGGATCTCGGACTTA-1	WT	P14_C4	P14	0	2	0	0	1	49	5	1	0	1	149	34	0	0	1
	WT_ATGGGAGAGGTTGACG-1	WT	P14_C4	P14	0	19	0	0	0	43	3	0	0	0	271	61	0	1	1
	WT_ATGGGAGCACAGAGCA-1	WT	SM_C3	SM	2	0	0	1	1	25	0	0	0	0	1	10	0	0	0
	WT_ATGGGAGCACTACAGT-1	WT	P14_C1	P14	0	1	0	1	1	8	0	1	0	1	13	20	2	0	0
	WT_ATGGGAGGTCACCGCA-1	WT	SM_C3	SM	0	0	0	0	0	2	0	0	0	0	1	2	0	0	0
	WT_ATGGGAGGTCTTAGTG-1	WT	SM_C1	SM	0	0	0	2	0	0	2	0	0	1	0	1	0	0	0
	WT_ATGGGAGTCACTTTGT-1	WT	P14_C1	P14	0	5	2	2	0	21	2	3	0	0	17	14	0	0	0
	WT_ATGGGAGTCCCTGGTT-1	WT	P14_C2	P14	0	2	0	3	1	1	2	0	0	0	2	12	0	0	0
	WT_ATGGGAGTCTAAGCGT-1	WT	P14_C3	P14	0	11	0	0	0	41	1	0	0	0	52	31	1	0	0
	WT_ATGGGTTAGGCACGAT-1	WT	P14_C4	P14	0	14	0	2	0	55	4	1	0	0	1	21	0	0	0
	WT_ATGGGTTAGGGAGGTG-1	WT	SM_C4	SM	0	0	0	1	0	27	3	0	0	0	3	12	0	0	1
	WT_ATGGGTTAGTGATTCC-1	WT	P14_C4	P14	0	13	0	2	0	40	4	3	0	2	34	75	4	0	0
	WT_ATGGGTTCACAGCATT-1	WT	P14_C2	P14	0	3	0	0	0	11	1	0	0	0	6	11	0	0	0
	WT_ATGGGTTCAGGGTCTC-1	WT	SM_C1	SM	2	0	0	2	1	2	1	0	0	0	0	1	0	0	1
	WT_ATGGGTTGTAATTAGG-1	WT	P14_C2	P14	0	8	0	2	0	19	4	1	0	2	0	14	0	0	0
	WT_ATGGGTTGTCCGTTTC-1	WT	P14_C4	P14	0	2	0	2	1	0	3	1	0	0	0	11	0	0	0
	WT_ATGGGTTTCGGTGAAG-1	WT	P14_C1	P14	0	3	0	2	0	1	2	0	8	4	17	15	1	0	0
	WT_ATGGGTTTCTAGATCG-1	WT	P14_C2	P14	0	4	0	2	0	4	1	0	0	1	0	14	0	0	0
	WT_ATGGTTGTCAATCGGT-1	WT	P14_C2	P14	0	4	0	0	1	38	2	0	0	0	1	4	0	0	0
	WT_ATGTCCCAGATTCGAA-1	WT	P14_C4	P14	0	12	0	1	1	0	5	0	0	1	7	10	2	0	0
	WT_ATGTCCCAGGCTTCCG-1	WT	SM_C1	SM	0	0	0	1	1	2	2	0	0	0	1	5	0	0	0
	WT_ATGTCCCGTCGAGATG-1	WT	P14_C4	P14	0	11	0	0	0	22	2	0	0	0	2	20	0	0	2
	WT_ATGTCCCGTGATAGAT-1	WT	SM_C2	SM	1	0	0	0	0	3	0	0	0	0	12	2	0	0	0
	WT_ATGTCCCTCGAGTGAG-1	WT	P14_C2	P14	0	6	0	0	0	13	0	1	0	0	11	5	0	0	0
	WT_ATGTCTTAGCACTCAT-1	WT	SM_C1	SM	4	0	0	2	0	0	3	1	0	0	0	2	0	0	0
	WT_ATGTCTTAGTTGCCTA-1	WT	P14_C1	P14	0	2	0	0	0	1	3	0	8	0	5	13	0	0	0
	WT_ATGTCTTCATGAAGCG-1	WT	P14_C4	P14	0	10	0	0	0	14	2	2	0	0	17	24	1	0	0
	WT_ATGTCTTGTGGCCCAT-1	WT	P14_C3	P14	0	2	0	3	1	25	5	0	0	0	5	23	0	0	0
	WT_ATTACCTAGATCCGAG-1	WT	P14_C4	P14	0	7	0	2	1	28	0	1	0	0	4	20	0	1	0
	WT_ATTACCTCAAATAAGC-1	WT	SM_C4	SM	2	0	0	0	1	30	4	0	0	1	2	4	0	0	0
	WT_ATTACCTCATGTTCGA-1	WT	SM_C1	SM	1	0	0	2	1	4	2	0	0	0	1	1	0	0	0
	WT_ATTACCTCATTCTCCG-1	WT	P14_C2	P14	0	8	0	4	0	4	2	0	0	2	10	19	3	0	0
	WT_ATTACCTCATTGACCA-1	WT	SM_C4	SM	2	0	0	1	0	19	0	0	0	0	2	6	0	0	0
	WT_ATTACCTTCAGACCCG-1	WT	P14_C4	P14	0	7	0	0	0	77	6	1	0	0	37	40	0	0	0
	WT_ATTACCTTCCAGCTCT-1	WT	P14_C1	P14	0	0	0	1	1	1	0	0	0	2	23	15	2	0	0
	WT_ATTACCTTCGCGTCGA-1	WT	P14_C1	P14	0	0	0	1	0	0	0	0	0	2	8	6	0	0	0
	WT_ATTACCTTCTCGTGGG-1	WT	P14_C2	P14	0	5	3	1	0	9	2	0	0	0	21	10	0	0	0
	WT_ATTACTCAGAATTGTG-1	WT	P14_C2	P14	0	3	0	2	0	1	1	0	0	0	1	14	0	0	0
	WT_ATTACTCGTACTCCCT-1	WT	P14_C2	P14	0	2	0	0	1	1	2	0	14	0	7	5	0	0	0
	WT_ATTACTCGTTCGGACC-1	WT	P14_C4	P14	0	2	0	4	0	6	2	2	0	1	2	9	0	0	1
	WT_ATTACTCTCGCACTCT-1	WT	P14_C1	P14	0	3	0	1	0	1	0	0	49	0	42	15	2	0	0
	WT_ATTACTCTCTAAGCGT-1	WT	P14_C2	P14	0	6	0	2	0	6	6	0	0	1	2	14	0	0	0
	WT_ATTATCCAGAAACACT-1	WT	P14_C4	P14	1	5	0	0	0	109	7	0	0	0	81	41	0	0	1
	WT_ATTATCCCACCAGCTG-1	WT	P14_C4	P14	0	7	0	0	0	31	0	1	21	3	2	25	0	0	0
	WT_ATTATCCGTAGCTTAC-1	WT	P14_C4	P14	0	9	0	1	5	108	9	0	0	0	14	27	0	1	0
	WT_ATTATCCGTTGCATGT-1	WT	SM_C3	SM	0	0	0	2	2	15	1	0	0	1	1	6	1	0	0
	WT_ATTATCCTCATCACAG-1	WT	P14_C3	P14	0	10	0	0	0	30	8	0	1	2	8	33	0	7	0
	WT_ATTATCCTCGCTAAAC-1	WT	P14_C1	P14	0	3	0	0	2	1	0	1	5	0	85	11	1	1	0
	WT_ATTCACTAGCAGATAT-1	WT	P14_C1	P14	0	3	0	1	0	0	3	0	0	1	23	25	0	0	0
	WT_ATTCACTAGGCAGGTT-1	WT	P14_C4	P14	0	2	0	4	1	20	3	1	0	5	13	35	0	0	0
	WT_ATTCACTAGTCAATCC-1	WT	P14_C4	P14	0	4	0	3	2	7	2	0	0	0	2	15	0	0	0
	WT_ATTCACTCAGACGGAT-1	WT	SM_C1	SM	0	0	0	1	0	5	2	0	0	0	1	2	0	0	0
	WT_ATTCACTCATACAGAA-1	WT	P14_C1	P14	0	5	0	0	0	4	2	0	0	0	6	6	2	0	0
	WT_ATTCACTGTCTCTCCA-1	WT	SM&P14_C1	P14	0	3	0	0	0	0	2	0	1	0	4	13	0	0	1
	WT_ATTCACTTCATCACAG-1	WT	P14_C1	P14	0	4	0	0	1	0	1	0	3	1	0	9	0	0	0
	WT_ATTCAGGAGGTTCCGC-1	WT	SM_C1	SM	0	0	0	5	1	3	1	0	0	0	0	0	0	0	0
	WT_ATTCAGGCAAATAGCA-1	WT	P14_C2	P14	0	4	0	0	1	4	0	0	1	0	18	9	0	0	0
	WT_ATTCAGGGTGGAGAAA-1	WT	SM_C4	SM	0	0	0	7	4	87	4	1	0	0	0	19	0	0	0
	WT_ATTCATCAGCCTCAGC-1	WT	P14_C1	P14	0	5	0	0	0	0	0	0	1	0	8	3	0	0	0
	WT_ATTCATCAGCGAAACC-1	WT	P14_C4	P14	0	18	0	2	0	10	1	1	18	1	165	38	0	0	0
	WT_ATTCATCAGCTGTCCG-1	WT	P14_C2	P14	0	0	0	0	0	0	4	0	0	0	2	6	0	0	0
	WT_ATTCATCAGGAGCTGT-1	WT	P14_C4	P14	0	7	0	0	2	57	7	0	0	2	35	41	0	0	0
	WT_ATTCATCTCATTACTC-1	WT	P14_C1	P14	0	2	0	0	0	0	1	0	0	0	0	4	0	0	0
	WT_ATTCATCTCCCGATCT-1	WT	SM_C1	SM	3	0	0	2	3	14	1	0	0	0	0	6	0	0	1
	WT_ATTCATCTCCTGCTAC-1	WT	P14_C2	P14	0	3	0	0	0	8	1	1	0	0	3	33	0	1	0
	WT_ATTCATCTCTGTCGCT-1	WT	P14_C2	P14	0	4	1	0	1	0	1	0	0	0	0	4	0	0	0
	WT_ATTCCATCAGTGTATC-1	WT	P14_C2	P14	0	2	0	1	0	1	0	0	0	0	3	2	0	0	0
	WT_ATTCCATCATCCTATT-1	WT	P14_C2	P14	0	1	1	2	0	3	1	0	0	2	2	4	0	0	0
	WT_ATTCCATCATGGCACC-1	WT	P14_C1	P14	0	3	0	0	0	0	1	0	0	1	1	5	0	0	0
	WT_ATTCCATGTAGAAACT-1	WT	P14_C4	P14	1	7	0	0	0	62	2	3	0	1	58	35	2	4	0
	WT_ATTCCATTCCCTTGGT-1	WT	SM_C1	SM	0	0	0	0	0	2	3	0	0	0	0	8	0	0	0
	WT_ATTCCATTCTGAATCG-1	WT	SM_C1	SM	1	0	0	3	0	0	1	0	0	0	0	1	0	0	0
	WT_ATTCCCGAGTGACACG-1	WT	P14_C1	P14	0	7	0	0	0	28	2	0	0	0	20	20	0	0	0
	WT_ATTCCCGCAACCCGCA-1	WT	P14_C2	P14	0	9	0	0	3	3	1	0	0	2	5	10	0	0	1
	WT_ATTCCCGCACACTTAG-1	WT	P14_C1	P14	0	2	0	0	1	2	2	0	0	0	11	7	0	0	0
	WT_ATTCCCGCATTAAGCC-1	WT	SM_C1	SM	0	0	0	3	1	2	4	0	0	0	2	7	0	0	0
	WT_ATTCCCGGTCAGGTAG-1	WT	P14_C2	P14	0	2	0	1	0	5	1	0	0	0	9	5	1	1	0
	WT_ATTCCCGGTCCAGAAG-1	WT	SM_C4	SM	2	0	0	4	3	57	2	0	0	0	6	14	0	0	0
	WT_ATTCCCGGTCTGTCAA-1	WT	P14_C1	P14	0	1	0	0	0	5	5	0	0	0	3	4	0	0	0
	WT_ATTCCCGGTTATCTGG-1	WT	SM_C1	SM	0	0	0	1	1	0	0	0	0	0	0	0	0	0	0
	WT_ATTCCCGTCTAGGAAA-1	WT	P14_C2	P14	0	1	0	1	0	1	1	0	0	2	11	2	0	0	0
	WT_ATTCCCGTCTGCACCT-1	WT	P14_C2	P14	0	6	0	1	1	0	6	1	26	1	0	14	0	0	0
	WT_ATTCCTAGTCATAACC-1	WT	P14_C1	P14	0	3	0	1	1	10	1	1	0	1	5	17	0	0	0
	WT_ATTCCTATCAATCGGT-1	WT	P14_C2	P14	0	2	3	2	1	1	2	0	0	0	1	7	0	0	0
	WT_ATTCCTATCAGGAAGC-1	WT	P14_C1	P14	0	1	0	0	0	7	2	0	1	0	18	11	0	0	1
	WT_ATTCGTTAGTGGTGGT-1	WT	SM_C1	SM	1	1	1	1	2	5	0	0	0	0	0	1	0	0	0
	WT_ATTCGTTCACGCACCA-1	WT	SM_C3	SM	2	0	0	1	1	12	3	2	0	0	9	6	0	0	1
	WT_ATTCGTTCATCTCAAG-1	WT	SM&P14_C1	P14	0	2	0	0	1	2	1	0	0	0	11	7	0	0	1
	WT_ATTCGTTGTCGACTTA-1	WT	P14_C2	P14	0	3	0	2	0	3	0	2	3	2	1	8	0	0	0
	WT_ATTCGTTGTGTCCGGT-1	WT	P14_C2	P14	0	2	1	4	0	0	2	1	0	0	2	3	0	1	0
	WT_ATTCGTTGTTCAGTAC-1	WT	P14_C2	P14	0	10	0	2	0	3	5	2	0	1	0	23	0	0	0
	WT_ATTCGTTTCAAACGAA-1	WT	SM&P14_C1	SM	1	0	0	0	5	6	3	0	0	0	3	6	0	0	0
	WT_ATTCGTTTCATTGCTT-1	WT	SM_C4	SM	2	0	0	0	0	16	7	1	0	0	3	7	0	0	0
	WT_ATTCGTTTCTATGCCC-1	WT	P14_C1	P14	0	3	0	0	1	1	0	0	2	0	12	5	0	0	0
	WT_ATTCTACCAGCCCACA-1	WT	P14_C1	P14	1	2	0	1	0	1	3	0	3	0	11	8	3	0	0
	WT_ATTCTACTCGTGCTCT-1	WT	P14_C4	P14	0	13	0	0	1	38	1	2	0	2	103	22	2	0	1
	WT_ATTCTACTCTTACCAT-1	WT	P14_C1	P14	0	4	0	0	1	0	1	0	8	0	10	8	0	0	0
	WT_ATTCTTGAGAGGACTC-1	WT	P14_C1	P14	0	2	0	1	0	15	1	0	7	0	11	24	0	0	0
	WT_ATTCTTGCATACTTTC-1	WT	P14_C4	P14	0	6	0	0	1	36	3	0	0	0	34	18	0	0	0
	WT_ATTCTTGGTCGTGTTA-1	WT	P14_C2	P14	0	12	0	0	0	18	1	0	3	1	44	18	0	0	0
	WT_ATTCTTGGTGCAATAA-1	WT	P14_C1	P14	0	2	0	0	1	0	0	0	84	2	10	12	0	0	0
	WT_ATTCTTGGTTGCCGCA-1	WT	SM&P14_C1	P14	0	6	0	1	0	0	0	0	0	0	14	7	0	0	2
	WT_ATTCTTGTCGGAAACG-1	WT	P14_C4	P14	0	6	0	0	0	41	0	0	0	0	121	16	0	1	0
	WT_ATTCTTGTCTAGGCCG-1	WT	P14_C1	P14	0	4	0	0	0	15	0	1	0	1	3	27	0	0	0
	WT_ATTGGGTCACGTACTA-1	WT	SM_C3	SM	1	0	0	0	0	11	2	0	0	0	11	9	0	0	0
	WT_ATTGGGTGTACAGTAA-1	WT	P14_C4	P14	0	13	0	0	0	1	4	0	0	0	33	12	1	0	0
	WT_ATTGGGTGTGCATTTG-1	WT	SM_C1	SM	1	0	0	1	0	6	1	0	0	0	0	5	0	0	0
	WT_ATTGGGTGTGTTCATG-1	WT	SM_C2	SM	0	0	0	0	0	5	1	0	0	0	0	3	0	0	0
	WT_ATTGGGTGTTAGCTAC-1	WT	SM_C3	SM	1	0	0	0	0	4	1	0	0	1	0	2	0	0	0
	WT_ATTGGGTTCAAAGCCT-1	WT	P14_C2	P14	0	10	0	1	0	1	1	0	0	0	3	20	0	0	0
	WT_ATTGGGTTCATTGCCC-1	WT	P14_C4	P14	0	20	0	0	0	9	3	2	0	0	36	42	3	0	3
	WT_ATTGTTCAGCGACTAG-1	WT	P14_C4	P14	0	8	0	0	0	7	11	0	0	0	17	29	0	0	0
	WT_ATTGTTCCAACTCCCT-1	WT	P14_C1	P14	0	4	0	0	0	7	0	0	6	1	41	9	1	0	0
	WT_ATTGTTCCAAGCTGTT-1	WT	P14_C1	P14	0	0	0	0	0	12	0	3	24	1	22	18	1	0	0
	WT_ATTGTTCCAGCACGAA-1	WT	SM_C3	SM	1	0	0	0	2	13	5	2	0	0	0	11	0	0	0
	WT_ATTGTTCGTATGACAA-1	WT	P14_C3	P14	0	7	0	0	1	15	1	0	0	2	18	27	1	2	1
	WT_ATTGTTCGTCTAGGCC-1	WT	SM_C4	SM	2	0	0	1	0	38	1	0	0	1	6	9	0	0	0
	WT_ATTGTTCGTTGTACGT-1	WT	P14_C2	P14	0	6	0	0	0	1	1	1	0	0	8	28	0	0	1
	WT_ATTGTTCGTTGTCATG-1	WT	SM_C1	SM	1	0	0	0	0	0	0	1	0	0	0	5	0	0	0
	WT_ATTGTTCTCACTTGGA-1	WT	P14_C2	P14	0	4	0	0	0	1	2	0	0	1	6	3	0	0	1
	WT_ATTTACCAGCTATCTG-1	WT	SM_C1	SM	0	0	0	1	1	0	3	1	0	0	18	4	0	0	0
	WT_ATTTACCAGTCTTCGA-1	WT	P14_C4	P14	0	3	0	0	0	87	0	1	0	0	31	24	0	0	0
	WT_ATTTACCAGTTAGAAC-1	WT	P14_C1	P14	0	6	0	0	2	19	2	1	0	0	31	17	0	0	0
	WT_ATTTACCCACGCCAGT-1	WT	P14_C2	P14	0	8	0	6	3	0	3	0	1	0	1	6	0	0	0
	WT_ATTTACCGTAGCTTGT-1	WT	SM_C1	SM	0	0	0	0	0	5	0	0	0	0	2	1	0	0	0
	WT_ATTTACCTCAGTCATG-1	WT	P14_C1	P14	0	3	0	3	0	6	2	0	6	0	26	7	1	0	0
	WT_ATTTCACAGAGATGCC-1	WT	P14_C2	P14	0	2	0	0	0	2	1	1	0	0	3	6	0	0	0
	WT_ATTTCACAGATTCGCT-1	WT	P14_C2	P14	0	4	0	2	0	8	1	0	0	0	1	18	0	0	0
	WT_ATTTCACAGCCAGTAG-1	WT	P14_C1	P14	0	3	0	0	0	5	0	0	8	4	2	2	0	0	0
	WT_ATTTCACCACATCCCT-1	WT	P14_C4	P14	0	4	0	0	0	46	1	0	0	2	25	19	0	0	0
	WT_ATTTCACCACTCTGCT-1	WT	P14_C4	P14	0	4	0	0	0	8	2	0	0	1	2	6	0	0	0
	WT_ATTTCACGTCACTTCC-1	WT	P14_C4	P14	0	9	0	1	0	14	2	0	0	0	11	18	0	1	0
	WT_ATTTCACGTGAGTTTC-1	WT	P14_C2	P14	0	2	0	0	0	2	0	0	0	0	16	12	0	0	1
	WT_ATTTCACGTTCAAGGG-1	WT	P14_C4	P14	0	11	0	0	1	99	5	0	0	0	117	47	0	2	0
	WT_ATTTCACTCCACAGGC-1	WT	P14_C2	P14	0	3	0	1	0	1	1	0	0	0	1	12	0	0	1
	WT_ATTTCTGAGGGAGGGT-1	WT	P14_C4	P14	0	6	0	0	0	20	0	0	0	2	67	43	1	0	1
	WT_ATTTCTGAGTCATTGC-1	WT	SM_C1	SM	0	0	0	0	2	17	0	0	0	0	3	2	0	0	0
	WT_ATTTCTGGTGAGATAT-1	WT	SM_C2	SM	0	0	0	0	0	19	2	1	0	0	1	9	0	0	1
	WT_ATTTCTGGTGATACAA-1	WT	P14_C4	P14	0	6	0	1	0	17	0	1	0	1	10	16	0	0	0
	WT_CAAAGAAAGACAACAT-1	WT	P14_C4	P14	0	4	0	0	3	6	3	0	0	0	1	27	0	0	0
	WT_CAAAGAAAGGCGATAC-1	WT	P14_C2	P14	0	6	0	1	0	1	1	0	1	0	2	12	0	0	1
	WT_CAAAGAAAGTGTAGTA-1	WT	P14_C2	P14	0	1	0	1	1	0	1	0	0	0	12	1	0	0	0
	WT_CAAAGAACAGTCGTTA-1	WT	P14_C4	P14	0	5	0	2	3	19	1	0	0	0	37	30	0	0	0
	WT_CAAAGAAGTAGGCAAC-1	WT	P14_C1	P14	0	3	0	3	1	6	2	0	2	0	3	9	0	0	0
	WT_CAAAGAAGTGATACAA-1	WT	SM&P14_C1	P14	0	5	0	0	0	6	1	0	0	0	41	17	0	0	0
	WT_CAAAGAATCAAGGTGG-1	WT	P14_C1	P14	0	6	0	1	3	1	0	0	3	0	30	9	0	0	0
	WT_CAAAGAATCTAACGCA-1	WT	P14_C3	P14	1	6	0	4	0	38	6	1	0	0	72	7	0	0	0
	WT_CAAAGAATCTCTTCAA-1	WT	P14_C3	P14	0	17	0	0	1	33	1	0	0	1	67	36	0	0	0
	WT_CAACAACAGAGAAGGT-1	WT	SM_C1	SM	1	0	0	2	0	16	0	0	0	0	6	7	0	0	0
	WT_CAACAACAGAGGTCAC-1	WT	P14_C3	P14	0	5	0	0	2	32	3	0	0	2	6	33	1	0	0
	WT_CAACAACAGTAGGATT-1	WT	P14_C3	P14	0	6	0	0	1	30	0	0	0	3	63	35	0	0	0
	WT_CAACAACAGTTCAACC-1	WT	SM_C1	SM	2	0	0	0	1	10	0	0	0	0	3	4	0	0	0
	WT_CAACAACCACGCTGAC-1	WT	SM_C1	SM	3	0	1	4	1	19	5	1	0	0	0	4	0	0	1
	WT_CAACAACCACGGGCTT-1	WT	P14_C2	P14	0	5	0	2	0	12	1	0	0	1	3	16	0	0	0
	WT_CAACAACTCACGGGAA-1	WT	P14_C4	P14	0	11	0	0	0	65	5	0	0	0	9	36	0	3	0
	WT_CAACAGTAGACAAGCC-1	WT	P14_C1	P14	0	0	0	0	0	3	2	1	2	1	24	14	0	0	0
	WT_CAACAGTAGCAAGCCA-1	WT	SM_C3	SM	2	0	0	1	0	7	2	0	0	0	0	1	0	0	0
	WT_CAACAGTAGGAAGTCC-1	WT	P14_C4	P14	0	12	0	3	1	2	0	0	0	0	29	35	0	0	0
	WT_CAACAGTAGGATGTTA-1	WT	P14_C1	P14	0	1	0	0	0	0	2	0	58	0	55	9	0	0	0
	WT_CAACAGTCAGCAGGAT-1	WT	P14_C1	P14	0	4	0	1	1	0	0	1	21	1	17	21	0	0	0
	WT_CAACAGTCATGATGCT-1	WT	P14_C4	P14	0	7	0	0	0	21	6	0	0	0	4	18	0	0	0
	WT_CAACAGTGTCCCGTGA-1	WT	SM_C4	SM	2	0	0	3	0	14	3	0	0	0	1	9	0	0	0
	WT_CAACAGTGTGATATAG-1	WT	SM_C1	SM	0	0	0	3	0	3	2	0	0	0	1	5	0	0	0
	WT_CAACCAACACGGTGAA-1	WT	SM_C4	SM	3	0	0	0	1	13	3	0	0	0	6	2	0	0	0
	WT_CAACCAAGTCTTGTCC-1	WT	SM_C1	SM	2	0	0	2	1	0	5	0	0	0	0	2	0	0	0
	WT_CAACCAAGTGAGTAGC-1	WT	P14_C4	P14	0	20	0	1	0	1	1	0	0	0	82	16	0	1	0
	WT_CAACCAAGTGGTTTAC-1	WT	P14_C2	P14	0	2	0	0	0	9	5	0	0	0	12	14	0	0	0
	WT_CAACCAAGTGTAGGAC-1	WT	P14_C4	P14	0	10	0	5	3	6	2	2	0	0	5	23	0	0	0
	WT_CAACCAATCACCCTCA-1	WT	P14_C4	P14	0	14	3	2	1	10	2	0	0	0	8	36	0	0	1
	WT_CAACCTCAGAGCTGCA-1	WT	P14_C2	P14	0	5	0	2	0	25	1	0	0	0	0	18	0	0	0
	WT_CAACCTCAGCGCCCAT-1	WT	P14_C4	P14	0	15	0	0	0	88	6	1	0	8	236	56	0	2	2
	WT_CAACCTCCAGATTCGT-1	WT	P14_C1	P14	0	1	0	0	0	16	0	1	0	0	6	11	0	0	0
	WT_CAACCTCCAGGTCAAG-1	WT	P14_C4	P14	0	4	0	0	1	50	0	0	1	0	56	22	0	0	0
	WT_CAACCTCCATAGCTGT-1	WT	P14_C2	P14	0	3	0	1	1	2	0	1	0	1	0	10	0	0	0
	WT_CAACCTCTCACCTCTG-1	WT	SM_C1	SM	2	0	0	1	0	6	6	0	0	0	1	0	0	0	0
	WT_CAACCTCTCGGAGTGA-1	WT	P14_C4	P14	0	13	0	1	3	49	0	1	10	2	49	40	2	0	1
	WT_CAACGATAGGGATCTG-1	WT	SM_C1	SM	0	0	0	1	0	12	0	0	0	0	3	9	0	0	0
	WT_CAACGATAGTATGCAA-1	WT	SM_C1	SM	2	0	0	0	0	11	8	0	0	0	0	5	0	0	0
	WT_CAACGATCACGCACCA-1	WT	SM_C3	SM	1	0	0	1	1	4	0	0	0	0	4	5	0	0	0
	WT_CAACGATCATCCCACT-1	WT	SM_C1	SM	1	1	0	0	0	0	2	2	0	0	0	0	0	0	0
	WT_CAACGATGTGAGAACC-1	WT	P14_C1	P14	0	1	0	0	1	1	0	0	14	0	5	11	4	0	1
	WT_CAACGGCCAGATTCGT-1	WT	P14_C2	P14	0	2	0	0	0	12	1	0	0	0	0	6	0	0	0
	WT_CAACGGCGTTCATCGA-1	WT	SM_C2	SM	4	0	0	0	1	62	1	0	0	0	1	13	0	0	1
	WT_CAAGACTAGAAGTCAT-1	WT	P14_C2	P14	0	10	0	0	1	2	6	0	0	0	2	11	0	0	0
	WT_CAAGACTAGCTCTGTA-1	WT	P14_C2	P14	0	3	0	1	0	3	4	1	0	0	1	4	0	0	0
	WT_CAAGACTCACCTCAGG-1	WT	P14_C4	P14	0	15	0	1	1	43	2	0	2	0	10	13	0	0	2
	WT_CAAGACTCATGACACT-1	WT	P14_C4	P14	0	11	0	0	3	25	1	0	0	0	4	34	0	1	0
	WT_CAAGACTGTAAGATCA-1	WT	P14_C1	P14	0	3	0	0	1	7	0	1	11	0	5	10	0	0	0
	WT_CAAGACTGTGATGAAT-1	WT	SM_C1	SM	1	0	0	3	2	16	5	0	0	0	0	6	0	0	0
	WT_CAAGAGGAGGCAGTCA-1	WT	P14_C3	P14	0	7	0	1	2	65	1	0	0	1	13	27	0	0	0
	WT_CAAGAGGCAACGCATT-1	WT	SM_C1	SM	0	0	0	1	1	3	2	0	0	0	0	2	0	0	0
	WT_CAAGAGGCACTCAGAT-1	WT	P14_C2	P14	0	6	0	0	0	2	0	0	0	0	15	14	0	0	0
	WT_CAAGAGGGTATGCGTT-1	WT	P14_C3	P14	0	7	0	0	1	35	6	1	27	1	20	19	1	1	0
	WT_CAAGAGGTCTTAGGAC-1	WT	P14_C3	P14	0	10	0	1	2	53	2	1	0	0	0	26	0	0	0
	WT_CAAGCTAAGGGCAGAG-1	WT	SM_C3	SM	1	0	0	1	1	9	0	0	0	0	0	4	0	0	0
	WT_CAAGCTACATCCTTCG-1	WT	P14_C2	P14	0	1	1	0	0	0	2	0	0	0	15	9	0	0	1
	WT_CAAGCTAGTGGCTTAT-1	WT	P14_C1	P14	0	8	0	0	1	42	6	0	0	0	24	14	1	0	0
	WT_CAAGCTATCCGCGGAT-1	WT	P14_C4	P14	0	3	0	0	1	64	6	0	100	2	15	26	0	0	0
	WT_CAAGCTATCCTTCTTC-1	WT	SM_C1	SM	2	1	0	0	1	0	3	2	0	0	0	17	0	0	0
	WT_CAAGGGACACAGTCGC-1	WT	P14_C4	P14	0	12	0	0	1	10	4	0	0	0	18	31	0	2	1
	WT_CAAGGGATCAACGAGG-1	WT	P14_C4	P14	0	12	0	3	0	19	0	0	0	0	66	54	0	2	0
	WT_CAAGGGATCTGCGGCA-1	WT	P14_C4	P14	0	9	0	0	1	58	1	1	0	1	38	38	0	0	1
	WT_CAATACGAGATTAGCA-1	WT	P14_C4	P14	0	5	0	0	2	3	5	0	1	1	21	15	0	0	1
	WT_CAATACGAGGACGCAT-1	WT	P14_C4	P14	0	18	0	0	0	16	4	2	0	0	4	44	0	0	0
	WT_CAATACGTCTGACCCT-1	WT	P14_C3	P14	0	9	0	2	0	114	6	0	0	0	55	35	0	6	1
	WT_CAATCGAAGACCTCAT-1	WT	P14_C2	P14	0	2	0	0	0	13	1	1	0	0	2	15	0	0	0
	WT_CAATCGAGTAGTCCTA-1	WT	SM_C1	SM	1	0	0	5	2	0	4	1	0	0	0	0	0	0	0
	WT_CAATCGAGTGCATGAG-1	WT	P14_C2	P14	0	1	1	0	1	1	2	0	0	0	1	14	0	0	0
	WT_CAATCGATCACTGTTT-1	WT	SM_C1	SM	0	0	0	2	0	7	1	0	0	0	0	4	0	0	0
	WT_CAATGACCAGTTACCA-1	WT	SM_C1	SM	1	0	0	1	1	17	7	1	0	0	0	4	0	0	0
	WT_CAATGACTCATGGAGG-1	WT	P14_C1	P14	0	1	0	0	0	1	3	2	6	0	21	14	1	0	0
	WT_CAATGACTCGACATAC-1	WT	P14_C1	P14	0	12	0	1	1	8	7	2	0	1	6	24	1	0	0
	WT_CAATGACTCGCCAATA-1	WT	P14_C2	P14	0	9	0	1	0	1	0	0	1	1	4	19	0	0	0
	WT_CAATGACTCGTGCTCT-1	WT	P14_C2	P14	0	8	0	1	1	16	3	1	0	0	0	18	0	1	0
	WT_CAATGACTCTATCGGA-1	WT	SM&P14_C1	P14	0	1	1	0	0	0	3	0	1	0	4	9	0	0	0
	WT_CAATGACTCTGGTTGA-1	WT	P14_C1	P14	0	4	0	0	0	2	0	0	54	2	33	17	5	0	0
	WT_CAATTTCAGCTTAGTC-1	WT	SM_C1	SM	2	0	0	2	1	4	0	0	0	0	0	0	0	0	0
	WT_CAATTTCAGTATTCCG-1	WT	P14_C2	P14	0	4	0	2	2	5	3	0	0	0	0	9	0	0	0
	WT_CAATTTCCACTTTAGG-1	WT	P14_C2	P14	0	5	0	1	2	0	2	1	0	1	8	15	0	0	0
	WT_CAATTTCGTCTCTCCA-1	WT	P14_C1	P14	0	6	0	0	1	58	2	0	1	1	4	24	0	4	0
	WT_CAATTTCGTTACAGCT-1	WT	P14_C2	P14	0	4	0	0	1	8	1	0	4	0	18	15	0	0	0
	WT_CAATTTCTCATCGCTC-1	WT	SM_C2	SM	2	0	0	1	1	1	5	0	0	1	2	15	0	0	0
	WT_CAATTTCTCGCTGCGA-1	WT	SM_C1	SM	2	0	0	0	1	0	0	0	0	0	2	1	0	0	0
	WT_CAATTTCTCGTTAGTG-1	WT	P14_C4	P14	0	9	0	0	0	0	0	0	0	0	1	10	0	0	0
	WT_CAATTTCTCTAATTCC-1	WT	SM_C3	SM	0	0	0	2	2	7	1	0	0	0	11	6	0	0	0
	WT_CACAACAAGACGGAAA-1	WT	SM_C2	SM	2	0	0	0	0	11	6	0	0	0	4	3	0	0	0
	WT_CACAACACACGGGTAA-1	WT	SM_C3	SM	1	0	0	0	3	0	4	0	0	0	0	8	0	0	0
	WT_CACAACAGTTCGAAGG-1	WT	SM_C3	SM	0	0	0	1	0	28	0	0	0	0	10	5	0	0	0
	WT_CACAACATCCTGGCTT-1	WT	SM&P14_C1	P14	0	12	0	0	1	15	3	0	0	0	37	27	0	4	0
	WT_CACACAAAGCGTCAGA-1	WT	P14_C4	P14	0	11	0	0	2	39	3	0	0	0	13	35	0	0	0
	WT_CACACAAAGCTGTTAC-1	WT	P14_C2	P14	0	1	1	1	2	7	1	0	0	0	0	9	0	0	0
	WT_CACACAAAGGTCGTAG-1	WT	P14_C4	P14	0	14	0	0	1	35	4	1	0	0	3	22	0	0	0
	WT_CACACAACACGTCATA-1	WT	P14_C4	P14	0	7	0	0	0	143	2	2	0	2	96	38	0	1	0
	WT_CACACAAGTGTGGTCC-1	WT	P14_C2	P14	0	2	2	2	2	0	6	0	0	0	0	2	0	0	0
	WT_CACACAATCGGCCCAA-1	WT	P14_C2	P14	0	2	3	2	1	1	3	2	0	0	0	15	0	0	0
	WT_CACAGATCAAGTGTCT-1	WT	SM_C3	SM	0	0	0	0	2	0	3	0	0	0	6	2	0	0	0
	WT_CACAGATGTAGTCGTT-1	WT	P14_C2	P14	0	8	0	0	0	6	3	0	0	1	11	32	1	0	0
	WT_CACAGATGTATGACAA-1	WT	SM_C3	SM	1	0	0	0	2	2	1	0	0	0	2	0	0	0	0
	WT_CACAGATGTATGAGCG-1	WT	P14_C4	P14	0	16	1	1	0	74	1	4	2	1	118	41	4	1	2
	WT_CACAGATTCATGGCCG-1	WT	P14_C4	P14	0	10	0	2	0	61	7	2	0	0	9	21	0	0	0
	WT_CACAGATTCCCAAGCG-1	WT	P14_C2	P14	0	10	0	0	0	32	1	0	0	0	0	12	0	0	0
	WT_CACAGATTCGGCATTA-1	WT	P14_C4	P14	0	19	0	3	1	28	3	0	0	1	37	33	0	0	0
	WT_CACAGATTCTCGACGG-1	WT	P14_C2	P14	0	2	0	1	0	10	1	0	0	0	0	8	1	3	0
	WT_CACAGATTCTCTATAC-1	WT	P14_C3	P14	0	2	0	1	0	5	1	0	0	1	13	7	1	0	0
	WT_CACAGGCAGCTCATAC-1	WT	P14_C1	P14	0	1	0	0	0	9	2	1	37	2	29	15	5	0	0
	WT_CACAGGCCACAAGCCC-1	WT	SM_C4	SM	3	0	0	1	0	41	3	0	0	0	23	8	0	2	0
	WT_CACAGGCCACTCTGCT-1	WT	SM_C3	SM	0	1	0	3	1	2	1	0	1	0	4	3	0	1	0
	WT_CACAGGCCAGCAAGAC-1	WT	P14_C2	P14	0	1	0	0	4	1	1	0	0	1	7	9	0	0	1
	WT_CACAGGCCATCCTAAG-1	WT	P14_C2	P14	0	3	0	2	1	7	7	0	0	0	1	17	0	0	0
	WT_CACAGGCGTCATATGC-1	WT	SM_C3	SM	3	0	0	0	1	4	3	0	0	0	1	2	0	0	0
	WT_CACAGGCGTGGCACTC-1	WT	P14_C1	P14	0	7	0	0	1	21	0	1	0	2	14	25	0	0	0
	WT_CACAGGCGTGGCCTCA-1	WT	P14_C4	P14	0	15	0	0	0	55	0	1	0	0	3	36	0	1	0
	WT_CACAGGCGTTAGTCGT-1	WT	P14_C2	P14	0	6	0	0	1	11	2	0	0	1	6	9	0	0	0
	WT_CACAGGCTCACTTGGA-1	WT	SM_C1	SM	0	0	0	0	1	0	8	0	0	0	0	2	0	0	0
	WT_CACAGGCTCAGAACCT-1	WT	P14_C4	P14	0	10	0	1	0	58	4	0	0	0	1	38	0	0	0
	WT_CACAGGCTCCCATACC-1	WT	P14_C2	P14	0	2	3	1	1	7	1	1	0	1	0	8	0	0	0
	WT_CACATGAGTCTGTTAG-1	WT	P14_C4	P14	0	3	0	1	1	70	0	0	0	0	16	27	0	0	0
	WT_CACATGATCTGGGAGA-1	WT	SM&P14_C1	P14	0	4	0	0	0	52	0	0	0	1	81	26	1	1	3
	WT_CACCAAAAGATACGAT-1	WT	P14_C2	P14	0	4	0	0	0	0	2	0	0	0	0	10	0	2	0
	WT_CACCAAACAACAAGAT-1	WT	P14_C4	P14	0	10	0	0	0	10	1	2	0	0	23	16	0	0	0
	WT_CACCAAACACGAGGTA-1	WT	P14_C4	P14	0	18	0	1	2	31	5	3	0	1	92	47	1	0	2
	WT_CACCAAACAGTCCGTG-1	WT	P14_C1	P14	0	6	0	0	0	0	0	0	1	0	26	8	0	0	0
	WT_CACCAAACATACGCAT-1	WT	P14_C2	P14	0	10	0	0	0	6	0	0	0	1	0	16	1	0	0
	WT_CACCAAACATTCATCT-1	WT	SM_C4	SM	3	0	0	2	2	20	3	0	0	0	5	9	2	0	0
	WT_CACCAAAGTTGCTTGA-1	WT	P14_C3	P14	0	9	0	1	1	69	3	0	0	1	10	30	0	2	0
	WT_CACCAAATCGGATACT-1	WT	SM&P14_C1	SM	0	0	0	0	3	1	2	0	0	0	0	1	0	0	0
	WT_CACCGTTAGACCATAA-1	WT	P14_C1	P14	0	6	0	1	0	8	1	0	0	0	4	17	1	0	0
	WT_CACCGTTAGATACATG-1	WT	P14_C2	P14	0	2	0	1	0	20	1	1	0	0	0	13	0	0	1
	WT_CACCGTTAGATTGCGG-1	WT	SM_C4	SM	3	0	0	0	1	41	2	0	0	0	2	12	0	0	0
	WT_CACCGTTAGCGTGCCT-1	WT	SM_C1	SM	2	0	0	3	1	8	0	0	0	0	0	5	0	0	1
	WT_CACCGTTAGCTACTAC-1	WT	P14_C4	P14	0	33	0	1	0	57	4	1	6	0	47	36	0	3	1
	WT_CACCGTTAGGTGCTTT-1	WT	P14_C1	P14	0	5	0	1	0	5	2	1	0	1	9	6	0	0	0
	WT_CACCGTTAGTCAGCCC-1	WT	SM_C3	SM	2	0	0	0	1	2	2	0	0	0	7	9	0	0	0
	WT_CACCGTTAGTTGTCGT-1	WT	P14_C4	P14	0	9	0	0	0	18	2	0	0	0	42	10	0	1	0
	WT_CACCGTTTCAGCTCTC-1	WT	P14_C3	P14	0	6	0	0	1	56	4	3	0	1	16	30	0	3	2
	WT_CACCGTTTCTCGCTTG-1	WT	P14_C4	P14	0	10	1	0	2	0	2	0	0	0	28	20	0	0	0
	WT_CACGAATAGCCATTGT-1	WT	P14_C4	P14	0	10	0	0	1	20	0	1	0	5	91	45	3	4	1
	WT_CACGAATAGGCTCACC-1	WT	P14_C4	P14	0	2	1	4	0	8	5	0	0	0	11	11	1	0	0
	WT_CACGAATGTGTCATTG-1	WT	P14_C4	P14	0	7	0	1	0	69	3	2	1	0	0	40	0	2	0
	WT_CACGAATGTGTCCACG-1	WT	SM_C1	SM	1	0	0	2	0	0	0	0	0	0	0	0	0	0	0
	WT_CACGAATTCGATTGAC-1	WT	P14_C2	P14	0	7	0	0	0	4	1	0	0	0	7	8	0	0	0
	WT_CACGAATTCGCTCCTA-1	WT	P14_C2	P14	0	0	1	1	1	5	0	1	0	1	0	8	0	0	0
	WT_CACGAATTCTAAGGAA-1	WT	SM_C3	SM	0	0	0	0	1	1	1	0	0	0	20	14	0	0	0
	WT_CACGGGTAGCCTGTCG-1	WT	P14_C2	P14	0	7	0	1	0	1	3	0	0	0	8	9	0	0	0
	WT_CACGGGTAGGCATGGT-1	WT	P14_C2	P14	0	3	0	0	1	0	1	0	0	0	8	9	0	0	0
	WT_CACGGGTCATCCGATA-1	WT	SM_C4	SM	0	0	0	0	2	26	2	2	0	0	4	10	0	0	0
	WT_CACGGGTTCCTTATCA-1	WT	P14_C4	P14	0	31	0	0	2	31	8	1	0	4	63	79	0	3	1
	WT_CACGGGTTCTAACGGT-1	WT	P14_C2	P14	0	3	0	0	0	32	4	1	0	0	0	21	0	5	0
	WT_CACGTGGAGACAGCGT-1	WT	P14_C2	P14	0	6	1	1	1	0	7	1	0	2	0	13	0	0	0
	WT_CACGTGGAGGCCATAG-1	WT	SM_C1	SM	2	1	0	0	0	10	14	0	0	0	2	1	0	0	0
	WT_CACGTGGGTTGTGGCC-1	WT	SM_C1	SM	1	0	0	0	0	2	2	0	0	0	1	3	0	0	1
	WT_CACGTGGTCATGCTAG-1	WT	P14_C2	P14	0	5	0	1	0	1	3	0	0	0	4	10	0	0	1
	WT_CACGTGGTCGGTTGTA-1	WT	P14_C2	P14	0	11	0	0	0	21	1	0	0	0	35	18	0	0	1
	WT_CACGTTCCAACCTAAC-1	WT	P14_C1	P14	0	18	0	0	0	6	3	1	0	1	17	20	0	1	0
	WT_CACGTTCCAAGACTGG-1	WT	SM_C3	SM	3	1	0	1	0	0	2	0	0	0	9	6	0	0	0
	WT_CACGTTCCACACACTA-1	WT	P14_C4	P14	0	8	0	0	1	17	5	1	0	0	17	28	0	1	0
	WT_CACGTTCCACTGTTCC-1	WT	P14_C3	P14	0	21	0	0	0	31	3	0	0	0	81	33	0	1	0
	WT_CACGTTCCACTTCCTG-1	WT	SM_C3	SM	0	0	0	0	2	0	2	0	29	1	6	8	0	0	0
	WT_CACGTTCGTCCATACA-1	WT	SM&P14_C1	P14	0	7	1	4	0	0	5	1	0	0	2	15	0	0	0
	WT_CACGTTCGTCGGTACC-1	WT	P14_C1	P14	0	12	0	0	0	24	0	0	9	0	7	20	1	0	0
	WT_CACGTTCTCCATCAGA-1	WT	P14_C1	P14	0	2	0	0	0	3	10	0	7	0	25	17	0	0	0
	WT_CACGTTCTCGCCGTGA-1	WT	P14_C3	P14	0	11	1	1	1	22	7	0	0	3	11	37	0	0	1
	WT_CACTAAGAGGACAACC-1	WT	P14_C4	P14	0	7	0	1	1	8	2	2	0	0	6	17	2	0	1
	WT_CACTAAGAGTCATGGG-1	WT	P14_C1	P14	0	5	0	1	0	4	0	1	0	1	15	10	2	0	0
	WT_CACTAAGCAAGTAGTA-1	WT	P14_C2	P14	0	3	0	0	0	29	16	0	0	0	0	12	0	0	1
	WT_CACTAAGGTTGCGGAA-1	WT	P14_C1	P14	0	4	0	0	0	1	0	0	0	0	26	16	1	0	0
	WT_CACTGAAAGCGATTCT-1	WT	P14_C4	P14	0	9	0	0	3	13	2	1	0	1	8	17	0	0	0
	WT_CACTGAAAGTGAGTTA-1	WT	P14_C1	P14	0	0	0	0	0	0	2	0	7	1	0	8	0	0	0
	WT_CACTGAACAAGACAAT-1	WT	SM_C3	SM	2	0	0	2	2	10	5	0	0	0	2	9	0	0	0
	WT_CACTGAACATCCTAAG-1	WT	SM_C1	SM	0	0	0	0	0	1	0	0	0	0	0	1	0	0	0
	WT_CACTGAAGTAGGACCA-1	WT	P14_C1	P14	0	4	0	1	0	25	2	0	0	1	29	9	1	0	0
	WT_CACTGAAGTCCTTTGC-1	WT	P14_C4	P14	0	8	0	0	0	9	1	1	0	0	19	17	0	0	0
	WT_CACTGAAGTGCTATTG-1	WT	P14_C4	P14	0	12	0	0	1	11	2	0	0	0	10	32	0	0	0
	WT_CACTGAATCCTACGAA-1	WT	P14_C1	P14	0	1	0	1	0	9	0	0	0	2	10	14	1	0	0
	WT_CACTGAATCGTGGCGT-1	WT	P14_C4	P14	0	7	0	0	0	22	3	0	0	2	34	33	0	0	0
	WT_CACTGGGAGAAGAGCA-1	WT	SM_C1	SM	0	0	0	0	0	11	5	0	0	0	4	3	0	0	0
	WT_CACTGGGCAGGTTCGC-1	WT	P14_C4	P14	0	12	0	0	0	19	0	2	201	2	107	38	3	1	0
	WT_CACTGGGGTAACCCGC-1	WT	P14_C4	P14	0	2	0	0	2	0	1	1	0	2	0	22	0	0	0
	WT_CACTGGGGTAATGTGA-1	WT	P14_C1	P14	0	6	0	0	1	8	2	0	0	4	26	37	0	1	0
	WT_CACTGGGGTATCAGCT-1	WT	SM_C4	SM	3	0	0	0	0	23	6	0	0	0	5	11	0	0	0
	WT_CACTGGGGTATGTCAC-1	WT	SM_C1	SM	0	0	0	0	0	1	1	0	0	0	1	2	0	0	0
	WT_CACTGGGGTCGACTGC-1	WT	P14_C2	P14	0	11	0	0	0	13	0	0	0	0	12	15	0	0	0
	WT_CACTGGGTCCGATGCG-1	WT	P14_C4	P14	0	8	0	0	0	66	2	1	0	0	2	30	0	0	0
	WT_CACTGGGTCTCAATCT-1	WT	P14_C2	P14	0	2	0	1	1	0	0	0	0	0	3	9	0	0	0
	WT_CACTGTCAGTATAGGT-1	WT	P14_C3	P14	0	1	0	0	1	30	0	1	0	0	5	13	0	1	0
	WT_CACTGTCCACCAGACC-1	WT	SM_C3	SM	0	0	0	0	0	0	0	0	0	0	2	4	0	0	0
	WT_CACTGTCCAGCTACCG-1	WT	P14_C4	P14	0	23	0	0	1	74	6	0	2	1	227	28	0	0	0
	WT_CACTGTCCATCTTTCA-1	WT	P14_C4	P14	0	6	0	1	0	28	2	0	8	0	11	24	0	0	1
	WT_CACTGTCGTGTAACGG-1	WT	P14_C4	P14	0	11	0	2	0	46	3	0	0	2	47	20	1	0	0
	WT_CACTGTCGTTGCAACT-1	WT	P14_C4	P14	0	9	0	0	3	27	5	0	0	13	168	47	0	1	1
	WT_CACTGTCTCACCTACC-1	WT	P14_C4	P14	0	8	0	1	1	10	0	0	0	0	13	24	0	0	0
	WT_CACTGTCTCAGACCCG-1	WT	SM_C1	SM	2	0	0	2	3	5	0	0	0	0	0	8	0	0	0
	WT_CACTGTCTCATCACTT-1	WT	P14_C2	P14	0	5	1	0	6	1	0	0	0	0	1	24	0	0	0
	WT_CACTTCGAGTTGCTGT-1	WT	SM_C4	SM	2	0	0	2	1	27	2	1	0	0	7	9	0	0	0
	WT_CACTTCGTCTCCGATC-1	WT	SM_C3	SM	0	1	0	0	0	19	4	2	0	0	1	7	0	0	0
	WT_CAGAGCCAGTCTAGAA-1	WT	SM_C1	SM	1	0	0	1	2	1	1	0	0	0	3	3	0	0	0
	WT_CAGAGCCCAGTCAGAG-1	WT	P14_C3	P14	0	6	0	0	0	40	2	0	0	0	5	19	6	0	0
	WT_CAGAGCCGTCGCATGC-1	WT	SM_C4	SM	1	1	0	0	0	7	1	0	0	0	0	8	0	0	2
	WT_CAGATACAGAGCTGCA-1	WT	P14_C3	P14	0	8	0	0	1	22	2	1	1	5	6	33	0	3	0
	WT_CAGATACAGGCAGTCA-1	WT	SM_C1	SM	3	0	0	2	1	2	0	0	0	0	3	3	0	0	0
	WT_CAGATACCAAACAGGC-1	WT	P14_C2	P14	0	10	0	0	1	24	0	0	0	0	1	11	1	0	0
	WT_CAGATACGTTGTGGAG-1	WT	SM_C1	SM	0	0	0	3	1	15	0	0	0	0	0	9	0	0	0
	WT_CAGATACTCAGGGATG-1	WT	P14_C2	P14	0	3	1	0	0	0	0	0	0	0	9	10	0	0	0
	WT_CAGATCACACATACGT-1	WT	P14_C4	P14	0	3	0	0	0	12	1	0	13	0	11	19	3	1	0
	WT_CAGATCAGTAGACAGC-1	WT	P14_C4	P14	0	6	0	0	0	11	0	1	1	2	3	3	14	0	0
	WT_CAGATCAGTCTCTCTG-1	WT	SM_C1	SM	0	0	0	0	1	3	2	0	0	0	0	2	0	0	0
	WT_CAGATCAGTTTCACAG-1	WT	P14_C4	P14	0	7	0	0	1	0	3	2	0	0	4	21	0	0	0
	WT_CAGATCATCAAGCTTG-1	WT	SM_C1	SM	1	0	0	2	1	0	3	0	0	0	1	11	0	0	0
	WT_CAGATTGAGATGCGAC-1	WT	P14_C4	P14	0	8	0	0	1	40	1	0	9	0	38	40	0	0	0
	WT_CAGATTGAGGGTGAGG-1	WT	P14_C2	P14	0	3	0	1	1	4	0	0	0	1	11	6	0	0	0
	WT_CAGATTGAGTAACCTC-1	WT	P14_C2	P14	0	2	0	1	0	17	1	0	0	1	4	11	0	1	0
	WT_CAGATTGCACGTACAT-1	WT	SM&P14_C1	SM	2	0	0	0	1	8	0	0	0	1	3	8	1	0	0
	WT_CAGATTGGTCTACTGA-1	WT	P14_C4	P14	0	1	0	0	0	0	2	0	0	0	8	12	0	0	0
	WT_CAGATTGGTGATGAAT-1	WT	P14_C4	P14	0	13	0	0	2	43	0	1	2	0	26	20	1	0	0
	WT_CAGATTGGTGCCTTTC-1	WT	P14_C2	P14	0	2	0	2	0	0	1	0	0	0	0	2	0	0	1
	WT_CAGATTGGTTTCGACA-1	WT	P14_C4	P14	0	5	0	9	2	33	2	0	0	0	8	22	2	1	0
	WT_CAGATTGTCGCCAGAC-1	WT	P14_C4	P14	0	12	0	1	0	24	2	0	2	0	87	15	3	0	0
	WT_CAGCAATAGAGGGTCT-1	WT	P14_C2	P14	0	9	0	2	2	0	0	1	0	0	2	5	1	0	0
	WT_CAGCAATAGCACCGTC-1	WT	P14_C2	P14	0	3	0	2	0	0	2	1	0	0	0	6	0	0	0
	WT_CAGCAATCATCAACCA-1	WT	P14_C4	P14	0	13	0	1	1	55	6	0	0	2	26	35	0	0	1
	WT_CAGCAATGTCTAGGCC-1	WT	SM_C4	SM	3	0	0	1	0	2	1	0	1	0	14	2	0	0	0
	WT_CAGCAATGTGCAGTGA-1	WT	P14_C1	P14	0	4	0	0	0	10	0	0	68	2	16	15	2	0	0
	WT_CAGCAATGTTCTTGCC-1	WT	SM_C3	SM	1	0	0	4	1	18	4	0	0	1	13	7	0	0	0
	WT_CAGCACGAGCTCAGAG-1	WT	P14_C4	P14	0	8	0	0	0	37	3	2	0	0	4	32	0	1	2
	WT_CAGCACGAGGGTGAGG-1	WT	P14_C2	P14	0	1	0	1	0	1	1	1	0	0	5	14	0	0	0
	WT_CAGCACGCAATTGCCA-1	WT	SM_C3	SM	4	0	0	0	2	2	1	1	0	0	1	4	0	0	0
	WT_CAGCACGGTCATCAGT-1	WT	P14_C2	P14	0	8	0	1	0	0	2	1	0	3	15	9	0	0	0
	WT_CAGCAGCAGCACTCGC-1	WT	SM_C3	SM	1	0	0	0	2	9	3	2	0	0	9	1	0	0	2
	WT_CAGCAGCAGCCTTTCC-1	WT	P14_C3	P14	0	7	0	0	0	15	0	3	0	5	41	13	0	0	4
	WT_CAGCAGCAGGCGAACT-1	WT	P14_C4	P14	0	12	0	0	4	116	3	1	1	3	68	47	0	1	1
	WT_CAGCAGCCAAGGTCTT-1	WT	SM_C3	SM	2	0	0	3	1	8	0	0	0	0	5	6	0	0	0
	WT_CAGCAGCCACCTGCGA-1	WT	SM_C1	SM	1	0	0	0	1	10	2	0	0	0	0	8	0	3	0
	WT_CAGCAGCGTCACGACC-1	WT	P14_C2	P14	0	5	0	3	1	36	4	0	0	0	0	24	0	0	0
	WT_CAGCAGCGTGTTGAGG-1	WT	SM_C3	SM	1	0	0	2	0	1	4	0	0	0	0	3	0	0	0
	WT_CAGCAGCTCGGACTTA-1	WT	SM_C3	SM	2	0	0	0	0	6	0	0	1	0	0	6	0	0	0
	WT_CAGCCAGCAAGAGCTG-1	WT	SM_C3	SM	1	0	0	2	1	21	7	2	0	0	1	3	0	0	0
	WT_CAGCCAGCACTACGGC-1	WT	P14_C2	P14	0	1	0	1	0	2	0	0	6	0	16	6	2	0	0
	WT_CAGCCAGGTCCTGGTG-1	WT	SM_C3	SM	1	0	0	0	0	5	3	0	0	0	9	11	0	0	0
	WT_CAGCCAGTCACTCTTA-1	WT	P14_C1	P14	0	5	0	0	1	6	4	1	50	1	13	17	0	0	2
	WT_CAGCCAGTCTTTCCAA-1	WT	P14_C2	P14	0	2	1	7	0	0	2	0	0	2	0	12	0	0	0
	WT_CAGCGTGAGGCCTTGC-1	WT	P14_C1	P14	0	5	0	0	1	12	1	0	8	1	8	22	0	0	0
	WT_CAGCGTGGTAGACACG-1	WT	P14_C2	P14	0	3	0	0	0	15	8	0	0	1	4	24	0	0	0
	WT_CAGCGTGTCCAGTTCC-1	WT	SM_C2	SM	0	0	0	1	3	3	1	1	0	0	0	3	0	0	0
	WT_CAGCGTGTCGTCAAAC-1	WT	P14_C1	P14	0	2	0	0	0	5	0	0	0	2	29	13	0	0	0
	WT_CAGGCCAAGATAGCTA-1	WT	SM_C1	SM	0	0	0	1	0	81	0	0	0	0	0	6	0	0	0
	WT_CAGGCCACACGCGGTT-1	WT	P14_C2	P14	0	3	0	1	0	13	5	0	0	0	10	10	0	0	0
	WT_CAGGCCATCTACTATC-1	WT	SM_C1	SM	2	0	0	0	2	1	9	0	0	0	7	8	0	0	0
	WT_CAGGCCATCTTCCAGC-1	WT	SM_C1	SM	1	0	0	1	2	9	0	0	0	0	1	1	0	0	0
	WT_CAGGGCTCAACTACGT-1	WT	P14_C1	P14	0	7	1	1	1	3	1	0	0	2	2	22	0	0	0
	WT_CAGGGCTCAGACCATT-1	WT	P14_C4	P14	0	4	1	1	1	10	2	3	0	1	4	39	0	1	0
	WT_CAGGGCTCAGATAAAC-1	WT	SM_C1	SM	1	0	0	0	1	3	2	0	0	0	0	7	0	0	0
	WT_CAGGGCTGTGTTTGCA-1	WT	P14_C1	P14	0	3	0	4	0	17	2	0	0	1	5	16	4	0	0
	WT_CAGGGCTGTTTCGTAG-1	WT	SM_C1	SM	2	0	0	2	0	1	3	0	0	0	0	0	0	0	0
	WT_CAGGGCTTCAACTCTT-1	WT	P14_C2	P14	0	2	0	0	0	24	3	0	0	0	5	24	1	0	0
	WT_CAGGGCTTCACTCCGT-1	WT	P14_C4	P14	0	4	0	1	1	14	0	3	0	1	14	18	0	0	1
	WT_CAGGGCTTCAGCGCAC-1	WT	P14_C1	P14	0	4	0	0	0	18	1	2	0	0	13	30	0	0	0
	WT_CAGGGCTTCGAAGCCC-1	WT	P14_C1	P14	0	6	0	0	0	16	1	3	0	1	20	30	0	3	0
	WT_CAGGGCTTCGGTAGAG-1	WT	SM_C1	SM	0	0	0	0	0	3	0	0	0	0	0	4	0	0	0
	WT_CAGGGCTTCTTCACAT-1	WT	SM_C2	SM	5	0	0	0	2	28	2	0	0	1	0	18	0	0	0
	WT_CAGGTATCAGCATACT-1	WT	SM_C4	SM	0	0	0	1	1	12	5	2	0	0	2	8	0	0	0
	WT_CAGGTATCATTGACTG-1	WT	P14_C1	P14	0	1	0	0	0	11	0	0	0	0	9	10	0	0	0
	WT_CAGGTATGTACGCTAT-1	WT	P14_C1	P14	0	3	0	0	1	0	2	1	0	2	5	13	1	0	0
	WT_CAGTGCGAGAGGTGCT-1	WT	SM&P14_C1	P14	0	2	0	0	0	1	2	0	0	0	18	4	0	1	0
	WT_CAGTGCGAGCAATTAG-1	WT	P14_C2	P14	0	2	0	1	1	0	0	0	0	0	0	3	0	0	0
	WT_CAGTGCGAGCTCCGAC-1	WT	SM_C4	SM	1	0	0	0	0	40	2	3	0	0	0	14	0	3	1
	WT_CAGTGCGCACAGCCTG-1	WT	SM_C2	SM	0	0	0	0	1	9	1	0	0	0	1	7	0	0	0
	WT_CAGTGCGCAGGACAGT-1	WT	P14_C4	P14	0	4	0	0	0	46	4	2	7	1	27	24	0	0	0
	WT_CAGTGCGGTCACTTCC-1	WT	P14_C1	P14	0	1	0	2	0	2	0	0	12	0	9	9	2	0	0
	WT_CAGTGCGGTTACGATC-1	WT	P14_C4	P14	0	17	0	0	3	13	2	0	0	0	19	26	0	0	0
	WT_CAGTTAGAGCGGCTCT-1	WT	P14_C4	P14	0	13	0	2	1	78	3	0	0	0	153	24	0	0	0
	WT_CAGTTAGAGGGATCAC-1	WT	P14_C3	P14	0	3	0	0	0	51	3	0	0	0	47	14	0	0	0
	WT_CAGTTAGCAGCACACC-1	WT	P14_C4	P14	1	5	0	1	1	1	1	0	0	0	18	21	0	0	0
	WT_CAGTTAGGTTGAGAGC-1	WT	P14_C2	P14	0	4	0	0	0	5	0	0	0	0	20	5	0	0	0
	WT_CAGTTAGTCATTGGTG-1	WT	SM_C1	SM	0	0	1	0	1	8	8	2	0	0	1	6	0	0	0
	WT_CAGTTAGTCTCACGAA-1	WT	P14_C1	P14	0	3	0	4	0	20	0	0	0	1	7	13	0	0	0
	WT_CAGTTCCCAACCGACC-1	WT	P14_C1	P14	0	6	0	1	1	4	1	1	57	0	26	33	5	0	2
	WT_CAGTTCCCAGAGATTA-1	WT	SM_C1	SM	0	0	0	0	0	1	0	0	0	0	0	5	0	0	0
	WT_CAGTTCCCAGCACAGA-1	WT	P14_C4	P14	0	19	0	2	0	55	0	0	0	3	45	22	2	4	2
	WT_CAGTTCCCATTCAGGT-1	WT	P14_C2	P14	0	8	0	0	0	1	0	0	0	1	14	9	0	0	0
	WT_CAGTTCCGTATCGAGG-1	WT	SM_C4	SM	1	0	0	3	1	42	3	0	0	0	1	10	0	1	0
	WT_CAGTTCCGTCCCTAAA-1	WT	SM_C1	SM	0	0	0	4	0	10	3	0	1	0	13	8	0	0	1
	WT_CAGTTCCTCATTCTTG-1	WT	P14_C1	P14	0	4	0	0	0	5	0	0	73	1	44	28	0	0	0
	WT_CAGTTCCTCATTGCGA-1	WT	P14_C4	P14	0	13	0	1	0	45	3	0	0	0	16	31	0	4	0
	WT_CAGTTCCTCGATGCTA-1	WT	P14_C4	P14	0	12	0	2	1	8	1	0	0	3	23	20	1	0	0
	WT_CATAAGCAGGTAAGTT-1	WT	P14_C4	P14	0	15	0	0	0	43	0	0	0	0	66	19	0	0	0
	WT_CATAAGCAGGTCACCC-1	WT	P14_C2	P14	0	7	0	1	0	15	1	0	0	0	8	14	0	0	0
	WT_CATAAGCGTATCAAGA-1	WT	P14_C4	P14	0	8	0	1	0	21	0	0	0	0	45	21	0	0	0
	WT_CATAAGCGTGATAGAT-1	WT	P14_C4	P14	0	8	0	0	0	13	0	0	0	0	3	7	0	0	0
	WT_CATAAGCTCCTGTTGC-1	WT	SM_C3	SM	4	0	0	0	0	19	11	0	0	1	0	11	0	0	0
	WT_CATACAGAGTTACGGG-1	WT	P14_C3	P14	0	7	0	0	0	101	2	0	0	0	12	24	0	3	0
	WT_CATACAGGTAGCTGCC-1	WT	SM_C3	SM	1	0	0	0	0	3	0	0	0	0	3	3	0	0	0
	WT_CATACAGGTCAGTCTA-1	WT	P14_C2	P14	0	7	1	0	0	1	0	3	0	0	1	5	0	0	0
	WT_CATACAGTCCGGGACT-1	WT	P14_C2	P14	0	3	0	4	2	10	7	0	0	0	5	11	0	0	0
	WT_CATACCCAGCGATGCA-1	WT	P14_C3	P14	0	3	0	0	0	10	4	1	0	0	5	17	0	0	0
	WT_CATACCCCAGGTTCAT-1	WT	P14_C1	P14	0	4	0	3	1	23	1	0	0	1	2	14	0	0	0
	WT_CATACCCCAGTTAAAG-1	WT	P14_C3	P14	0	10	0	0	1	32	1	0	0	1	19	25	0	0	2
	WT_CATACCCGTCGAATTC-1	WT	P14_C1	P14	0	1	0	0	0	5	1	1	0	0	2	8	0	0	0
	WT_CATACCCTCCTGTAGA-1	WT	P14_C4	P14	0	6	0	2	1	4	8	0	1	2	0	5	0	0	0
	WT_CATACTTAGAAGCGAA-1	WT	SM_C1	SM	0	0	0	0	0	3	0	0	0	0	0	5	0	0	0
	WT_CATACTTGTCTAACTG-1	WT	P14_C2	P14	0	9	1	0	0	4	5	1	0	0	9	12	0	0	0
	WT_CATACTTTCAAGTCGT-1	WT	SM&P14_C1	P14	0	4	0	3	0	5	1	0	0	0	0	13	0	0	0
	WT_CATACTTTCCCATACC-1	WT	P14_C4	P14	0	1	0	2	0	6	0	1	0	0	34	15	0	0	0
	WT_CATAGACCACACCTGG-1	WT	P14_C2	P14	0	6	4	1	1	0	1	0	0	0	4	14	0	0	0
	WT_CATAGACCAGGTCCCA-1	WT	SM_C2	SM	3	0	0	0	0	3	6	0	0	0	16	2	0	0	0
	WT_CATAGACGTCTTGGTA-1	WT	SM_C1	SM	1	0	0	0	0	7	0	0	0	0	0	1	0	0	0
	WT_CATAGACGTGTATTGC-1	WT	P14_C4	P14	0	5	0	1	0	30	1	0	0	1	15	18	1	0	0
	WT_CATAGACTCAAGTGGG-1	WT	SM&P14_C1	SM	0	0	0	0	2	3	0	0	0	0	2	0	0	0	0
	WT_CATCAAGAGATGAACT-1	WT	P14_C2	P14	0	7	0	1	1	0	1	2	0	0	25	22	0	0	0
	WT_CATCAAGCAAAGGCTG-1	WT	P14_C4	P14	0	5	0	0	1	20	1	1	143	1	49	27	5	0	0
	WT_CATCAAGCAACCAACT-1	WT	P14_C3	P14	0	11	0	0	2	50	0	0	0	1	21	29	0	1	0
	WT_CATCAAGCAGGCACAA-1	WT	SM&P14_C1	P14	0	14	0	0	0	10	8	1	0	0	2	20	0	0	0
	WT_CATCAAGCAGGTACGA-1	WT	P14_C4	P14	0	8	0	0	1	31	1	1	0	1	32	25	1	0	0
	WT_CATCAAGGTACGAAAT-1	WT	SM&P14_C1	P14	0	8	0	0	0	20	2	0	0	0	31	38	0	0	0
	WT_CATCAAGGTAGGCAGT-1	WT	P14_C4	P14	0	2	0	3	1	11	0	2	0	1	13	15	1	0	0
	WT_CATCAAGTCATCAGTG-1	WT	P14_C1	P14	0	6	0	0	0	12	1	0	0	3	19	22	0	0	1
	WT_CATCCACAGAGTAACT-1	WT	P14_C4	P14	0	7	0	0	0	18	2	2	0	0	0	35	0	0	1
	WT_CATCCACAGGTAGCCA-1	WT	SM_C1	SM	2	0	0	4	0	3	1	0	0	0	0	1	0	0	1
	WT_CATCCACAGTGTTCCA-1	WT	P14_C2	P14	0	2	1	1	0	0	2	1	0	1	1	7	0	0	0
	WT_CATCCACCAAGGTTGG-1	WT	P14_C4	P14	0	9	0	0	0	73	2	0	0	0	3	27	0	0	0
	WT_CATCCACCAGTCCCGA-1	WT	P14_C4	P14	0	7	0	0	0	38	3	0	0	0	27	30	0	0	0
	WT_CATCCACGTTGCATTG-1	WT	SM_C2	SM	2	0	0	0	0	6	4	0	0	0	1	6	0	0	0
	WT_CATCCACTCGGTGAAG-1	WT	P14_C4	P14	4	0	0	1	1	12	2	0	0	0	23	5	0	0	0
	WT_CATCCCACAGCTGTGC-1	WT	SM_C1	SM	4	0	0	4	0	2	0	0	0	0	0	3	0	0	0
	WT_CATCCCAGTACTGCGC-1	WT	P14_C1	P14	0	1	0	0	0	4	0	1	63	1	18	14	2	0	0
	WT_CATCCCAGTAGACAGC-1	WT	P14_C3	P14	0	9	0	0	0	14	0	1	0	0	5	27	0	4	0
	WT_CATCCCAGTCGCGGTT-1	WT	P14_C2	P14	0	5	0	0	0	0	0	2	0	0	19	7	0	0	0
	WT_CATCCCATCACATCAG-1	WT	SM_C4	SM	2	0	0	2	0	29	2	0	1	0	0	3	1	1	0
	WT_CATCCGTAGACGTCGA-1	WT	P14_C2	P14	0	1	0	7	1	2	2	1	0	3	5	12	0	0	0
	WT_CATCCGTCAAAGCTAA-1	WT	SM_C1	SM	0	0	0	2	2	0	4	0	0	0	0	5	0	0	0
	WT_CATCCGTGTCTGTGCG-1	WT	P14_C4	P14	0	10	1	2	2	18	4	0	0	4	55	34	0	0	0
	WT_CATCCGTGTGTGTGGA-1	WT	P14_C3	P14	0	5	0	0	1	26	0	0	107	1	20	40	0	4	0
	WT_CATCCGTGTTGACTAC-1	WT	P14_C2	P14	0	6	0	1	0	4	0	2	0	0	5	17	0	0	0
	WT_CATCCGTTCATGAGAA-1	WT	P14_C2	P14	0	2	0	1	1	0	0	1	0	0	0	10	0	0	0
	WT_CATCCGTTCGACATCA-1	WT	SM_C1	SM	3	0	0	5	0	0	1	0	0	0	0	0	0	0	0
	WT_CATCGCTAGCGATGGT-1	WT	P14_C1	P14	0	4	0	0	0	1	5	0	6	4	49	28	7	0	0
	WT_CATCGCTAGCTCGAAG-1	WT	SM_C3	SM	2	0	0	0	5	40	3	0	0	0	3	3	0	0	0
	WT_CATCGCTTCACTGGTA-1	WT	P14_C2	P14	0	12	0	2	1	2	4	0	0	1	3	14	0	0	0
	WT_CATCGCTTCCACACCT-1	WT	SM_C1	SM	2	0	0	5	1	3	2	0	0	0	0	0	0	0	0
	WT_CATCGCTTCTGCAGCG-1	WT	P14_C4	P14	0	10	0	0	1	24	2	0	0	1	11	23	0	1	0
	WT_CATCGGGCACAGCATT-1	WT	P14_C2	P14	0	5	0	0	0	0	2	1	0	0	3	4	0	0	0
	WT_CATCGGGCACCCTGAG-1	WT	P14_C4	P14	0	9	0	0	2	37	3	3	0	1	202	33	1	1	0
	WT_CATCGGGCAGCAGTTT-1	WT	SM_C4	SM	0	0	0	1	1	8	4	0	0	0	2	5	0	0	0
	WT_CATCGGGCAGTATTCG-1	WT	SM_C1	SM	2	0	0	0	0	0	4	0	0	0	0	0	0	0	0
	WT_CATCGGGGTGTGAGCA-1	WT	P14_C1	P14	0	4	0	1	0	4	0	0	0	2	17	5	0	0	0
	WT_CATCGTCCACTGTCGG-1	WT	P14_C1	P14	0	3	0	1	0	11	2	0	0	0	13	15	0	0	0
	WT_CATCGTCCACTTGAAC-1	WT	P14_C4	P14	0	4	0	3	0	47	2	2	0	2	19	7	1	1	0
	WT_CATCGTCCAGACGCTC-1	WT	P14_C2	P14	0	5	1	1	0	1	6	0	0	1	0	6	0	0	0
	WT_CATGAGTCACGCAGTC-1	WT	P14_C2	P14	0	8	0	0	0	4	6	3	0	0	39	20	0	0	0
	WT_CATGAGTCATTGGCAT-1	WT	P14_C3	P14	0	3	0	0	3	11	3	1	7	0	16	27	1	0	1
	WT_CATGAGTGTAGTATAG-1	WT	SM_C4	SM	1	0	0	1	0	27	6	0	0	0	4	11	0	0	0
	WT_CATGAGTTCATGAAAG-1	WT	P14_C2	P14	0	6	0	0	1	2	2	0	0	0	0	15	0	0	0
	WT_CATGAGTTCTGGCCTT-1	WT	SM_C4	SM	1	0	0	0	0	43	4	1	0	0	20	12	0	0	0
	WT_CATGCAAAGACTACCT-1	WT	P14_C1	P14	0	1	0	0	0	0	0	0	43	1	12	6	0	0	0
	WT_CATGCAAAGCACGTCC-1	WT	P14_C3	P14	0	8	0	0	3	68	3	0	0	0	8	26	0	0	2
	WT_CATGCAAAGTCCCAAT-1	WT	P14_C1	P14	0	9	0	0	0	9	0	2	13	2	20	23	0	0	0
	WT_CATGCAAAGTTAACGA-1	WT	P14_C4	P14	0	15	0	4	0	14	4	1	0	0	10	18	0	0	0
	WT_CATGCAAGTACGATTC-1	WT	P14_C4	P14	0	7	0	1	0	101	3	0	0	0	62	32	2	1	0
	WT_CATGCAAGTCAACCAT-1	WT	P14_C4	P14	0	13	0	2	2	15	3	0	0	1	28	24	0	0	0
	WT_CATGCAAGTCGGCTAC-1	WT	SM_C1	SM	3	0	0	0	1	1	7	0	0	0	0	0	0	0	0
	WT_CATGCAATCCTCGATC-1	WT	P14_C2	P14	0	2	0	1	0	3	0	0	0	0	4	9	1	0	0
	WT_CATGCCTAGTCACTCA-1	WT	SM_C1	SM	2	0	0	2	4	2	5	0	0	0	0	4	0	0	0
	WT_CATGCCTAGTGGAATT-1	WT	P14_C2	P14	0	2	0	2	0	3	4	1	0	1	4	7	0	0	0
	WT_CATGCCTCAGAAATCA-1	WT	SM_C3	SM	1	0	0	0	0	1	1	0	0	0	1	2	0	0	0
	WT_CATGCCTGTCAACCAT-1	WT	P14_C4	P14	0	7	0	0	1	53	0	0	0	2	23	43	0	1	1
	WT_CATGCCTGTCTGATCA-1	WT	P14_C1	P14	0	12	0	1	0	5	3	0	0	1	10	28	0	0	1
	WT_CATGCCTGTGCATTTG-1	WT	P14_C4	P14	0	13	0	0	2	55	1	0	0	1	153	43	0	1	0
	WT_CATGCCTGTTGCCGAC-1	WT	SM_C1	SM	2	0	0	0	2	0	7	0	0	0	0	2	0	0	0
	WT_CATGCCTTCTTTCAGT-1	WT	SM_C1	SM	1	1	1	0	1	3	1	0	0	0	0	4	0	0	0
	WT_CATGCGGAGGAATCGC-1	WT	P14_C3	P14	0	17	0	0	0	39	1	2	0	2	85	33	1	5	0
	WT_CATGCGGAGGTACAAT-1	WT	P14_C4	P14	0	11	0	0	0	10	0	1	0	0	59	35	4	0	1
	WT_CATGCGGAGTGCACAG-1	WT	P14_C2	P14	0	11	1	0	2	0	2	0	0	1	9	33	2	0	1
	WT_CATGCGGCAGCAAGAC-1	WT	SM_C1	SM	0	0	0	1	0	1	1	0	0	0	1	1	0	0	0
	WT_CATGCGGGTGACTGAG-1	WT	P14_C4	P14	0	5	0	0	0	46	2	1	0	0	1	8	0	0	0
	WT_CATGCGGGTGAGCTCC-1	WT	P14_C1	P14	0	7	0	1	0	10	0	0	0	1	20	20	0	0	1
	WT_CATGCGGTCTCATGGA-1	WT	P14_C2	P14	0	2	1	2	1	14	1	0	0	1	1	19	0	0	0
	WT_CATGCGGTCTTTGATC-1	WT	SM_C1	SM	0	0	0	3	1	23	4	0	0	0	3	1	0	0	0
	WT_CATGCTCAGTTCGGTT-1	WT	P14_C4	P14	0	6	0	1	1	4	0	3	0	0	22	16	0	0	1
	WT_CATGCTCCAACAGCCC-1	WT	P14_C2	P14	0	3	0	1	1	1	0	0	0	0	1	8	0	0	0
	WT_CATGCTCCATAGATGA-1	WT	P14_C4	P14	0	6	1	0	0	10	1	0	0	0	17	19	0	0	0
	WT_CATGGATAGAGCATCG-1	WT	P14_C4	P14	0	20	0	3	0	41	2	0	1	2	42	40	0	0	0
	WT_CATGGATAGTCACGAG-1	WT	SM_C4	SM	5	0	0	0	1	26	1	0	0	0	2	7	0	0	0
	WT_CATGGATGTACACTCA-1	WT	SM_C1	SM	1	0	0	1	0	1	3	0	0	0	0	0	0	0	0
	WT_CATGGATGTCGGTGTC-1	WT	P14_C4	P14	0	2	0	0	1	16	0	0	0	0	12	23	0	0	0
	WT_CATGGATGTGAGATCG-1	WT	P14_C2	P14	0	4	0	1	0	7	2	0	0	2	4	11	2	1	0
	WT_CATGGATGTTGCCAAT-1	WT	SM_C2	SM	1	0	0	0	0	9	3	0	0	1	2	5	0	0	0
	WT_CATGGATTCATCCTAT-1	WT	P14_C4	P14	0	8	0	0	1	24	0	2	208	1	17	28	9	0	0
	WT_CATGGATTCATTCGTT-1	WT	P14_C2	P14	0	9	0	1	1	7	1	0	0	0	2	23	0	1	0
	WT_CATGGTAAGTTTGCTG-1	WT	P14_C1	P14	0	5	0	1	0	0	1	0	9	0	16	6	2	0	0
	WT_CATGGTACACAGTCGC-1	WT	SM_C3	SM	0	0	0	0	1	10	1	0	0	0	4	1	0	0	0
	WT_CATGGTAGTGAGCCAA-1	WT	SM_C2	SM	0	0	0	0	1	5	7	0	0	0	0	8	0	0	0
	WT_CATGGTAGTGATCATC-1	WT	P14_C2	P14	0	3	0	0	0	6	0	0	1	0	7	16	0	0	0
	WT_CATTCATAGCACTCTA-1	WT	SM_C1	SM	1	0	0	5	0	0	2	0	0	0	0	0	0	0	0
	WT_CATTCATAGCTAATGA-1	WT	P14_C2	P14	0	1	0	0	1	2	1	0	0	0	0	3	0	0	0
	WT_CATTCATCACCGTGCA-1	WT	P14_C1	P14	0	0	0	1	2	5	3	0	0	2	0	11	0	0	0
	WT_CATTCATCAGGGAATC-1	WT	P14_C4	P14	0	3	0	0	0	41	2	1	0	0	17	24	0	0	0
	WT_CATTCATGTCGAATTC-1	WT	SM_C3	SM	2	0	0	0	0	28	8	1	0	0	0	10	0	0	0
	WT_CATTCATTCCTATGGA-1	WT	P14_C4	P14	0	13	0	1	0	78	0	0	0	4	49	41	4	1	1
	WT_CATTCATTCTAGGCCG-1	WT	P14_C2	P14	0	4	0	1	0	2	2	1	0	0	0	4	0	0	0
	WT_CATTCCGAGATAGTCA-1	WT	P14_C2	P14	0	10	0	1	0	2	2	0	0	0	17	10	0	0	0
	WT_CATTCCGAGCCTGGAA-1	WT	P14_C4	P14	0	19	0	0	1	78	1	1	0	1	12	41	0	0	0
	WT_CATTCCGCAACACGAG-1	WT	SM_C4	SM	4	0	0	1	4	17	6	1	0	0	3	8	0	0	0
	WT_CATTCCGGTATCCTTT-1	WT	P14_C2	P14	0	4	0	4	0	1	0	0	0	0	4	5	0	0	0
	WT_CATTCCGGTGCATACT-1	WT	SM_C1	SM	2	0	0	0	0	7	5	1	0	0	0	2	0	0	1
	WT_CATTCCGTCGAACCTA-1	WT	SM_C4	SM	0	0	0	2	0	4	4	0	0	0	8	8	0	0	0
	WT_CATTCCGTCGTTCTCG-1	WT	P14_C4	P14	0	10	0	0	1	38	0	0	0	0	28	45	0	0	0
	WT_CATTCTAAGTTTCGAC-1	WT	P14_C1	P14	0	6	0	0	1	0	0	0	2	1	16	19	6	0	0
	WT_CATTCTACAATAGAGT-1	WT	P14_C4	P14	0	6	0	2	0	4	1	0	0	0	35	37	0	0	0
	WT_CATTCTAGTTATGACC-1	WT	P14_C2	P14	0	12	0	0	0	5	1	0	5	0	11	9	0	1	0
	WT_CATTCTATCTCCTGCA-1	WT	P14_C4	P14	0	9	0	1	1	113	5	1	0	4	174	34	0	6	0
	WT_CATTGAGAGAAACTCA-1	WT	P14_C2	P14	0	3	0	0	0	0	0	0	0	0	1	14	1	0	0
	WT_CATTGAGAGCGTGCCT-1	WT	P14_C4	P14	0	14	0	1	0	0	5	1	0	0	5	24	3	0	0
	WT_CATTGAGAGGAGCAAA-1	WT	P14_C3	P14	0	9	0	0	0	60	3	2	0	1	0	29	0	3	2
	WT_CATTGAGCAATAGAGT-1	WT	P14_C4	P14	0	10	0	0	1	33	2	0	0	1	68	29	0	2	0
	WT_CATTGAGCACGACGCT-1	WT	SM_C2	SM	3	0	0	1	2	2	1	0	0	0	0	1	0	0	0
	WT_CATTGAGCATGACTAC-1	WT	P14_C2	P14	0	3	0	1	0	1	1	1	0	0	2	12	0	0	0
	WT_CATTGAGTCATTGCCC-1	WT	SM_C2	SM	2	0	0	1	1	24	0	0	0	0	1	9	0	0	2
	WT_CATTGCCCAGGAACCA-1	WT	SM_C1	SM	0	0	0	1	1	1	1	0	0	0	0	1	0	0	0
	WT_CATTGCCTCGGTGTTA-1	WT	P14_C4	P14	0	5	0	2	1	5	3	0	0	0	12	28	0	0	0
	WT_CATTGTTAGCAGAAAG-1	WT	P14_C1	P14	0	3	0	0	0	1	0	0	2	0	7	2	2	0	0
	WT_CATTGTTAGGCTTAAA-1	WT	P14_C2	P14	0	1	0	3	2	13	0	0	13	2	6	7	1	0	0
	WT_CATTGTTCAGCGCTTG-1	WT	SM_C2	SM	0	4	0	0	0	4	1	1	41	0	10	15	0	0	1
	WT_CATTGTTGTCCATAGT-1	WT	P14_C2	P14	0	4	0	0	0	33	7	0	0	0	0	22	0	0	0
	WT_CATTGTTTCTGGGTCG-1	WT	P14_C4	P14	0	5	0	0	1	37	1	0	0	0	11	36	0	2	0
	WT_CATTTCAAGATCCTAC-1	WT	SM_C3	SM	0	0	0	0	1	1	1	0	0	0	0	4	0	0	1
	WT_CATTTCACAAAGGTTA-1	WT	P14_C2	P14	0	5	0	1	1	0	4	0	0	0	0	16	0	0	0
	WT_CATTTCACACTTCAGA-1	WT	P14_C2	P14	0	7	0	1	0	27	3	0	0	0	0	23	0	0	0
	WT_CATTTCAGTTCGGGTC-1	WT	SM_C1	SM	2	0	0	3	2	3	0	0	0	0	0	0	0	0	0
	WT_CATTTCATCACAACCA-1	WT	P14_C2	P14	1	7	0	4	1	17	6	0	0	0	6	24	0	0	0
	WT_CATTTCATCACATTGG-1	WT	P14_C2	P14	0	8	0	1	0	2	0	1	2	1	11	15	0	0	0
	WT_CATTTCATCATAGCAC-1	WT	P14_C1	P14	0	1	0	0	1	12	0	0	17	1	21	14	1	0	0
	WT_CATTTCATCGTAGTGT-1	WT	P14_C4	P14	0	14	0	0	1	7	1	1	8	1	78	31	0	0	0
	WT_CCAAGCGAGAGGCTGT-1	WT	P14_C1	P14	0	3	0	0	0	30	0	1	1	2	102	45	0	1	0
	WT_CCAAGCGCAGCACACC-1	WT	SM_C1	SM	2	0	0	0	2	10	2	0	0	0	1	2	0	0	0
	WT_CCAAGCGGTAGAGTTA-1	WT	P14_C4	P14	0	6	0	0	0	38	3	0	0	0	0	27	0	0	0
	WT_CCAATGACAACCGTGC-1	WT	P14_C3	P14	0	19	0	1	0	45	4	0	0	0	4	11	0	0	0
	WT_CCAATGACAACTTGGT-1	WT	P14_C2	P14	0	2	0	0	1	5	11	0	1	0	6	16	0	0	0
	WT_CCAATGAGTAGATGTA-1	WT	P14_C4	P14	0	9	0	0	0	68	3	0	0	1	4	19	0	0	0
	WT_CCAATGATCCGAGATT-1	WT	P14_C1	P14	0	1	0	0	2	2	0	0	9	1	9	7	0	0	0
	WT_CCAATTTAGATTGAGT-1	WT	P14_C2	P14	0	3	2	1	2	1	1	0	0	1	0	20	0	0	0
	WT_CCAATTTCAAGCGAGT-1	WT	P14_C2	P14	0	7	0	1	3	20	2	0	0	1	7	8	0	0	1
	WT_CCAATTTCACACGTGC-1	WT	P14_C1	P14	0	9	0	0	1	22	3	2	0	0	138	25	2	0	0
	WT_CCAATTTCAGCTTCGG-1	WT	SM_C1	SM	0	0	0	0	0	2	0	0	0	0	1	1	0	0	0
	WT_CCAATTTTCTAGCAAC-1	WT	P14_C3	P14	0	4	0	0	0	34	10	1	0	1	41	11	1	0	0
	WT_CCACAAAAGACCATAA-1	WT	P14_C2	P14	0	1	0	2	0	8	0	0	0	1	3	13	0	0	0
	WT_CCACAAAAGCGACTAG-1	WT	SM_C3	SM	0	0	0	0	0	11	4	0	0	0	2	6	0	0	0
	WT_CCACAAACACGCCACA-1	WT	SM_C3	SM	2	0	0	0	1	4	5	0	0	0	6	5	0	1	0
	WT_CCACAAACAGATTTCG-1	WT	SM_C4	SM	0	0	0	9	1	9	1	1	0	0	4	2	2	0	0
	WT_CCACAAATCGAAGAAT-1	WT	SM_C1	SM	0	0	0	2	1	10	0	0	0	0	0	2	0	0	1
	WT_CCACACTAGCTGTCCG-1	WT	P14_C4	P14	0	11	0	1	1	9	7	0	0	0	4	33	0	0	0
	WT_CCACACTAGGTTATAG-1	WT	P14_C1	P14	0	12	0	2	0	35	5	0	0	0	29	14	0	0	1
	WT_CCACACTGTCCGTTTC-1	WT	SM_C3	SM	3	0	0	1	1	12	1	1	0	0	16	3	0	0	3
	WT_CCACACTGTGTCTTGA-1	WT	SM_C3	SM	3	0	0	1	1	6	0	0	0	0	4	1	0	0	0
	WT_CCACACTTCCGTGTGG-1	WT	P14_C4	P14	0	11	0	0	0	27	4	0	0	0	12	18	0	0	0
	WT_CCACACTTCCTGTTGC-1	WT	P14_C4	P14	0	6	0	3	1	23	6	1	0	1	18	27	0	0	0
	WT_CCACACTTCGCTCCTA-1	WT	P14_C2	P14	0	5	0	0	0	17	0	2	0	5	1	22	0	0	0
	WT_CCACCATAGTTGGCTT-1	WT	SM_C1	SM	0	0	0	0	0	5	0	0	0	0	0	4	0	1	0
	WT_CCACCATCACAGTCAT-1	WT	P14_C1	P14	0	2	0	0	1	8	0	0	0	0	1	5	0	0	0
	WT_CCACCATCATAGGTAA-1	WT	P14_C2	P14	0	13	1	0	2	3	0	1	0	0	4	19	0	0	0
	WT_CCACCATGTATCCCAA-1	WT	P14_C1	P14	0	4	0	0	0	24	0	1	0	2	17	15	0	1	2
	WT_CCACCATTCACCCTCA-1	WT	P14_C4	P14	0	8	0	0	0	64	2	2	0	0	19	35	0	1	0
	WT_CCACCATTCACCTGGG-1	WT	P14_C4	P14	0	9	0	0	1	44	1	3	0	3	17	23	0	0	0
	WT_CCACCATTCTATTGTC-1	WT	P14_C2	P14	0	5	0	1	4	26	0	0	0	1	0	13	0	0	0
	WT_CCACGAGAGCGCCATC-1	WT	P14_C2	P14	0	8	0	2	1	8	1	0	0	0	3	16	0	0	0
	WT_CCACGAGCAACAGCCC-1	WT	SM_C3	SM	1	0	0	1	0	3	2	0	0	0	0	1	0	0	0
	WT_CCACGAGCAGTTTCGA-1	WT	P14_C2	P14	0	11	0	2	1	13	2	1	0	2	1	13	0	0	0
	WT_CCACGAGGTCACGTGC-1	WT	SM_C3	SM	1	0	0	2	2	15	2	0	0	0	6	10	0	0	0
	WT_CCACGAGTCCCTGTTG-1	WT	P14_C3	P14	0	7	0	1	3	41	0	2	0	1	0	22	0	0	1
	WT_CCACGAGTCCTTTAGT-1	WT	SM_C1	SM	0	0	0	0	0	1	0	0	0	0	3	1	0	0	0
	WT_CCACGAGTCGTGGACC-1	WT	SM&P14_C1	P14	0	3	0	0	1	1	0	0	0	1	17	8	0	0	0
	WT_CCACGTTAGAACGTGC-1	WT	SM_C1	SM	4	0	0	3	1	1	4	0	0	0	0	10	0	0	0
	WT_CCACGTTCAATTCTCT-1	WT	P14_C4	P14	0	9	0	0	1	20	0	0	0	0	149	28	0	0	0
	WT_CCACGTTCACATATGC-1	WT	SM_C4	SM	4	0	0	1	2	20	2	0	0	0	1	7	0	1	0
	WT_CCACGTTCAGACAATA-1	WT	P14_C2	P14	0	8	0	3	0	21	2	0	0	0	0	6	0	0	0
	WT_CCACGTTCAGCGAACA-1	WT	SM_C1	SM	0	0	0	1	1	2	5	0	0	0	0	1	0	0	0
	WT_CCACGTTCAGGTACGA-1	WT	P14_C4	P14	0	9	0	0	1	22	2	0	1	0	5	23	0	0	0
	WT_CCACGTTGTGCGGTAA-1	WT	SM_C1	SM	1	0	0	1	0	3	1	0	0	0	0	1	0	0	0
	WT_CCACGTTGTTGTGCCG-1	WT	SM&P14_C1	SM	0	0	0	0	1	21	3	0	2	0	35	6	0	0	0
	WT_CCACGTTTCTTAAGGC-1	WT	P14_C4	P14	0	16	0	1	0	45	1	1	0	1	3	29	0	1	0
	WT_CCACTTGAGACCCTTA-1	WT	P14_C2	P14	0	3	2	0	1	18	2	0	0	0	3	15	0	0	0
	WT_CCACTTGAGTTCATCG-1	WT	SM&P14_C1	SM	0	0	0	1	0	1	3	0	0	0	0	2	0	0	0
	WT_CCACTTGGTTAAGAAC-1	WT	SM_C1	SM	0	0	0	4	1	1	1	0	0	0	0	0	0	0	0
	WT_CCACTTGTCATACGGT-1	WT	P14_C2	P14	0	0	0	0	0	0	0	0	0	1	3	3	0	0	0
	WT_CCACTTGTCCACATAG-1	WT	SM_C1	SM	1	0	0	0	1	0	1	0	0	0	0	1	0	0	0
	WT_CCACTTGTCCCTCGAT-1	WT	P14_C3	P14	0	20	0	0	1	24	3	0	0	2	28	32	0	0	0
	WT_CCACTTGTCGCCGAGT-1	WT	P14_C2	P14	0	5	0	0	1	7	4	1	0	0	12	16	0	0	1
	WT_CCATAAGAGAGGATGA-1	WT	P14_C4	P14	0	9	0	2	0	61	3	2	0	1	6	23	0	0	0
	WT_CCATAAGAGGCTAGCA-1	WT	P14_C2	P14	0	7	0	1	0	4	0	0	0	2	0	26	0	0	0
	WT_CCATAAGAGTAAGACT-1	WT	P14_C2	P14	0	4	0	0	3	1	0	0	0	1	6	7	0	0	0
	WT_CCATAAGGTGCCTAAT-1	WT	SM_C3	SM	3	0	0	2	1	31	3	1	0	0	1	4	1	1	1
	WT_CCATAAGTCCAAACCA-1	WT	SM_C4	SM	2	0	0	1	0	18	1	0	0	0	8	2	0	0	0
	WT_CCATCACAGACTCTTG-1	WT	SM_C1	SM	0	0	0	2	0	1	6	1	3	0	0	6	0	0	0
	WT_CCATCACAGCACTAAA-1	WT	SM_C4	SM	3	0	0	3	1	48	0	0	0	0	3	11	0	0	0
	WT_CCATCACCAAAGGCTG-1	WT	P14_C4	P14	0	6	0	0	1	11	5	1	0	1	18	7	0	0	0
	WT_CCATCACCAGGCATTT-1	WT	P14_C1	P14	0	2	0	0	0	0	2	0	14	0	7	9	0	0	0
	WT_CCATCACGTGTCCTAA-1	WT	SM_C1	SM	0	0	0	0	1	1	0	0	0	0	1	1	1	0	0
	WT_CCATCACTCCCATAGA-1	WT	P14_C3	P14	0	7	0	0	0	46	0	0	78	0	42	40	4	0	1
	WT_CCATCACTCGTGCACG-1	WT	SM_C4	SM	0	1	0	2	1	17	4	0	0	0	0	3	0	0	0
	WT_CCCAACTAGCTGACCC-1	WT	SM_C4	SM	6	0	0	0	0	5	1	0	52	0	5	19	5	0	0
	WT_CCCAACTAGGGACCAT-1	WT	SM_C1	SM	3	0	0	1	3	14	0	0	1	0	1	2	0	1	0
	WT_CCCAACTAGTGCGACA-1	WT	SM_C3	SM	1	0	0	2	1	17	5	2	0	0	1	13	0	0	0
	WT_CCCAACTAGTTCAACC-1	WT	SM_C1	SM	0	0	0	3	0	1	6	0	0	0	0	1	0	0	0
	WT_CCCAACTCAACCGGAA-1	WT	SM_C3	SM	0	0	0	0	0	6	1	0	0	0	6	3	0	0	0
	WT_CCCAACTCAGTAGAAT-1	WT	P14_C2	P14	0	2	0	3	2	4	6	0	1	3	7	7	0	0	1
	WT_CCCAACTGTGTGGACA-1	WT	P14_C1	P14	0	7	3	2	0	1	1	5	0	2	66	26	0	1	1
	WT_CCCAACTGTTCTCCCA-1	WT	SM_C1	SM	2	0	0	3	1	23	4	1	0	0	0	0	0	0	0
	WT_CCCAACTGTTTACGTG-1	WT	P14_C2	P14	0	4	0	0	0	21	1	1	0	1	0	11	0	0	1
	WT_CCCAACTTCACATACG-1	WT	SM_C1	SM	2	1	0	0	0	4	5	2	0	1	6	4	0	0	0
	WT_CCCAACTTCCTCATAT-1	WT	P14_C2	P14	0	0	0	0	2	16	6	0	0	0	4	10	0	1	0
	WT_CCCAACTTCGGTGAAG-1	WT	SM_C1	SM	3	0	0	1	1	0	2	0	0	0	0	3	0	0	0
	WT_CCCATTGAGCTGTTCA-1	WT	P14_C1	P14	0	9	0	1	0	13	1	0	0	0	28	20	2	0	0
	WT_CCCATTGCAACAGCCC-1	WT	P14_C1	P14	0	21	0	2	0	9	2	1	10	2	12	30	0	0	2
	WT_CCCATTGCACTCACTC-1	WT	P14_C2	P14	0	5	0	0	0	17	2	1	0	1	0	15	0	0	0
	WT_CCCATTGCAGTCGTTA-1	WT	P14_C2	P14	0	1	0	5	0	0	1	0	0	0	4	3	0	0	0
	WT_CCCATTGGTATCTCGA-1	WT	P14_C2	P14	0	4	0	1	2	3	0	0	0	0	2	8	0	0	0
	WT_CCCATTGGTCGAGATG-1	WT	SM&P14_C1	P14	0	4	0	0	0	10	3	0	0	0	8	18	0	0	0
	WT_CCCATTGGTGAGCTCC-1	WT	P14_C1	P14	0	8	0	0	1	1	0	1	36	2	56	22	0	0	0
	WT_CCCATTGTCCCTCAAC-1	WT	SM_C1	SM	1	0	0	0	4	0	4	0	0	0	0	0	0	0	0
	WT_CCCATTGTCCGAGCTG-1	WT	P14_C2	P14	1	3	0	0	3	3	1	0	0	1	8	9	2	0	0
	WT_CCCATTGTCTTTCCAA-1	WT	P14_C4	P14	0	4	0	1	1	15	1	0	0	0	27	28	0	0	0
	WT_CCCGAAGAGGGAGTGG-1	WT	P14_C4	P14	0	6	0	1	1	25	1	0	0	1	2	13	0	0	0
	WT_CCCGAAGAGTGCACCC-1	WT	P14_C2	P14	0	10	2	0	1	0	0	0	0	1	0	10	0	0	0
	WT_CCCGAAGCAAATCAGA-1	WT	P14_C4	P14	0	10	0	0	0	83	9	0	0	3	73	26	2	0	0
	WT_CCCGAAGCACGAGGAT-1	WT	SM_C3	SM	0	0	0	1	1	36	0	0	0	0	0	1	0	0	1
	WT_CCCGAAGCATAGGTAA-1	WT	P14_C1	P14	0	4	0	0	0	1	5	0	0	0	24	34	0	0	0
	WT_CCCGAAGTCATTGCCC-1	WT	P14_C4	P14	0	11	0	0	1	55	10	1	0	0	53	23	0	3	1
	WT_CCCGGAAGTCCAGGTC-1	WT	P14_C4	P14	0	9	0	1	1	4	2	0	0	0	6	20	0	0	0
	WT_CCCGGAAGTGAATTGA-1	WT	P14_C4	P14	0	11	0	1	0	17	2	1	0	1	4	15	0	0	0
	WT_CCCGGAAGTTGATGTC-1	WT	P14_C4	P14	0	9	0	3	0	64	11	1	1	0	30	35	0	2	0
	WT_CCCTAACAGGCACAAC-1	WT	P14_C1	P14	0	4	0	1	0	2	0	1	0	0	3	16	0	0	0
	WT_CCCTAACCAGCTGTTA-1	WT	P14_C4	P14	0	9	4	1	0	1	5	0	0	2	15	14	0	0	0
	WT_CCCTAACCAGGCGATA-1	WT	P14_C4	P14	0	18	0	2	0	28	4	0	0	0	12	31	0	3	0
	WT_CCCTAACGTAAGATTG-1	WT	P14_C2	P14	0	2	0	3	2	35	5	2	0	1	2	16	0	0	1
	WT_CCCTAACGTACTGACT-1	WT	P14_C4	P14	0	16	1	1	0	0	1	0	0	1	3	12	0	0	0
	WT_CCCTAACTCAGCACCG-1	WT	SM_C1	SM	3	0	0	0	2	12	5	0	0	0	7	5	0	0	0
	WT_CCCTAACTCCGCGGAT-1	WT	P14_C1	P14	0	3	0	0	0	6	0	3	1	1	6	7	1	0	1
	WT_CCCTAACTCGACGTCG-1	WT	P14_C2	P14	0	4	1	3	0	0	0	0	0	1	1	7	0	0	0
	WT_CCCTCAAAGACTGTTC-1	WT	SM_C3	SM	3	0	0	1	1	32	1	1	0	0	1	5	0	0	0
	WT_CCCTCAAAGTCATGGG-1	WT	P14_C2	P14	0	1	0	2	0	4	1	1	0	0	0	3	0	0	0
	WT_CCCTCAAAGTCGGGAT-1	WT	P14_C3	P14	0	29	0	0	0	110	4	1	1	5	112	60	0	3	2
	WT_CCCTCAACAAGAGTAT-1	WT	SM_C1	SM	2	0	0	2	0	17	0	0	0	0	0	1	0	0	0
	WT_CCCTCAACAAGCTACT-1	WT	SM_C1	SM	1	0	0	2	2	20	5	2	0	0	1	9	0	0	0
	WT_CCCTCAACAATTAGGA-1	WT	P14_C1	P14	0	6	0	0	0	6	4	0	1	1	9	12	0	0	0
	WT_CCCTCAACAGATTAAG-1	WT	SM_C3	SM	0	0	0	2	0	0	4	0	0	0	2	1	0	0	0
	WT_CCCTCTCAGAGTTGAT-1	WT	SM_C1	SM	0	0	0	1	0	3	0	0	0	0	0	2	0	0	0
	WT_CCCTCTCAGTCCCAAT-1	WT	SM_C1	SM	2	1	0	5	4	0	0	2	0	0	0	0	0	0	0
	WT_CCCTCTCAGTCTTGGT-1	WT	SM&P14_C1	SM	1	0	0	0	1	0	2	0	0	0	0	2	0	0	0
	WT_CCCTCTCCATCTCGTC-1	WT	P14_C2	P14	0	2	0	2	0	2	0	0	0	1	1	2	0	0	0
	WT_CCCTCTCGTCGCGTCA-1	WT	P14_C4	P14	0	10	0	0	1	24	0	0	0	2	11	62	0	2	4
	WT_CCCTCTCTCAAGTAAG-1	WT	P14_C1	P14	0	5	0	0	0	0	0	1	19	0	7	4	1	0	0
	WT_CCCTCTCTCCGTGTGG-1	WT	SM_C1	SM	1	0	0	0	0	1	1	0	0	0	0	3	0	1	0
	WT_CCCTCTCTCTTAGCAG-1	WT	P14_C2	P14	0	5	0	0	6	0	0	0	0	2	22	17	0	0	0
	WT_CCCTGATAGGGTCAAC-1	WT	P14_C4	P14	0	5	0	1	0	62	0	0	9	1	19	20	0	0	0
	WT_CCCTGATCAAGTACCT-1	WT	P14_C2	P14	0	3	2	2	1	0	3	1	0	1	35	8	0	0	0
	WT_CCCTGATCACACACTA-1	WT	SM_C4	SM	1	0	0	3	1	28	8	0	0	0	0	6	0	0	0
	WT_CCCTGATGTCCGGTCA-1	WT	P14_C4	P14	0	3	0	4	0	23	4	0	0	0	9	9	0	0	0
	WT_CCCTGATGTGGCCCAT-1	WT	P14_C2	P14	0	2	0	0	0	4	3	0	0	0	1	5	0	0	0
	WT_CCCTGATTCCACCTCA-1	WT	P14_C1	P14	0	2	0	0	0	12	2	0	25	2	0	9	0	0	0
	WT_CCCTGATTCCATCACC-1	WT	P14_C4	P14	1	0	0	2	0	54	4	0	0	0	12	20	0	0	0
	WT_CCCTGATTCCTTCTTC-1	WT	P14_C4	P14	0	14	0	0	1	5	5	1	0	1	34	16	0	2	0
	WT_CCCTGATTCGGTTGTA-1	WT	SM_C1	SM	0	0	0	2	1	2	0	0	0	0	2	10	0	0	1
	WT_CCCTTAGAGGCTCTCG-1	WT	P14_C4	P14	0	12	0	2	3	39	1	2	0	0	15	33	0	0	0
	WT_CCCTTAGAGTCACACT-1	WT	P14_C4	P14	0	19	0	0	3	40	6	4	0	2	144	33	2	2	0
	WT_CCCTTAGCAGGTGACA-1	WT	P14_C3	P14	0	5	0	0	0	19	3	0	0	2	50	25	0	0	0
	WT_CCCTTAGGTGCTCCGA-1	WT	SM_C1	SM	3	0	0	3	0	9	0	1	0	0	0	2	0	0	0
	WT_CCCTTAGTCAATCCAG-1	WT	P14_C1	P14	0	2	3	1	0	1	2	0	1	1	33	10	0	0	0
	WT_CCCTTAGTCGACGCTG-1	WT	P14_C2	P14	0	1	0	0	1	2	0	2	2	0	27	13	3	0	0
	WT_CCGAACGAGACCGCCT-1	WT	P14_C1	P14	0	4	0	0	1	0	0	1	17	3	28	23	0	0	0
	WT_CCGAACGAGCGATGGT-1	WT	P14_C2	P14	0	9	2	1	2	0	2	0	0	2	0	21	0	0	0
	WT_CCGAACGAGGGCGAAG-1	WT	P14_C3	P14	0	9	0	0	0	79	0	0	0	0	8	29	0	0	1
	WT_CCGAACGAGTTGGCGA-1	WT	SM_C1	SM	1	0	0	0	1	16	1	0	0	0	4	7	0	0	0
	WT_CCGAACGCAACAGCTT-1	WT	P14_C2	P14	0	0	0	0	0	9	0	1	0	0	21	16	0	0	0
	WT_CCGAACGCAATTGCCA-1	WT	P14_C2	P14	0	4	3	1	0	6	3	0	0	0	0	9	0	0	0
	WT_CCGAACGGTCAAGTTC-1	WT	SM_C1	SM	1	0	0	2	0	0	5	0	0	0	0	0	0	0	0
	WT_CCGAACGTCCAGTTCC-1	WT	P14_C2	P14	0	1	0	0	1	7	0	0	0	0	0	1	1	0	0
	WT_CCGAACGTCTGAGTCA-1	WT	P14_C2	P14	0	1	0	0	0	1	0	1	0	0	0	4	0	1	0
	WT_CCGATCTAGGCTGGAT-1	WT	P14_C4	P14	0	10	0	0	0	2	4	1	0	1	10	23	0	0	0
	WT_CCGATCTCAAAGGCGT-1	WT	SM_C1	SM	2	0	0	0	0	0	2	0	0	2	4	10	0	0	0
	WT_CCGATCTCACAGTGAG-1	WT	P14_C3	P14	0	3	0	0	0	44	2	0	0	2	100	24	0	5	0
	WT_CCGATCTGTCGTTATG-1	WT	P14_C2	P14	0	5	0	1	0	0	2	0	0	2	1	10	0	0	0
	WT_CCGATCTGTTTCGTGA-1	WT	P14_C1	P14	0	11	0	0	0	4	0	1	0	2	9	24	0	0	1
	WT_CCGATGGTCACTACTT-1	WT	SM_C3	SM	0	0	0	1	0	1	3	0	0	1	18	2	0	0	0
	WT_CCGCAAGAGATGACCG-1	WT	SM_C1	SM	0	0	0	2	0	0	0	1	0	0	0	0	0	0	0
	WT_CCGCAAGAGGCAGCTA-1	WT	SM_C1	SM	0	0	0	3	0	1	2	0	0	0	0	0	0	0	0
	WT_CCGCAAGAGGTTCATC-1	WT	P14_C4	P14	0	2	0	2	1	13	1	0	0	0	15	20	0	0	0
	WT_CCGCAAGCACTGAGGA-1	WT	P14_C4	P14	0	14	1	0	0	53	2	2	0	0	113	84	0	2	0
	WT_CCGCAAGCAGGATGAC-1	WT	P14_C2	P14	0	4	0	2	2	6	5	0	0	0	0	13	0	0	0
	WT_CCGCAAGGTAACGTTC-1	WT	P14_C1	P14	0	2	0	4	0	1	0	0	0	1	1	5	0	0	0
	WT_CCGCAAGGTGCAACGA-1	WT	P14_C2	P14	0	4	2	2	0	6	7	0	0	1	1	14	0	0	0
	WT_CCGGACAAGGAAAGTG-1	WT	SM_C1	SM	1	0	0	2	2	9	2	1	0	0	1	1	0	0	0
	WT_CCGGACACAGGTCTCG-1	WT	P14_C4	P14	0	27	0	0	0	44	3	4	0	0	43	19	1	0	0
	WT_CCGGACACATAGATGA-1	WT	P14_C3	P14	0	4	0	1	0	46	0	1	0	0	39	16	0	2	0
	WT_CCGGACAGTTGATCGT-1	WT	P14_C2	P14	0	3	0	0	1	14	1	0	0	0	12	11	0	0	0
	WT_CCGGACATCATCGCAA-1	WT	P14_C2	P14	0	12	0	3	0	22	5	0	0	1	14	10	0	0	0
	WT_CCGGACATCTTCGGTC-1	WT	P14_C2	P14	0	3	0	0	2	25	1	1	0	0	0	15	0	0	0
	WT_CCGGGTAGTATTCTCT-1	WT	P14_C3	P14	0	2	0	0	3	45	0	1	0	1	10	13	0	0	0
	WT_CCGGGTAGTCCCAAAT-1	WT	SM&P14_C1	P14	0	11	0	0	4	12	1	0	0	0	13	19	0	0	0
	WT_CCGGGTAGTTGTGCAT-1	WT	P14_C4	P14	0	7	0	0	1	8	1	3	0	1	6	12	0	0	0
	WT_CCGGGTATCGTTAGTG-1	WT	P14_C4	P14	0	3	0	0	0	21	2	0	0	0	16	35	0	3	0
	WT_CCGGTAGAGCCTAACT-1	WT	P14_C3	P14	0	23	0	1	0	41	7	2	0	0	86	37	0	2	2
	WT_CCGGTAGCAGTTCACA-1	WT	P14_C2	P14	0	14	0	0	0	5	6	0	0	0	0	30	0	0	0
	WT_CCGGTAGGTCCTCATC-1	WT	P14_C2	P14	0	3	0	0	0	1	0	0	0	0	10	11	0	0	0
	WT_CCGGTGAAGGTGAGAA-1	WT	P14_C1	P14	0	0	0	0	0	2	0	0	23	0	28	7	5	0	0
	WT_CCGGTGAAGTTCTACG-1	WT	SM&P14_C1	SM	0	0	0	0	0	9	1	0	0	0	10	2	0	0	0
	WT_CCGGTGAGTGTGACCC-1	WT	SM_C2	SM	2	0	0	0	0	27	0	0	8	0	0	17	0	1	0
	WT_CCGGTGAGTTGGCTAT-1	WT	P14_C2	P14	0	4	0	1	1	9	5	1	0	0	0	21	0	0	0
	WT_CCGTAGGCACGGATCC-1	WT	SM_C1	SM	1	0	0	3	1	9	2	0	0	0	0	11	0	0	0
	WT_CCGTAGGTCACTGTTT-1	WT	SM&P14_C1	P14	0	5	0	2	0	34	1	0	1	1	55	19	0	0	1
	WT_CCGTAGGTCAGGAAGC-1	WT	P14_C1	P14	0	4	0	0	0	13	1	1	7	1	4	13	0	0	0
	WT_CCGTGAGAGGCACAAC-1	WT	SM_C1	SM	3	0	0	4	0	0	1	0	0	0	0	1	0	0	0
	WT_CCGTGAGCAACAGCTT-1	WT	SM_C3	SM	5	0	0	1	3	24	2	0	0	0	1	2	0	0	0
	WT_CCGTGAGGTTGACGGA-1	WT	SM&P14_C1	P14	0	1	0	0	0	49	5	0	0	0	30	16	0	1	0
	WT_CCGTGAGTCACCATCC-1	WT	P14_C2	P14	0	9	1	1	1	0	3	1	0	1	0	17	0	0	1
	WT_CCGTTCAAGACATGCG-1	WT	P14_C4	P14	0	3	0	0	1	10	4	0	0	0	25	15	0	0	0
	WT_CCGTTCAAGCAGTCTT-1	WT	P14_C2	P14	0	1	0	1	0	7	3	0	0	0	0	6	0	0	1
	WT_CCGTTCAAGCTAAATG-1	WT	SM_C1	SM	1	0	0	2	0	4	2	0	0	1	0	1	0	0	0
	WT_CCGTTCACAAAGGATT-1	WT	SM_C3	SM	1	0	0	0	2	20	0	0	0	0	8	10	0	0	2
	WT_CCGTTCACACATTCTT-1	WT	P14_C4	P14	0	11	0	0	1	2	0	1	0	0	74	24	0	0	2
	WT_CCGTTCACACCAATTG-1	WT	SM&P14_C1	P14	0	5	0	0	1	7	1	1	4	1	12	14	0	0	0
	WT_CCGTTCACACTAGGCC-1	WT	P14_C4	P14	0	4	0	1	1	12	2	4	3	3	14	18	2	0	1
	WT_CCGTTCAGTGCTCGTG-1	WT	SM_C3	SM	2	0	0	0	3	28	0	1	0	0	4	4	0	0	0
	WT_CCGTTCATCCACCTGT-1	WT	P14_C4	P14	0	3	0	0	1	85	5	0	0	0	6	27	1	2	0
	WT_CCGTTCATCTGGACCG-1	WT	P14_C2	P14	0	1	0	1	0	2	6	0	1	0	4	3	0	0	0
	WT_CCGTTCATCTTCTTCC-1	WT	SM_C1	SM	7	0	0	3	2	2	4	0	0	0	0	11	0	0	0
	WT_CCTAACCAGAATGTTG-1	WT	P14_C2	P14	0	6	0	3	0	18	2	0	0	0	1	20	0	1	1
	WT_CCTAACCAGGCCATAG-1	WT	P14_C2	P14	0	9	0	0	1	16	1	0	0	0	8	9	0	0	0
	WT_CCTAACCAGTCATACC-1	WT	SM_C4	SM	2	0	0	1	4	48	3	0	0	0	0	12	0	0	0
	WT_CCTAACCCAATTCTTC-1	WT	P14_C4	P14	0	13	4	0	0	12	7	0	6	1	7	35	0	0	0
	WT_CCTAACCGTGGCTGCT-1	WT	SM_C3	SM	4	0	0	4	0	17	2	2	0	0	3	2	0	0	0
	WT_CCTAACCGTTCTAACG-1	WT	SM_C3	SM	3	0	0	1	1	28	2	0	0	0	0	3	0	0	0
	WT_CCTAAGAAGGCACTAG-1	WT	P14_C2	P14	0	10	0	0	1	10	1	0	0	0	5	22	1	1	0
	WT_CCTAAGACAATTGGTC-1	WT	P14_C2	P14	0	5	0	0	1	4	0	2	0	0	6	9	0	0	0
	WT_CCTAAGACACTGGAAG-1	WT	P14_C4	P14	0	3	0	0	0	4	0	0	0	0	0	20	0	0	0
	WT_CCTAAGAGTACGACAG-1	WT	P14_C3	P14	0	9	0	0	0	33	0	4	0	0	22	29	0	0	0
	WT_CCTAAGAGTTGGGACA-1	WT	SM_C2	SM	0	0	0	1	1	36	1	0	4	0	1	10	0	0	0
	WT_CCTAAGATCAGTCAGT-1	WT	P14_C2	P14	0	6	0	0	0	0	1	0	0	0	20	7	0	0	0
	WT_CCTAAGATCCATGATG-1	WT	SM_C3	SM	0	0	0	2	1	17	6	1	0	0	4	5	0	0	0
	WT_CCTAAGATCGCAGATT-1	WT	P14_C1	P14	0	2	0	1	0	3	0	0	0	1	1	8	1	0	0
	WT_CCTACGTAGACATCAA-1	WT	SM_C3	SM	1	1	0	2	1	2	0	0	0	0	0	12	0	0	0
	WT_CCTACGTAGATAGTCA-1	WT	P14_C1	P14	0	6	0	0	2	11	8	1	0	1	38	30	6	0	0
	WT_CCTACGTAGCTCACTA-1	WT	P14_C2	P14	0	1	0	0	1	1	0	0	0	1	0	6	1	0	0
	WT_CCTACGTCATCTATCT-1	WT	P14_C4	P14	0	11	0	0	3	64	1	0	0	0	96	39	0	0	0
	WT_CCTACGTGTTCGGCGT-1	WT	P14_C4	P14	0	14	0	0	0	42	0	0	0	0	37	26	0	1	3
	WT_CCTACGTTCCGAGAAG-1	WT	P14_C4	P14	0	19	0	3	0	35	3	0	2	0	6	42	0	0	2
	WT_CCTATCGAGAGTCCGA-1	WT	P14_C2	P14	0	3	0	4	0	0	6	0	0	1	0	5	0	0	0
	WT_CCTATCGCATGTACGT-1	WT	P14_C4	P14	0	8	4	3	1	2	7	1	0	0	5	19	0	0	0
	WT_CCTATCGGTAACTGCT-1	WT	P14_C4	P14	0	0	0	0	2	8	0	0	7	2	3	7	0	0	1
	WT_CCTATCGGTTACCTTT-1	WT	SM_C3	SM	1	0	0	0	2	2	8	0	0	0	7	3	0	0	0
	WT_CCTCAACAGATGCTAA-1	WT	P14_C1	P14	0	10	0	0	2	41	2	0	2	0	34	14	0	0	0
	WT_CCTCAACAGTACGTCT-1	WT	SM_C1	SM	0	1	0	0	0	2	4	0	0	0	4	0	0	0	1
	WT_CCTCAACCAACCACGC-1	WT	SM_C4	SM	0	0	0	2	1	23	1	0	0	0	15	16	0	1	1
	WT_CCTCAACCAATTTCGG-1	WT	P14_C2	P14	0	5	0	1	0	3	0	0	0	0	3	26	0	0	0
	WT_CCTCAACGTACGTGTT-1	WT	SM_C3	SM	1	0	0	0	0	0	0	0	0	0	0	2	0	0	0
	WT_CCTCAACGTAGCTCGC-1	WT	P14_C4	P14	0	7	6	0	0	38	4	3	0	0	2	35	0	1	0
	WT_CCTCAACTCATGGCCG-1	WT	SM_C1	SM	2	0	0	3	0	7	8	0	0	0	1	5	0	0	0
	WT_CCTCAACTCCCACAGG-1	WT	P14_C4	P14	0	6	0	0	0	6	0	0	0	1	10	20	1	1	0
	WT_CCTCAACTCGCATTGA-1	WT	P14_C1	P14	0	2	0	0	1	2	2	0	0	1	12	11	0	1	0
	WT_CCTCACACACTTCCTG-1	WT	SM_C4	SM	3	0	0	4	1	20	5	0	0	0	3	2	0	0	0
	WT_CCTCACACAGAGCCCT-1	WT	P14_C1	P14	0	4	0	0	1	14	3	0	0	3	29	8	0	0	1
	WT_CCTCACACATCAGCGC-1	WT	SM_C3	SM	4	1	0	0	2	1	0	0	0	0	7	3	0	0	0
	WT_CCTCACAGTCCAGGTC-1	WT	SM_C1	SM	1	0	0	1	0	4	3	0	0	0	1	7	0	0	0
	WT_CCTCACAGTCTCTCCA-1	WT	P14_C1	P14	0	4	0	0	3	2	0	0	49	4	27	8	6	0	0
	WT_CCTCACATCGCTTTAT-1	WT	P14_C2	P14	0	2	1	1	0	1	0	4	1	1	5	3	2	0	0
	WT_CCTCAGTAGTGATGGC-1	WT	P14_C2	P14	0	3	0	1	0	0	2	1	0	0	0	6	0	1	0
	WT_CCTCAGTCACTTTAGG-1	WT	P14_C4	P14	0	10	0	0	0	131	2	0	0	0	19	30	0	1	0
	WT_CCTCAGTCAGTTCCAA-1	WT	SM_C1	SM	2	0	0	1	1	1	0	0	1	0	1	6	0	0	0
	WT_CCTCAGTCATTGCCGG-1	WT	P14_C3	P14	0	10	0	0	0	31	4	4	0	0	69	47	0	0	0
	WT_CCTCAGTGTTTGGGAG-1	WT	P14_C1	P14	0	2	0	0	0	2	1	1	28	0	13	5	2	0	0
	WT_CCTCAGTTCGAACCAT-1	WT	SM_C2	SM	0	0	0	0	0	11	2	0	0	1	0	7	0	0	0
	WT_CCTCAGTTCGAAGGAC-1	WT	P14_C3	P14	0	10	0	0	1	38	0	0	0	0	39	30	0	0	1
	WT_CCTCATGCAACCGCTG-1	WT	P14_C2	P14	0	1	0	0	0	1	4	0	0	1	1	4	0	0	0
	WT_CCTCATGCAGAGGTTG-1	WT	P14_C4	P14	0	21	0	2	0	91	5	0	0	0	121	36	0	1	0
	WT_CCTCATGTCAGCTTCC-1	WT	P14_C2	P14	0	5	2	0	0	21	3	0	0	1	6	35	0	1	0
	WT_CCTCATGTCTACTCAT-1	WT	SM&P14_C1	SM	0	0	1	0	0	45	1	0	0	0	138	0	0	0	0
	WT_CCTCCAAAGCATACTC-1	WT	P14_C4	P14	0	4	0	0	3	26	1	0	0	0	22	13	0	0	0
	WT_CCTCCAAAGCCGATAG-1	WT	P14_C3	P14	0	9	0	2	1	28	4	0	0	2	10	24	1	0	0
	WT_CCTCCAACAGCAGTCC-1	WT	SM_C3	SM	0	0	0	3	0	7	1	0	0	0	3	5	0	0	0
	WT_CCTCCAACATAACGGG-1	WT	SM_C1	SM	0	0	0	0	0	3	1	0	0	0	3	2	4	0	1
	WT_CCTCCAAGTTTACCAG-1	WT	P14_C1	P14	0	2	0	0	0	1	0	0	19	1	11	8	0	0	0
	WT_CCTCCAATCCGGCTTT-1	WT	P14_C1	P14	0	11	0	1	0	7	3	0	0	1	10	20	1	0	0
	WT_CCTCCTCAGAGTCGAC-1	WT	SM_C4	SM	4	0	0	3	0	11	2	0	0	0	1	9	0	0	0
	WT_CCTCCTCAGATGATTG-1	WT	SM_C3	SM	1	0	0	1	0	0	0	0	0	0	1	5	0	0	0
	WT_CCTCCTCAGGATCACG-1	WT	P14_C2	P14	0	2	0	1	0	0	0	0	0	1	0	1	0	0	0
	WT_CCTCCTCCATCGCTCT-1	WT	SM_C1	SM	1	0	0	1	0	9	5	0	0	0	1	4	0	0	0
	WT_CCTCCTCCATCGGATT-1	WT	SM_C1	SM	3	0	0	5	2	2	1	0	0	0	0	3	0	0	0
[truncated: 16,604 more rows]

## Sheet: Extended Data Figure 6c, e
Extended Data Figure 6c, e		avg_log2FC_1	p_val_adj_1	pct.1_1	gene_name	avg_log2FC_2	p_val_adj_2	pct.1_2	IF.Sig	gene_repel	Group
	1	0.522658	0	0.998	Uba52	0.0537638	0.782246	0.997	TRUE	Uba52	GP
	2	0.377284	0	1	Rps29	-0.0301499	0.0336604	1	TRUE	Rps29	GP
	3	0.505862	0	1	Rps28	0.0276531	1	1	TRUE	Rps28	GP
	4	0.333051	7.32306e-300	1	Rpl38	-0.0854952	1.69802e-22	1	TRUE	Rpl38	Both
	5	0.35973	8.4535e-211	1	Rps27	-0.0988066	4.55941e-19	1	TRUE	Rps27	Both
	6	0.261122	1.2826e-161	1	Rps21	-0.0378039	0.0559801	1	TRUE	Rps21	GP
	7	0.327849	5.77037e-158	1	Tmsb10	0.119382	9.13095e-24	1	TRUE	Tmsb10	Both
	8	0.244003	6.99819e-129	1	Rpl39	-0.0106436	1	1	TRUE	Rpl39	GP
	9	0.208782	8.46161e-124	1	Rpl37a	-0.0265756	1	1	TRUE	Rpl37a	GP
	10	-0.308433	3.86165e-114	0.987	Gm10076	-0.4751	2.47424e-244	0.98	TRUE	Gm10076	Both
	11	0.265576	1.87676e-98	1	Rpl35	-0.0163087	1	1	TRUE	Rpl35	GP
	12	0.180744	8.70153e-95	1	Rpl37	-0.0123852	1	1	TRUE	Rpl37	GP
	13	0.340082	5.49701e-87	0.912	Gm11808	0.187665	3.74502e-23	0.855	TRUE	Gm11808	Both
	14	0.191096	1.84759e-86	1	Rpl36	0.00945656	1	1	TRUE	Rpl36	GP
	15	0.194883	3.61724e-86	1	Rpl41	0.095592	3.34339e-25	1	TRUE	Rpl41	Both
	16	0.366782	4.24459e-71	0.878	H2-T23	-0.00395916	1	0.746	TRUE	H2-T23	GP
	17	0.393384	6.51807e-69	0.928	Slc38a2	0.178023	3.67844e-14	0.873	TRUE	Slc38a2	Both
	18	0.15493	6.49743e-63	1	Rpl6	-0.0326753	0.216246	1	TRUE	Rpl6	GP
	19	-0.149538	9.68069e-63	0.009	Cxcl1	0.106755	1.52498e-11	0.174	TRUE	Cxcl1	Both
	20	0.240496	1.39894e-49	0.978	Nsa2	0.021449	1	0.967	TRUE	Nsa2	GP
	21	0.254168	2.86514e-48	0.986	Cd3e	-0.12798	8.75641e-09	0.952	TRUE	Cd3e	Both
	22	0.257457	1.86555e-38	0.564	mt-Atp8	-0.0921779	0.0404593	0.366	TRUE	mt-Atp8	GP
	23	0.110862	8.40395e-38	1	Fau	0.00456351	1	1	TRUE	Fau	GP
	24	-0.200567	9.80644e-38	1	Actb	-0.048735	1	1	TRUE	Actb	GP
	25	0.296905	2.96616e-35	1	Btg1	-0.124971	0.664663	0.998	TRUE	Btg1	GP
	26	0.200473	3.59155e-33	0.977	Ndufb1-ps	-0.0325527	1	0.955	TRUE	Ndufb1-ps	GP
	27	0.230884	6.58334e-32	0.559	Clec2d	-0.00496379	1	0.403	TRUE	Clec2d	GP
	28	0.126616	3.28079e-31	1	B2m	0.069138	6.29818e-08	1	TRUE	B2m	Both
	29	-0.121786	1.27826e-28	1	Rps15	-0.00833895	1	1	TRUE	Rps15	GP
	30	0.218636	6.63362e-28	0.359	Cxcr4	-0.132297	1.61728e-07	0.168	TRUE	Cxcr4	Both
	31	-0.18863	9.83447e-28	0.996	Hsp90ab1	0.119947	1.40661e-12	0.998	TRUE	Hsp90ab1	Both
	32	0.182369	1.01088e-26	0.998	Hcst	-0.0440271	1	0.992	TRUE	Hcst	GP
	33	-0.219458	1.52236e-26	0.948	Hint1	0.12064	1.49596e-07	0.954	TRUE	Hint1	Both
	34	0.1939	4.0789e-26	0.592	Nmt1	0.0236652	1	0.484	TRUE	Nmt1	GP
	35	0.145822	2.02223e-25	0.999	Rpl36a	0.0338682	1	0.999	TRUE	Rpl36a	GP
	36	0.164828	4.44388e-25	0.484	Bloc1s1	0.0904071	0.000666213	0.404	TRUE	Bloc1s1	Both
	37	0.191455	8.97962e-25	0.915	Rps27rt	0.156637	9.85982e-15	0.889	TRUE	Rps27rt	Both
	38	0.0882634	1.3043e-24	1	Eef1a1	0.00331733	1	1	TRUE	Eef1a1	GP
	39	-0.175833	8.37228e-24	1	Gm42418	-0.473013	1.11977e-147	1	TRUE	Gm42418	Both
	40	0.0804753	5.01734e-23	1	Rpl34	0.0149454	1	1	TRUE	Rpl34	GP
	41	-0.160756	6.33398e-23	0.994	Calm1	0.102851	8.17469e-08	0.994	TRUE	Calm1	Both
	42	-0.21462	8.78459e-22	0.947	mt-Cytb	0.0385272	1	0.969	TRUE	mt-Cytb	GP
	43	0.168295	9.09135e-22	0.51	Cnot3	-0.00378286	1	0.381	TRUE	Cnot3	GP
	44	0.170686	1.71275e-21	0.763	Rnaset2a	0.137131	7.8022e-10	0.718	TRUE	Rnaset2a	Both
	45	-0.214297	5.95103e-21	0.925	mt-Nd1	-0.129763	6.31426e-07	0.956	TRUE	mt-Nd1	Both
	46	0.138678	6.42263e-21	0.336	Snhg9	-0.00108581	1	0.228	TRUE	Snhg9	GP
	47	0.172965	6.63769e-21	0.414	Dgat1	-0.0752631	1	0.263	TRUE	Dgat1	GP
	48	0.0778695	1.47901e-20	1	Rps23	0.052875	6.79379e-08	1	TRUE	Rps23	Both
	49	0.184659	3.50011e-20	0.667	Serinc3	-0.084927	1	0.512	TRUE	Serinc3	GP
	50	0.137348	4.58122e-20	0.979	Tomm7	0.0762253	0.000131886	0.966	TRUE	Tomm7	Both
	51	-0.167702	1.48351e-19	0.978	Clic1	0.0311189	1	0.978	TRUE	Clic1	GP
	52	0.172547	2.90598e-19	0.999	Ddx5	-0.0610134	1	0.998	TRUE	Ddx5	GP
	53	-0.0850921	9.02577e-19	1	Rpl13a	-0.0290086	1	1	TRUE	Rpl13a	GP
	54	0.0923008	1.02126e-18	1	Rpl24	0.00725388	1	0.999	TRUE	Rpl24	GP
	55	0.184429	1.26094e-18	0.899	Chmp4b	-0.000108832	1	0.824	TRUE	Chmp4b	GP
	56	-0.250573	1.3815e-18	0.885	Anp32b	0.0703558	1	0.895	TRUE	Anp32b	GP
	57	0.167348	2.02657e-18	0.744	Rnaset2b	0.0788788	0.599085	0.667	TRUE	Rnaset2b	GP
	58	-0.184601	3.85167e-18	0.963	mt-Co3	-0.205006	4.20565e-30	0.977	TRUE	mt-Co3	Both
	59	-0.447991	6.9302e-18	0.491	Hist1h1e	-0.07964	0.00774591	0.506	TRUE	Hist1h1e	Both
	60	-0.167952	7.15874e-18	0.924	Cox5a	0.132266	2.31038e-11	0.939	TRUE	Cox5a	Both
	61	0.14709	7.34234e-18	0.812	Arhgef1	-0.137439	1.47744e-05	0.674	TRUE	Arhgef1	Both
	62	-0.127195	8.59897e-18	0.997	Serf2	0.0152249	1	0.995	TRUE	Serf2	GP
	63	-0.174875	5.11249e-17	0.776	Ndufb8	0.0849569	0.00142021	0.825	TRUE	Ndufb8	Both
	64	0.155412	6.00157e-17	0.878	Ost4	0.0390719	1	0.816	TRUE	Ost4	GP
	65	-0.124925	7.5835e-17	0.986	Psmb8	0.0479856	1	0.986	TRUE	Psmb8	GP
	66	-0.132747	1.18294e-16	1	Rpl28	0.100625	8.97331e-14	0.999	TRUE	Rpl28	Both
	67	0.217135	2.50841e-16	0.78	Rab8b	0.0172137	1	0.681	TRUE	Rab8b	GP
	68	-0.178138	2.70834e-16	0.898	Tagln2	0.0715622	1	0.927	TRUE	Tagln2	GP
	69	0.163335	5.63009e-16	0.977	Gas5	0.0216947	1	0.971	TRUE	Gas5	GP
	70	-0.190975	7.04214e-16	0.978	Lgals1	0.15457	6.86714e-14	0.989	TRUE	Lgals1	Both
	71	0.171288	1.45301e-15	0.887	Snhg8	0.0911901	0.0124819	0.866	TRUE	Snhg8	GP
	72	-0.111326	1.48059e-15	0.991	Cox4i1	0.0511178	0.348483	0.992	TRUE	Cox4i1	GP
	73	0.146059	2.237e-15	0.975	Selplg	-0.10256	0.0177282	0.952	TRUE	Selplg	GP
	74	0.146457	2.70007e-15	0.937	Atp5k	-0.027315	1	0.892	TRUE	Atp5k	GP
	75	0.275496	3.09929e-15	0.61	Kdm6b	0.173498	1.06237e-16	0.615	TRUE	Kdm6b	Both
	76	-0.0878395	3.35554e-15	1	Rpl14	0.0830931	1.31911e-11	1	TRUE	Rpl14	Both
	77	0.15253	5.50359e-15	0.311	Gm29243	-0.0101991	1	0.217	TRUE	Gm29243	GP
	78	0.157597	1.68853e-14	0.788	Clk1	0.0186004	1	0.695	TRUE	Clk1	GP
	79	0.218393	1.9508e-14	0.672	Crem	-0.0581931	1	0.568	TRUE	Crem	GP
	80	0.129791	2.30894e-14	0.984	Sec61g	0.0285796	1	0.973	TRUE	Sec61g	GP
	81	0.0850828	2.58536e-14	0.191	Klhdc1	-0.0283732	1	0.102	TRUE	Klhdc1	GP
	82	0.137369	3.0118e-14	0.603	Brd9	-0.0208791	1	0.477	TRUE	Brd9	GP
	83	-0.151854	4.9183e-14	0.901	Atp5f1	0.0819517	0.00371594	0.905	TRUE	Atp5f1	Both
	84	0.154533	8.97524e-14	0.723	Brd2	-0.0202449	1	0.619	TRUE	Brd2	GP
	85	0.150264	1.13463e-13	0.566	B4galt1	-0.0479016	1	0.438	TRUE	B4galt1	GP
	86	0.1607	1.33045e-13	0.796	Hopx	-0.0565115	1	0.693	TRUE	Hopx	GP
	87	-0.171744	1.44506e-13	0.954	Txn1	0.1176	2.91209e-07	0.957	TRUE	Txn1	Both
	88	-0.09178	1.47174e-13	1	Tmsb4x	0.101672	1.50377e-13	1	TRUE	Tmsb4x	Both
	89	-0.100459	2.27767e-13	1	Rpl23a	-0.0170438	1	1	TRUE	Rpl23a	GP
	90	0.142136	2.69661e-13	0.932	Bola2	-0.00108268	1	0.913	TRUE	Bola2	GP
	91	0.220263	3.58824e-13	0.919	Ubald2	0.0324486	1	0.891	TRUE	Ubald2	GP
	92	0.10916	5.14284e-13	1	H2-D1	0.000582946	1	1	TRUE	H2-D1	GP
	93	-0.173086	6.15862e-13	0.64	Lamtor4	-0.0190487	1	0.675	TRUE	Lamtor4	GP
	94	0.17742	7.72496e-13	0.868	Gm47283	0.176437	8.31173e-13	0.845	TRUE	Gm47283	Both
	95	-0.132925	1.07995e-12	0.996	Nkg7	-0.10343	5.28541e-05	0.998	TRUE	Nkg7	Both
	96	0.142191	1.45556e-12	0.546	Sertad1	0.112804	1.55845e-05	0.504	TRUE	Sertad1	Both
	97	0.146334	1.56203e-12	0.504	Tgif1	0.0410709	1	0.435	TRUE	Tgif1	GP
	98	0.0982765	2.89674e-12	0.274	2310010J17Rik	0.0142928	1	0.193	TRUE	2310010J17Rik	GP
	99	0.163829	3.0509e-12	0.87	Snrnp70	-0.165287	2.33844e-11	0.767	TRUE	Snrnp70	Both
	100	0.167894	3.85039e-12	0.387	Nfkbid	0.224904	7.47332e-26	0.415	TRUE	Nfkbid	Both
	101	0.129424	4.47309e-12	0.614	Tmem123	-0.0285408	1	0.497	TRUE	Tmem123	GP
	102	0.149544	5.38202e-12	0.624	Epb41l4aos	0.0640596	1	0.549	TRUE	Epb41l4aos	GP
	103	-0.116544	8.44456e-12	0.997	Rps17	0.10236	1.39185e-09	0.998	TRUE	Rps17	Both
	104	-0.148814	8.56024e-12	0.765	Psmb6	0.0276096	1	0.786	TRUE	Psmb6	GP
	105	0.149208	9.60727e-12	0.711	Otulin	-0.154007	0.0119169	0.58	TRUE	Otulin	GP
	106	0.149334	1.21908e-11	0.968	Akap13	-0.150704	0.00108446	0.937	TRUE	Akap13	Both
	107	-0.141613	1.22539e-11	0.904	Ppp1ca	0.00590858	1	0.918	TRUE	Ppp1ca	GP
	108	0.189424	1.35264e-11	0.75	Trbv13-3	0.0521071	1	0.719	TRUE	Trbv13-3	GP
	109	0.144118	1.60038e-11	0.612	Tnrc6a	-0.0417836	1	0.485	TRUE	Tnrc6a	GP
	110	0.189257	1.75851e-11	0.49	Abcb1b	-0.0875533	1	0.372	TRUE	Abcb1b	GP
	111	0.196891	2.49862e-11	0.665	Lilrb4a	-0.172329	0.00125322	0.525	TRUE	Lilrb4a	Both
	112	-0.209921	5.19988e-11	0.757	Ranbp1	0.116678	0.00147709	0.8	TRUE	Ranbp1	Both
	113	0.109615	5.40432e-11	0.309	Rbm38	0.00282748	1	0.231	TRUE	Rbm38	GP
	114	-0.204471	7.15786e-11	0.514	Phgdh	0.0461641	1	0.599	TRUE	Phgdh	GP
	115	0.0719718	7.81069e-11	1	Rpl22	0.0547761	0.00266655	1	TRUE	Rpl22	Both
	116	-0.0889	7.93919e-11	1	Rpl10	0.0146089	1	0.999	TRUE	Rpl10	GP
	117	-0.0686187	1.02948e-10	1	Rpl17	0.0540684	8.7839e-07	1	TRUE	Rpl17	Both
	118	0.201598	1.53885e-10	0.615	Bcl2l11	-0.144215	0.612251	0.491	TRUE	Bcl2l11	GP
	119	-0.202219	1.85689e-10	0.862	Ran	0.0478116	1	0.863	TRUE	Ran	GP
	120	-0.168821	2.10948e-10	0.819	Hnrnpu	0.0181679	1	0.825	TRUE	Hnrnpu	GP
	121	0.196135	2.34398e-10	0.65	Lilr4b	-0.182052	2.56547e-05	0.501	TRUE	Lilr4b	Both
	122	0.292621	3.91668e-10	0.326	Gzma	-0.773805	0.0266677	0.191	TRUE	Gzma	GP
	123	0.123321	4.12292e-10	0.355	Camk2n1	-0.00901325	1	0.265	TRUE	Camk2n1	GP
	124	-0.205492	4.6425e-10	0.292	Lig1	0.0399802	1	0.387	TRUE	Lig1	GP
	125	0.120773	4.69038e-10	0.651	Sqstm1	0.0142171	1	0.559	TRUE	Sqstm1	GP
	126	-0.148004	5.93981e-10	0.95	Hnrnpa2b1	-0.0453016	1	0.944	TRUE	Hnrnpa2b1	GP
	127	0.10903	6.26235e-10	0.977	mt-Co1	-0.212945	4.9909e-35	0.983	TRUE	mt-Co1	Both
	128	-0.162339	7.43182e-10	0.898	Srsf3	-0.0518335	1	0.895	TRUE	Srsf3	GP
	129	-0.108808	7.75144e-10	0.998	Pfn1	0.0424163	1	0.997	TRUE	Pfn1	GP
	130	-0.141356	8.38562e-10	0.877	Eif3c	0.0075271	1	0.884	TRUE	Eif3c	GP
	131	-0.164841	9.34357e-10	0.878	Tln1	-0.0475756	1	0.875	TRUE	Tln1	GP
	132	0.183162	1.04991e-09	0.434	AC149090.1	-0.115846	1	0.309	TRUE	AC149090.1	GP
	133	0.0908957	1.25616e-09	0.287	2310001H17Rik	0.0235729	1	0.228	TRUE	2310001H17Rik	GP
	134	-0.128243	1.48326e-09	0.857	Atp5o	0.0771054	0.0551387	0.866	TRUE	Atp5o	GP
	135	0.0969791	1.63036e-09	0.377	Hdac7	-0.0370693	1	0.272	TRUE	Hdac7	GP
	136	0.135653	1.77432e-09	0.644	Dync1i2	-0.0578538	1	0.542	TRUE	Dync1i2	GP
	137	-0.383488	2.04264e-09	0.338	Stmn1	0.137118	1	0.448	TRUE	Stmn1	GP
	138	-0.140426	2.10556e-09	0.981	Ncl	0.0612593	1	0.985	TRUE	Ncl	GP
	139	-0.138172	2.25104e-09	0.839	Micos10	0.0635398	0.948625	0.866	TRUE	Micos10	GP
	140	-0.196836	2.47316e-09	0.338	Mcm3	0.0620343	1	0.439	TRUE	Mcm3	GP
	141	0.115596	2.86615e-09	0.446	Abcb1a	-0.0890163	1	0.321	TRUE	Abcb1a	GP
	142	0.130488	2.96666e-09	0.948	Cd53	-0.141206	2.01771e-06	0.878	TRUE	Cd53	Both
	143	-0.0901146	3.95692e-09	0.997	Oaz1	0.0487184	0.115573	0.996	TRUE	Oaz1	GP
	144	0.148777	4.92378e-09	0.919	Klrc1	-0.116841	0.000728213	0.859	TRUE	Klrc1	Both
	145	0.154217	6.21346e-09	0.826	Rnf138	-0.0259634	1	0.751	TRUE	Rnf138	GP
	146	-0.195935	7.80661e-09	1	Ptma	0.0966041	0.00220693	1	TRUE	Ptma	Both
	147	-0.158041	8.36511e-09	0.655	Pycard	0.0686391	1	0.71	TRUE	Pycard	GP
	148	-0.23343	9.10728e-09	0.936	H2afz	0.143536	4.11812e-07	0.942	TRUE	H2afz	Both
	149	0.101665	9.31924e-09	0.391	Lfng	-0.0209826	1	0.293	TRUE	Lfng	GP
	150	0.125522	9.82814e-09	0.374	Ifi206	0.0698319	0.679402	0.33	TRUE	Ifi206	GP
	151	-0.071605	9.9764e-09	1	Rpl15	0.08993	9.99372e-16	1	TRUE	Rpl15	Both
	152	0.137252	1.62493e-08	0.538	Snhg6	0.0294938	1	0.468	TRUE	Snhg6	GP
	153	0.0715361	1.8873e-08	0.251	Mfap1a	-0.0203705	1	0.175	TRUE	Mfap1a	GP
	154	0.0791882	1.97132e-08	0.388	Pik3r5	-0.00891444	1	0.317	TRUE	Pik3r5	GP
	155	0.124236	1.99721e-08	0.636	Gpr132	-0.036604	1	0.531	TRUE	Gpr132	GP
	156	0.0954537	3.85751e-08	0.498	Ss18	-0.0891844	1	0.369	TRUE	Ss18	GP
	157	-0.156504	4.05017e-08	0.77	Psmb10	0.0684752	1	0.805	TRUE	Psmb10	GP
	158	0.122269	4.192e-08	0.452	Ube2j1	-0.0616563	1	0.335	TRUE	Ube2j1	GP
	159	-0.0980287	4.29095e-08	0.997	Myl6	0.00728043	1	0.999	TRUE	Myl6	GP
	160	0.143708	5.35292e-08	0.783	Peli1	-0.207975	4.34384e-12	0.649	TRUE	Peli1	Both
	161	0.144882	5.41083e-08	0.859	Gna13	-0.049782	1	0.783	TRUE	Gna13	GP
	162	0.173823	5.98429e-08	0.69	Mxd1	-0.13445	0.194641	0.564	TRUE	Mxd1	GP
	163	0.130603	6.26532e-08	0.604	mt-Nd4l	-0.0478716	1	0.508	TRUE	mt-Nd4l	GP
	164	0.119	6.50572e-08	0.906	Slfn2	-0.0784841	1	0.848	TRUE	Slfn2	GP
	165	-0.127138	6.51023e-08	0.947	Srrm2	-0.0686075	1	0.943	TRUE	Srrm2	GP
	166	-0.0567904	8.80828e-08	1	Rpl18	0.00378628	1	1	TRUE	Rpl18	GP
	167	-0.116626	9.27289e-08	0.992	Npm1	0.0649287	0.191735	0.994	TRUE	Npm1	GP
	168	0.091404	9.62736e-08	0.477	Ap2b1	-0.0459567	1	0.37	TRUE	Ap2b1	GP
	169	0.121165	9.93513e-08	0.714	Pet100	-0.041681	1	0.607	TRUE	Pet100	GP
	170	0.0993626	1.1408e-07	0.842	Arl6ip5	0.0394242	1	0.804	TRUE	Arl6ip5	GP
	171	0.0592658	1.14343e-07	1	Rpl30	0.0734592	1.44416e-11	1	TRUE	Rpl30	Both
	172	-0.252653	1.20502e-07	0.535	Dut	0.074914	1	0.61	TRUE	Dut	GP
	173	-0.113753	1.40367e-07	0.949	Atp5b	-0.0457122	1	0.941	TRUE	Atp5b	GP
	174	-0.0831494	1.48213e-07	1	Actg1	-0.026196	1	0.999	TRUE	Actg1	GP
	175	0.0475118	1.49728e-07	1	Rplp2	0.0478757	0.000140661	1	TRUE	Rplp2	Both
	176	-0.153821	1.50569e-07	0.705	Rps27l	-0.0394636	1	0.72	TRUE	Rps27l	GP
	177	-0.109869	1.66331e-07	0.96	Cox5b	0.0768795	0.000292139	0.954	TRUE	Cox5b	Both
	178	-0.107607	1.70358e-07	0.993	Cd3g	-0.00834554	1	0.994	TRUE	Cd3g	GP
	179	-0.152388	1.88208e-07	0.149	Clspn	0.0501685	1	0.221	TRUE	Clspn	GP
	180	-0.120716	2.03881e-07	0.955	Sumo2	-0.00759078	1	0.952	TRUE	Sumo2	GP
	181	-0.148528	2.37476e-07	0.74	Psma4	0.072144	0.569427	0.769	TRUE	Psma4	GP
	182	0.073945	2.42922e-07	0.259	Kbtbd2	-0.0107004	1	0.185	TRUE	Kbtbd2	GP
	183	0.0936479	2.73146e-07	0.28	Gm28935	-0.0359675	1	0.196	TRUE	Gm28935	GP
	184	0.0945002	2.88629e-07	0.449	Zcchc9	-0.0876778	0.000201983	0.301	TRUE	Zcchc9	Both
	185	0.140982	2.89536e-07	0.683	Fosl2	-0.103078	1	0.586	TRUE	Fosl2	GP
	186	-0.14563	3.183e-07	0.832	Hnrnpd	0.0321439	1	0.822	TRUE	Hnrnpd	GP
	187	-0.10695	3.27007e-07	0.915	Ndufb7	0.128718	4.23056e-11	0.925	TRUE	Ndufb7	Both
	188	-0.113296	3.70609e-07	0.984	Nme2	0.138097	1.80676e-15	0.989	TRUE	Nme2	Both
	189	0.105836	3.9993e-07	0.937	Atp5md	0.0340802	1	0.926	TRUE	Atp5md	GP
	190	-0.114685	4.36873e-07	0.959	Lcp1	-0.0538841	1	0.948	TRUE	Lcp1	GP
	191	-0.113113	4.47095e-07	0.956	Hnrnpf	0.000648785	1	0.95	TRUE	Hnrnpf	GP
	192	0.124984	4.48485e-07	0.385	Mitd1	0.0113777	1	0.31	TRUE	Mitd1	GP
	193	0.109768	5.06976e-07	0.743	Pld3	-0.125327	4.40425e-05	0.618	TRUE	Pld3	Both
	194	0.0971424	6.36186e-07	0.533	Gm2000	0.117184	4.88852e-07	0.516	TRUE	Gm2000	Both
	195	-0.185917	6.681e-07	0.542	Ptpn6	-0.0692732	1	0.555	TRUE	Ptpn6	GP
	196	-0.0570871	6.7842e-07	1	Rps11	0.0449752	0.0272255	1	TRUE	Rps11	GP
	197	0.089904	7.20452e-07	0.466	Gstp1	-0.0583627	1	0.342	TRUE	Gstp1	GP
	198	-0.104893	7.54681e-07	0.884	Edf1	0.0545228	1	0.899	TRUE	Edf1	GP
	199	0.0808011	7.80811e-07	0.41	Il17ra	-0.0909861	0.816608	0.283	TRUE	Il17ra	GP
	200	0.101997	8.1057e-07	0.523	Rsrp1	-0.0708003	1	0.395	TRUE	Rsrp1	GP
	201	0.0968106	8.2011e-07	0.591	Polr2l	-0.0764313	0.427404	0.463	TRUE	Polr2l	GP
	202	0.122154	8.30912e-07	0.457	Irf2bpl	0.0207877	1	0.389	TRUE	Irf2bpl	GP
	203	-0.128772	9.60258e-07	0.975	Eif5a	0.087235	0.000209249	0.974	TRUE	Eif5a	Both
	204	-0.121561	1.04973e-06	0.954	Ptprcap	-0.0687245	1	0.949	TRUE	Ptprcap	GP
	205	-0.19205	1.11139e-06	0.625	Smc1a	0.103824	0.00532782	0.695	TRUE	Smc1a	Both
	206	0.0905152	1.12881e-06	0.449	Smim27	-0.0354867	1	0.352	TRUE	Smim27	GP
	207	-0.0770029	1.14967e-06	1	Rps8	0.0638821	2.39547e-07	1	TRUE	Rps8	Both
	208	-0.077992	1.25975e-06	1	Rps12	0.0717104	1.18158e-05	1	TRUE	Rps12	Both
	209	0.0578577	1.27766e-06	0.198	Lmbr1l	-0.0048458	1	0.147	TRUE	Lmbr1l	GP
	210	0.115158	1.38684e-06	0.613	Tnfrsf1b	-0.10625	0.0896411	0.479	TRUE	Tnfrsf1b	GP
	211	0.0788872	1.51617e-06	0.216	Whamm	0.00153575	1	0.15	TRUE	Whamm	GP
	212	-0.103286	1.57628e-06	0.944	Arf5	-0.00168844	1	0.927	TRUE	Arf5	GP
	213	0.0840606	1.78316e-06	0.422	Epc1	-0.0225317	1	0.327	TRUE	Epc1	GP
	214	-0.115216	1.90052e-06	0.967	Ybx1	0.025989	1	0.964	TRUE	Ybx1	GP
	215	0.0733364	1.97527e-06	0.394	Gm20186	0.0864866	0.00218739	0.37	TRUE	Gm20186	Both
	216	0.0898144	2.38242e-06	0.279	Kcnj8	-0.0381133	1	0.193	TRUE	Kcnj8	GP
	217	-0.0923855	2.68736e-06	0.951	Eef1d	0.0213602	1	0.958	TRUE	Eef1d	GP
	218	-0.0951254	2.70385e-06	0.996	Sh3bgrl3	0.0137675	1	0.997	TRUE	Sh3bgrl3	GP
	219	0.0549046	3.01952e-06	0.154	Crtc2	-0.0144059	1	0.098	TRUE	Crtc2	GP
	220	0.140692	3.02848e-06	0.703	Ctla2b	-0.0472815	1	0.637	TRUE	Ctla2b	GP
	221	-0.116821	3.03104e-06	0.817	Ube2l3	0.0344034	1	0.823	TRUE	Ube2l3	GP
	222	0.114021	3.60621e-06	0.319	Nr4a3	0.0208878	1	0.271	TRUE	Nr4a3	GP
	223	-0.120712	3.64687e-06	0.786	Psmb4	0.068738	1	0.816	TRUE	Psmb4	GP
	224	-0.12823	3.66353e-06	0.793	Pabpn1	0.0420227	1	0.8	TRUE	Pabpn1	GP
	225	0.0606924	3.68235e-06	0.205	Gigyf1	-0.0014659	1	0.14	TRUE	Gigyf1	GP
	226	0.0887039	3.71661e-06	0.376	Tmem71	0.00465809	1	0.298	TRUE	Tmem71	GP
	227	-0.129122	3.86622e-06	0.936	Set	-0.00501182	1	0.927	TRUE	Set	GP
	228	0.0883347	4.21152e-06	0.422	Madd	-0.0604495	1	0.316	TRUE	Madd	GP
	229	0.130672	4.21185e-06	0.735	1810026B05Rik	-0.0515648	1	0.623	TRUE	1810026B05Rik	GP
	230	0.0897152	4.24904e-06	0.414	Nfatc3	-0.0535721	1	0.309	TRUE	Nfatc3	GP
	231	0.103922	4.41355e-06	0.892	Mcl1	-0.0378955	1	0.857	TRUE	Mcl1	GP
	232	-0.13718	4.42539e-06	0.693	Mrps14	0.0299583	1	0.729	TRUE	Mrps14	GP
	233	-0.0604302	4.43387e-06	1	Rps9	-0.0107923	1	1	TRUE	Rps9	GP
	234	-0.0852303	4.51265e-06	0.982	Elob	0.0914349	2.93102e-05	0.983	TRUE	Elob	Both
	235	0.0652785	4.63412e-06	0.214	Ikzf5	0.0137223	1	0.168	TRUE	Ikzf5	GP
	236	-0.138608	5.38617e-06	0.535	Gspt1	0.0218715	1	0.588	TRUE	Gspt1	GP
	237	-0.116474	5.40798e-06	0.273	Mt1	0.182019	2.83388e-23	0.47	TRUE	Mt1	Both
	238	-0.0802722	5.80565e-06	0.992	Atp5h	0.0327306	1	0.989	TRUE	Atp5h	GP
	239	0.0871801	6.09072e-06	0.436	Dip2b	-0.00642969	1	0.354	TRUE	Dip2b	GP
	240	-0.282106	6.87542e-06	0.164	Pclaf	0.0145734	1	0.258	TRUE	Pclaf	GP
	241	-0.289444	7.45373e-06	0.272	Ifitm3	-0.230734	0.62458	0.297	TRUE	Ifitm3	GP
	242	0.0678886	7.75846e-06	0.183	Jmy	0.00403081	1	0.127	TRUE	Jmy	GP
	243	-0.130863	8.26338e-06	0.695	U2af1	0.011736	1	0.709	TRUE	U2af1	GP
	244	0.133322	9.02229e-06	0.945	2410006H16Rik	0.0500604	1	0.93	TRUE	2410006H16Rik	GP
	245	0.0529408	1.04116e-05	0.348	Shoc2	-0.00122807	1	0.28	TRUE	Shoc2	GP
	246	-0.134686	1.08991e-05	0.486	Supt16	-0.00276355	1	0.512	TRUE	Supt16	GP
	247	0.0841442	1.46569e-05	0.514	Nudcd3	-0.013003	1	0.431	TRUE	Nudcd3	GP
	248	0.0807442	1.48115e-05	0.486	Birc2	-0.0462367	1	0.382	TRUE	Birc2	GP
	249	0.0653533	1.5049e-05	0.177	Bcl3	-0.0197205	1	0.14	TRUE	Bcl3	GP
	250	-0.140297	1.69915e-05	0.806	Pdia3	0.102511	0.000426333	0.844	TRUE	Pdia3	Both
	251	0.088767	1.78813e-05	0.485	Sat1	-0.0143405	1	0.394	TRUE	Sat1	GP
	252	0.099329	1.92329e-05	0.434	Lcn4	0.0137041	1	0.374	TRUE	Lcn4	GP
	253	0.0695316	1.93398e-05	0.178	Ccng2	0.00375762	1	0.122	TRUE	Ccng2	GP
	254	0.0444029	2.00185e-05	0.149	Usp50	0.0338812	1	0.119	TRUE	Usp50	GP
	255	0.0381086	2.04154e-05	0.173	Fam160b1	-0.0024614	1	0.125	TRUE	Fam160b1	GP
	256	-0.0979968	2.27287e-05	0.969	Ndufa13	0.0484733	1	0.968	TRUE	Ndufa13	GP
	257	-0.163432	2.50239e-05	0.396	Dctpp1	0.0946658	0.165366	0.482	TRUE	Dctpp1	GP
	258	0.064126	2.77924e-05	0.319	Irak2	-0.0439435	1	0.237	TRUE	Irak2	GP
	259	0.0761209	2.95297e-05	0.41	Clk4	0.0110853	1	0.33	TRUE	Clk4	GP
	260	0.0810082	2.97732e-05	0.201	Smox	0.00810456	1	0.159	TRUE	Smox	GP
	261	0.113454	3.07032e-05	0.493	Klf10	0.0317623	1	0.445	TRUE	Klf10	GP
	262	0.0904499	3.08672e-05	0.573	Tab2	-0.0600029	1	0.471	TRUE	Tab2	GP
	263	-0.134185	3.35125e-05	0.378	Mphosph10	0.0205049	1	0.424	TRUE	Mphosph10	GP
	264	-0.126651	3.44836e-05	0.748	Mrps16	0.00832784	1	0.778	TRUE	Mrps16	GP
	265	0.055069	3.45327e-05	0.281	Rnf44	-0.0468438	1	0.187	TRUE	Rnf44	GP
	266	0.0783608	3.59671e-05	0.396	Il18rap	-0.043253	1	0.313	TRUE	Il18rap	GP
	267	0.103304	3.69897e-05	0.326	Hk2	0.0316406	1	0.285	TRUE	Hk2	GP
	268	-0.0927223	3.7914e-05	0.942	Psmb1	0.0404943	1	0.943	TRUE	Psmb1	GP
	269	0.164893	4.01557e-05	0.991	Junb	0.0562936	0.00823848	0.99	TRUE	Junb	Both
	270	-0.346296	4.28648e-05	0.156	Xcl1	-0.0472592	1	0.239	TRUE	Xcl1	GP
	271	0.0865773	4.67917e-05	0.496	Tle4	-0.0268096	1	0.409	TRUE	Tle4	GP
	272	-0.164685	4.77117e-05	0.141	Rrm2	0.0240926	1	0.196	TRUE	Rrm2	GP
	273	0.0757594	5.07559e-05	0.452	F2r	-0.00042704	1	0.367	TRUE	F2r	GP
	274	-0.126284	5.09296e-05	0.658	Rrp1	-0.0392765	1	0.646	TRUE	Rrp1	GP
	275	0.0369629	5.16307e-05	0.153	Phpt1	0.0384425	1	0.129	TRUE	Phpt1	GP
	276	-0.119715	5.455e-05	0.666	Manf	0.0395171	1	0.697	TRUE	Manf	GP
	277	0.0957311	5.66703e-05	0.971	Pnrc1	0.152748	9.96319e-10	0.963	TRUE	Pnrc1	Both
	278	-0.157057	6.63201e-05	0.869	S100a4	0.267582	5.19864e-18	0.923	TRUE	S100a4	Both
	279	-0.116963	6.93758e-05	0.718	Psmb5	0.0462139	1	0.758	TRUE	Psmb5	GP
	280	0.0446982	6.93803e-05	0.271	Crebrf	0.0153878	1	0.225	TRUE	Crebrf	GP
	281	-0.148577	7.36073e-05	0.684	Ppp1r14b	0.118457	0.00033232	0.746	TRUE	Ppp1r14b	Both
	282	-0.110968	7.71025e-05	0.156	Tk1	-0.0148108	1	0.208	TRUE	Tk1	GP
	283	0.059498	7.75243e-05	0.375	Rc3h1	-0.0257146	1	0.299	TRUE	Rc3h1	GP
	284	-0.135901	7.88245e-05	0.531	Cmtm7	-0.0128141	1	0.573	TRUE	Cmtm7	GP
	285	-0.102483	8.34781e-05	0.904	Psma7	0.0756828	0.111269	0.911	TRUE	Psma7	GP
	286	0.092963	8.48746e-05	0.938	Lars2	-0.277123	1.34623e-30	0.837	TRUE	Lars2	Both
	287	-0.448193	9.32381e-05	0.186	Hist1h1b	0.24519	1	0.235	TRUE	Hist1h1b	GP
	288	0.0599049	9.47175e-05	0.322	Chmp1b	0.0366339	1	0.277	TRUE	Chmp1b	GP
	289	0.0889291	0.000100801	0.344	Mxi1	-0.0431145	1	0.268	TRUE	Mxi1	GP
	290	-0.0884095	0.000101197	0.974	Cox6b1	0.042066	1	0.976	TRUE	Cox6b1	GP
	291	0.0780057	0.000101369	0.417	Relb	0.0593302	1	0.379	TRUE	Relb	GP
	292	-0.120835	0.000101497	0.746	Psmb2	0.127458	7.87491e-09	0.783	TRUE	Psmb2	Both
	293	0.0673899	0.000101623	0.445	Nck1	-0.0525387	1	0.329	TRUE	Nck1	GP
	294	-0.110513	0.000102969	0.819	Cct2	-0.0109444	1	0.823	TRUE	Cct2	GP
	295	-0.118076	0.000109167	0.902	Atp5g1	0.0934929	0.000681108	0.914	TRUE	Atp5g1	Both
	296	0.0533723	0.000109675	0.445	Upf2	-0.00459862	1	0.37	TRUE	Upf2	GP
	297	-0.120083	0.000114772	0.988	S100a6	0.104063	0.000246439	0.997	TRUE	S100a6	Both
	298	0.0918174	0.000114871	0.801	Paip2	0.00609313	1	0.731	TRUE	Paip2	GP
	299	0.154732	0.000119008	0.588	Klf2	0.0152219	0.00882493	0.59	TRUE	Klf2	Both
	300	-0.147422	0.000119682	0.167	Spc24	0.0557834	1	0.249	TRUE	Spc24	GP
	301	-0.1207	0.000125703	0.606	Psma1	0.0379648	1	0.647	TRUE	Psma1	GP
	302	-0.214226	0.000126846	0.962	Hmgb2	0.139857	1	0.963	TRUE	Hmgb2	GP
	303	0.0779771	0.000129234	0.224	Irgm1	0.0219723	1	0.179	TRUE	Irgm1	GP
	304	-0.129101	0.000142813	0.798	Calr	0.102341	0.0476666	0.827	TRUE	Calr	GP
	305	-0.113089	0.000143283	0.984	Hnrnpa3	0.0476468	1	0.982	TRUE	Hnrnpa3	GP
	306	0.1168	0.000150772	0.629	Socs3	-0.0397569	1	0.55	TRUE	Socs3	GP
	307	-0.120852	0.00015535	0.693	Ndufa12	0.0355182	1	0.718	TRUE	Ndufa12	GP
	308	0.0519886	0.00015544	0.227	Pde2a	-0.074484	1	0.144	TRUE	Pde2a	GP
	309	-0.160231	0.000167737	0.227	Tyms	0.000633214	1	0.285	TRUE	Tyms	GP
	310	0.0631855	0.000168455	0.18	Itgb3	-0.0699718	0.00154738	0.091	TRUE	Itgb3	Both
	311	-0.13661	0.000173428	0.833	Emp3	0.161754	1.50189e-15	0.889	TRUE	Emp3	Both
	312	-0.119756	0.00017759	0.153	Asf1b	-0.00252277	1	0.203	TRUE	Asf1b	GP
	313	-0.113393	0.000178425	0.923	Uqcrq	0.0219797	1	0.918	TRUE	Uqcrq	GP
	314	-0.0953986	0.000192689	0.893	Abracl	0.0776873	0.0213028	0.906	TRUE	Abracl	GP
	315	-0.115335	0.000196617	0.798	Ctsd	-0.0729636	1	0.805	TRUE	Ctsd	GP
	316	-0.117664	0.000200075	0.756	Vdac2	0.0444357	1	0.769	TRUE	Vdac2	GP
	317	0.0592883	0.000201204	0.245	E4f1	-0.0770878	0.0108591	0.142	TRUE	E4f1	GP
	318	-0.100822	0.000206038	0.924	Slc25a5	0.04879	1	0.928	TRUE	Slc25a5	GP
	319	0.106795	0.000207099	0.555	Dnajb1	0.0124596	1	0.487	TRUE	Dnajb1	GP
	320	0.0365897	0.000220219	0.227	4930581F22Rik	-0.0344274	1	0.153	TRUE	4930581F22Rik	GP
	321	-0.124207	0.000223957	0.624	Lsm6	0.037896	1	0.658	TRUE	Lsm6	GP
	322	-0.12862	0.000237583	0.578	Ssrp1	-0.0190184	1	0.59	TRUE	Ssrp1	GP
	323	0.111008	0.000240375	0.42	Tob2	0.0265322	1	0.364	TRUE	Tob2	GP
	324	0.102285	0.000245734	0.949	Pdcd4	-0.230086	2.40058e-14	0.904	TRUE	Pdcd4	Both
	325	0.0777086	0.000248068	0.532	Mef2d	-0.0776679	1	0.411	TRUE	Mef2d	GP
	326	-0.249589	0.000258264	0.166	Mki67	0.00366418	1	0.232	TRUE	Mki67	GP
	327	0.0511776	0.000259358	0.147	Trim34a	-0.0262609	1	0.086	TRUE	Trim34a	GP
	328	-0.100439	0.000261852	0.849	Psma3	0.115747	7.3888e-07	0.869	TRUE	Psma3	Both
	329	0.0570321	0.000264792	0.162	Nbr1	-0.0143631	1	0.11	TRUE	Nbr1	GP
	330	-0.170466	0.000270922	0.113	Hist1h3c	0.230829	1	0.179	TRUE	Hist1h3c	GP
	331	0.0530597	0.00027815	0.241	Hbp1	-0.0074929	1	0.178	TRUE	Hbp1	GP
	332	-0.16049	0.00028736	0.58	Hist1h1c	-0.141382	1.46015e-09	0.527	TRUE	Hist1h1c	Both
	333	-0.0550641	0.000292985	1	Rpl5	-0.00242206	1	0.999	TRUE	Rpl5	GP
	334	-0.113796	0.000296405	0.831	Gnb2	0.0358715	1	0.838	TRUE	Gnb2	GP
	335	0.0698065	0.000301	0.531	Lpxn	-0.142744	2.75953e-06	0.388	TRUE	Lpxn	Both
	336	-0.102991	0.000332015	0.842	Ndufb9	0.0745057	0.0406016	0.862	TRUE	Ndufb9	GP
	337	0.0667251	0.000334137	0.333	Cwf19l2	-0.0191302	1	0.257	TRUE	Cwf19l2	GP
	338	0.0499202	0.000343408	0.386	Lax1	-0.105597	0.0990036	0.266	TRUE	Lax1	GP
	339	0.100448	0.000349288	0.835	Ccnd2	-0.0200833	1	0.799	TRUE	Ccnd2	GP
	340	0.0643988	0.000370747	0.482	Gimap8	-0.10753	0.116094	0.354	TRUE	Gimap8	GP
	341	0.0635608	0.000378228	0.362	Atp6v0d1	0.00266023	1	0.298	TRUE	Atp6v0d1	GP
	342	0.0489123	0.00038381	0.145	Fbxl20	-0.0183468	1	0.092	TRUE	Fbxl20	GP
	343	0.106654	0.000386314	0.391	Egr1	0.0559337	1	0.358	TRUE	Egr1	GP
	344	-0.0889955	0.000415083	0.101	Mt2	0.0464168	0.00124956	0.191	TRUE	Mt2	Both
	345	0.0522807	0.000417926	0.228	Impad1	0.0223565	1	0.178	TRUE	Impad1	GP
	346	-0.142893	0.000438144	0.817	Nap1l1	0.045473	1	0.821	TRUE	Nap1l1	GP
	347	0.0509878	0.000440186	0.235	Zfp53	-0.0437408	1	0.154	TRUE	Zfp53	GP
	348	-0.122401	0.000449804	0.665	Mrpl57	0.0558541	1	0.713	TRUE	Mrpl57	GP
	349	0.0592306	0.000473568	0.313	Dgkd	-0.0129494	1	0.252	TRUE	Dgkd	GP
	350	-0.130308	0.000478637	0.363	Dnmt1	0.037623	1	0.422	TRUE	Dnmt1	GP
	351	-0.117404	0.000548392	0.668	Tcp1	-0.0353374	1	0.666	TRUE	Tcp1	GP
	352	-0.102689	0.000553262	0.897	Psme2	0.128282	7.29559e-09	0.903	TRUE	Psme2	Both
	353	-0.129213	0.000563242	0.109	Cdca3	-0.000675157	1	0.161	TRUE	Cdca3	GP
	354	-0.163	0.000567867	0.216	Cks1b	0.0585681	1	0.295	TRUE	Cks1b	GP
	355	0.0613296	0.000631173	0.569	Aamp	-0.0416338	1	0.454	TRUE	Aamp	GP
	356	0.0829082	0.000650367	0.461	Rassf1	-0.0323493	1	0.376	TRUE	Rassf1	GP
	357	0.079556	0.000657443	0.443	Zc3h12a	0.0727725	0.0111605	0.426	TRUE	Zc3h12a	GP
	358	-0.147197	0.000692744	0.631	Cdv3	0.0140547	1	0.643	TRUE	Cdv3	GP
	359	0.149418	0.000704063	0.957	Zfp36l2	-0.126938	1	0.94	TRUE	Zfp36l2	GP
	360	-0.12192	0.000752908	0.633	Ech1	-0.0457596	1	0.638	TRUE	Ech1	GP
	361	-0.0818296	0.000773289	0.971	Atp5d	0.0137517	1	0.968	TRUE	Atp5d	GP
	362	-0.103025	0.000808888	0.872	Ssr4	0.0265108	1	0.884	TRUE	Ssr4	GP
	363	0.0703613	0.000837022	0.536	Cetn2	-0.00748047	1	0.451	TRUE	Cetn2	GP
	364	-0.0930708	0.000898932	0.924	Atp5j	0.0560734	1	0.923	TRUE	Atp5j	GP
	365	-0.100029	0.000946202	0.846	Spcs2	-0.000477731	1	0.843	TRUE	Spcs2	GP
	366	0.0743722	0.000953148	0.416	Cflar	0.0148772	1	0.367	TRUE	Cflar	GP
	367	0.0789284	0.000955766	0.294	Ninj1	0.00282467	1	0.237	TRUE	Ninj1	GP
	368	-0.122292	0.000996163	0.797	Psmd4	-0.0107679	1	0.788	TRUE	Psmd4	GP
	369	0.0632374	0.0010066	0.239	Gpat4	0.0235028	1	0.2	TRUE	Gpat4	GP
	370	-0.115103	0.00103101	0.656	Ndufs7	-0.00736335	1	0.668	TRUE	Ndufs7	GP
	371	0.0455702	0.00103351	0.23	Txndc11	-0.0194729	1	0.175	TRUE	Txndc11	GP
	372	0.1395	0.00103351	0.502	Gm12840	-0.114657	1	0.406	TRUE	Gm12840	GP
	373	0.071988	0.00106138	0.655	Ramac	0.00926049	1	0.576	TRUE	Ramac	GP
	374	-0.105756	0.00111591	0.801	Slc25a4	0.0133093	1	0.825	TRUE	Slc25a4	GP
	375	-0.122612	0.00113158	0.664	Tomm5	0.0660022	1	0.708	TRUE	Tomm5	GP
	376	0.0792197	0.00117152	0.469	Casp8	-0.0700946	1	0.361	TRUE	Casp8	GP
	377	-0.0945694	0.00117758	0.91	Snrpd2	0.081493	0.000697917	0.916	TRUE	Snrpd2	Both
	378	-0.0896073	0.00119465	0.211	Alad	-0.0118132	1	0.244	TRUE	Alad	GP
	379	0.0337202	0.0011964	0.161	Abca7	-0.0289417	1	0.096	TRUE	Abca7	GP
	380	0.0689582	0.00120763	0.335	Arih2	-0.0203734	1	0.246	TRUE	Arih2	GP
	381	-0.117289	0.00121016	0.585	Rsl1d1	-0.0126205	1	0.601	TRUE	Rsl1d1	GP
	382	0.0347252	0.00122054	0.179	Foxj2	-0.0114431	1	0.119	TRUE	Foxj2	GP
	383	-0.0480298	0.00126401	1	Rps14	-0.0146317	1	1	TRUE	Rps14	GP
	384	0.122497	0.00126689	0.429	Rara	0.0443375	1	0.382	TRUE	Rara	GP
	385	-0.140977	0.00126893	0.651	Atpif1	0.0612038	1	0.693	TRUE	Atpif1	GP
	386	-0.118544	0.00130747	0.678	Erp29	-0.0359774	1	0.677	TRUE	Erp29	GP
	387	-0.118847	0.00132457	0.762	2024-09-07	-0.0152897	1	0.755	TRUE	2024-09-07	GP
	388	0.0386633	0.00133536	0.187	Uckl1	-0.0180171	1	0.128	TRUE	Uckl1	GP
	389	0.0667799	0.00138794	0.46	Ldb1	-0.0720929	1	0.345	TRUE	Ldb1	GP
	390	-0.0957932	0.00143846	0.883	Atp5a1	0.0358882	1	0.89	TRUE	Atp5a1	GP
	391	-0.226497	0.00143928	0.277	Top2a	0.0335456	1	0.332	TRUE	Top2a	GP
	392	-0.0984263	0.00147177	0.88	Rbx1	-0.00474054	1	0.872	TRUE	Rbx1	GP
	393	-0.101189	0.00149759	0.76	Sec11c	0.0503266	1	0.781	TRUE	Sec11c	GP
	394	-0.106502	0.00150933	0.791	Timm13	0.0692541	1	0.805	TRUE	Timm13	GP
	395	-0.122318	0.00151218	0.652	Tkt	0.00858662	1	0.675	TRUE	Tkt	GP
	396	-0.101222	0.00161446	0.965	Vim	0.160073	5.97605e-09	0.979	TRUE	Vim	Both
	397	-0.087662	0.00162224	0.912	Atp5c1	0.0393513	1	0.912	TRUE	Atp5c1	GP
	398	0.0573713	0.00173151	0.256	Gpn3	-0.0324585	1	0.18	TRUE	Gpn3	GP
	399	0.0459223	0.0017544	1	Rps15a	0.0704556	3.93434e-12	1	TRUE	Rps15a	Both
	400	0.0364515	0.00181505	0.191	Phf1	-0.0268616	1	0.13	TRUE	Phf1	GP
	401	0.0701422	0.00181577	0.445	Spata13	-0.0540061	1	0.364	TRUE	Spata13	GP
	402	0.0466379	0.00186497	0.254	Ythdf3	-0.0320999	1	0.166	TRUE	Ythdf3	GP
	403	0.0966362	0.00193011	0.816	Zfas1	0.0586407	1	0.787	TRUE	Zfas1	GP
	404	0.0476858	0.00195363	0.275	Ist1	-0.0143302	1	0.213	TRUE	Ist1	GP
	405	0.0529175	0.00200202	0.334	Cds2	-0.030725	1	0.261	TRUE	Cds2	GP
	406	0.0592793	0.00201623	0.244	Sfn	0.0213439	1	0.211	TRUE	Sfn	GP
	407	-0.100555	0.00201681	0.104	Ccna2	-0.0156978	1	0.154	TRUE	Ccna2	GP
	408	0.048028	0.00203909	1	Rpl9	0.0262488	1	1	TRUE	Rpl9	GP
	409	0.0412953	0.00208639	0.178	Ttyh3	-0.0272214	1	0.115	TRUE	Ttyh3	GP
	410	-0.132822	0.00211325	0.53	Eprs	0.0181466	1	0.562	TRUE	Eprs	GP
	411	-0.178093	0.00216589	0.248	Hist2h2ac	0.0306132	1	0.263	TRUE	Hist2h2ac	GP
	412	0.046356	0.00225624	0.475	Ccnl2	-0.0450711	1	0.368	TRUE	Ccnl2	GP
	413	0.130745	0.0022796	0.855	Trav14-1	0.0445008	1	0.846	TRUE	Trav14-1	GP
	414	0.0709713	0.00229385	0.433	Srebf2	0.0275517	1	0.377	TRUE	Srebf2	GP
	415	-0.0998566	0.00237748	0.816	Bzw1	0.122073	1.24711e-07	0.838	TRUE	Bzw1	Both
	416	0.0932571	0.00242252	0.632	Rbpj	-0.0782661	1	0.53	TRUE	Rbpj	GP
	417	0.0616349	0.00244056	0.256	Nmt2	-0.00818825	1	0.194	TRUE	Nmt2	GP
	418	0.0566574	0.00247255	0.391	Atp2a3	-0.0463527	1	0.311	TRUE	Atp2a3	GP
	419	-0.129281	0.00247957	0.54	Psmd12	-0.0492874	1	0.545	TRUE	Psmd12	GP
	420	0.0481995	0.00250653	0.143	Ccdc117	-0.0111616	1	0.098	TRUE	Ccdc117	GP
	421	0.0645496	0.00257066	0.466	Tmem243	0.0409331	1	0.412	TRUE	Tmem243	GP
	422	-0.123288	0.00270029	0.44	Fkbp2	0.105691	0.00796757	0.52	TRUE	Fkbp2	Both
	423	0.0345116	0.00272759	0.292	Rnf167	-0.00419543	1	0.24	TRUE	Rnf167	GP
	424	-0.118679	0.00288794	0.857	Nme1	0.13384	3.89887e-08	0.893	TRUE	Nme1	Both
	425	0.0412093	0.00289395	0.326	Nfe2l1	-0.00184201	1	0.264	TRUE	Nfe2l1	GP
	426	0.0730097	0.00290209	0.385	Zfp672	0.0588484	1	0.354	TRUE	Zfp672	GP
	427	0.0905994	0.00290382	0.714	Rsrc2	-0.0681439	1	0.617	TRUE	Rsrc2	GP
	428	0.042861	0.0029071	0.472	Pttg1	-0.0258285	1	0.389	TRUE	Pttg1	GP
	429	-0.123685	0.00291896	0.508	Exosc8	-0.0412852	1	0.515	TRUE	Exosc8	GP
	430	0.0364695	0.0030553	0.152	Atp8b2	-0.0191501	1	0.096	TRUE	Atp8b2	GP
	431	-0.131832	0.00306608	0.627	Mrpl18	0.0351764	1	0.653	TRUE	Mrpl18	GP
	432	0.0467373	0.00316181	0.265	Vcpkmt	-0.0262419	1	0.199	TRUE	Vcpkmt	GP
	433	0.0512729	0.00317521	0.26	Mfap1b	-0.0529832	1	0.17	TRUE	Mfap1b	GP
	434	-0.0920065	0.00318495	0.194	Prim1	0.0214301	1	0.254	TRUE	Prim1	GP
	435	-0.128084	0.00334072	0.593	Nhp2	0.0572285	1	0.642	TRUE	Nhp2	GP
	436	0.0496116	0.00359218	0.331	Unc50	-0.0563819	1	0.244	TRUE	Unc50	GP
	437	-0.108851	0.00366637	0.701	Phb2	0.0384291	1	0.736	TRUE	Phb2	GP
	438	-0.150602	0.00369367	0.135	Cdca8	0.0390334	1	0.195	TRUE	Cdca8	GP
	439	0.0328857	0.00380847	0.158	Pias2	-0.0149991	1	0.107	TRUE	Pias2	GP
	440	0.0598032	0.00388413	0.278	Klf3	-0.00364895	1	0.242	TRUE	Klf3	GP
	441	0.0635221	0.00395977	0.188	Axin2	0.00225313	1	0.144	TRUE	Axin2	GP
	442	0.0573355	0.00396295	0.267	Zfp592	-0.0538166	1	0.182	TRUE	Zfp592	GP
	443	-0.108797	0.00402378	0.629	Eif1ax	0.0393271	1	0.646	TRUE	Eif1ax	GP
	444	-0.200844	0.00427409	0.128	Birc5	0.0604991	1	0.192	TRUE	Birc5	GP
	445	0.0510899	0.00439224	0.36	Pdcd11	-0.00917455	1	0.289	TRUE	Pdcd11	GP
	446	0.0668454	0.00439576	0.298	Elk3	-0.0150065	1	0.226	TRUE	Elk3	GP
	447	-0.0684647	0.00446893	0.992	Arpc2	-0.0192269	1	0.986	TRUE	Arpc2	GP
	448	-0.0751563	0.00449574	0.098	Hist1h2ab	0.129069	1	0.156	TRUE	Hist1h2ab	GP
	449	-0.0842715	0.00456101	0.935	Tspo	0.109435	5.50002e-06	0.947	TRUE	Tspo	Both
	450	-0.111982	0.00472431	0.512	Phf5a	-0.0226292	1	0.537	TRUE	Phf5a	GP
	451	0.0470494	0.00475472	0.164	Unkl	-0.0356563	1	0.094	TRUE	Unkl	GP
	452	-0.109138	0.00482048	0.179	Uhrf1	0.0659212	1	0.253	TRUE	Uhrf1	GP
	453	0.0387443	0.0049689	0.184	mt-Nd6	-0.0564424	0.0507273	0.102	TRUE	mt-Nd6	GP
	454	-0.115124	0.004977	0.242	Rfc4	0.0390076	1	0.308	TRUE	Rfc4	GP
	455	0.0318397	0.00508005	0.186	Setd1a	-0.00594474	1	0.145	TRUE	Setd1a	GP
	456	0.0495482	0.00518135	0.169	Taf4b	-0.000244473	1	0.127	TRUE	Taf4b	GP
	457	-0.139958	0.00521106	0.371	Usp1	-0.0202084	1	0.398	TRUE	Usp1	GP
	458	-0.0931391	0.00527353	0.929	Park7	0.148593	9.47628e-15	0.938	TRUE	Park7	Both
	459	-0.110303	0.00546681	0.694	Cuta	0.0670886	1	0.732	TRUE	Cuta	GP
	460	0.0868531	0.00553476	0.568	Ccr2	-0.185099	5.7101e-06	0.435	TRUE	Ccr2	Both
	461	-0.0691905	0.00557074	0.999	Cd52	0.0457713	1	0.999	TRUE	Cd52	GP
	462	0.0868234	0.00563557	0.986	Ubl5	0.0160653	1	0.974	TRUE	Ubl5	GP
	463	-0.0644857	0.00587221	0.12	Rad51	0.0136993	1	0.166	TRUE	Rad51	GP
	464	-0.107935	0.00605019	0.842	Sf3b2	0.0320205	1	0.85	TRUE	Sf3b2	GP
	465	0.0410312	0.00612003	0.155	Sell	-0.0321437	1	0.102	TRUE	Sell	GP
	466	0.031895	0.0062421	0.149	Smpdl3b	-0.00612807	1	0.11	TRUE	Smpdl3b	GP
	467	-0.107979	0.00626357	0.66	Pfkp	-0.116772	0.000606962	0.63	TRUE	Pfkp	Both
	468	0.120561	0.00631464	0.72	mt-Nd3	-0.0814393	1	0.67	TRUE	mt-Nd3	GP
	469	0.0497782	0.00632405	0.181	Wipf2	-0.0224728	1	0.122	TRUE	Wipf2	GP
	470	0.075534	0.00647172	0.368	9930111J21Rik2	0.0345624	1	0.315	TRUE	9930111J21Rik2	GP
	471	-0.0958897	0.00647321	0.127	Cenpm	0.026155	1	0.185	TRUE	Cenpm	GP
	472	0.0967856	0.0065583	0.239	Ccr7	-0.070768	1	0.176	TRUE	Ccr7	GP
	473	-0.0861695	0.00658754	0.951	Cox7b	0.0570251	1	0.951	TRUE	Cox7b	GP
	474	-0.1093	0.00660026	0.78	Aprt	0.036462	1	0.799	TRUE	Aprt	GP
	475	0.0339278	0.00670085	0.213	Ezh1	-0.0427464	1	0.138	TRUE	Ezh1	GP
	476	0.0627877	0.00672685	0.485	Ctse	-0.0848621	1	0.367	TRUE	Ctse	GP
	477	-0.0853086	0.00677031	0.955	Snrpe	0.0721545	0.0976495	0.95	TRUE	Snrpe	GP
	478	0.0709938	0.00685785	0.37	Kdm2b	0.012046	1	0.321	TRUE	Kdm2b	GP
	479	0.0750892	0.00700726	0.941	Atp5mpl	0.0315291	1	0.926	TRUE	Atp5mpl	GP
	480	0.0389592	0.00707148	1	Rpl27	-0.00484491	1	1	TRUE	Rpl27	GP
	481	0.0186158	0.0075213	0.349	5031425E22Rik	0.0643109	0.0307733	0.331	TRUE	5031425E22Rik	GP
	482	0.0816331	0.00765615	0.473	Wtap	-0.000154084	1	0.396	TRUE	Wtap	GP
	483	0.0794955	0.00796066	0.912	AY036118	-0.222738	4.72082e-09	0.831	TRUE	AY036118	Both
	484	0.0623341	0.00814962	0.443	Nptn	-0.00565654	1	0.366	TRUE	Nptn	GP
	485	-0.110212	0.0083389	0.445	Nans	-0.0154129	1	0.472	TRUE	Nans	GP
	486	0.105989	0.00848052	0.699	P2ry10	-0.233761	5.33401e-16	0.558	TRUE	P2ry10	Both
	487	-0.105046	0.00855921	0.717	Ndufc2	0.0830626	0.0123939	0.76	TRUE	Ndufc2	GP
	488	0.0447017	0.0086367	0.215	Surf6	-0.0123433	1	0.157	TRUE	Surf6	GP
	489	0.0425018	0.00879951	0.178	Sec16a	-0.0215419	1	0.122	TRUE	Sec16a	GP
	490	0.0434201	0.00911173	0.188	Rnf145	-0.00464765	1	0.139	TRUE	Rnf145	GP
	491	0.0683475	0.0092088	0.541	Pde7a	-0.0446032	1	0.435	TRUE	Pde7a	GP
	492	-0.121715	0.00951867	0.87	Ankrd11	-0.153559	1.79828e-07	0.839	TRUE	Ankrd11	Both
	493	0.171473	0.00961583	0.738	Pmepa1	-0.184625	2.53074e-06	0.646	TRUE	Pmepa1	Both
	494	-0.154083	0.00979371	0.985	Hmgb1	0.0749042	1	0.979	TRUE	Hmgb1	GP
	495	0.0522622	0.00997062	0.19	Card6	0.00270831	1	0.147	TRUE	Card6	GP
	496	-0.104368	0.0101029	0.708	Aurkaip1	0.025647	1	0.72	FALSE	NA	Not Sig
	497	0.0318004	0.010157	0.311	Ip6k1	-0.0416485	1	0.233	FALSE	NA	Not Sig
	498	-0.0877294	0.0103679	0.907	Ndufb11	0.0515392	1	0.908	FALSE	NA	Not Sig
	499	0.057835	0.0104048	0.402	Rfxap	0.0116227	1	0.346	FALSE	NA	Not Sig
	500	0.0406497	0.0105053	1	Rpl35a	0.0943695	9.27435e-28	1	TRUE	Rpl35a	PBS
	501	0.0451634	0.010514	0.21	Capn7	-0.0298312	1	0.145	FALSE	NA	Not Sig
	502	0.0554682	0.0106394	0.372	Kdm2a	0.0249307	1	0.329	FALSE	NA	Not Sig
	503	0.0305049	0.0115467	0.214	Tmc6	-0.0310283	1	0.146	FALSE	NA	Not Sig
	504	0.0348476	0.0115544	0.142	Ell	-0.00648915	1	0.097	FALSE	NA	Not Sig
	505	0.0524998	0.0116242	0.425	Gsk3a	-0.0169238	1	0.35	FALSE	NA	Not Sig
	506	-0.0558891	0.0120209	0.987	S100a10	0.195428	1.22777e-26	0.993	TRUE	S100a10	PBS
	507	-0.0901615	0.012089	0.871	Snrpb	0.0686519	0.388757	0.873	FALSE	NA	Not Sig
	508	0.0373678	0.0126771	0.178	Ern1	-0.0280016	1	0.12	FALSE	NA	Not Sig
	509	-0.114467	0.0127081	0.512	Mrpl58	-0.0305856	1	0.527	FALSE	NA	Not Sig
	510	0.0430814	0.012858	0.188	Tcp11l2	-0.0329354	1	0.127	FALSE	NA	Not Sig
	511	-0.0801871	0.0129847	0.948	Eef1g	-0.0407202	1	0.943	FALSE	NA	Not Sig
	512	0.0280608	0.0130117	0.171	Agap2	0.00714257	1	0.129	FALSE	NA	Not Sig
	513	-0.112924	0.0131538	0.676	Calm3	-0.0306224	1	0.661	FALSE	NA	Not Sig
	514	0.033094	0.0132268	0.191	Gtf2a1	0.00725675	1	0.15	FALSE	NA	Not Sig
	515	0.0407626	0.013246	0.348	Fcho2	-0.0193034	1	0.286	FALSE	NA	Not Sig
	516	-0.173827	0.0133574	0.26	Smc2	0.11408	1	0.332	FALSE	NA	Not Sig
	517	0.0417417	0.0137667	0.403	Maf1	-0.0232396	1	0.328	FALSE	NA	Not Sig
	518	-0.104848	0.0138632	0.652	Ube2m	0.0077901	1	0.664	FALSE	NA	Not Sig
	519	0.0666978	0.0139359	0.828	Ube2b	0.0223482	1	0.788	FALSE	NA	Not Sig
	520	0.0425639	0.0140602	0.221	Tnfrsf4	0.024241	1	0.194	FALSE	NA	Not Sig
	521	0.0425581	0.0142065	0.384	Dgka	-0.0589199	1	0.282	FALSE	NA	Not Sig
	522	0.0633922	0.0146834	0.994	Cox7c	0.0408324	1	0.991	FALSE	NA	Not Sig
	523	0.0429737	0.0149784	0.163	Prkcd	-0.0028019	1	0.117	FALSE	NA	Not Sig
	524	0.0625703	0.015088	0.609	Il18r1	-0.0647331	1	0.518	FALSE	NA	Not Sig
	525	0.0537786	0.0157138	0.341	Coa5	0.00564582	1	0.296	FALSE	NA	Not Sig
	526	-0.118529	0.0157563	0.655	Tbrg1	-0.0511277	1	0.664	FALSE	NA	Not Sig
	527	0.0812291	0.015843	0.404	Tnip1	0.0686289	1	0.385	FALSE	NA	Not Sig
	528	-0.12431	0.0164881	0.695	Cd28	0.0656308	1	0.748	FALSE	NA	Not Sig
	529	-0.0773993	0.0166246	0.092	Cenpe	0.0070666	1	0.131	FALSE	NA	Not Sig
	530	-0.118502	0.01668	0.455	Cntrl	0.0125201	1	0.484	FALSE	NA	Not Sig
	531	0.0437179	0.016753	0.3	Gpr174	-0.0380521	1	0.226	FALSE	NA	Not Sig
	532	-0.0621867	0.0178503	0.91	Capzb	-0.0151237	1	0.895	FALSE	NA	Not Sig
	533	-0.119793	0.0179071	0.828	Hnrnpab	0.0214481	1	0.821	FALSE	NA	Not Sig
	534	0.0755153	0.0180362	0.596	Dhx15	-0.0191897	1	0.516	FALSE	NA	Not Sig
	535	-0.0748132	0.018566	0.95	Eif3k	0.0286623	1	0.952	FALSE	NA	Not Sig
	536	-0.124319	0.0190562	0.313	Tipin	0.0484754	1	0.375	FALSE	NA	Not Sig
	537	0.161215	0.0195007	0.492	Gadd45b	0.473534	4.73895e-56	0.607	TRUE	Gadd45b	PBS
	538	0.0632052	0.0195019	0.686	St13	-0.0304739	1	0.619	FALSE	NA	Not Sig
	539	-0.103031	0.0199025	0.791	Gng2	-0.0637429	1	0.787	FALSE	NA	Not Sig
	540	-0.101607	0.0201656	0.841	Fkbp3	0.0845841	0.0417011	0.86	FALSE	NA	Not Sig
	541	-0.0933676	0.020182	0.941	Cox7a2l	0.0265099	1	0.941	FALSE	NA	Not Sig
	542	-0.0923589	0.0202012	0.093	Esco2	0.0400912	1	0.142	FALSE	NA	Not Sig
	543	0.0268864	0.0209908	0.212	Atf2	-0.0273212	1	0.16	FALSE	NA	Not Sig
	544	0.0544154	0.0210649	0.424	Gpr68	-0.017465	1	0.367	FALSE	NA	Not Sig
	545	0.057026	0.0214202	0.355	Gzmk	-0.134148	0.229091	0.249	FALSE	NA	Not Sig
	546	0.0395797	0.021851	0.28	Snx1	0.017761	1	0.237	FALSE	NA	Not Sig
	547	0.0430252	0.0230225	0.178	Gramd4	0.0103768	1	0.134	FALSE	NA	Not Sig
	548	0.0744126	0.023467	0.433	Map2k3	0.0352067	1	0.399	FALSE	NA	Not Sig
	549	0.0378241	0.0235664	0.181	Sft2d2	-0.0148447	1	0.134	FALSE	NA	Not Sig
	550	-0.0960826	0.0248316	0.286	Mcm5	0.0477853	1	0.352	FALSE	NA	Not Sig
	551	0.0565739	0.0260247	0.452	S1pr1	-0.11403	1	0.376	FALSE	NA	Not Sig
	552	-0.125931	0.0261761	0.581	Etfb	0.0168641	1	0.612	FALSE	NA	Not Sig
	553	0.0440502	0.0264465	0.17	Ddi2	-0.0152179	1	0.118	FALSE	NA	Not Sig
	554	0.0509208	0.0264506	0.371	Heca	-0.0649945	1	0.274	FALSE	NA	Not Sig
	555	0.0993037	0.0265346	0.645	Tsc22d3	0.109004	1	0.618	FALSE	NA	Not Sig
	556	0.0477899	0.0280889	0.273	Abca2	-0.0455419	0.855386	0.18	FALSE	NA	Not Sig
	557	0.0393255	0.0286785	0.231	Cpne1	-0.0158587	1	0.172	FALSE	NA	Not Sig
	558	-0.0946699	0.0292805	0.857	Pomp	0.0805087	0.0108821	0.865	FALSE	NA	Not Sig
	559	0.0258989	0.0293306	0.361	Nr1h2	-0.0225005	1	0.278	FALSE	NA	Not Sig
	560	-0.0857316	0.0299257	0.112	Kif15	-0.0259956	1	0.143	FALSE	NA	Not Sig
	561	-0.0935154	0.0300447	0.112	Tpx2	0.00480582	1	0.154	FALSE	NA	Not Sig
	562	0.0469649	0.030359	0.326	Chp1	-0.0111737	1	0.255	FALSE	NA	Not Sig
	563	0.09247	0.0306468	0.617	Phf20l1	-0.0159184	1	0.548	FALSE	NA	Not Sig
	564	-0.0975784	0.0313682	0.742	Tomm22	-0.0311332	1	0.728	FALSE	NA	Not Sig
	565	0.0315108	0.0318701	0.219	Zfp445	-0.0377543	1	0.149	FALSE	NA	Not Sig
	566	0.0535282	0.0319589	0.35	Fam78a	-0.098602	5.12471e-05	0.231	TRUE	Fam78a	PBS
	567	0.0493715	0.0324727	0.233	Czib	0.0268319	1	0.199	FALSE	NA	Not Sig
	568	0.0367382	0.0327331	0.149	Zfp260	0.00956248	1	0.108	FALSE	NA	Not Sig
	569	-0.106038	0.0335848	0.675	Rp9	0.0178563	1	0.685	FALSE	NA	Not Sig
	570	-0.0966188	0.0336852	0.304	Hmgn5	0.0945661	0.106552	0.394	FALSE	NA	Not Sig
	571	-0.0662538	0.0341231	0.109	Cenps	0.0370592	1	0.166	FALSE	NA	Not Sig
	572	0.0430717	0.0351289	0.365	Vps54	-0.0808697	1	0.263	FALSE	NA	Not Sig
	573	-0.266924	0.0381908	0.786	Tubb5	0.0682323	1	0.784	FALSE	NA	Not Sig
	574	0.0389791	0.0386776	0.363	Ubn2	-0.0441269	1	0.283	FALSE	NA	Not Sig
	575	0.0352493	0.0388548	0.285	Tnf	0.171913	6.31868e-22	0.342	TRUE	Tnf	PBS
	576	-0.0452828	0.0391368	1	Rack1	-0.016964	1	1	FALSE	NA	Not Sig
	577	-0.0844971	0.0395867	0.936	Hsp90aa1	0.108279	0.204464	0.935	FALSE	NA	Not Sig
	578	0.0314548	0.0400108	0.373	Kdm7a	-0.0742106	1	0.29	FALSE	NA	Not Sig
	579	-0.111237	0.0403457	0.652	Mrpl20	0.0527692	1	0.679	FALSE	NA	Not Sig
	580	-0.101858	0.0410813	0.72	Ndufs5	0.0885819	0.00526835	0.76	TRUE	Ndufs5	PBS
	581	-0.113161	0.0412954	0.341	Cisd1	0.0721695	1	0.416	FALSE	NA	Not Sig
	582	0.0674406	0.0415483	0.58	Slfn1	-0.0732659	1	0.484	FALSE	NA	Not Sig
	583	0.0341989	0.0424937	0.338	Usp19	-0.0656762	1	0.248	FALSE	NA	Not Sig
	584	0.0350985	0.0433576	1	Rpl18a	-0.0467798	0.00286163	1	TRUE	Rpl18a	PBS
	585	-0.0878835	0.0434643	0.821	Ndufb5	0.0993948	0.000227682	0.831	TRUE	Ndufb5	PBS
	586	-0.106565	0.0444652	0.537	Vdac1	0.064564	1	0.573	FALSE	NA	Not Sig
	587	-0.0679114	0.0455065	0.13	Cdk1	-0.00288438	1	0.172	FALSE	NA	Not Sig
	588	0.0330905	0.0457496	0.235	Mfsd14a	0.00861594	1	0.19	FALSE	NA	Not Sig
	589	0.0498944	0.0458836	0.202	Dhx40	-0.00520999	1	0.156	FALSE	NA	Not Sig
	590	0.0259502	0.0485582	0.179	Shc1	0.00890507	1	0.149	FALSE	NA	Not Sig
	591	0.0459155	0.0487504	0.196	Hivep1	0.0399942	1	0.174	FALSE	NA	Not Sig
	592	0.0446884	0.0491679	0.353	Tatdn2	-0.0728582	1	0.259	FALSE	NA	Not Sig
	593	-0.106566	0.0496656	0.887	Itgb1	0.0342498	1	0.899	FALSE	NA	Not Sig
	594	0.0372394	0.0513564	0.311	Tbc1d20	-0.041373	1	0.23	FALSE	NA	Not Sig
	595	0.0541876	0.0521379	0.303	Mast3	-0.00581977	1	0.242	FALSE	NA	Not Sig
	596	0.0380498	0.0525876	0.296	Tob1	0.0723081	0.0035691	0.295	TRUE	Tob1	PBS
	597	0.0541851	0.0527781	0.312	Hip1r	-0.0193737	1	0.25	FALSE	NA	Not Sig
	598	-0.126327	0.0529601	0.546	Dnajc9	0.0103743	1	0.567	FALSE	NA	Not Sig
	599	-0.11353	0.0532195	0.369	Mcm4	0.03326	1	0.42	FALSE	NA	Not Sig
	600	-0.125046	0.0534381	0.514	Psip1	0.0286141	1	0.543	FALSE	NA	Not Sig
	601	-0.116776	0.0540187	0.384	Lsm2	0.064939	1	0.445	FALSE	NA	Not Sig
	602	0.0433993	0.0551562	0.368	Cyth1	-0.0707177	1	0.275	FALSE	NA	Not Sig
	603	0.0516025	0.0558788	0.613	Rpl9-ps6	0.119535	1.64231e-06	0.598	TRUE	Rpl9-ps6	PBS
	604	0.0420789	0.0560626	0.347	Snx20	-0.0353915	1	0.277	FALSE	NA	Not Sig
	605	-0.079748	0.0569609	0.863	Srp9	0.069934	0.15602	0.868	FALSE	NA	Not Sig
	606	0.054181	0.0576686	0.256	Ifi214	-0.0109094	1	0.207	FALSE	NA	Not Sig
	607	0.0403932	0.0577742	0.219	Ncstn	-0.00969069	1	0.165	FALSE	NA	Not Sig
	608	-0.111807	0.0590915	0.536	Mrpl12	0.0427986	1	0.579	FALSE	NA	Not Sig
	609	-0.0980038	0.0592066	0.666	Prdx2	0.0580201	1	0.696	FALSE	NA	Not Sig
	610	-0.0890301	0.0595151	0.205	Metrnl	-0.141455	9.20006e-14	0.168	TRUE	Metrnl	PBS
	611	0.0421621	0.059544	0.266	Mthfs	0.025037	1	0.223	FALSE	NA	Not Sig
	612	-0.10101	0.0598763	0.752	Csnk2b	-0.0625886	1	0.716	FALSE	NA	Not Sig
	613	-0.083466	0.06014	0.983	AW112010	-0.0550317	1	0.986	FALSE	NA	Not Sig
	614	-0.0976419	0.0620641	0.674	Gtf2h5	0.0923233	0.00126445	0.722	TRUE	Gtf2h5	PBS
	615	-0.107321	0.0643145	0.394	Dtymk	0.022479	1	0.441	FALSE	NA	Not Sig
	616	-0.0690027	0.0645144	0.119	Asns	-0.0108065	1	0.133	FALSE	NA	Not Sig
	617	-0.0894252	0.0680103	0.88	Uqcrb	0.0613331	1	0.884	FALSE	NA	Not Sig
	618	0.0434154	0.0682791	0.256	Pmaip1	-0.00130882	1	0.206	FALSE	NA	Not Sig
	619	-0.0899553	0.0686817	0.931	Cotl1	0.0341843	1	0.931	FALSE	NA	Not Sig
	620	0.0749252	0.0691209	0.518	Asnsd1	-0.0373919	1	0.446	FALSE	NA	Not Sig
	621	0.0332273	0.0694684	0.289	Gosr2	0.0290704	1	0.258	FALSE	NA	Not Sig
	622	-0.0973028	0.0702087	0.761	Cct5	0.0448209	1	0.771	FALSE	NA	Not Sig
	623	0.0739116	0.0705082	0.868	Tomm6	0.000512109	1	0.837	FALSE	NA	Not Sig
	624	0.0585135	0.0708816	0.608	Rhog	-0.0780853	1	0.514	FALSE	NA	Not Sig
	625	-0.0900447	0.0710325	0.693	Dynlrb1	0.013588	1	0.703	FALSE	NA	Not Sig
	626	0.0353445	0.0724282	0.187	Trp53inp1	-0.00416587	1	0.142	FALSE	NA	Not Sig
	627	0.0304174	0.0724742	0.15	Trmt1l	-0.00075238	1	0.114	FALSE	NA	Not Sig
	628	0.0877904	0.0737881	0.924	Gramd3	-0.100892	0.511878	0.887	FALSE	NA	Not Sig
	629	-0.125173	0.0756256	0.304	Mcm7	0.033557	1	0.368	FALSE	NA	Not Sig
	630	-0.084273	0.0758874	0.151	Dhfr	0.0111942	1	0.195	FALSE	NA	Not Sig
	631	-0.101175	0.0761553	0.09	Cenpf	0.0592067	1	0.143	FALSE	NA	Not Sig
	632	0.0420589	0.0769874	0.297	Zfp52	-0.0122486	1	0.255	FALSE	NA	Not Sig
	633	-0.10792	0.0813819	0.564	Ssr2	0.0197738	1	0.596	FALSE	NA	Not Sig
	634	0.0533515	0.0819859	0.18	Cenpl	0.02239	1	0.161	FALSE	NA	Not Sig
	635	0.0434874	0.083375	0.367	Azi2	-0.00464264	1	0.305	FALSE	NA	Not Sig
	636	-0.0722843	0.0834033	0.969	Tpm3	0.0424822	1	0.971	FALSE	NA	Not Sig
	637	0.0459855	0.0846007	0.209	Arhgef18	-0.021173	1	0.15	FALSE	NA	Not Sig
	638	0.0556342	0.0847638	0.368	Sp3	0.00639858	1	0.31	FALSE	NA	Not Sig
	639	0.0747246	0.0855556	0.492	Cir1	-0.0363996	1	0.414	FALSE	NA	Not Sig
	640	0.0701808	0.08616	0.733	Zdhhc18	-0.100228	1	0.635	FALSE	NA	Not Sig
	641	-0.0992756	0.0887637	0.812	Ndufb10	0.119112	3.9063e-08	0.841	TRUE	Ndufb10	PBS
	642	0.0483914	0.0892047	0.346	Wdr82	-0.026367	1	0.267	FALSE	NA	Not Sig
	643	0.0286309	0.0906278	0.137	Cbwd1	0.00366416	1	0.105	FALSE	NA	Not Sig
	644	0.0475	0.0921598	0.491	Rab18	-0.0302193	1	0.414	FALSE	NA	Not Sig
	645	-0.115212	0.092364	0.65	Chd7	-0.040697	1	0.641	FALSE	NA	Not Sig
	646	0.0364117	0.0926284	0.531	2024-03-07	-0.0923751	1	0.418	FALSE	NA	Not Sig
	647	-0.0968148	0.0935158	0.897	Ndufa4	0.18998	8.05406e-19	0.919	TRUE	Ndufa4	PBS
	648	-0.123	0.0941272	0.526	Cdk4	0.0705952	1	0.577	FALSE	NA	Not Sig
	649	0.0412786	0.0948437	0.151	Helz2	-0.00833899	1	0.112	FALSE	NA	Not Sig
	650	-0.08278	0.0954259	0.22	Fen1	0.0225711	1	0.267	FALSE	NA	Not Sig
	651	0.0555888	0.0961463	0.6	M6pr	-0.0471867	1	0.509	FALSE	NA	Not Sig
	652	0.135617	0.0965723	0.877	Bcl2a1b	0.0221164	1	0.825	FALSE	NA	Not Sig
	653	-0.0897521	0.0973138	0.744	Mrpl23	0.0790459	1	0.765	FALSE	NA	Not Sig
	654	0.0693609	0.0983514	0.948	Ets1	-0.160762	3.90568e-06	0.917	TRUE	Ets1	PBS
	655	0.0437407	0.0984511	0.242	Bfar	0.0140202	1	0.201	FALSE	NA	Not Sig
	656	-0.115898	0.100972	0.602	Selenoh	0.0861906	0.459195	0.639	FALSE	NA	Not Sig
	657	0.0367115	0.101386	0.247	Dcaf12	0.0293456	1	0.222	FALSE	NA	Not Sig
	658	-0.120039	0.101945	0.682	Cish	-0.119681	1	0.687	FALSE	NA	Not Sig
	659	-0.0906659	0.102458	0.222	Hirip3	-0.00391714	1	0.252	FALSE	NA	Not Sig
	660	0.0243644	0.103022	0.14	Bach2	-0.0469667	1	0.08	FALSE	NA	Not Sig
	661	0.0436135	0.103276	0.178	Aff1	-0.00149519	1	0.137	FALSE	NA	Not Sig
	662	-0.0831052	0.104382	0.828	Rwdd1	0.0702818	1	0.842	FALSE	NA	Not Sig
	663	0.0695125	0.104615	0.564	Tprgl	0.0220264	1	0.511	FALSE	NA	Not Sig
	664	0.0812516	0.106078	0.59	Ppp1r15a	0.0237856	1	0.553	FALSE	NA	Not Sig
	665	0.0359374	0.106696	0.137	Piezo1	0.016423	1	0.114	FALSE	NA	Not Sig
	666	0.0454071	0.106838	0.247	Slc25a40	-0.109125	2.96409e-07	0.14	TRUE	Slc25a40	PBS
	667	0.0364175	0.107127	0.24	Mbtps1	0.00213986	1	0.199	FALSE	NA	Not Sig
	668	-0.131637	0.109206	0.453	Mbp	-0.0872483	1	0.442	FALSE	NA	Not Sig
	669	-0.0880567	0.109855	0.878	Tpr	0.0285391	1	0.883	FALSE	NA	Not Sig
	670	-0.0939552	0.109974	0.544	Vdac3	-0.00102072	1	0.564	FALSE	NA	Not Sig
	671	-0.0818745	0.112127	0.631	Serpinb9	-0.111993	1	0.635	FALSE	NA	Not Sig
	672	0.0648306	0.112922	0.317	Xaf1	0.00518474	1	0.271	FALSE	NA	Not Sig
	673	-0.112702	0.113447	0.587	Dnajc2	-0.0236337	1	0.595	FALSE	NA	Not Sig
	674	0.021412	0.114575	0.182	Sec24a	-0.0145191	1	0.14	FALSE	NA	Not Sig
	675	0.0455777	0.116016	0.379	Wbp2	-0.0259715	1	0.312	FALSE	NA	Not Sig
	676	0.0620885	0.11731	0.995	Snrpg	0.087004	9.85593e-07	0.992	TRUE	Snrpg	PBS
	677	0.0324874	0.118379	0.231	Dyrk2	0.0147259	1	0.198	FALSE	NA	Not Sig
	678	-0.102018	0.118844	0.532	Psmd7	0.0703011	1	0.578	FALSE	NA	Not Sig
	679	0.0620426	0.119102	0.653	Hnrnpl	-0.0424074	1	0.577	FALSE	NA	Not Sig
	680	-0.0757108	0.11921	0.886	Nedd8	0.0899159	0.000162994	0.898	TRUE	Nedd8	PBS
	681	-0.0472071	0.119438	0.996	Btf3	0.0863078	1.20899e-08	0.993	TRUE	Btf3	PBS
	682	0.0646241	0.120566	0.616	Larp1	-0.0125072	1	0.554	FALSE	NA	Not Sig
	683	0.0451422	0.121533	0.449	H2-Ke6	0.0228542	1	0.391	FALSE	NA	Not Sig
	684	-0.115865	0.124101	0.72	Sp110	-0.113792	0.00491491	0.696	TRUE	Sp110	PBS
	685	-0.190304	0.124266	0.115	Ube2c	0.00829883	1	0.179	FALSE	NA	Not Sig
	686	0.0436645	0.125078	0.197	Rhoq	-0.00742641	1	0.147	FALSE	NA	Not Sig
	687	0.0653598	0.125585	0.355	Las1l	0.0273081	1	0.31	FALSE	NA	Not Sig
	688	-0.0678218	0.126774	0.096	Hist1h2af	0.0841112	1	0.142	FALSE	NA	Not Sig
	689	-0.0731797	0.127881	0.159	Ncapg2	-0.0178438	1	0.193	FALSE	NA	Not Sig
	690	0.0472601	0.130349	0.208	Lats2	-0.0169843	1	0.159	FALSE	NA	Not Sig
	691	-0.0708081	0.131616	0.972	Gnai2	0.0131043	1	0.966	FALSE	NA	Not Sig
	692	0.0309703	0.132543	0.324	Map3k1	-0.0358531	1	0.244	FALSE	NA	Not Sig
	693	0.0393673	0.133509	0.182	Cipc	-0.0472536	0.326994	0.108	FALSE	NA	Not Sig
	694	0.0419018	0.133686	0.32	Il27ra	-0.0711338	0.435087	0.223	FALSE	NA	Not Sig
	695	0.0457029	0.133842	0.412	Rnf114	-0.0777915	0.465228	0.308	FALSE	NA	Not Sig
	696	0.0814522	0.134913	0.916	Saraf	-0.01014	1	0.877	FALSE	NA	Not Sig
	697	0.0826148	0.136952	0.858	Emb	0.0111034	1	0.851	FALSE	NA	Not Sig
	698	-0.0973991	0.137954	0.879	Nol7	0.0663769	0.85566	0.885	FALSE	NA	Not Sig
	699	-0.0967802	0.138064	0.195	Dtl	-0.0187946	1	0.227	FALSE	NA	Not Sig
	700	0.0424837	0.138321	0.164	Pik3c2a	-0.00823578	1	0.121	FALSE	NA	Not Sig
	701	0.044168	0.13836	0.34	Nup153	0.00389094	1	0.294	FALSE	NA	Not Sig
	702	0.076331	0.138753	0.521	Pde4d	-0.0368568	1	0.451	FALSE	NA	Not Sig
	703	0.0873169	0.139281	0.922	Tnfaip3	0.124572	5.02133e-06	0.924	TRUE	Tnfaip3	PBS
	704	0.0619558	0.139827	0.485	Adgre5	-0.0369334	1	0.411	FALSE	NA	Not Sig
	705	0.0497637	0.141652	0.554	Grina	-0.0959947	0.0615246	0.435	FALSE	NA	Not Sig
	706	-0.107895	0.143863	0.498	Serpinb6b	-0.0945349	1	0.518	FALSE	NA	Not Sig
	707	-0.0726751	0.149803	0.993	Coro1a	0.046652	1	0.994	FALSE	NA	Not Sig
	708	0.0417313	0.155566	0.314	Wdr70	0.0133077	1	0.262	FALSE	NA	Not Sig
	709	0.0385279	0.158662	0.281	Ppp2cb	0.0241528	1	0.251	FALSE	NA	Not Sig
	710	0.0599309	0.159119	0.518	Snrnp48	0.00759239	1	0.459	FALSE	NA	Not Sig
	711	0.0358944	0.159298	0.176	Cln3	-0.0502255	1	0.109	FALSE	NA	Not Sig
	712	0.0501506	0.161983	0.261	Lrif1	-0.0227628	1	0.201	FALSE	NA	Not Sig
	713	0.066672	0.163755	0.141	Ell2	-0.0232348	1	0.095	FALSE	NA	Not Sig
	714	-0.0720393	0.164556	0.785	Ywhaq	0.078058	0.0479168	0.82	FALSE	NA	Not Sig
	715	-0.10818	0.165698	0.775	Snrpd1	0.123334	1.06386e-06	0.803	TRUE	Snrpd1	PBS
	716	0.0298177	0.168578	0.133	Klhl28	0.00718747	1	0.101	FALSE	NA	Not Sig
	717	0.0509644	0.16922	0.557	Lnpep	-0.100244	0.168112	0.444	FALSE	NA	Not Sig
	718	-0.0620497	0.169322	0.094	Ccnb2	0.0274968	1	0.139	FALSE	NA	Not Sig
	719	-0.080166	0.170152	0.731	Tmem167	0.0193392	1	0.742	FALSE	NA	Not Sig
	720	0.0459535	0.172244	0.387	Sdf2	0.0175287	1	0.335	FALSE	NA	Not Sig
	721	-0.112677	0.173992	0.761	Purb	0.010243	1	0.763	FALSE	NA	Not Sig
	722	0.040397	0.176235	0.199	Bbc3	-0.0173282	1	0.156	FALSE	NA	Not Sig
	723	0.0529839	0.178023	0.517	Sipa1l1	-0.0830352	1	0.425	FALSE	NA	Not Sig
	724	-0.0676285	0.178826	0.998	H2-Q7	-0.0859233	0.0151304	0.998	FALSE	NA	Not Sig
	725	0.0323368	0.184894	0.138	Znfx1	-0.0131374	1	0.095	FALSE	NA	Not Sig
	726	0.035054	0.186496	0.248	Rc3h2	-0.0218912	1	0.185	FALSE	NA	Not Sig
	727	0.0435127	0.186635	0.215	Gabpb1	-0.0211066	1	0.169	FALSE	NA	Not Sig
	728	0.0331517	0.187356	0.221	Tex10	-0.0160707	1	0.174	FALSE	NA	Not Sig
	729	0.0451711	0.190651	0.478	Sdhd	0.0185217	1	0.415	FALSE	NA	Not Sig
	730	-0.115493	0.193137	0.566	Hnrnpul2	-0.104255	0.081844	0.534	FALSE	NA	Not Sig
	731	0.0307829	0.193432	0.291	Ppt1	-0.04861	1	0.204	FALSE	NA	Not Sig
	732	0.0343123	0.194815	0.211	Fbxo11	0.0103871	1	0.181	FALSE	NA	Not Sig
	733	0.0951887	0.20324	0.661	Il7r	-0.0126569	1	0.625	FALSE	NA	Not Sig
	734	-0.064629	0.20518	0.936	Clta	-0.0294464	1	0.927	FALSE	NA	Not Sig
	735	0.0903463	0.206748	0.54	Uhrf2	-0.080359	1	0.454	FALSE	NA	Not Sig
	736	0.0372006	0.207984	0.142	Gm30054	-0.020273	1	0.099	FALSE	NA	Not Sig
	737	0.0958739	0.211367	0.996	Ccl5	-0.286814	1	0.989	FALSE	NA	Not Sig
	738	0.0443655	0.212594	0.166	1810041H14Rik	-0.00573668	1	0.122	FALSE	NA	Not Sig
	739	-0.106583	0.217485	0.742	Rab8a	-0.0337393	1	0.718	FALSE	NA	Not Sig
	740	0.0291848	0.22266	0.252	Fam174a	0.0372393	1	0.232	FALSE	NA	Not Sig
	741	-0.114853	0.225702	0.619	Cenpx	0.0469635	1	0.637	FALSE	NA	Not Sig
	742	-0.0748278	0.226935	0.957	Tle5	-0.00741084	1	0.942	FALSE	NA	Not Sig
	743	0.064681	0.233462	0.448	Ski	-0.0808175	1	0.355	FALSE	NA	Not Sig
	744	0.0724811	0.234096	0.466	Il12rb2	-0.0197666	1	0.41	FALSE	NA	Not Sig
	745	0.05921	0.234517	0.556	Bcl10	0.021351	1	0.511	FALSE	NA	Not Sig
	746	-0.0730292	0.234626	0.992	Arhgdib	-0.0347618	1	0.987	FALSE	NA	Not Sig
	747	0.0454884	0.235984	0.572	Tnrc6b	-0.0292036	1	0.492	FALSE	NA	Not Sig
	748	0.0302653	0.237581	0.223	Ipcef1	-0.0483706	1	0.148	FALSE	NA	Not Sig
	749	0.041575	0.239078	0.139	B930036N10Rik	-0.01977	1	0.092	FALSE	NA	Not Sig
	750	0.0662253	0.239414	0.948	Ywhaz	0.0437855	1	0.943	FALSE	NA	Not Sig
	751	0.0255517	0.249006	0.169	Eps15l1	-0.00188532	1	0.119	FALSE	NA	Not Sig
	752	0.042042	0.249576	0.54	Oga	-0.0399106	1	0.462	FALSE	NA	Not Sig
	753	-0.0790486	0.251015	0.795	Hnrnpc	0.0126893	1	0.791	FALSE	NA	Not Sig
	754	0.0444495	0.251614	0.329	Akt2	-0.00929	1	0.266	FALSE	NA	Not Sig
	755	0.0371603	0.256244	0.2	2024-03-06	-0.00438338	1	0.151	FALSE	NA	Not Sig
	756	0.028063	0.259147	0.163	Eno1b	0.0162551	1	0.138	FALSE	NA	Not Sig
	757	-0.112982	0.262375	0.55	Hspa4	-0.018366	1	0.549	FALSE	NA	Not Sig
	758	0.0432156	0.262664	0.165	Slc25a19	-0.0181553	1	0.111	FALSE	NA	Not Sig
	759	-0.109168	0.264831	0.651	Ptpn1	-0.126667	0.00179306	0.62	TRUE	Ptpn1	PBS
	760	0.0409182	0.264987	0.304	Gata3	-0.0202511	1	0.256	FALSE	NA	Not Sig
	761	0.0276343	0.268317	0.236	Fbxl3	-0.00911496	1	0.175	FALSE	NA	Not Sig
	762	-0.0528768	0.280278	0.11	Pole	0.00746397	1	0.145	FALSE	NA	Not Sig
	763	-0.0384377	0.286075	1	Rpl21	0.0688612	1.22517e-11	1	TRUE	Rpl21	PBS
	764	-0.0801622	0.286139	0.21	Psat1	-0.0072603	1	0.238	FALSE	NA	Not Sig
	765	-0.0956187	0.289739	0.124	Nusap1	-0.0334291	1	0.161	FALSE	NA	Not Sig
	766	-0.0950509	0.29311	0.808	Reep5	0.013943	1	0.817	FALSE	NA	Not Sig
	767	0.0332321	0.293164	0.212	Bcl9l	-0.0504323	1	0.142	FALSE	NA	Not Sig
	768	0.0249883	0.302998	0.156	Slc37a3	-0.0620178	0.0181837	0.084	FALSE	NA	Not Sig
	769	0.0263214	0.303646	0.232	Dtx3	-0.0395373	1	0.157	FALSE	NA	Not Sig
	770	0.0506179	0.307698	0.395	Ap2a2	-0.001381	1	0.343	FALSE	NA	Not Sig
	771	0.040084	0.313705	0.359	Kcnab2	-0.0282513	1	0.293	FALSE	NA	Not Sig
	772	0.0599379	0.337506	0.474	Csnk1d	-0.070256	1	0.38	FALSE	NA	Not Sig
	773	0.0559707	0.343091	0.494	Tmem30a	-0.0550042	1	0.406	FALSE	NA	Not Sig
	774	0.0563616	0.344172	0.909	Ndufa1	0.0688871	0.425742	0.884	FALSE	NA	Not Sig
	775	-0.0934472	0.34591	0.805	Cct7	0.00193383	1	0.8	FALSE	NA	Not Sig
	776	0.0563817	0.346732	0.578	Mob1a	-0.0732975	1	0.482	FALSE	NA	Not Sig
	777	0.0227593	0.348403	0.124	Gm21887	0.0178649	1	0.103	FALSE	NA	Not Sig
	778	-0.137572	0.354643	0.485	Tmpo	0.0164037	1	0.506	FALSE	NA	Not Sig
	779	0.0838423	0.356852	0.891	Satb1	-0.126811	0.336891	0.84	FALSE	NA	Not Sig
	780	0.0385678	0.359624	0.228	Fbrs	-0.0109391	1	0.171	FALSE	NA	Not Sig
	781	-0.0800137	0.364347	0.178	Pola1	0.0289532	1	0.228	FALSE	NA	Not Sig
	782	0.0280164	0.370943	0.154	Ddx19b	0.00331243	1	0.124	FALSE	NA	Not Sig
	783	0.079655	0.372608	0.174	Irs2	-0.0226094	1	0.128	FALSE	NA	Not Sig
	784	0.0843676	0.372707	0.922	Ahnak	0.0354388	1	0.92	FALSE	NA	Not Sig
	785	0.0365103	0.38019	0.383	Chmp3	-0.00723259	1	0.331	FALSE	NA	Not Sig
	786	-0.0722326	0.382266	0.957	Cdc42	-0.0102648	1	0.953	FALSE	NA	Not Sig
	787	0.0478161	0.38232	0.577	BC005537	-0.0706318	1	0.483	FALSE	NA	Not Sig
	788	0.0318041	0.3845	0.238	Lgals8	-0.017723	1	0.18	FALSE	NA	Not Sig
	789	0.020771	0.385727	0.164	Ubxn7	-0.0125453	1	0.119	FALSE	NA	Not Sig
	790	0.0386621	0.391528	0.298	Scaf8	-0.0391438	1	0.22	FALSE	NA	Not Sig
	791	0.0351007	0.394853	0.192	Nr1d2	-0.0159226	1	0.152	FALSE	NA	Not Sig
	792	0.0349251	0.401662	0.184	Zc3h4	-0.00163512	1	0.144	FALSE	NA	Not Sig
	793	0.0745296	0.404145	0.715	Arf6	0.0906801	0.354704	0.688	FALSE	NA	Not Sig
	794	-0.118683	0.405481	0.544	Ifnar2	-0.0507584	1	0.547	FALSE	NA	Not Sig
	795	0.0962018	0.40718	0.961	Aldoa	-0.0498145	1	0.927	FALSE	NA	Not Sig
	796	0.0876902	0.408713	0.753	Cbx3	-0.0554793	1	0.671	FALSE	NA	Not Sig
	797	-0.101345	0.412849	0.658	Ddx46	0.0215831	1	0.669	FALSE	NA	Not Sig
	798	0.0248577	0.41449	0.256	Tor1aip2	-0.0328143	1	0.184	FALSE	NA	Not Sig
	799	0.0442754	0.42355	0.352	Wdr45b	0.0187452	1	0.31	FALSE	NA	Not Sig
	800	-0.117675	0.437654	0.375	Cenpw	0.0597298	1	0.439	FALSE	NA	Not Sig
	801	0.029745	0.439833	0.16	Clcf1	-0.0168105	1	0.106	FALSE	NA	Not Sig
	802	0.0287117	0.442528	0.256	Leng8	-0.102788	5.09545e-08	0.146	TRUE	Leng8	PBS
	803	0.0481816	0.447918	0.386	Ifi209	0.00220244	1	0.341	FALSE	NA	Not Sig
	804	0.051405	0.449368	0.662	Tcea1	0.0163535	1	0.606	FALSE	NA	Not Sig
	805	-0.0366538	0.460493	1	Rps16	0.0404304	0.0850216	1	FALSE	NA	Not Sig
	806	0.0269436	0.479262	0.134	Togaram1	0.00198116	1	0.106	FALSE	NA	Not Sig
	807	0.0489298	0.484028	0.53	Atxn2l	-0.0414673	1	0.447	FALSE	NA	Not Sig
	808	-0.0925377	0.489949	0.527	Arpc5l	0.0183724	1	0.568	FALSE	NA	Not Sig
	809	0.0297933	0.498713	0.302	Kmt2d	-0.037629	1	0.227	FALSE	NA	Not Sig
	810	-0.0981628	0.512175	0.421	Psmd6	0.00791556	1	0.44	FALSE	NA	Not Sig
	811	0.0546829	0.514108	0.239	Tagap	0.0494075	1	0.23	FALSE	NA	Not Sig
	812	-0.107426	0.514879	0.809	Cycs	0.0385927	1	0.807	FALSE	NA	Not Sig
	813	0.0488972	0.515243	0.172	Zswim6	-0.0268317	1	0.121	FALSE	NA	Not Sig
	814	-0.0594095	0.519722	1	H3f3b	-0.00468974	1	1	FALSE	NA	Not Sig
	815	-0.0932329	0.522708	0.379	Ppa1	0.0649372	1	0.431	FALSE	NA	Not Sig
	816	0.0378988	0.523014	0.24	Spin1	0.0248341	1	0.204	FALSE	NA	Not Sig
	817	0.0662227	0.527672	0.494	Elmsan1	-0.0661445	1	0.411	FALSE	NA	Not Sig
	818	0.0405234	0.538302	0.271	Dcaf1	-0.000931083	1	0.232	FALSE	NA	Not Sig
	819	0.0238529	0.539306	0.365	2900097C17Rik	-0.020823	1	0.294	FALSE	NA	Not Sig
	820	0.0254807	0.540451	0.429	Ogt	-0.101912	0.000201642	0.303	TRUE	Ogt	PBS
	821	0.02775	0.557875	0.32	Brap	-0.0476446	1	0.243	FALSE	NA	Not Sig
	822	0.0397638	0.558373	0.465	Edem1	-0.0356936	1	0.387	FALSE	NA	Not Sig
	823	0.0444304	0.560255	0.296	Zranb1	0.00429819	1	0.251	FALSE	NA	Not Sig
	824	-0.065141	0.566691	0.113	Diaph3	0.0181744	1	0.154	FALSE	NA	Not Sig
	825	0.0439444	0.567828	0.268	Jak2	-0.0214286	1	0.219	FALSE	NA	Not Sig
	826	0.0452959	0.570924	0.203	Pde12	-0.0265345	1	0.141	FALSE	NA	Not Sig
	827	-0.0678032	0.571767	0.918	Psma2	0.12399	1.58913e-08	0.922	TRUE	Psma2	PBS
	828	0.0908743	0.573362	0.848	Tnfrsf18	-0.00515921	1	0.832	FALSE	NA	Not Sig
	829	0.0256915	0.574086	0.267	Birc3	-0.0158206	1	0.22	FALSE	NA	Not Sig
	830	-0.109728	0.579533	0.126	Prc1	0.0275839	1	0.173	FALSE	NA	Not Sig
	831	0.0354517	0.579937	0.356	Ino80b	-0.0420365	1	0.289	FALSE	NA	Not Sig
	832	0.0476117	0.583008	0.552	Fmnl1	-0.0762255	1	0.461	FALSE	NA	Not Sig
	833	0.035943	0.58523	0.198	Zfp87	-0.0103319	1	0.157	FALSE	NA	Not Sig
	834	-0.0736489	0.585449	0.915	Lat	0.0373992	1	0.91	FALSE	NA	Not Sig
	835	0.0372632	0.585871	0.176	Itfg1	0.0263116	1	0.157	FALSE	NA	Not Sig
	836	0.0494092	0.5882	0.7	Arhgap45	-0.13966	0.000268669	0.571	TRUE	Arhgap45	PBS
	837	0.0433847	0.594207	0.592	Cyth4	-0.0557169	1	0.501	FALSE	NA	Not Sig
	838	0.0528979	0.59483	0.53	Snhg3	0.0372778	1	0.495	FALSE	NA	Not Sig
	839	0.0321123	0.597616	0.268	Svil	0.0209122	1	0.239	FALSE	NA	Not Sig
	840	-0.0758593	0.599009	0.105	Kif11	0.02419	1	0.146	FALSE	NA	Not Sig
	841	-0.0909256	0.603248	0.694	Esd	0.0281026	1	0.707	FALSE	NA	Not Sig
	842	0.0380308	0.604535	0.226	Ccdc88b	-0.00770764	1	0.172	FALSE	NA	Not Sig
	843	0.0364889	0.616153	0.516	Nrbp1	-0.0989732	0.632857	0.409	FALSE	NA	Not Sig
	844	0.11298	0.625673	0.76	Gpr183	-0.175155	0.00364473	0.686	TRUE	Gpr183	PBS
	845	-0.0733938	0.626233	0.893	Psmb3	0.103813	8.28568e-05	0.9	TRUE	Psmb3	PBS
	846	-0.112428	0.630211	0.345	Nsmce1	-3.58428e-05	1	0.386	FALSE	NA	Not Sig
	847	0.00990651	0.634645	0.185	Med17	-0.00469655	1	0.147	FALSE	NA	Not Sig
	848	0.0302595	0.642529	0.466	Sh2d1a	-0.0116185	1	0.393	FALSE	NA	Not Sig
	849	0.0282148	0.651468	0.212	Ubl7	-0.0174962	1	0.159	FALSE	NA	Not Sig
	850	-0.0715092	0.662611	0.159	Chaf1b	-0.000282404	1	0.191	FALSE	NA	Not Sig
	851	0.0416092	0.665653	0.305	Nxf1	-0.0311731	1	0.224	FALSE	NA	Not Sig
	852	-0.0938484	0.668007	0.679	Cct4	0.0476617	1	0.696	FALSE	NA	Not Sig
	853	-0.0740947	0.669502	0.972	Gimap4	-0.242146	5.35038e-32	0.952	TRUE	Gimap4	PBS
	854	-0.101037	0.669572	0.688	Thrap3	-0.0216905	1	0.683	FALSE	NA	Not Sig
	855	-0.0910444	0.672704	0.873	Jpt1	-0.0517774	1	0.838	FALSE	NA	Not Sig
	856	0.0433365	0.684372	0.519	Rbm22	-0.0423912	1	0.437	FALSE	NA	Not Sig
	857	-0.0816448	0.685713	0.617	Lsm12	0.043476	1	0.647	FALSE	NA	Not Sig
	858	0.0676343	0.691024	0.665	Mknk2	-0.178863	1.40651e-09	0.538	TRUE	Mknk2	PBS
	859	0.0663589	0.706106	0.485	Plekha2	-0.0760517	1	0.385	FALSE	NA	Not Sig
	860	0.0299307	0.711234	0.131	Tfe3	-0.00243299	1	0.1	FALSE	NA	Not Sig
	861	0.0400751	0.712254	0.415	Fam120a	-0.0180093	1	0.348	FALSE	NA	Not Sig
	862	0.0220912	0.713274	0.243	Rexo4	-0.017702	1	0.187	FALSE	NA	Not Sig
	863	0.0346676	0.729127	0.335	Mosmo	0.0164307	1	0.293	FALSE	NA	Not Sig
	864	0.0595195	0.736351	0.542	Fam133b	-0.0202578	1	0.478	FALSE	NA	Not Sig
	865	0.030703	0.738936	0.226	Fbxl12	-0.0585254	1	0.15	FALSE	NA	Not Sig
	866	0.0598776	0.743167	0.495	Abi1	-0.0975637	0.0408433	0.385	FALSE	NA	Not Sig
	867	0.0297706	0.746531	0.289	Elovl5	-0.0397126	1	0.225	FALSE	NA	Not Sig
	868	0.0240349	0.750247	0.324	Eed	0.0170652	1	0.298	FALSE	NA	Not Sig
	869	0.127621	0.765687	0.415	Nr4a1	0.0537965	3.20215e-05	0.438	TRUE	Nr4a1	PBS
	870	0.0531922	0.771634	0.281	Zbtb1	-0.0203821	1	0.224	FALSE	NA	Not Sig
	871	-0.053206	0.772035	0.141	E2f1	0.0280757	1	0.185	FALSE	NA	Not Sig
	872	0.0457376	0.775707	0.25	Rpia	-0.00325902	1	0.203	FALSE	NA	Not Sig
	873	-0.0722541	0.787513	0.954	Rhoa	0.0178388	1	0.949	FALSE	NA	Not Sig
	874	-0.156982	0.799145	0.493	Rgs10	-0.100047	1	0.485	FALSE	NA	Not Sig
	875	0.0355794	0.800976	0.165	Gabbr1	-0.0131313	1	0.124	FALSE	NA	Not Sig
	876	0.0705938	0.801568	0.996	Ifngr1	-0.0624708	1	0.992	FALSE	NA	Not Sig
	877	0.0389332	0.821005	0.315	Angel2	0.00352794	1	0.266	FALSE	NA	Not Sig
	878	0.0328991	0.821651	0.627	Itga4	-0.0195218	1	0.564	FALSE	NA	Not Sig
	879	-0.109083	0.822717	0.64	Rnaseh2c	0.0370985	1	0.656	FALSE	NA	Not Sig
	880	-0.0944379	0.830581	0.797	Srsf7	-0.0533069	1	0.759	FALSE	NA	Not Sig
	881	0.0373016	0.84495	0.291	Gtpbp1	-0.0415433	1	0.223	FALSE	NA	Not Sig
	882	-0.0924953	0.851799	0.828	Prdx1	0.0433362	1	0.82	FALSE	NA	Not Sig
	883	0.0398942	0.860718	0.277	Map2k1	-0.00369508	1	0.225	FALSE	NA	Not Sig
	884	-0.0796541	0.895944	0.75	Ywhae	-0.0126917	1	0.743	FALSE	NA	Not Sig
	885	0.025719	0.901815	0.364	Otulinl	-0.00184221	1	0.311	FALSE	NA	Not Sig
	886	0.020522	0.903423	0.202	Wdr20	-0.0270196	1	0.149	FALSE	NA	Not Sig
	887	-0.105641	0.90558	0.327	Timm8a1	0.00523721	1	0.359	FALSE	NA	Not Sig
	888	0.0530546	0.910115	0.551	Aopep	-0.0972226	0.278149	0.447	FALSE	NA	Not Sig
	889	-0.0891484	0.918983	0.813	Smdt1	0.0787458	0.00360388	0.84	TRUE	Smdt1	PBS
	890	0.0756469	0.923501	0.746	Ugcg	-0.117956	0.00796552	0.661	TRUE	Ugcg	PBS
	891	0.0666001	0.9248	0.888	Gm8369	0.00556271	1	0.852	FALSE	NA	Not Sig
	892	0.0449401	0.927735	0.582	Lyst	-0.17626	0.0888206	0.483	FALSE	NA	Not Sig
	893	0.057856	0.942744	0.522	Fam241a	0.00740623	1	0.472	FALSE	NA	Not Sig
	894	-0.102028	0.951206	0.336	Rfc1	0.0324208	1	0.387	FALSE	NA	Not Sig
	895	0.043687	0.965232	0.406	Pofut2	0.0152589	1	0.351	FALSE	NA	Not Sig
	896	-0.123501	0.971046	0.47	Nolc1	0.0183297	1	0.505	FALSE	NA	Not Sig
	897	0.039578	1	0.191	Myef2	-0.0100133	1	0.153	FALSE	NA	Not Sig
	898	0.10822	1	0.728	Bcl2a1d	-0.0368324	1	0.672	FALSE	NA	Not Sig
	899	0.0947776	1	0.813	Ifi27l2a	0.230269	2.63987e-07	0.776	TRUE	Ifi27l2a	PBS
	900	0.0487522	1	0.97	Hnrnpa0	0.034962	1	0.958	FALSE	NA	Not Sig
	901	-0.0970436	1	0.47	Ccdc107	0.02897	1	0.509	FALSE	NA	Not Sig
	902	-0.074649	1	0.793	Pdcd5	-0.0112572	1	0.78	FALSE	NA	Not Sig
	903	0.0273655	1	0.149	Washc4	-0.0121929	1	0.107	FALSE	NA	Not Sig
	904	0.0556826	1	0.172	Dalrd3	-0.00296508	1	0.132	FALSE	NA	Not Sig
	905	0.0381972	1	0.37	Sh2b1	-0.040661	1	0.308	FALSE	NA	Not Sig
	906	0.0400018	1	0.318	Trnt1	-0.0117693	1	0.269	FALSE	NA	Not Sig
	907	-0.09066	1	0.76	Lamtor2	0.0273569	1	0.766	FALSE	NA	Not Sig
	908	-0.0803579	1	0.733	Akr1a1	-0.030509	1	0.727	FALSE	NA	Not Sig
	909	-0.0620751	1	0.899	Gpx4	0.0192132	1	0.88	FALSE	NA	Not Sig
	910	0.0252184	1	0.264	Ccdc9	0.0112225	1	0.222	FALSE	NA	Not Sig
	911	-0.0941274	1	0.373	Cnih4	0.0477606	1	0.429	FALSE	NA	Not Sig
	912	-0.112213	1	0.301	Ncapd3	-0.00688885	1	0.328	FALSE	NA	Not Sig
	913	0.037639	1	0.136	Nemp2	-0.0144222	1	0.096	FALSE	NA	Not Sig
	914	-0.092844	1	0.641	Mrps18c	0.0197902	1	0.649	FALSE	NA	Not Sig
	915	-0.0856237	1	0.828	Srrm1	0.0084861	1	0.816	FALSE	NA	Not Sig
	916	0.0332995	1	0.199	Zdhhc21	-0.00698322	1	0.153	FALSE	NA	Not Sig
	917	0.0394039	1	0.299	Dapk3	0.00762793	1	0.259	FALSE	NA	Not Sig
	918	0.0227086	1	0.286	Thap3	-0.072229	1	0.206	FALSE	NA	Not Sig
	919	0.0225926	1	0.191	Cbx7	-0.0276947	1	0.142	FALSE	NA	Not Sig
	920	-0.0692531	1	0.916	Slc3a2	-0.145633	2.64847e-07	0.89	TRUE	Slc3a2	PBS
	921	0.0640183	1	0.674	Bnip3l	0.00517618	1	0.621	FALSE	NA	Not Sig
	922	-0.0949576	1	0.532	Psmd13	0.00967111	1	0.534	FALSE	NA	Not Sig
	923	0.0345925	1	0.322	Il16	-0.00581912	1	0.27	FALSE	NA	Not Sig
	924	0.0854688	1	0.945	Gimap6	-0.130977	0.00012566	0.908	TRUE	Gimap6	PBS
	925	0.0335286	1	0.273	Dnajb9	0.00409392	1	0.235	FALSE	NA	Not Sig
	926	-0.125495	1	0.739	Lrrfip1	-0.000499529	1	0.738	FALSE	NA	Not Sig
	927	-0.0939873	1	0.65	Cst7	-0.0707567	1	0.641	FALSE	NA	Not Sig
	928	0.0389152	1	0.347	Dnm1l	-0.0182993	1	0.287	FALSE	NA	Not Sig
	929	-0.0945988	1	0.74	Ywhab	0.00924339	1	0.741	FALSE	NA	Not Sig
	930	0.0227712	1	0.17	Ifit3	-0.0747678	1	0.137	FALSE	NA	Not Sig
	931	-0.0602278	1	0.097	Knl1	0.0289939	1	0.139	FALSE	NA	Not Sig
	932	0.0614051	1	0.427	Mif4gd	-0.0405196	1	0.358	FALSE	NA	Not Sig
	933	0.0890927	1	0.639	Samsn1	-0.0974202	1	0.559	FALSE	NA	Not Sig
	934	0.018519	1	0.308	Rnf157	0.00664477	1	0.272	FALSE	NA	Not Sig
	935	0.0448726	1	0.62	Wbp11	0.0255478	1	0.571	FALSE	NA	Not Sig
	936	0.0325527	1	0.506	Wdr33	-0.0578509	1	0.413	FALSE	NA	Not Sig
	937	0.0156412	1	0.15	Zmym2	-0.00630143	1	0.115	FALSE	NA	Not Sig
	938	-0.0808075	1	0.773	Sf3b5	0.0648404	1	0.772	FALSE	NA	Not Sig
	939	0.0326582	1	0.324	Swt1	0.0404485	1	0.299	FALSE	NA	Not Sig
	940	0.0311083	1	0.362	Mfsd6	-0.060952	1	0.28	FALSE	NA	Not Sig
	941	0.0433323	1	0.396	Nfkbib	0.015951	1	0.373	FALSE	NA	Not Sig
	942	-0.0672346	1	0.926	Hspa5	0.151388	5.56617e-08	0.943	TRUE	Hspa5	PBS
	943	0.0459725	1	0.604	Snrnp27	-0.00894819	1	0.546	FALSE	NA	Not Sig
	944	0.0149828	1	0.258	Tmem106b	-0.0415775	1	0.187	FALSE	NA	Not Sig
	945	-0.0812793	1	0.258	Smim20	0.00260938	1	0.29	FALSE	NA	Not Sig
	946	0.036963	1	0.316	Gm15472	-0.118274	6.88151e-10	0.192	TRUE	Gm15472	PBS
	947	0.0782982	1	0.817	Ier5	0.243735	6.92265e-28	0.849	TRUE	Ier5	PBS
	948	0.0447006	1	0.502	Serinc1	-0.0697402	1	0.407	FALSE	NA	Not Sig
	949	-0.0936979	1	0.272	Pmf1	0.0205482	1	0.318	FALSE	NA	Not Sig
	950	0.0311454	1	0.308	Amfr	-0.00598591	1	0.26	FALSE	NA	Not Sig
	951	0.0313195	1	0.121	Atg14	0.0624797	0.00151292	0.13	TRUE	Atg14	PBS
	952	0.0329593	1	0.253	Traf4	-0.0260668	1	0.193	FALSE	NA	Not Sig
	953	0.0622908	1	0.925	Il2rg	-0.0494644	1	0.893	FALSE	NA	Not Sig
	954	0.0504099	1	0.727	1810058I24Rik	0.0364054	1	0.69	FALSE	NA	Not Sig
	955	0.0170007	1	0.188	Nt5dc1	-0.00386868	1	0.155	FALSE	NA	Not Sig
	956	0.0260343	1	0.193	Myd88	-0.00332541	1	0.156	FALSE	NA	Not Sig
	957	0.0427687	1	0.368	Sbf1	-0.0515991	1	0.287	FALSE	NA	Not Sig
	958	-0.0886054	1	0.353	Aarsd1	0.0183282	1	0.379	FALSE	NA	Not Sig
	959	-0.0386254	1	1	Rps6	0.060202	0.00414331	1	TRUE	Rps6	PBS
	960	0.0687446	1	0.937	Ndufa6	-0.00962027	1	0.903	FALSE	NA	Not Sig
	961	0.0545663	1	0.396	Irf2bp2	0.00477348	1	0.364	FALSE	NA	Not Sig
	962	0.0236691	1	0.216	Cysltr2	-0.0838789	0.00604958	0.133	TRUE	Cysltr2	PBS
	963	0.0198784	1	0.113	Nutf2-ps1	0.0416251	0.0057474	0.12	TRUE	Nutf2-ps1	PBS
	964	0.0508091	1	0.535	Rab21	-0.0105393	1	0.466	FALSE	NA	Not Sig
	965	0.0213315	1	0.276	Gak	-0.0371381	1	0.205	FALSE	NA	Not Sig
	966	-0.0594926	1	0.983	Cyba	0.0955671	8.91928e-07	0.986	TRUE	Cyba	PBS
	967	0.0156139	1	0.15	Dym	0.0241979	1	0.139	FALSE	NA	Not Sig
	968	0.0454988	1	0.52	Ppp3cc	-0.0730409	0.121263	0.405	FALSE	NA	Not Sig
	969	-0.0902774	1	0.81	Ddx24	-0.00583076	1	0.815	FALSE	NA	Not Sig
	970	0.0272892	1	0.375	Smim15	0.03524	1	0.332	FALSE	NA	Not Sig
	971	0.0242017	1	0.178	Arl8a	0.00329851	1	0.147	FALSE	NA	Not Sig
	972	0.0329082	1	0.424	Arih1	-0.0517925	1	0.336	FALSE	NA	Not Sig
	973	0.024527	1	0.168	5830408C22Rik	-0.026754	1	0.119	FALSE	NA	Not Sig
	974	-0.0929047	1	0.442	Was	-0.0280441	1	0.444	FALSE	NA	Not Sig
	975	-0.0859297	1	0.689	Ap2s1	0.0978023	0.00213286	0.718	TRUE	Ap2s1	PBS
	976	0.0429481	1	0.165	Tinf2	-0.0466018	1	0.109	FALSE	NA	Not Sig
	977	0.0767577	1	0.8	Mier1	-0.00247415	1	0.766	FALSE	NA	Not Sig
	978	-0.0970143	1	0.256	Rrm1	0.0142417	1	0.292	FALSE	NA	Not Sig
	979	-0.0849889	1	0.66	Fundc2	0.0339082	1	0.672	FALSE	NA	Not Sig
	980	0.0765979	1	0.913	H2-Q4	-0.00161365	1	0.881	FALSE	NA	Not Sig
	981	-0.103365	1	0.55	Snrpa1	0.0304979	1	0.572	FALSE	NA	Not Sig
	982	-0.0932871	1	0.579	Ssbp4	-0.00224505	1	0.584	FALSE	NA	Not Sig
	983	-0.10728	1	0.577	Smc6	0.00612596	1	0.596	FALSE	NA	Not Sig
	984	-0.0916593	1	0.521	Pop5	0.000760618	1	0.534	FALSE	NA	Not Sig
	985	-0.0849393	1	0.293	Cnpy2	0.0481457	1	0.355	FALSE	NA	Not Sig
	986	0.0429019	1	0.366	Ensa	0.012671	1	0.32	FALSE	NA	Not Sig
	987	0.0631709	1	0.396	Gch1	0.0169089	1	0.348	FALSE	NA	Not Sig
	988	0.0277841	1	0.133	Gm26532	0.0639195	0.0156062	0.139	FALSE	NA	Not Sig
	989	-0.0642296	1	0.13	Atad5	0.00860075	1	0.16	FALSE	NA	Not Sig
	990	0.0138143	1	0.293	Lamtor3	0.0194077	1	0.273	FALSE	NA	Not Sig
	991	0.0394533	1	0.428	Ergic3	0.0181901	1	0.385	FALSE	NA	Not Sig
	992	-0.0759603	1	0.952	Cnbp	-0.0176978	1	0.943	FALSE	NA	Not Sig
	993	0.0371065	1	0.307	Vezf1	-0.00362358	1	0.267	FALSE	NA	Not Sig
	994	0.0739982	1	0.887	Selenok	0.0397151	1	0.853	FALSE	NA	Not Sig
	995	-0.0746766	1	0.925	Actr3	0.0201902	1	0.916	FALSE	NA	Not Sig
	996	-0.107955	1	0.497	Hpf1	0.00442313	1	0.51	FALSE	NA	Not Sig
	997	-0.0860968	1	0.681	Tmem14c	0.0750591	1	0.71	FALSE	NA	Not Sig
	998	0.018134	1	0.238	Dipk1a	0.00389641	1	0.208	FALSE	NA	Not Sig
	999	0.0455805	1	0.471	Cdkn2d	0.000759154	1	0.407	FALSE	NA	Not Sig
	1000	0.022009	1	0.143	Trim30d	-0.00555748	1	0.115	FALSE	NA	Not Sig
	1001	-0.0676118	1	0.949	Krtcap2	0.0606655	0.506101	0.945	FALSE	NA	Not Sig
	1002	0.0578584	1	0.844	Psenen	0.0511586	1	0.81	FALSE	NA	Not Sig
	1003	0.0439922	1	0.231	Zbtb25	-0.0117027	1	0.182	FALSE	NA	Not Sig
	1004	0.024777	1	0.161	Usp22	-0.0249355	1	0.111	FALSE	NA	Not Sig
	1005	0.0687878	1	0.682	Eif3j1	-0.0291678	1	0.617	FALSE	NA	Not Sig
	1006	-0.0663799	1	0.192	Ppat	-0.000824864	1	0.227	FALSE	NA	Not Sig
	1007	0.0330458	1	0.187	Slain1	0.0164823	1	0.163	FALSE	NA	Not Sig
	1008	-0.0413724	1	0.998	Rpl4	0.00404607	1	0.998	FALSE	NA	Not Sig
	1009	0.0410504	1	0.302	Afg3l1	0.0055989	1	0.251	FALSE	NA	Not Sig
	1010	-0.0920622	1	0.329	Sdf2l1	0.0156742	1	0.361	FALSE	NA	Not Sig
	1011	0.0360187	1	0.233	Ifi213	0.0419877	1	0.208	FALSE	NA	Not Sig
	1012	-0.0696	1	0.868	Lsm4	0.0844906	0.0721766	0.875	FALSE	NA	Not Sig
	1013	-0.0804834	1	0.247	Ifi30	0.0174086	1	0.289	FALSE	NA	Not Sig
	1014	-0.107582	1	0.22	Eif4ebp1	0.00375768	1	0.267	FALSE	NA	Not Sig
	1015	0.0238061	1	0.419	Bccip	0.00844261	1	0.373	FALSE	NA	Not Sig
	1016	-0.146246	1	0.33	Hist1h3e	0.0356774	1	0.325	FALSE	NA	Not Sig
	1017	-0.081356	1	0.645	Uqcrc2	-0.0325708	1	0.635	FALSE	NA	Not Sig
	1018	0.0367619	1	0.408	Isca1	-0.0129707	1	0.352	FALSE	NA	Not Sig
	1019	0.0291279	1	0.176	Fam216a	-0.0240303	1	0.124	FALSE	NA	Not Sig
	1020	0.061029	1	0.589	Grap	0.0754094	1	0.552	FALSE	NA	Not Sig
	1021	0.0351706	1	0.141	Kctd12	-0.0228942	1	0.096	FALSE	NA	Not Sig
	1022	0.0323643	1	0.256	Wdyhv1	0.00274172	1	0.217	FALSE	NA	Not Sig
	1023	0.030455	1	0.164	Srp54a	-0.0172979	1	0.122	FALSE	NA	Not Sig
	1024	0.0489609	1	0.41	Slc20a1	0.00275418	1	0.361	FALSE	NA	Not Sig
	1025	-0.0692989	1	0.893	Prrc2c	-0.0495841	1	0.883	FALSE	NA	Not Sig
	1026	0.0224218	1	0.146	Socs4	0.0024026	1	0.12	FALSE	NA	Not Sig
	1027	0.0251183	1	0.162	Pdlim5	-0.0229746	1	0.121	FALSE	NA	Not Sig
	1028	0.0289281	1	0.406	Rictor	0.00759062	1	0.363	FALSE	NA	Not Sig
	1029	-0.118879	1	0.478	Smc4	0.059137	1	0.503	FALSE	NA	Not Sig
	1030	0.0428218	1	0.426	Cdipt	-0.0597384	1	0.339	FALSE	NA	Not Sig
	1031	-0.0845332	1	0.609	Nudt21	0.0615717	1	0.641	FALSE	NA	Not Sig
	1032	-0.104673	1	0.654	Ccnd3	-0.0628593	1	0.643	FALSE	NA	Not Sig
	1033	-0.0748692	1	0.889	Cox6a1	-0.0107394	1	0.876	FALSE	NA	Not Sig
	1034	0.0353304	1	0.391	Ubxn2a	0.00718341	1	0.348	FALSE	NA	Not Sig
	1035	0.0326089	1	0.211	Polr3gl	0.0317372	1	0.195	FALSE	NA	Not Sig
	1036	0.0196617	1	0.17	Rcl1	0.0173624	1	0.142	FALSE	NA	Not Sig
	1037	-0.101086	1	0.196	Ccdc34	0.0282118	1	0.246	FALSE	NA	Not Sig
	1038	0.0274208	1	0.205	Uso1	0.003217	1	0.179	FALSE	NA	Not Sig
	1039	0.0318516	1	0.471	Ppp2r1a	-0.033749	1	0.403	FALSE	NA	Not Sig
	1040	0.0246061	1	0.264	Ahctf1	0.0244156	1	0.234	FALSE	NA	Not Sig
	1041	0.0165692	1	0.288	Cnot2	-0.0496301	1	0.215	FALSE	NA	Not Sig
	1042	0.0363012	1	0.398	S1pr4	-0.0438637	1	0.317	FALSE	NA	Not Sig
	1043	0.0223967	1	0.167	Edc4	-0.0183187	1	0.128	FALSE	NA	Not Sig
	1044	0.129449	1	0.654	Tnfrsf9	0.0704371	1	0.637	FALSE	NA	Not Sig
	1045	-0.0597676	1	0.118	Cenpk	-0.00597763	1	0.144	FALSE	NA	Not Sig
	1046	0.085605	1	1	Malat1	-0.18815	4.71587e-15	1	TRUE	Malat1	PBS
	1047	-0.0872908	1	0.963	mt-Co2	-0.0508367	1	0.98	FALSE	NA	Not Sig
	1048	0.0311129	1	0.142	Armc8	-0.016168	1	0.101	FALSE	NA	Not Sig
	1049	-0.0314772	1	1	Rpl8	0.0571114	8.58389e-07	1	TRUE	Rpl8	PBS
	1050	-0.0399442	1	1	Rpl13	0.0741581	1.14235e-10	1	TRUE	Rpl13	PBS
	1051	0.0162776	1	0.148	Thada	-0.0574845	0.00190059	0.078	TRUE	Thada	PBS
	1052	0.0242422	1	0.38	Eif2s3x	0.0309883	1	0.351	FALSE	NA	Not Sig
	1053	0.0332077	1	0.406	Irf7	0.0160394	1	0.368	FALSE	NA	Not Sig
	1054	0.0667755	1	0.637	Wdr43	-0.0988615	0.0255556	0.543	FALSE	NA	Not Sig
	1055	0.0377824	1	0.176	Trim8	-0.0290539	1	0.12	FALSE	NA	Not Sig
	1056	-0.100276	1	0.526	Rasal3	-0.0824331	0.12855	0.494	FALSE	NA	Not Sig
	1057	0.0535781	1	0.65	Aebp2	-0.12485	0.000468546	0.541	TRUE	Aebp2	PBS
	1058	0.0190752	1	0.186	Traf3	-0.00216299	1	0.145	FALSE	NA	Not Sig
	1059	-0.157915	1	0.682	Gm26917	0.0643956	1	0.683	FALSE	NA	Not Sig
	1060	0.01322	1	0.23	Galnt10	-0.0264772	1	0.181	FALSE	NA	Not Sig
	1061	-0.0834594	1	0.492	0610012G03Rik	0.0703148	1	0.546	FALSE	NA	Not Sig
	1062	-0.0531059	1	0.117	Chaf1a	0.00941196	1	0.154	FALSE	NA	Not Sig
	1063	-0.0865741	1	0.676	Ndufc1	0.0537408	1	0.71	FALSE	NA	Not Sig
	1064	-0.10278	1	0.347	Sde2	-0.0151103	1	0.365	FALSE	NA	Not Sig
	1065	0.0264163	1	0.303	Aftph	-0.0398048	1	0.234	FALSE	NA	Not Sig
	1066	0.019554	1	0.144	Zc3h7b	-0.0173395	1	0.103	FALSE	NA	Not Sig
	1067	0.0198916	1	0.183	Tmem242	0.00571456	1	0.147	FALSE	NA	Not Sig
	1068	0.0472111	1	0.488	Btg3	-0.0187286	1	0.419	FALSE	NA	Not Sig
	1069	0.0273412	1	0.27	Amz2	0.0211317	1	0.243	FALSE	NA	Not Sig
	1070	-0.0882358	1	0.686	Mettl23	-0.0350473	1	0.673	FALSE	NA	Not Sig
	1071	0.024211	1	0.277	Rprd2	-0.038032	1	0.212	FALSE	NA	Not Sig
	1072	0.0206274	1	0.368	Osbpl9	0.0168957	1	0.336	FALSE	NA	Not Sig
	1073	0.0223087	1	0.185	Tceanc2	-0.0218377	1	0.137	FALSE	NA	Not Sig
	1074	0.0421121	1	0.408	Chmp5	-0.00776082	1	0.346	FALSE	NA	Not Sig
	1075	-0.0799547	1	0.964	Cd8a	-0.118002	5.97702e-06	0.954	TRUE	Cd8a	PBS
	1076	0.0449424	1	0.443	Alkbh5	-0.041225	1	0.367	FALSE	NA	Not Sig
	1077	0.0652557	1	0.498	Eif4ebp2	-0.052138	1	0.401	FALSE	NA	Not Sig
	1078	0.0222223	1	0.359	Setd5	-0.0119375	1	0.306	FALSE	NA	Not Sig
	1079	0.0624126	1	0.61	Scaf11	-0.0412401	1	0.533	FALSE	NA	Not Sig
	1080	0.0509875	1	0.496	Cr1l	0.0260836	1	0.447	FALSE	NA	Not Sig
	1081	-0.0765028	1	0.89	Fus	-0.0860376	0.129131	0.86	FALSE	NA	Not Sig
	1082	-0.0515711	1	0.994	Eef2	-0.0769794	1.53245e-06	0.994	TRUE	Eef2	PBS
	1083	0.0269029	1	0.201	Scaf1	-0.0344455	1	0.13	FALSE	NA	Not Sig
	1084	0.0314273	1	0.465	Kpna4	0.000474914	1	0.418	FALSE	NA	Not Sig
	1085	0.0167193	1	0.167	Zkscan3	-0.0147908	1	0.122	FALSE	NA	Not Sig
	1086	0.0288445	1	0.357	Nup98	-0.0292777	1	0.297	FALSE	NA	Not Sig
	1087	0.0224191	1	0.27	Tsc22d2	-0.0099846	1	0.229	FALSE	NA	Not Sig
	1088	0.0361856	1	0.275	Glul	-0.0144157	1	0.22	FALSE	NA	Not Sig
	1089	0.0559682	1	0.495	Atp2b4	-0.13422	9.66407e-07	0.37	TRUE	Atp2b4	PBS
	1090	-0.082387	1	0.989	Trac	-0.0211796	1	0.988	FALSE	NA	Not Sig
	1091	-0.0956839	1	0.632	Ywhah	0.0114216	1	0.635	FALSE	NA	Not Sig
	1092	0.02862	1	0.182	Apaf1	-0.0309684	1	0.125	FALSE	NA	Not Sig
	1093	0.0378954	1	0.449	Dnajc5	-0.0435812	1	0.359	FALSE	NA	Not Sig
	1094	0.103158	1	0.905	Rgs1	-0.813589	2.17485e-88	0.779	TRUE	Rgs1	PBS
	1095	0.0608585	1	0.403	Trim30a	-0.0111472	1	0.355	FALSE	NA	Not Sig
	1096	0.02087	1	0.146	Cmah	-0.0334668	1	0.094	FALSE	NA	Not Sig
	1097	-0.0858611	1	0.815	Eif3a	-0.0255041	1	0.81	FALSE	NA	Not Sig
	1098	-0.0722519	1	0.785	Ndufa11	0.0632884	1	0.797	FALSE	NA	Not Sig
	1099	0.037066	1	0.996	Pfdn5	0.0457369	1	0.993	FALSE	NA	Not Sig
	1100	-0.11977	1	0.551	Hmgn2	-0.0119348	1	0.553	FALSE	NA	Not Sig
	1101	0.038778	1	0.291	Jmjd6	-0.0116168	1	0.238	FALSE	NA	Not Sig
	1102	-0.0672923	1	0.823	Ubxn1	0.0405795	1	0.81	FALSE	NA	Not Sig
	1103	0.0398571	1	0.543	Samhd1	-0.0338488	1	0.472	FALSE	NA	Not Sig
	1104	-0.088535	1	0.471	Ndufa9	0.0381002	1	0.516	FALSE	NA	Not Sig
	1105	0.0257495	1	0.166	1810013L24Rik	-0.0269893	1	0.117	FALSE	NA	Not Sig
	1106	0.0199367	1	0.184	Gba	-0.00590356	1	0.146	FALSE	NA	Not Sig
	1107	-0.0837331	1	0.193	Incenp	-0.0360454	1	0.206	FALSE	NA	Not Sig
	1108	0.0878784	1	0.987	Jund	0.200024	4.73761e-17	0.989	TRUE	Jund	PBS
	1109	-0.0631351	1	0.95	Srsf5	-0.130348	7.80058e-08	0.927	TRUE	Srsf5	PBS
	1110	0.0839312	1	0.901	Runx3	-0.285123	8.78794e-38	0.818	TRUE	Runx3	PBS
	1111	0.0354119	1	0.233	Arid1b	-0.0376056	1	0.177	FALSE	NA	Not Sig
	1112	0.0395709	1	0.208	Rundc3b	-0.0115372	1	0.171	FALSE	NA	Not Sig
	1113	0.0313474	1	0.223	Amd1	0.0328693	1	0.203	FALSE	NA	Not Sig
	1114	-0.107431	1	0.606	Dbi	0.124744	0.000147882	0.665	TRUE	Dbi	PBS
	1115	-0.101418	1	0.56	Rexo2	0.139061	5.34306e-06	0.631	TRUE	Rexo2	PBS
	1116	-0.0729663	1	0.966	Ms4a6b	-0.0787434	1	0.968	FALSE	NA	Not Sig
	1117	-0.0922233	1	0.441	Lyar	0.0451696	1	0.495	FALSE	NA	Not Sig
	1118	-0.088078	1	0.578	Prmt1	0.028438	1	0.615	FALSE	NA	Not Sig
	1119	0.051497	1	0.74	Eif4a2	-0.0323859	1	0.68	FALSE	NA	Not Sig
	1120	0.0182528	1	0.122	Naa30	0.0160897	1	0.107	FALSE	NA	Not Sig
	1121	0.0427108	1	0.302	Ero1l	0.0316636	1	0.273	FALSE	NA	Not Sig
	1122	0.020666	1	0.412	Gnptg	-0.0226522	1	0.353	FALSE	NA	Not Sig
	1123	-0.0944333	1	0.756	Smarca5	-0.0135	1	0.748	FALSE	NA	Not Sig
	1124	0.0302224	1	0.265	Ppm1j	-0.0565955	1	0.192	FALSE	NA	Not Sig
	1125	-0.091574	1	0.292	Atic	0.0196439	1	0.328	FALSE	NA	Not Sig
	1126	-0.0382641	1	0.076	Shcbp1	0.0116617	1	0.106	FALSE	NA	Not Sig
	1127	0.0376732	1	0.226	Rtp4	0.0411779	1	0.218	FALSE	NA	Not Sig
	1128	-0.0953202	1	0.498	Actr10	-0.0360653	1	0.501	FALSE	NA	Not Sig
	1129	-0.0754623	1	0.762	Rbm8a	0.0024548	1	0.732	FALSE	NA	Not Sig
	1130	0.0793565	1	0.999	Srgn	-0.0874359	0.164695	0.997	FALSE	NA	Not Sig
	1131	0.044219	1	0.305	Sertad2	-0.0147659	1	0.256	FALSE	NA	Not Sig
	1132	-0.0874077	1	0.283	Cmc2	0.0269537	1	0.336	FALSE	NA	Not Sig
	1133	0.0169384	1	0.134	Map3k11	-0.021221	1	0.094	FALSE	NA	Not Sig
	1134	0.0356628	1	0.242	Dennd4c	-0.0161261	1	0.187	FALSE	NA	Not Sig
	1135	0.0339015	1	0.265	Ripk1	0.0028898	1	0.229	FALSE	NA	Not Sig
	1136	0.0333123	1	0.415	Rela	-0.0331566	1	0.349	FALSE	NA	Not Sig
	1137	0.0205246	1	0.174	Nsun6	-0.0461856	1	0.115	FALSE	NA	Not Sig
	1138	0.0238451	1	0.171	Pptc7	-0.0387509	1	0.119	FALSE	NA	Not Sig
	1139	-0.0629484	1	0.104	Spc25	0.00276437	1	0.135	FALSE	NA	Not Sig
	1140	0.0154988	1	0.122	Alkbh4	0.0100956	1	0.103	FALSE	NA	Not Sig
	1141	0.0289887	1	0.353	Mthfsl	-0.00154535	1	0.31	FALSE	NA	Not Sig
	1142	-0.10438	1	0.577	Atxn7l3b	-0.00577936	1	0.577	FALSE	NA	Not Sig
	1143	-0.0773994	1	0.209	Cdca7l	0.00717118	1	0.249	FALSE	NA	Not Sig
	1144	-0.0419767	1	1	Rps20	0.118981	7.78198e-22	1	TRUE	Rps20	PBS
	1145	-0.0850254	1	0.843	Luc7l2	-0.0603849	1	0.826	FALSE	NA	Not Sig
	1146	0.00871218	1	0.283	Sinhcaf	-0.00994069	1	0.237	FALSE	NA	Not Sig
	1147	0.0272411	1	0.249	4930486L24Rik	0.0340905	1	0.229	FALSE	NA	Not Sig
	1148	0.0189081	1	0.139	Ngrn	-0.0187607	1	0.098	FALSE	NA	Not Sig
	1149	0.0161116	1	0.25	Abr	-0.0422936	1	0.188	FALSE	NA	Not Sig
	1150	-0.0677074	1	0.956	Prdx6	-0.0231769	1	0.943	FALSE	NA	Not Sig
	1151	0.0232477	1	0.211	4833438C02Rik	-0.00371534	1	0.184	FALSE	NA	Not Sig
	1152	0.015196	1	0.337	Susd6	-0.0652292	1	0.247	FALSE	NA	Not Sig
	1153	-0.0718706	1	0.136	Fbxo5	-0.0149449	1	0.158	FALSE	NA	Not Sig
	1154	0.0151039	1	0.149	Clk2	-0.00136474	1	0.119	FALSE	NA	Not Sig
	1155	0.0255425	1	0.162	Prkaca	-0.00197889	1	0.128	FALSE	NA	Not Sig
	1156	0.0207831	1	0.147	Nlk	-0.0490978	1	0.095	FALSE	NA	Not Sig
	1157	0.0144117	1	0.179	Zdhhc5	-0.0145325	1	0.135	FALSE	NA	Not Sig
	1158	0.0285677	1	0.198	Polb	-0.004165	1	0.161	FALSE	NA	Not Sig
	1159	0.015851	1	0.236	Sec24c	-0.0506578	1	0.172	FALSE	NA	Not Sig
	1160	0.0206569	1	0.151	Btf3l4	-0.00955814	1	0.116	FALSE	NA	Not Sig
	1161	0.0220185	1	0.361	Impdh1	-0.0130913	1	0.305	FALSE	NA	Not Sig
	1162	0.0191893	1	0.151	Gm26740	-0.0495664	1	0.101	FALSE	NA	Not Sig
	1163	-0.0977026	1	0.387	Actl6a	-0.011943	1	0.401	FALSE	NA	Not Sig
	1164	0.0178983	1	0.192	Snhg16	0.0196236	1	0.169	FALSE	NA	Not Sig
	1165	0.0227913	1	0.166	Tmem87a	0.0182445	1	0.14	FALSE	NA	Not Sig
	1166	0.0232147	1	0.155	Brox	-0.0145693	1	0.11	FALSE	NA	Not Sig
	1167	-0.0442269	1	0.091	Ccdc69	-0.0348893	1	0.094	FALSE	NA	Not Sig
	1168	-0.0927072	1	0.625	Polr2j	-0.0177679	1	0.617	FALSE	NA	Not Sig
	1169	0.0260644	1	0.148	Pisd	-0.0190927	1	0.105	FALSE	NA	Not Sig
	1170	-0.0822845	1	0.58	Smarce1	-0.0186837	1	0.576	FALSE	NA	Not Sig
	1171	0.0239815	1	0.161	Ttc9c	-0.00920449	1	0.122	FALSE	NA	Not Sig
	1172	-0.0814642	1	0.697	G3bp1	0.0110795	1	0.691	FALSE	NA	Not Sig
	1173	0.0516117	1	0.871	Tut4	-0.0314678	1	0.839	FALSE	NA	Not Sig
	1174	-0.0627805	1	0.988	Crip1	0.284733	3.83591e-32	0.992	TRUE	Crip1	PBS
	1175	0.0318539	1	0.52	Tmem128	0.0426621	1	0.481	FALSE	NA	Not Sig
	1176	0.02738	1	0.131	Xlr4c	0.000911492	1	0.096	FALSE	NA	Not Sig
	1177	0.0171803	1	0.161	Taok2	0.001413	1	0.127	FALSE	NA	Not Sig
	1178	0.0338496	1	0.357	Snapc1	-0.0727186	1	0.29	FALSE	NA	Not Sig
	1179	0.0154156	1	0.222	Arhgef3	-0.0396346	1	0.174	FALSE	NA	Not Sig
	1180	-0.0772069	1	0.696	Tsn	0.0399574	1	0.698	FALSE	NA	Not Sig
	1181	-0.0721787	1	0.724	Mrps24	-0.00868945	1	0.715	FALSE	NA	Not Sig
	1182	-0.0710027	1	0.784	Prdx5	0.0116822	1	0.782	FALSE	NA	Not Sig
	1183	0.0245583	1	0.234	Trrap	-0.0202834	1	0.184	FALSE	NA	Not Sig
	1184	-0.104775	1	0.549	Atad2	-0.0697204	1	0.54	FALSE	NA	Not Sig
	1185	0.0150676	1	0.338	Rab3gap1	-0.039141	1	0.259	FALSE	NA	Not Sig
	1186	0.0198979	1	0.176	Trim25	-0.0332072	1	0.126	FALSE	NA	Not Sig
	1187	0.0217266	1	0.153	Cd68	-0.00623188	1	0.121	FALSE	NA	Not Sig
	1188	0.0251385	1	0.204	Zfp598	-4.85771e-05	1	0.165	FALSE	NA	Not Sig
	1189	-0.0572527	1	0.967	Psme1	-0.0122236	1	0.961	FALSE	NA	Not Sig
	1190	-0.0980306	1	0.226	Igflr1	-0.11857	1.34633e-06	0.192	TRUE	Igflr1	PBS
	1191	-0.0873239	1	0.921	Bcl2	-0.194054	2.96283e-13	0.9	TRUE	Bcl2	PBS
	1192	0.0260964	1	0.319	Pnrc2	-6.39424e-05	1	0.274	FALSE	NA	Not Sig
	1193	0.0247241	1	0.211	Smg5	0.00602326	1	0.18	FALSE	NA	Not Sig
	1194	-0.0977068	1	0.289	Mthfd2	-0.00520095	1	0.317	FALSE	NA	Not Sig
	1195	-0.0935213	1	0.462	Mrps15	0.00626007	1	0.479	FALSE	NA	Not Sig
	1196	0.0182911	1	0.372	Uimc1	-0.0421495	1	0.295	FALSE	NA	Not Sig
	1197	0.0294683	1	0.203	Samd4b	0.00126184	1	0.166	FALSE	NA	Not Sig
	1198	0.0283336	1	0.171	Endod1	0.00377897	1	0.134	FALSE	NA	Not Sig
	1199	-0.0933743	1	0.557	Mrpl21	0.0275033	1	0.577	FALSE	NA	Not Sig
	1200	0.0371802	1	0.223	Slc4a7	0.0184035	1	0.199	FALSE	NA	Not Sig
	1201	0.0238662	1	0.159	B4galt5	-0.00961885	1	0.119	FALSE	NA	Not Sig
	1202	-0.168719	1	0.204	Hist1h1d	-0.0195939	1	0.2	FALSE	NA	Not Sig
	1203	0.0234167	1	0.335	Dcaf7	-0.0278202	1	0.268	FALSE	NA	Not Sig
	1204	-0.0780622	1	0.755	Bsg	0.0855852	0.0411407	0.779	FALSE	NA	Not Sig
	1205	-0.0810188	1	0.326	Lars	0.0316139	1	0.363	FALSE	NA	Not Sig
	1206	-0.0358673	1	1	Rpl29	0.0176195	1	1	FALSE	NA	Not Sig
	1207	0.0169448	1	0.189	Mfsd1	0.0118312	1	0.152	FALSE	NA	Not Sig
	1208	0.0341284	1	0.267	Helz	0.0028726	1	0.228	FALSE	NA	Not Sig
	1209	0.0339244	1	0.21	Lysmd3	-0.0144223	1	0.162	FALSE	NA	Not Sig
	1210	0.022723	1	0.195	Cebpg	0.00251546	1	0.159	FALSE	NA	Not Sig
	1211	0.0191411	1	0.269	Cxxc1	-0.000129713	1	0.229	FALSE	NA	Not Sig
	1212	0.0174432	1	0.539	Kansl1	-0.0224368	1	0.485	FALSE	NA	Not Sig
	1213	0.035373	1	0.445	Phb	0.0384097	1	0.415	FALSE	NA	Not Sig
	1214	-0.0398725	1	1	Rps19	0.0892449	2.01221e-10	1	TRUE	Rps19	PBS
	1215	0.0125188	1	0.15	Ptar1	-0.0179543	1	0.113	FALSE	NA	Not Sig
	1216	0.0134609	1	0.148	Rnf5	-0.034725	1	0.098	FALSE	NA	Not Sig
	1217	0.0288342	1	0.3	Atg101	0.0235373	1	0.271	FALSE	NA	Not Sig
	1218	0.0193251	1	0.182	Adar	-0.0313473	1	0.139	FALSE	NA	Not Sig
	1219	-0.0730567	1	0.817	Vasp	-0.045595	1	0.794	FALSE	NA	Not Sig
	1220	0.0560783	1	0.747	1110004F10Rik	-0.00649785	1	0.691	FALSE	NA	Not Sig
	1221	0.0319224	1	0.313	Por	-0.0421887	1	0.245	FALSE	NA	Not Sig
	1222	0.0206218	1	0.282	Copg1	-0.0167045	1	0.232	FALSE	NA	Not Sig
	1223	0.0162026	1	0.177	Kdm3a	-0.000565137	1	0.151	FALSE	NA	Not Sig
	1224	0.0463072	1	0.684	Erh	-0.00177376	1	0.626	FALSE	NA	Not Sig
	1225	0.043779	1	0.547	Gpbp1	-0.00665814	1	0.5	FALSE	NA	Not Sig
	1226	-0.0995316	1	0.75	Chd4	0.00323095	1	0.758	FALSE	NA	Not Sig
	1227	0.0256196	1	0.141	Tgtp2	0.0246597	1	0.13	FALSE	NA	Not Sig
	1228	0.0255599	1	0.263	Ypel5	-0.0260706	1	0.211	FALSE	NA	Not Sig
	1229	-0.0521261	1	0.14	Tubg1	-0.0130724	1	0.164	FALSE	NA	Not Sig
	1230	0.0798662	1	0.601	Zfp36l1	-0.00726698	1	0.594	FALSE	NA	Not Sig
	1231	-0.0695969	1	0.196	Plk4	-0.00775218	1	0.22	FALSE	NA	Not Sig
	1232	0.0328642	1	0.219	Pex3	0.00797346	1	0.186	FALSE	NA	Not Sig
	1233	0.082112	1	0.894	Dnajb6	-0.0964114	0.0136778	0.849	FALSE	NA	Not Sig
	1234	-0.057771	1	0.104	Aurkb	0.000610467	1	0.132	FALSE	NA	Not Sig
	1235	0.019079	1	0.346	Tmem248	-0.0330826	1	0.284	FALSE	NA	Not Sig
	1236	-0.0702044	1	0.769	Pgls	0.0420415	1	0.783	FALSE	NA	Not Sig
	1237	0.011447	1	0.328	Ubxn6	0.0156622	1	0.293	FALSE	NA	Not Sig
	1238	0.02524	1	0.327	Man2a1	-0.0214312	1	0.276	FALSE	NA	Not Sig
	1239	-0.0831476	1	0.721	Ndufs6	0.0679162	1	0.724	FALSE	NA	Not Sig
	1240	0.019437	1	0.223	Jak3	-0.0495664	1	0.156	FALSE	NA	Not Sig
	1241	0.0276287	1	0.408	Celf1	-0.109956	0.00177863	0.302	TRUE	Celf1	PBS
	1242	-0.0502825	1	0.142	Tcf19	0.00717294	1	0.176	FALSE	NA	Not Sig
	1243	0.0607878	1	0.756	Kmt2e	-0.0711246	1	0.686	FALSE	NA	Not Sig
	1244	-0.0694228	1	0.912	Ube2i	-0.0608594	1	0.896	FALSE	NA	Not Sig
	1245	0.0272119	1	0.182	Snap23	-0.014557	1	0.144	FALSE	NA	Not Sig
	1246	-0.0787995	1	0.633	Pfdn6	0.0469452	1	0.65	FALSE	NA	Not Sig
	1247	0.0207017	1	0.375	Usp16	-0.00291788	1	0.333	FALSE	NA	Not Sig
	1248	0.0680964	1	0.947	Dusp2	0.121309	6.10416e-07	0.952	TRUE	Dusp2	PBS
	1249	-0.104519	1	0.564	Smc3	0.0525937	1	0.574	FALSE	NA	Not Sig
	1250	0.0454114	1	0.753	Dusp11	-0.0684263	1	0.685	FALSE	NA	Not Sig
	1251	0.0325855	1	0.41	Hexim1	-0.00012303	1	0.363	FALSE	NA	Not Sig
	1252	-0.0886671	1	0.723	Mycbp2	-0.0099092	1	0.714	FALSE	NA	Not Sig
	1253	0.041308	1	0.457	Pum1	-0.00851873	1	0.394	FALSE	NA	Not Sig
	1254	0.0194061	1	0.206	Mad2l1bp	-0.0360787	1	0.159	FALSE	NA	Not Sig
	1255	-0.0772448	1	0.463	Srsf6	-0.0366205	1	0.457	FALSE	NA	Not Sig
	1256	0.0250965	1	0.178	Slc25a24	-0.00413515	1	0.138	FALSE	NA	Not Sig
	1257	-0.0408106	1	0.095	Ncaph	0.00632489	1	0.122	FALSE	NA	Not Sig
	1258	-0.0786412	1	0.35	Psmd1	0.0183512	1	0.374	FALSE	NA	Not Sig
	1259	0.0519618	1	0.966	Snrpf	0.114237	1.78346e-09	0.961	TRUE	Snrpf	PBS
	1260	0.018553	1	0.164	Oxr1	0.00215822	1	0.133	FALSE	NA	Not Sig
	1261	0.0160452	1	0.283	Vamp2	-0.0248408	1	0.219	FALSE	NA	Not Sig
	1262	-0.0877739	1	0.28	Nrm	0.024199	1	0.315	FALSE	NA	Not Sig
	1263	0.0205522	1	0.363	Bcl7b	-0.00144696	1	0.32	FALSE	NA	Not Sig
	1264	0.0345769	1	0.33	Tulp4	-0.0426964	1	0.261	FALSE	NA	Not Sig
	1265	0.0385037	1	0.561	Znrf2	0.0321982	1	0.515	FALSE	NA	Not Sig
	1266	0.0353667	1	0.203	Daxx	-0.00114397	1	0.167	FALSE	NA	Not Sig
	1267	-0.123079	1	0.616	Pcna	0.0222418	1	0.617	FALSE	NA	Not Sig
	1268	0.0567428	1	0.474	Adam19	-0.0489181	1	0.392	FALSE	NA	Not Sig
	1269	0.00683536	1	0.457	Gm2682	-0.021428	1	0.408	FALSE	NA	Not Sig
	1270	0.0641053	1	0.83	Hif1a	-0.178259	1.30147e-05	0.764	TRUE	Hif1a	PBS
	1271	-0.10339	1	0.842	Dek	0.0287594	1	0.811	FALSE	NA	Not Sig
	1272	0.034241	1	0.446	Git2	-0.0964476	0.354737	0.352	FALSE	NA	Not Sig
	1273	0.0177789	1	0.178	Fbxw4	-0.027359	1	0.128	FALSE	NA	Not Sig
	1274	0.0206066	1	0.156	Wdr37	-0.0310208	1	0.107	FALSE	NA	Not Sig
	1275	-0.0950745	1	0.598	Pa2g4	0.00420708	1	0.627	FALSE	NA	Not Sig
	1276	-0.0762647	1	0.644	Ndufv2	0.0129834	1	0.651	FALSE	NA	Not Sig
	1277	-0.111759	1	0.365	Gmnn	0.0431507	1	0.404	FALSE	NA	Not Sig
	1278	0.0319417	1	0.195	Fam110a	0.0990308	3.16359e-07	0.221	TRUE	Fam110a	PBS
	1279	-0.087705	1	0.949	Ldha	0.0609382	1	0.946	FALSE	NA	Not Sig
	1280	-0.0561176	1	0.128	Cenph	0.0193806	1	0.159	FALSE	NA	Not Sig
	1281	0.0193263	1	0.31	Ino80d	-0.00882959	1	0.27	FALSE	NA	Not Sig
	1282	0.01294	1	0.352	Ccz1	-0.0293668	1	0.29	FALSE	NA	Not Sig
	1283	0.0195412	1	0.146	Mlxip	-0.0270896	1	0.102	FALSE	NA	Not Sig
	1284	0.0301959	1	0.125	Elovl6	0.010177	1	0.104	FALSE	NA	Not Sig
	1285	0.0282257	1	0.521	Chic2	-0.0132616	1	0.469	FALSE	NA	Not Sig
	1286	-0.0819938	1	0.716	Nudc	0.0719702	1	0.71	FALSE	NA	Not Sig
	1287	0.0108969	1	0.298	Pip5k1a	-0.0275471	1	0.245	FALSE	NA	Not Sig
	1288	0.0263809	1	0.223	Rap1gds1	0.00915404	1	0.193	FALSE	NA	Not Sig
	1289	-0.0478966	1	0.945	Dad1	0.055273	1	0.943	FALSE	NA	Not Sig
	1290	0.0115792	1	0.322	Phc3	-0.111034	0.000252236	0.221	TRUE	Phc3	PBS
	1291	0.0187698	1	0.346	Oser1	0.0225757	1	0.318	FALSE	NA	Not Sig
	1292	-0.069097	1	0.193	Hmgb3	0.0142571	1	0.232	FALSE	NA	Not Sig
	1293	-0.0769564	1	0.609	Ndufa10	0.0159807	1	0.634	FALSE	NA	Not Sig
	1294	-0.0999947	1	0.49	Bzw2	-0.00982163	1	0.508	FALSE	NA	Not Sig
	1295	0.0277979	1	0.139	Aldoc	0.0165382	1	0.112	FALSE	NA	Not Sig
	1296	0.0261054	1	0.305	Tmem33	0.00300565	1	0.265	FALSE	NA	Not Sig
	1297	0.0145919	1	0.127	Tk2	-0.0165454	1	0.094	FALSE	NA	Not Sig
	1298	-0.0972717	1	0.511	Ddx39	0.0497612	1	0.537	FALSE	NA	Not Sig
	1299	0.0654546	1	0.858	Celf2	-0.101137	0.100087	0.8	FALSE	NA	Not Sig
	1300	-0.0667119	1	0.214	Rrs1	-0.0103965	1	0.221	FALSE	NA	Not Sig
	1301	0.0120255	1	0.329	Rraga	0.0169293	1	0.298	FALSE	NA	Not Sig
	1302	0.0328845	1	0.286	Tnrc18	-0.0573942	1	0.212	FALSE	NA	Not Sig
	1303	0.0109317	1	0.267	4933434E20Rik	0.0170177	1	0.242	FALSE	NA	Not Sig
	1304	0.0322166	1	0.35	Dcp2	0.0250749	1	0.321	FALSE	NA	Not Sig
	1305	-0.00154862	1	0.175	Lin37	-0.0438287	1	0.125	FALSE	NA	Not Sig
	1306	0.0303073	1	0.577	Cdc42se2	-0.0457178	1	0.503	FALSE	NA	Not Sig
	1307	0.00603983	1	0.143	Rassf2	-0.0386153	1	0.098	FALSE	NA	Not Sig
	1308	-0.0624488	1	0.916	Uqcr10	0.0785518	0.0130804	0.904	FALSE	NA	Not Sig
	1309	-0.0825384	1	0.331	Pole3	0.00449421	1	0.368	FALSE	NA	Not Sig
	1310	0.0238429	1	0.233	Dmtf1	-0.0244224	1	0.183	FALSE	NA	Not Sig
	1311	0.0170502	1	0.127	Vhl	-0.0224116	1	0.093	FALSE	NA	Not Sig
	1312	0.0183708	1	0.137	Gm13212	-0.0203988	1	0.091	FALSE	NA	Not Sig
	1313	0.0273361	1	0.181	Smpd5	-0.0389502	1	0.126	FALSE	NA	Not Sig
	1314	0.0411549	1	0.492	Ctss	0.0189916	1	0.458	FALSE	NA	Not Sig
	1315	-0.0783768	1	0.682	Ndufab1	0.0581251	1	0.695	FALSE	NA	Not Sig
	1316	-0.0798371	1	0.355	Topbp1	0.0175211	1	0.374	FALSE	NA	Not Sig
	1317	-0.0406386	1	0.091	Brca2	0.0218102	1	0.126	FALSE	NA	Not Sig
	1318	-0.0416184	1	0.997	Cox8a	0.0269678	1	0.995	FALSE	NA	Not Sig
	1319	0.0224203	1	0.174	Ccnc	-0.00743843	1	0.136	FALSE	NA	Not Sig
	1320	0.0112286	1	0.182	Secisbp2l	-0.0122549	1	0.144	FALSE	NA	Not Sig
	1321	0.0380165	1	0.509	4932438A13Rik	-0.0428934	1	0.433	FALSE	NA	Not Sig
	1322	-0.0693797	1	0.897	Eif4a1	0.00921014	1	0.893	FALSE	NA	Not Sig
	1323	-0.0596701	1	0.194	Rnaseh2b	0.0204554	1	0.232	FALSE	NA	Not Sig
	1324	0.0663544	1	0.984	Ctla2a	-0.111457	0.00143376	0.981	TRUE	Ctla2a	PBS
	1325	-0.101094	1	0.46	Anapc5	0.028442	1	0.485	FALSE	NA	Not Sig
	1326	0.0177726	1	0.208	Med25	-0.00584532	1	0.178	FALSE	NA	Not Sig
	1327	0.032461	1	0.312	Nsmaf	-0.0200912	1	0.259	FALSE	NA	Not Sig
	1328	-0.0592622	1	0.109	Knstrn	-0.00251467	1	0.136	FALSE	NA	Not Sig
	1329	0.0273948	1	0.231	Hltf	-0.00525012	1	0.188	FALSE	NA	Not Sig
	1330	0.0170931	1	0.2	Smad3	-0.0137663	1	0.16	FALSE	NA	Not Sig
	1331	0.0293008	1	0.272	Araf	-0.00139873	1	0.224	FALSE	NA	Not Sig
	1332	0.0193322	1	0.184	Trappc8	-0.0192721	1	0.145	FALSE	NA	Not Sig
	1333	0.0164147	1	0.215	Gid8	-0.00446403	1	0.178	FALSE	NA	Not Sig
	1334	0.0312042	1	0.427	Nisch	-0.0567418	1	0.338	FALSE	NA	Not Sig
	1335	-0.0904969	1	0.453	Mrpl42	0.0454209	1	0.492	FALSE	NA	Not Sig
	1336	-0.0876242	1	0.573	C1qbp	0.0226911	1	0.593	FALSE	NA	Not Sig
	1337	0.0278884	1	0.642	Arglu1	-0.0808318	1	0.572	FALSE	NA	Not Sig
	1338	-0.0700502	1	0.669	Eif3d	-0.0331961	1	0.662	FALSE	NA	Not Sig
	1339	0.0456452	1	0.583	Polr2a	-0.0588504	1	0.496	FALSE	NA	Not Sig
	1340	0.0108285	1	0.31	Prkca	-0.0574867	1	0.242	FALSE	NA	Not Sig
	1341	0.019068	1	0.282	Ppp6r3	-0.0693635	1	0.209	FALSE	NA	Not Sig
	1342	-0.0896341	1	0.435	Ccdc124	0.000484113	1	0.457	FALSE	NA	Not Sig
	1343	0.0151767	1	0.146	Eif2b4	-0.00574372	1	0.118	FALSE	NA	Not Sig
	1344	-0.086437	1	0.611	Rex1bd	0.0991094	0.00112496	0.658	TRUE	Rex1bd	PBS
	1345	-0.0771667	1	0.785	Id2	-0.277393	7.63718e-13	0.755	TRUE	Id2	PBS
	1346	0.0370142	1	0.536	Ppp2r5c	-0.0637843	1	0.458	FALSE	NA	Not Sig
	1347	0.0254966	1	0.178	Xab2	-0.00695473	1	0.145	FALSE	NA	Not Sig
	1348	0.0285702	1	0.182	Ncoa4	-0.00765281	1	0.148	FALSE	NA	Not Sig
	1349	0.0473014	1	1	Ubb	0.0713839	0.000144292	1	TRUE	Ubb	PBS
	1350	-0.0313959	1	0.079	Cdca5	-0.0101995	1	0.091	FALSE	NA	Not Sig
	1351	0.0268808	1	0.439	Mrpl9	0.0159902	1	0.392	FALSE	NA	Not Sig
	1352	0.0271	1	0.202	Gnl3l	0.00651467	1	0.173	FALSE	NA	Not Sig
	1353	0.0142767	1	0.151	Pcid2	-0.00410398	1	0.121	FALSE	NA	Not Sig
	1354	-0.164171	1	0.693	H2afv	0.0864613	1	0.69	FALSE	NA	Not Sig
	1355	-0.0841087	1	0.704	Capns1	-0.0132204	1	0.695	FALSE	NA	Not Sig
	1356	-0.0937857	1	0.395	Chsy1	-0.113351	0.000753768	0.358	TRUE	Chsy1	PBS
	1357	-0.0880062	1	0.647	Mrps21	0.0480546	1	0.675	FALSE	NA	Not Sig
	1358	-0.0598653	1	0.154	Mad2l1	-0.00342781	1	0.185	FALSE	NA	Not Sig
	1359	-0.0521554	1	0.958	Eif3h	0.0530669	0.0981644	0.953	FALSE	NA	Not Sig
	1360	0.0428337	1	0.602	Fam102a	-0.10309	0.0632086	0.505	FALSE	NA	Not Sig
	1361	0.0257314	1	0.149	Cerk	-0.0306937	1	0.11	FALSE	NA	Not Sig
	1362	0.015143	1	0.153	Abhd10	-0.0240613	1	0.113	FALSE	NA	Not Sig
	1363	0.0132153	1	0.196	Hdac4	-0.0248473	1	0.139	FALSE	NA	Not Sig
	1364	0.0244703	1	0.394	Ccnt1	-0.0263542	1	0.334	FALSE	NA	Not Sig
	1365	0.0748699	1	0.961	Plac8	-0.265964	4.53015e-22	0.913	TRUE	Plac8	PBS
	1366	0.0447337	1	0.257	Trim12c	-0.036508	1	0.204	FALSE	NA	Not Sig
	1367	0.0192031	1	0.217	Tm9sf1	0.0109281	1	0.188	FALSE	NA	Not Sig
	1368	-0.0731308	1	0.724	Psmd8	0.0640571	0.581709	0.756	FALSE	NA	Not Sig
	1369	0.0316287	1	0.233	Dleu2	-0.0458178	1	0.174	FALSE	NA	Not Sig
	1370	-0.0897476	1	0.395	Nedd9	-0.1279	2.33586e-07	0.342	TRUE	Nedd9	PBS
	1371	0.0278539	1	0.129	Mir142hg	0.0321195	1	0.126	FALSE	NA	Not Sig
	1372	0.0248771	1	0.223	Plekha5	-0.028539	1	0.166	FALSE	NA	Not Sig
	1373	-0.0727868	1	0.376	Mrpl11	0.0711386	0.509276	0.437	FALSE	NA	Not Sig
	1374	0.0328945	1	0.137	Rhob	-0.0111459	1	0.107	FALSE	NA	Not Sig
	1375	0.0404921	1	0.174	Hist2h2aa1	-0.0197695	1	0.134	FALSE	NA	Not Sig
	1376	0.00340256	1	0.209	Chuk	0.0131807	1	0.184	FALSE	NA	Not Sig
	1377	0.0216755	1	0.143	Bach1	-0.0432562	1	0.092	FALSE	NA	Not Sig
	1378	0.0159806	1	0.167	Caml	-0.0156625	1	0.129	FALSE	NA	Not Sig
	1379	0.015772	1	0.224	AI837181	-0.0459611	1	0.163	FALSE	NA	Not Sig
	1380	0.0236537	1	0.295	Xiap	0.0087668	1	0.253	FALSE	NA	Not Sig
	1381	0.0219083	1	0.281	Tspyl1	-0.0162989	1	0.23	FALSE	NA	Not Sig
	1382	0.0353834	1	0.327	Mfng	-0.020613	1	0.268	FALSE	NA	Not Sig
	1383	0.0356431	1	0.234	Rpap3	-0.027707	1	0.191	FALSE	NA	Not Sig
	1384	0.0585015	1	0.949	Myl12a	0.0124479	1	0.931	FALSE	NA	Not Sig
	1385	0.0127995	1	0.175	Klc1	-0.0206778	1	0.131	FALSE	NA	Not Sig
	1386	0.0210724	1	0.435	Yme1l1	-0.0169653	1	0.382	FALSE	NA	Not Sig
	1387	-0.0648637	1	0.945	Hspe1	0.0956757	0.00394858	0.952	TRUE	Hspe1	PBS
	1388	-0.0992767	1	0.35	Alkbh1	-0.0817315	1	0.33	FALSE	NA	Not Sig
	1389	-0.0603854	1	0.24	Hells	0.0368251	1	0.287	FALSE	NA	Not Sig
	1390	0.0259521	1	0.194	Dnajc13	0.00519445	1	0.166	FALSE	NA	Not Sig
	1391	-0.0424977	1	0.998	Rpl36al	0.0291661	1	0.994	FALSE	NA	Not Sig
	1392	0.0228258	1	0.184	Retreg3	-0.0393316	1	0.124	FALSE	NA	Not Sig
	1393	-0.0749617	1	0.236	Pold2	-0.0184662	1	0.249	FALSE	NA	Not Sig
	1394	-0.0383072	1	0.129	Mns1	-0.00705607	1	0.149	FALSE	NA	Not Sig
	1395	-0.0610261	1	0.763	Bag1	-0.00109543	1	0.751	FALSE	NA	Not Sig
	1396	0.0277064	1	0.183	Fbrsl1	-0.00783667	1	0.147	FALSE	NA	Not Sig
	1397	0.0671081	1	0.888	Ndufa3	-0.0150807	1	0.858	FALSE	NA	Not Sig
	1398	0.013464	1	0.148	Nhlrc2	0.00689833	1	0.125	FALSE	NA	Not Sig
	1399	-0.0669545	1	0.339	Mrpl40	-0.0137299	1	0.351	FALSE	NA	Not Sig
	1400	0.03254	1	0.531	Rab11b	-0.0209475	1	0.461	FALSE	NA	Not Sig
	1401	0.0244877	1	0.217	Map3k14	-0.0227741	1	0.169	FALSE	NA	Not Sig
	1402	0.0206638	1	0.212	Cspp1	-0.000273724	1	0.175	FALSE	NA	Not Sig
	1403	-0.0782729	1	0.44	Mrpl14	0.0414242	1	0.477	FALSE	NA	Not Sig
	1404	-0.0548859	1	0.788	Brk1	-0.00860315	1	0.771	FALSE	NA	Not Sig
	1405	0.0166376	1	0.248	Gdi1	-0.0254556	1	0.19	FALSE	NA	Not Sig
	1406	-0.0761668	1	0.45	Coa3	0.0248999	1	0.478	FALSE	NA	Not Sig
	1407	0.0245104	1	0.111	Arl5c	0.020295	1	0.101	FALSE	NA	Not Sig
	1408	0.0128329	1	0.195	Cep120	-0.0408569	1	0.141	FALSE	NA	Not Sig
	1409	0.0138344	1	0.262	Ctdsp1	-0.00372687	1	0.223	FALSE	NA	Not Sig
	1410	0.026428	1	0.379	Rnf220	-0.00946972	1	0.322	FALSE	NA	Not Sig
	1411	-0.0673116	1	0.863	Micos13	0.0944446	4.16557e-05	0.884	TRUE	Micos13	PBS
	1412	-0.08194	1	0.337	Hddc2	0.0261166	1	0.368	FALSE	NA	Not Sig
	1413	-0.0877736	1	0.552	Srsf10	-0.028842	1	0.553	FALSE	NA	Not Sig
	1414	0.0223602	1	0.172	Slc35d1	-0.0252404	1	0.121	FALSE	NA	Not Sig
	1415	0.013841	1	0.209	Mafk	-0.0139628	1	0.166	FALSE	NA	Not Sig
	1416	0.0340845	1	0.75	Cd164	-0.0772255	1	0.682	FALSE	NA	Not Sig
	1417	-0.0894015	1	0.395	Ilf2	-0.0186173	1	0.398	FALSE	NA	Not Sig
	1418	-0.0706893	1	0.494	Vps36	0.0209182	1	0.528	FALSE	NA	Not Sig
	1419	0.0270701	1	0.374	Yipf4	0.0187177	1	0.352	FALSE	NA	Not Sig
	1420	-0.0568794	1	0.976	Arpc1b	0.0208974	1	0.975	FALSE	NA	Not Sig
	1421	-0.07675	1	0.447	Zbtb8os	0.0161752	1	0.465	FALSE	NA	Not Sig
	1422	-0.0639101	1	0.186	Pold1	0.00460437	1	0.207	FALSE	NA	Not Sig
	1423	0.00948734	1	0.293	Msl2	-0.0580273	1	0.216	FALSE	NA	Not Sig
	1424	0.0258656	1	0.132	Lag3	-0.0638789	6.87788e-05	0.067	TRUE	Lag3	PBS
	1425	0.0224853	1	0.154	Maml2	-0.0046299	1	0.121	FALSE	NA	Not Sig
	1426	0.0269198	1	0.48	Slco3a1	-0.0459557	1	0.415	FALSE	NA	Not Sig
	1427	-0.0676893	1	0.532	AA467197	-0.0905402	1	0.537	FALSE	NA	Not Sig
	1428	0.0118639	1	0.205	Spata6	-0.00795222	1	0.16	FALSE	NA	Not Sig
	1429	0.0121731	1	0.187	Ube3c	-0.00586951	1	0.155	FALSE	NA	Not Sig
	1430	-0.000170117	1	0.233	Sidt1	-0.0113712	1	0.198	FALSE	NA	Not Sig
	1431	-0.0617272	1	0.165	Prdx4	0.0892311	0.00131875	0.237	TRUE	Prdx4	PBS
	1432	0.0208659	1	0.496	Ppp6r1	-0.0762409	1	0.4	FALSE	NA	Not Sig
	1433	-0.0885406	1	0.606	Atp6v0b	0.0370191	1	0.619	FALSE	NA	Not Sig
	1434	-0.0765845	1	0.835	Iqgap1	-0.0748997	1	0.813	FALSE	NA	Not Sig
	1435	-0.0685444	1	0.851	Psmb9	0.0428908	1	0.86	FALSE	NA	Not Sig
	1436	0.0275039	1	0.208	Sdcbp2	0.0128545	1	0.175	FALSE	NA	Not Sig
	1437	0.0283699	1	0.183	Orc3	-0.0206033	1	0.136	FALSE	NA	Not Sig
	1438	0.0241981	1	0.176	1600020E01Rik	0.0148145	1	0.154	FALSE	NA	Not Sig
	1439	-0.0924781	1	0.557	U2surp	-0.00272298	1	0.562	FALSE	NA	Not Sig
	1440	0.0119614	1	0.243	Rnf146	-0.0391617	1	0.176	FALSE	NA	Not Sig
	1441	-0.0373466	1	1	Rps18	0.0419059	0.284156	1	FALSE	NA	Not Sig
	1442	0.0188971	1	0.14	Phf8	-0.012702	1	0.11	FALSE	NA	Not Sig
	1443	0.00697256	1	0.258	Mecp2	-0.0526267	1	0.191	FALSE	NA	Not Sig
	1444	0.0144285	1	0.127	Pus7	-0.00931498	1	0.094	FALSE	NA	Not Sig
	1445	-0.0942348	1	0.414	Zranb2	-0.0276659	1	0.417	FALSE	NA	Not Sig
	1446	-0.0857121	1	0.562	Dnajc3	0.0554438	1	0.592	FALSE	NA	Not Sig
	1447	0.0109632	1	0.145	Mlycd	-0.00506736	1	0.126	FALSE	NA	Not Sig
	1448	0.0313483	1	0.398	N4bp1	-0.0596966	1	0.336	FALSE	NA	Not Sig
	1449	-0.0741167	1	0.335	Sfxn1	0.00506317	1	0.367	FALSE	NA	Not Sig
	1450	-0.000273316	1	0.142	Cd7	0.0129908	1	0.124	FALSE	NA	Not Sig
	1451	0.0174617	1	0.181	Pex13	-0.0152283	1	0.141	FALSE	NA	Not Sig
	1452	0.0183542	1	0.166	Strn4	-0.0340424	1	0.114	FALSE	NA	Not Sig
	1453	0.0149336	1	0.4	Slc44a2	-0.0193568	1	0.337	FALSE	NA	Not Sig
	1454	-0.00437406	1	0.591	Ypel3	-0.0897318	1	0.484	FALSE	NA	Not Sig
	1455	0.00420354	1	0.203	Usp12	-0.0159486	1	0.167	FALSE	NA	Not Sig
	1456	-0.0794678	1	0.529	Csk	-0.0651634	1	0.503	FALSE	NA	Not Sig
	1457	0.040295	1	0.33	Mphosph8	0.0420693	1	0.31	FALSE	NA	Not Sig
	1458	0.0168004	1	0.255	Prpf39	-0.0295129	1	0.202	FALSE	NA	Not Sig
	1459	0.0139115	1	0.136	Khnyn	-0.0465926	0.249466	0.08	FALSE	NA	Not Sig
	1460	0.0227544	1	0.158	Miip	-0.000870242	1	0.125	FALSE	NA	Not Sig
	1461	0.0107216	1	0.332	Otud5	-0.0161186	1	0.283	FALSE	NA	Not Sig
	1462	0.0134156	1	0.33	Fam168b	-0.0265491	1	0.281	FALSE	NA	Not Sig
	1463	0.0972293	1	0.167	Serpinb1a	-0.0471804	1	0.133	FALSE	NA	Not Sig
	1464	-0.076933	1	0.691	Plaat3	0.0102486	1	0.683	FALSE	NA	Not Sig
	1465	0.0206516	1	0.318	Arf3	-0.0238385	1	0.268	FALSE	NA	Not Sig
	1466	0.0239073	1	0.202	Senp5	0.00416309	1	0.167	FALSE	NA	Not Sig
	1467	-0.0840467	1	0.645	Eif6	0.0341442	1	0.648	FALSE	NA	Not Sig
	1468	-0.0847851	1	0.302	Smarcc1	0.0041059	1	0.326	FALSE	NA	Not Sig
	1469	0.0280898	1	0.268	Camk4	-0.0114549	1	0.23	FALSE	NA	Not Sig
	1470	-0.0660456	1	0.763	Npm3	0.0103016	1	0.76	FALSE	NA	Not Sig
	1471	-0.0708923	1	0.736	Cyb5a	0.0113969	1	0.742	FALSE	NA	Not Sig
	1472	0.00993499	1	0.17	Tapt1	-0.0377503	1	0.113	FALSE	NA	Not Sig
	1473	0.0302289	1	0.234	Ap1b1	-0.0238571	1	0.177	FALSE	NA	Not Sig
	1474	0.022915	1	0.393	Atg12	-0.02795	1	0.332	FALSE	NA	Not Sig
	1475	0.0170432	1	0.157	Mfsd14b	-0.0253825	1	0.119	FALSE	NA	Not Sig
	1476	0.00806823	1	0.305	Chfr	-0.0503977	1	0.238	FALSE	NA	Not Sig
	1477	-0.0619478	1	0.184	Glmn	-0.0620853	0.391174	0.169	FALSE	NA	Not Sig
	1478	0.00906587	1	0.162	Neu1	-0.0211349	1	0.122	FALSE	NA	Not Sig
	1479	-0.0651834	1	0.559	Ntan1	-0.0690031	1	0.538	FALSE	NA	Not Sig
	1480	0.0209189	1	0.246	Plekhb2	-0.0238737	1	0.187	FALSE	NA	Not Sig
	1481	0.0157349	1	0.187	Cul2	-0.00432016	1	0.157	FALSE	NA	Not Sig
	1482	0.026616	1	0.144	Ankle2	0.00309026	1	0.115	FALSE	NA	Not Sig
	1483	0.00545827	1	0.384	Nfkb2	0.0302406	1	0.379	FALSE	NA	Not Sig
	1484	0.0114839	1	0.127	Ncdn	-0.00401272	1	0.103	FALSE	NA	Not Sig
	1485	-0.0487449	1	0.115	Timeless	0.0122329	1	0.143	FALSE	NA	Not Sig
	1486	0.0459368	1	0.942	Smad7	0.00411573	1	0.922	FALSE	NA	Not Sig
	1487	0.00588328	1	0.277	Cyth2	0.0511245	0.834561	0.276	FALSE	NA	Not Sig
	1488	0.00844514	1	0.23	Crk	-0.0172338	1	0.188	FALSE	NA	Not Sig
	1489	-0.0842921	1	0.423	Gtf3a	-0.0314316	1	0.424	FALSE	NA	Not Sig
	1490	-0.0903408	1	0.402	Esf1	0.04532	1	0.449	FALSE	NA	Not Sig
	1491	0.0283287	1	0.343	Brms1	-0.0162353	1	0.28	FALSE	NA	Not Sig
	1492	-0.04878	1	0.129	Mthfd1	-0.00405727	1	0.149	FALSE	NA	Not Sig
	1493	0.0187137	1	0.251	Ctdsp2	-0.0438946	1	0.204	FALSE	NA	Not Sig
	1494	0.0258259	1	0.195	Mad2l2	0.0146302	1	0.169	FALSE	NA	Not Sig
	1495	-0.0746121	1	0.25	Tubgcp2	-0.0521984	1	0.248	FALSE	NA	Not Sig
	1496	-0.0587951	1	0.788	Higd1a	0.0370769	1	0.785	FALSE	NA	Not Sig
	1497	0.0115362	1	0.145	Hps1	-0.0012396	1	0.123	FALSE	NA	Not Sig
	1498	0.00449329	1	0.248	Pttg1ip	-0.0136542	1	0.214	FALSE	NA	Not Sig
	1499	0.00880748	1	0.486	Sh3gl1	-0.057705	1	0.402	FALSE	NA	Not Sig
	1500	0.0125736	1	0.269	Mark3	-0.0183685	1	0.223	FALSE	NA	Not Sig
	1501	0.0139978	1	0.482	Sun2	-0.0482899	1	0.411	FALSE	NA	Not Sig
	1502	0.00287951	1	0.178	Stxbp3	-0.0232573	1	0.135	FALSE	NA	Not Sig
	1503	-0.0539585	1	0.908	mt-Nd4	-0.0356542	1	0.933	FALSE	NA	Not Sig
	1504	0.00661613	1	0.293	Prdm2	-0.0307451	1	0.236	FALSE	NA	Not Sig
	1505	0.0240795	1	0.401	Tnks2	-0.0461545	1	0.331	FALSE	NA	Not Sig
	1506	0.0169852	1	0.355	Nfx1	-0.0524022	1	0.291	FALSE	NA	Not Sig
	1507	0.0218101	1	0.571	Fasl	-0.178028	7.27754e-07	0.447	TRUE	Fasl	PBS
	1508	-0.0922838	1	0.435	Siva1	0.0607939	1	0.476	FALSE	NA	Not Sig
	1509	0.015449	1	0.188	Fyco1	-0.0266168	1	0.141	FALSE	NA	Not Sig
	1510	-0.130528	1	0.093	Cxcl10	0.23393	1.54217e-12	0.184	TRUE	Cxcl10	PBS
	1511	0.0126458	1	0.158	Taz	-0.0307078	1	0.117	FALSE	NA	Not Sig
	1512	0.028028	1	0.423	Nlrc5	-0.0854146	0.0240192	0.323	FALSE	NA	Not Sig
	1513	0.028204	1	0.244	Zfand2b	0.0258708	1	0.226	FALSE	NA	Not Sig
	1514	0.00673016	1	0.323	Rasa3	-0.0332503	1	0.277	FALSE	NA	Not Sig
	1515	-0.0647957	1	0.337	Sumo3	-0.0167756	1	0.354	FALSE	NA	Not Sig
	1516	-0.273248	1	0.302	Ifitm2	-0.408537	0.000283366	0.266	TRUE	Ifitm2	PBS
	1517	-0.0538131	1	0.92	Polr1d	-0.0200337	1	0.886	FALSE	NA	Not Sig
	1518	-0.0699895	1	0.334	Exosc7	-0.0411138	1	0.32	FALSE	NA	Not Sig
	1519	0.0286475	1	0.298	Mxd4	-0.0537596	1	0.234	FALSE	NA	Not Sig
	1520	0.014531	1	0.295	Cnot4	0.000359418	1	0.259	FALSE	NA	Not Sig
	1521	0.0227001	1	0.263	Prpf18	-0.0290643	1	0.201	FALSE	NA	Not Sig
	1522	0.0174836	1	0.176	Trmt10c	0.0100512	1	0.148	FALSE	NA	Not Sig
	1523	0.00814631	1	0.303	Cpne3	-0.0386852	1	0.256	FALSE	NA	Not Sig
	1524	-0.0792349	1	0.61	Eif2s1	0.0171333	1	0.615	FALSE	NA	Not Sig
	1525	0.0535555	1	0.62	Gls	-0.070907	1	0.531	FALSE	NA	Not Sig
	1526	0.0142845	1	0.136	Scyl3	-0.0300275	1	0.093	FALSE	NA	Not Sig
	1527	-0.0807134	1	0.322	Ten1	0.0203114	1	0.362	FALSE	NA	Not Sig
	1528	0.0188769	1	0.189	Zmynd19	0.000569969	1	0.164	FALSE	NA	Not Sig
	1529	0.0118781	1	0.132	Foxk2	0.0124515	1	0.118	FALSE	NA	Not Sig
	1530	0.0373151	1	0.356	Znhit1	-0.00288512	1	0.308	FALSE	NA	Not Sig
	1531	0.0279906	1	0.301	Ndel1	-0.034147	1	0.247	FALSE	NA	Not Sig
	1532	0.0251905	1	0.591	Itpkb	-0.13971	0.000100957	0.487	TRUE	Itpkb	PBS
	1533	-0.0338866	1	1	Eif1	0.0455697	1	1	FALSE	NA	Not Sig
	1534	0.0222793	1	0.138	Zfp472	-0.0168781	1	0.105	FALSE	NA	Not Sig
	1535	0.0362106	1	0.602	Sema4d	-0.155898	4.04304e-09	0.475	TRUE	Sema4d	PBS
	1536	0.0148974	1	0.135	Mterf3	-0.0167851	1	0.105	FALSE	NA	Not Sig
	1537	0.0160231	1	0.278	Ube2g2	0.00576372	1	0.239	FALSE	NA	Not Sig
	1538	0.0239376	1	0.488	Inpp5d	-0.0930552	0.678148	0.395	FALSE	NA	Not Sig
	1539	0.0370611	1	0.755	Ddx21	0.0163391	1	0.724	FALSE	NA	Not Sig
	1540	0.021665	1	0.508	Pum2	-0.0195875	1	0.445	FALSE	NA	Not Sig
	1541	0.0579193	1	0.8	Gimap1	-0.0408561	1	0.731	FALSE	NA	Not Sig
	1542	-0.0737097	1	0.522	Mrps26	-0.028033	1	0.504	FALSE	NA	Not Sig
	1543	-0.0805604	1	0.73	Dock2	-0.0910857	1	0.705	FALSE	NA	Not Sig
	1544	0.00275447	1	0.212	Rabep1	-0.00438526	1	0.187	FALSE	NA	Not Sig
	1545	-0.0933633	1	0.49	Gnl3	0.0625687	1	0.533	FALSE	NA	Not Sig
	1546	0.0120081	1	0.349	Nosip	-0.0462351	1	0.286	FALSE	NA	Not Sig
	1547	0.0158687	1	0.166	Patl1	-0.0239413	1	0.122	FALSE	NA	Not Sig
	1548	0.0120483	1	0.146	Stx11	-0.0159175	1	0.118	FALSE	NA	Not Sig
	1549	0.0474255	1	0.615	Txk	-0.209793	9.66937e-12	0.491	TRUE	Txk	PBS
	1550	0.00696446	1	0.279	Polr2d	0.0344733	1	0.259	FALSE	NA	Not Sig
	1551	0.0174067	1	0.17	Vac14	-0.00359729	1	0.138	FALSE	NA	Not Sig
	1552	-0.0623413	1	0.797	Ncor1	-0.0516648	1	0.779	FALSE	NA	Not Sig
	1553	0.0304294	1	0.58	Emc7	0.042594	1	0.554	FALSE	NA	Not Sig
	1554	-0.0818677	1	0.264	Lockd	0.00180377	1	0.289	FALSE	NA	Not Sig
	1555	0.0208994	1	0.262	Asf1a	0.00337491	1	0.225	FALSE	NA	Not Sig
	1556	-0.0832625	1	0.539	Hnrnpr	-0.013222	1	0.543	FALSE	NA	Not Sig
	1557	0.020205	1	0.159	Phf23	-0.0331335	1	0.115	FALSE	NA	Not Sig
	1558	0.0196596	1	0.159	Pip4k2c	-0.00190478	1	0.128	FALSE	NA	Not Sig
	1559	-0.0769139	1	0.828	Cnn2	-0.0617659	1	0.795	FALSE	NA	Not Sig
	1560	0.0311602	1	0.178	Lmo4	0.00813756	1	0.153	FALSE	NA	Not Sig
	1561	0.00683746	1	0.339	Elk4	-0.0136189	1	0.287	FALSE	NA	Not Sig
	1562	-0.0844074	1	0.609	Mien1	0.0260566	1	0.615	FALSE	NA	Not Sig
	1563	0.0169609	1	0.185	Tug1	-0.00490883	1	0.149	FALSE	NA	Not Sig
	1564	0.0188387	1	0.158	Gse1	0.00963087	1	0.145	FALSE	NA	Not Sig
	1565	0.027363	1	0.252	Sec23b	0.00742868	1	0.227	FALSE	NA	Not Sig
	1566	0.0362848	1	0.728	Zc3h15	0.0240243	1	0.69	FALSE	NA	Not Sig
	1567	-0.062094	1	0.363	Cd226	-0.0494485	1	0.362	FALSE	NA	Not Sig
	1568	-0.0700761	1	0.294	Fam92a	0.0466986	1	0.34	FALSE	NA	Not Sig
	1569	0.00363635	1	0.195	Pip5k1c	-0.0314701	1	0.137	FALSE	NA	Not Sig
	1570	-0.0757518	1	0.688	Ube2d2a	-0.0510637	1	0.654	FALSE	NA	Not Sig
	1571	0.0235581	1	0.173	Pou2f2	0.0468047	1	0.171	FALSE	NA	Not Sig
	1572	0.0278394	1	0.313	Cyhr1	-0.0141371	1	0.25	FALSE	NA	Not Sig
	1573	0.00612702	1	0.289	Dcun1d1	-0.0372324	1	0.237	FALSE	NA	Not Sig
	1574	-0.0905822	1	0.597	Ctcf	-0.0561887	1	0.58	FALSE	NA	Not Sig
	1575	0.0817414	1	0.323	Hist1h4c	-0.0102271	1	0.254	FALSE	NA	Not Sig
	1576	0.0169101	1	0.464	Sash3	-0.103681	0.00122155	0.352	TRUE	Sash3	PBS
	1577	-0.092697	1	0.803	Arl4c	-0.0791136	1	0.782	FALSE	NA	Not Sig
	1578	-0.0474479	1	0.084	A630072M18Rik	-0.0259474	1	0.093	FALSE	NA	Not Sig
	1579	-0.0520702	1	0.987	Ly6c2	-0.0236842	1	0.991	FALSE	NA	Not Sig
	1580	-0.0824451	1	0.542	Lamtor1	-0.0156079	1	0.536	FALSE	NA	Not Sig
	1581	0.00765026	1	0.361	Gpbp1l1	-0.0531731	1	0.293	FALSE	NA	Not Sig
	1582	0.0143706	1	0.124	Zbtb21	0.00427026	1	0.103	FALSE	NA	Not Sig
	1583	0.0108342	1	0.213	Hacd2	0.00621459	1	0.187	FALSE	NA	Not Sig
	1584	0.00629317	1	0.273	Arhgap26	-0.0363598	1	0.228	FALSE	NA	Not Sig
	1585	0.00869311	1	0.172	Commd10	0.00352574	1	0.145	FALSE	NA	Not Sig
	1586	-0.0889082	1	0.644	Nono	-0.0446933	1	0.626	FALSE	NA	Not Sig
	1587	0.0146051	1	0.261	Map3k2	0.00602568	1	0.221	FALSE	NA	Not Sig
	1588	0.00418268	1	0.268	Mepce	-0.010722	1	0.238	FALSE	NA	Not Sig
	1589	-0.0890701	1	0.355	Fam98b	-0.0241265	1	0.36	FALSE	NA	Not Sig
	1590	0.0132291	1	0.182	Lrrk1	-0.0483993	0.416134	0.117	FALSE	NA	Not Sig
	1591	-0.0812929	1	0.713	Cct8	-0.0259693	1	0.702	FALSE	NA	Not Sig
	1592	0.0180404	1	0.43	Sytl3	0.0146076	1	0.4	FALSE	NA	Not Sig
	1593	0.00781591	1	0.412	Eif4g3	-0.0191578	1	0.358	FALSE	NA	Not Sig
	1594	0.0216833	1	0.264	Paip2b	-0.0483523	1	0.202	FALSE	NA	Not Sig
	1595	0.010436	1	0.135	Klhdc3	-0.0344083	1	0.088	FALSE	NA	Not Sig
	1596	-0.0847015	1	0.626	Cct3	0.0151146	1	0.638	FALSE	NA	Not Sig
	1597	0.0134598	1	0.154	Kansl2	-0.00164313	1	0.126	FALSE	NA	Not Sig
	1598	-0.050518	1	0.139	Tacc3	0.0273506	1	0.174	FALSE	NA	Not Sig
	1599	-0.0812728	1	0.549	Ola1	0.0352065	1	0.562	FALSE	NA	Not Sig
	1600	0.0204383	1	0.295	Hivep2	-0.0770361	1	0.222	FALSE	NA	Not Sig
	1601	0.0354356	1	0.339	Erbin	-0.0220896	1	0.28	FALSE	NA	Not Sig
	1602	-0.00754977	1	0.082	Hist1h3b	0.0477807	1	0.117	FALSE	NA	Not Sig
	1603	0.0160313	1	0.166	Mex3c	0.0295032	1	0.156	FALSE	NA	Not Sig
	1604	-0.037416	1	0.121	Ndc80	0.00697352	1	0.147	FALSE	NA	Not Sig
	1605	-0.0750176	1	0.298	Lman1	0.0542175	1	0.358	FALSE	NA	Not Sig
	1606	-0.0383232	1	0.997	H3f3a	0.0811497	9.78846e-06	0.996	TRUE	H3f3a	PBS
	1607	0.0294948	1	0.213	Ormdl3	-0.0216841	1	0.167	FALSE	NA	Not Sig
	1608	0.0239471	1	0.187	Rabep2	-0.0149797	1	0.151	FALSE	NA	Not Sig
	1609	0.0439912	1	0.795	Syf2	-0.063064	1	0.733	FALSE	NA	Not Sig
	1610	0.0196213	1	0.601	Hypk	0.0482313	1	0.576	FALSE	NA	Not Sig
	1611	-0.0590591	1	0.197	Cdca7	-0.00594713	1	0.213	FALSE	NA	Not Sig
	1612	0.0166609	1	0.368	Akirin2	-0.0322939	1	0.308	FALSE	NA	Not Sig
	1613	-0.00605167	1	0.329	Itch	-0.0440256	1	0.264	FALSE	NA	Not Sig
	1614	0.0426428	1	0.26	Dstn	-0.0236112	1	0.214	FALSE	NA	Not Sig
	1615	0.0551909	1	0.744	Zc3hav1	-0.0826682	1	0.679	FALSE	NA	Not Sig
	1616	0.029458	1	0.218	Pgm1	0.0250751	1	0.198	FALSE	NA	Not Sig
	1617	0.0198826	1	0.318	Zmynd8	0.0421736	1	0.298	FALSE	NA	Not Sig
	1618	0.0122661	1	0.193	Slfn8	-0.0264397	1	0.161	FALSE	NA	Not Sig
	1619	-0.0833729	1	0.621	Hectd1	-0.0160976	1	0.624	FALSE	NA	Not Sig
	1620	0.0125433	1	0.157	Plbd2	0.0167764	1	0.138	FALSE	NA	Not Sig
	1621	0.0307668	1	0.373	E2f4	-0.0321678	1	0.31	FALSE	NA	Not Sig
	1622	0.0469962	1	0.868	Tmem258	0.0128875	1	0.835	FALSE	NA	Not Sig
	1623	-0.0530723	1	0.798	Ssb	0.0634108	1	0.805	FALSE	NA	Not Sig
	1624	-0.000296027	1	0.125	Gm43065	-0.0673044	8.28672e-05	0.063	TRUE	Gm43065	PBS
	1625	0.015151	1	0.233	Kmt5b	-0.0071556	1	0.197	FALSE	NA	Not Sig
	1626	0.0083367	1	0.268	Furin	-0.0337833	1	0.229	FALSE	NA	Not Sig
	1627	0.0184888	1	0.297	Mctp2	-0.055418	1	0.233	FALSE	NA	Not Sig
	1628	-0.0767029	1	0.878	Scand1	0.0139935	1	0.876	FALSE	NA	Not Sig
	1629	0.0108337	1	0.297	Tcf20	-0.0438461	1	0.243	FALSE	NA	Not Sig
	1630	0.0334443	1	0.758	Prpf4b	-0.0619568	1	0.692	FALSE	NA	Not Sig
	1631	0.0227339	1	0.255	Actr1b	-0.0357542	1	0.196	FALSE	NA	Not Sig
	1632	-0.0804118	1	0.486	Dpy30	0.029437	1	0.51	FALSE	NA	Not Sig
	1633	-0.0795583	1	0.58	Akr1b3	-0.00658323	1	0.586	FALSE	NA	Not Sig
	1634	0.039369	1	0.278	Prorsd1	-0.0351346	1	0.218	FALSE	NA	Not Sig
	1635	0.0186781	1	0.166	Atl2	-0.0297017	1	0.122	FALSE	NA	Not Sig
	1636	-0.0664457	1	0.273	Nom1	-0.0559698	1	0.251	FALSE	NA	Not Sig
	1637	0.0183632	1	0.162	Mms19	-0.0398325	1	0.115	FALSE	NA	Not Sig
	1638	-0.0458543	1	0.119	Rad51ap1	0.013693	1	0.161	FALSE	NA	Not Sig
	1639	-0.0502441	1	0.11	Ung	0.00956235	1	0.136	FALSE	NA	Not Sig
	1640	0.0148504	1	0.234	CAAA01118383.1	0.0279895	1	0.216	FALSE	NA	Not Sig
	1641	-0.087844	1	0.484	Acp1	0.0286252	1	0.508	FALSE	NA	Not Sig
	1642	-9.87639e-05	1	0.232	Gpcpd1	-0.0217741	1	0.195	FALSE	NA	Not Sig
	1643	-0.0562559	1	0.888	Eif3i	0.0676202	0.654374	0.887	FALSE	NA	Not Sig
	1644	-0.0899751	1	0.199	Hist1h3a	-0.0262724	1	0.215	FALSE	NA	Not Sig
	1645	0.0334833	1	0.501	Ndfip2	-0.0206608	1	0.445	FALSE	NA	Not Sig
	1646	0.0127708	1	0.137	Tada1	-0.00195599	1	0.119	FALSE	NA	Not Sig
	1647	0.0145489	1	0.174	Dop1a	-0.0178483	1	0.133	FALSE	NA	Not Sig
	1648	-0.0586825	1	0.343	Ubl4a	0.0436651	1	0.38	FALSE	NA	Not Sig
	1649	0.00868405	1	0.379	Sft2d1	-0.0100798	1	0.323	FALSE	NA	Not Sig
	1650	0.016905	1	0.129	Dubr	-0.00783916	1	0.105	FALSE	NA	Not Sig
	1651	0.0177722	1	0.383	Spop	-0.00687805	1	0.333	FALSE	NA	Not Sig
	1652	0.0120162	1	0.114	Zfp703	0.0117408	1	0.102	FALSE	NA	Not Sig
	1653	0.0505364	1	0.949	Prkar1a	-0.0981052	0.0042846	0.913	TRUE	Prkar1a	PBS
	1654	0.0188132	1	0.552	Cdc42se1	-0.0759634	1	0.474	FALSE	NA	Not Sig
	1655	0.0379261	1	0.911	Calm2	0.0139433	1	0.874	FALSE	NA	Not Sig
	1656	0.0160336	1	0.282	Paf1	-0.0215024	1	0.24	FALSE	NA	Not Sig
	1657	-0.107896	1	0.682	Hspd1	0.0333788	1	0.691	FALSE	NA	Not Sig
	1658	-0.0254846	1	1	Rpl26	0.0747733	1.60541e-13	1	TRUE	Rpl26	PBS
	1659	0.0114223	1	0.197	Gfod1	-0.0227024	1	0.175	FALSE	NA	Not Sig
	1660	0.0150637	1	0.352	Golph3	-0.0340786	1	0.292	FALSE	NA	Not Sig
	1661	0.0141338	1	0.194	Naa60	-0.0172522	1	0.156	FALSE	NA	Not Sig
	1662	0.035128	1	0.273	Nmrk1	-0.0220673	1	0.233	FALSE	NA	Not Sig
	1663	0.0123288	1	0.226	Orc4	-0.0431609	1	0.167	FALSE	NA	Not Sig
	1664	0.0174122	1	0.187	Kdm6a	-0.014844	1	0.15	FALSE	NA	Not Sig
	1665	-0.0741164	1	0.762	Atp6v1g1	0.0477037	1	0.763	FALSE	NA	Not Sig
	1666	0.0226119	1	0.162	Mon2	-0.0218309	1	0.125	FALSE	NA	Not Sig
	1667	0.0458173	1	0.327	Nt5e	-0.0747795	0.231578	0.245	FALSE	NA	Not Sig
	1668	-0.0544122	1	0.134	Apip	0.0016321	1	0.155	FALSE	NA	Not Sig
	1669	0.0199382	1	0.372	Mob2	-0.0270249	1	0.314	FALSE	NA	Not Sig
	1670	-0.0782028	1	0.334	Ccdc47	-0.0133878	1	0.341	FALSE	NA	Not Sig
	1671	0.0218295	1	0.349	Ctnnb1	-0.0518823	1	0.275	FALSE	NA	Not Sig
	1672	0.0229077	1	0.177	Rap2a	-0.0128969	1	0.141	FALSE	NA	Not Sig
	1673	0.0211219	1	0.617	Tut7	-0.0693538	1	0.539	FALSE	NA	Not Sig
	1674	-0.0540377	1	0.162	Gins2	0.0306134	1	0.198	FALSE	NA	Not Sig
	1675	0.0150355	1	0.204	Ccdc71l	-0.00795864	1	0.174	FALSE	NA	Not Sig
	1676	0.0149654	1	0.187	Zmym5	-0.00948709	1	0.161	FALSE	NA	Not Sig
	1677	0.0180169	1	0.191	Gm14029	0.0240222	1	0.172	FALSE	NA	Not Sig
	1678	-0.0634801	1	0.248	Mpp6	0.00126059	1	0.275	FALSE	NA	Not Sig
	1679	0.0176474	1	0.225	Midn	-0.0447958	1	0.166	FALSE	NA	Not Sig
	1680	-0.074502	1	0.413	Dynll2	0.0297965	1	0.449	FALSE	NA	Not Sig
	1681	0.0231016	1	0.205	Nadk	0.00862481	1	0.177	FALSE	NA	Not Sig
	1682	0.0138211	1	0.198	Hgsnat	-0.00953511	1	0.162	FALSE	NA	Not Sig
	1683	0.0606766	1	0.821	Stat4	-0.201892	1.43954e-11	0.734	TRUE	Stat4	PBS
	1684	0.0281448	1	0.226	Pea15a	-0.00283303	1	0.19	FALSE	NA	Not Sig
	1685	0.0273036	1	0.342	Tmem189	-0.0668395	0.0497223	0.253	FALSE	NA	Not Sig
	1686	-0.0567092	1	0.267	H1f0	-0.0336033	1	0.284	FALSE	NA	Not Sig
	1687	0.024591	1	0.143	Kif13b	0.00438944	1	0.116	FALSE	NA	Not Sig
	1688	0.0433656	1	0.144	Fas	0.0453949	1	0.141	FALSE	NA	Not Sig
	1689	-0.0420173	1	0.992	Serbp1	-0.0117454	1	0.99	FALSE	NA	Not Sig
	1690	0.0321529	1	0.961	Myl12b	0.0102557	1	0.955	FALSE	NA	Not Sig
	1691	0.00802522	1	0.132	Ube3b	-0.0121863	1	0.101	FALSE	NA	Not Sig
	1692	-0.0224389	1	1	Tpt1	-0.0351986	0.000202843	1	TRUE	Tpt1	PBS
	1693	-0.0716913	1	0.661	Psma6	0.0327289	1	0.657	FALSE	NA	Not Sig
	1694	0.0223865	1	0.247	Pdk1	0.00724034	1	0.22	FALSE	NA	Not Sig
	1695	0.0217908	1	0.269	Hnrnph3	-0.0374447	1	0.206	FALSE	NA	Not Sig
	1696	0.0117549	1	0.136	Tollip	0.0032009	1	0.113	FALSE	NA	Not Sig
	1697	0.0270066	1	0.236	Csnk1g3	0.000957763	1	0.194	FALSE	NA	Not Sig
	1698	-0.000128245	1	0.311	Ankrd13a	-0.0333784	1	0.255	FALSE	NA	Not Sig
	1699	0.0128645	1	0.345	Derl2	0.0229	1	0.313	FALSE	NA	Not Sig
	1700	0.0144413	1	0.203	Naa35	-0.000554562	1	0.172	FALSE	NA	Not Sig
	1701	0.0323476	1	0.689	Skil	-0.0576266	1	0.634	FALSE	NA	Not Sig
	1702	-0.0527296	1	0.977	Rbm39	0.124235	6.46228e-07	0.981	TRUE	Rbm39	PBS
	1703	-0.0684086	1	0.434	Ndufs2	0.0111511	1	0.452	FALSE	NA	Not Sig
	1704	0.0162506	1	0.133	Rhot1	0.00340546	1	0.111	FALSE	NA	Not Sig
	1705	0.0151126	1	0.168	Zfp932	0.0102112	1	0.15	FALSE	NA	Not Sig
	1706	-0.0445903	1	0.916	Mrpl33	0.0875464	0.00109494	0.914	TRUE	Mrpl33	PBS
	1707	0.00789287	1	0.153	Tmem70	-0.00133889	1	0.132	FALSE	NA	Not Sig
	1708	-0.0395905	1	0.114	Cdc45	0.00671874	1	0.137	FALSE	NA	Not Sig
	1709	0.021123	1	0.273	Tmsb15b1	-0.00300139	1	0.241	FALSE	NA	Not Sig
	1710	-0.0392111	1	0.118	Rcc1	-0.0134875	1	0.129	FALSE	NA	Not Sig
	1711	0.0125284	1	0.217	Tmem183a	0.0223951	1	0.205	FALSE	NA	Not Sig
	1712	-0.0770569	1	0.313	Oxct1	-0.0257238	1	0.318	FALSE	NA	Not Sig
	1713	0.00506082	1	0.219	Vps37a	-0.0324179	1	0.172	FALSE	NA	Not Sig
	1714	-0.0698805	1	0.701	Ostc	0.0406428	1	0.71	FALSE	NA	Not Sig
	1715	-0.0726767	1	0.732	Acin1	-0.012485	1	0.717	FALSE	NA	Not Sig
	1716	0.0144343	1	0.129	Acat2	-0.0294377	1	0.093	FALSE	NA	Not Sig
	1717	0.00810515	1	0.162	Fbxo33	-0.0115505	1	0.133	FALSE	NA	Not Sig
	1718	-0.0507155	1	0.954	Cox7a2	0.124644	2.55745e-11	0.953	TRUE	Cox7a2	PBS
	1719	0.00475081	1	0.198	Efcab14	-0.00685286	1	0.168	FALSE	NA	Not Sig
	1720	-0.054455	1	0.601	Prpf40a	-0.018914	1	0.602	FALSE	NA	Not Sig
	1721	0.0173195	1	0.248	Cers5	-0.0137285	1	0.207	FALSE	NA	Not Sig
	1722	-0.0868171	1	0.546	Cyc1	-0.0180881	1	0.546	FALSE	NA	Not Sig
	1723	0.0320963	1	0.547	Skp1a	0.0380769	1	0.507	FALSE	NA	Not Sig
	1724	0.0175472	1	0.232	Ubp1	-0.0207436	1	0.194	FALSE	NA	Not Sig
	1725	0.0233273	1	0.219	Eif2ak3	-0.00689811	1	0.183	FALSE	NA	Not Sig
	1726	0.00106458	1	0.241	Ppp1r9b	-0.0682692	0.187793	0.166	FALSE	NA	Not Sig
	1727	0.0144122	1	0.156	Rnf2	-0.0233612	1	0.123	FALSE	NA	Not Sig
	1728	-0.0760983	1	0.395	Eid1	0.0457395	1	0.435	FALSE	NA	Not Sig
	1729	0.00631719	1	0.186	Mapk9	-0.0283457	1	0.135	FALSE	NA	Not Sig
	1730	0.044251	1	0.697	Atf4	0.00322074	1	0.663	FALSE	NA	Not Sig
	1731	0.0279993	1	0.325	Med11	0.0342844	1	0.302	FALSE	NA	Not Sig
	1732	0.0273872	1	0.391	Sbds	-0.0366116	1	0.322	FALSE	NA	Not Sig
	1733	0.0115855	1	0.362	Yipf3	-0.0312424	1	0.306	FALSE	NA	Not Sig
	1734	0.00200839	1	0.196	Dctn5	-0.028928	1	0.15	FALSE	NA	Not Sig
	1735	0.0229607	1	0.518	Ctbp1	-0.00894912	1	0.467	FALSE	NA	Not Sig
	1736	0.0191523	1	0.25	Prkx	-0.000727225	1	0.218	FALSE	NA	Not Sig
	1737	0.00849919	1	0.129	Foxk1	-0.0186382	1	0.091	FALSE	NA	Not Sig
	1738	-0.0778351	1	0.391	Ptp4a3	-0.026296	1	0.386	FALSE	NA	Not Sig
	1739	0.0201601	1	0.38	Wsb1	0.0181819	1	0.345	FALSE	NA	Not Sig
	1740	0.0180525	1	0.317	Nelfb	-0.0566244	1	0.263	FALSE	NA	Not Sig
	1741	0.00698612	1	0.202	Eif2ak1	-0.00623255	1	0.17	FALSE	NA	Not Sig
	1742	-0.0745909	1	0.619	Smap1	0.00648317	1	0.629	FALSE	NA	Not Sig
	1743	0.0299141	1	0.421	Vbp1	0.00995629	1	0.376	FALSE	NA	Not Sig
	1744	0.0171546	1	0.381	Cdk5rap3	-0.0030485	1	0.328	FALSE	NA	Not Sig
	1745	-0.0681915	1	0.622	Canx	0.029067	1	0.622	FALSE	NA	Not Sig
	1746	0.00302219	1	0.148	Asb13	-0.0101766	1	0.12	FALSE	NA	Not Sig
	1747	0.0182123	1	0.522	Crlf3	-0.0949983	0.330026	0.43	FALSE	NA	Not Sig
	1748	0.034619	1	0.291	Slamf1	0.00477392	1	0.256	FALSE	NA	Not Sig
	1749	0.0127222	1	0.42	Gna15	-0.0650378	1	0.344	FALSE	NA	Not Sig
	1750	0.0076926	1	0.126	Zfp212	-0.00174765	1	0.098	FALSE	NA	Not Sig
	1751	-0.0881462	1	0.668	Atrx	0.0104206	1	0.674	FALSE	NA	Not Sig
	1752	0.016181	1	0.577	Usf2	-0.0408121	1	0.51	FALSE	NA	Not Sig
	1753	-0.0793153	1	0.195	Irf8	-0.121736	0.000300437	0.168	TRUE	Irf8	PBS
	1754	0.0131938	1	0.147	Alg10b	-0.0104122	1	0.122	FALSE	NA	Not Sig
	1755	-0.0849812	1	0.364	Cabin1	-0.0185232	1	0.366	FALSE	NA	Not Sig
	1756	0.0650532	1	0.236	Nr4a2	0.0721207	0.0155741	0.257	FALSE	NA	Not Sig
	1757	-0.0647324	1	0.435	Kcnn4	-0.135175	1.9129e-05	0.393	TRUE	Kcnn4	PBS
	1758	0.0143577	1	0.146	Mov10	-0.0208467	1	0.103	FALSE	NA	Not Sig
	1759	-0.0921365	1	0.692	Vgll4	0.00211721	1	0.716	FALSE	NA	Not Sig
	1760	0.0243867	1	0.473	Tcf7	0.0233374	1	0.465	FALSE	NA	Not Sig
	1761	0.0147953	1	0.402	Acaa1a	-0.0217218	1	0.342	FALSE	NA	Not Sig
	1762	0.0124647	1	0.501	Prkacb	-0.0494711	1	0.435	FALSE	NA	Not Sig
	1763	-0.0380346	1	0.871	Rac1	-0.0206772	1	0.848	FALSE	NA	Not Sig
	1764	0.0195486	1	0.225	Pdcd1lg2	-0.00300349	1	0.178	FALSE	NA	Not Sig
	1765	0.0218721	1	0.588	Cdkn1b	-0.113124	1	0.494	FALSE	NA	Not Sig
	1766	0.0110054	1	0.415	Mri1	-0.00184668	1	0.366	FALSE	NA	Not Sig
	1767	-0.0500904	1	0.179	Syce2	0.0561145	1	0.224	FALSE	NA	Not Sig
	1768	0.0145892	1	0.235	Senp7	-0.0191336	1	0.191	FALSE	NA	Not Sig
	1769	0.0130062	1	0.134	Rbms2	-0.00617017	1	0.112	FALSE	NA	Not Sig
	1770	0.00680224	1	0.174	Dxo	-0.00339314	1	0.159	FALSE	NA	Not Sig
	1771	0.00965989	1	0.346	Pcmtd1	-0.0320354	1	0.292	FALSE	NA	Not Sig
	1772	0.0146965	1	0.4	Xbp1	-0.0946947	0.0435747	0.307	FALSE	NA	Not Sig
	1773	0.0145628	1	0.132	Lats1	0.0221846	1	0.117	FALSE	NA	Not Sig
	1774	0.0106584	1	0.141	Golga2	0.00234204	1	0.119	FALSE	NA	Not Sig
	1775	0.0077483	1	0.235	Rybp	-0.00667458	1	0.205	FALSE	NA	Not Sig
	1776	0.025711	1	0.44	Crot	-0.135098	2.87997e-06	0.329	TRUE	Crot	PBS
	1777	0.035956	1	0.972	Son	-0.00601072	1	0.945	FALSE	NA	Not Sig
	1778	0.0177628	1	0.15	Kdm5c	-0.00611153	1	0.129	FALSE	NA	Not Sig
	1779	0.0182673	1	0.126	Setdb1	0.00903778	1	0.108	FALSE	NA	Not Sig
	1780	0.0417466	1	0.836	Ptbp3	-0.0974877	0.255295	0.769	FALSE	NA	Not Sig
	1781	-0.0833995	1	0.702	Swi5	0.0626846	0.267708	0.725	FALSE	NA	Not Sig
	1782	0.0182983	1	0.167	Adk	0.0159505	1	0.154	FALSE	NA	Not Sig
	1783	0.0110269	1	0.164	Fam120b	-0.0281218	1	0.119	FALSE	NA	Not Sig
	1784	0.0197064	1	0.292	Ugp2	0.0037931	1	0.261	FALSE	NA	Not Sig
	1785	-0.0845352	1	0.54	Hspa9	0.0205581	1	0.55	FALSE	NA	Not Sig
	1786	-0.0632964	1	0.206	Ppil1	0.0378697	1	0.256	FALSE	NA	Not Sig
	1787	0.0185203	1	0.167	Mrpl1	0.00435935	1	0.147	FALSE	NA	Not Sig
	1788	0.0459351	1	0.399	Ttc39c	-0.0267231	1	0.351	FALSE	NA	Not Sig
	1789	-0.125331	1	0.603	Chd2	-0.0454824	1	0.598	FALSE	NA	Not Sig
	1790	-0.0686784	1	0.646	Dnajc19	0.063754	1	0.666	FALSE	NA	Not Sig
	1791	0.0297451	1	0.266	Nrarp	-0.0643674	1	0.211	FALSE	NA	Not Sig
	1792	-0.0922545	1	0.526	Dnttip2	-0.0648456	1	0.512	FALSE	NA	Not Sig
	1793	-0.0659956	1	0.701	Timm23	0.0546205	1	0.726	FALSE	NA	Not Sig
	1794	0.00186693	1	0.123	Dcp1a	-0.0272111	1	0.093	FALSE	NA	Not Sig
	1795	-0.0899237	1	0.505	Bod1l	-0.0601456	1	0.483	FALSE	NA	Not Sig
	1796	-0.0682395	1	0.626	Sdhb	-0.00193016	1	0.634	FALSE	NA	Not Sig
	1797	0.00750854	1	0.175	Ube2o	-0.0398116	1	0.129	FALSE	NA	Not Sig
	1798	0.0160316	1	0.174	Arid2	0.00258324	1	0.145	FALSE	NA	Not Sig
	1799	-0.0782342	1	0.524	Hsd17b10	-0.00741393	1	0.529	FALSE	NA	Not Sig
	1800	0.0222935	1	0.824	Neurl3	-0.146836	1	0.776	FALSE	NA	Not Sig
	1801	-0.0561294	1	0.841	Tmed2	0.0570349	1	0.837	FALSE	NA	Not Sig
	1802	0.0211522	1	0.228	Mpst	0.011738	1	0.202	FALSE	NA	Not Sig
	1803	0.0132044	1	0.143	Mrs2	-0.0107248	1	0.123	FALSE	NA	Not Sig
	1804	0.0155402	1	0.164	Cept1	-0.0186188	1	0.124	FALSE	NA	Not Sig
	1805	0.00929914	1	0.335	Tiparp	-0.0333789	1	0.277	FALSE	NA	Not Sig
	1806	0.0106648	1	0.162	Rnpepl1	-0.0355045	1	0.119	FALSE	NA	Not Sig
	1807	0.0090381	1	0.174	Txlng	-0.0102143	1	0.143	FALSE	NA	Not Sig
	1808	0.0288059	1	0.222	Mppe1	-0.00064921	1	0.196	FALSE	NA	Not Sig
	1809	0.00130609	1	0.146	Katnbl1	-0.0139389	1	0.123	FALSE	NA	Not Sig
	1810	-0.0828188	1	0.837	Arf4	-0.0353061	1	0.817	FALSE	NA	Not Sig
	1811	-0.0902494	1	0.517	Mrps34	-0.0385261	1	0.499	FALSE	NA	Not Sig
	1812	0.00951079	1	0.145	1700037H04Rik	-0.00800698	1	0.114	FALSE	NA	Not Sig
	1813	-0.0493897	1	0.884	Taf10	0.0576593	1	0.874	FALSE	NA	Not Sig
	1814	-0.0649966	1	0.289	Orc6	0.0149817	1	0.326	FALSE	NA	Not Sig
	1815	0.00682027	1	0.297	Kmt2b	-0.0190079	1	0.251	FALSE	NA	Not Sig
	1816	0.00981171	1	0.301	Ankib1	0.00846802	1	0.27	FALSE	NA	Not Sig
	1817	-0.000683925	1	0.249	Hibadh	-0.0213949	1	0.21	FALSE	NA	Not Sig
	1818	-0.0714578	1	0.523	Psmc4	0.0651726	1	0.56	FALSE	NA	Not Sig
	1819	0.0180687	1	0.138	Pnpt1	-0.013689	1	0.107	FALSE	NA	Not Sig
	1820	-0.0835399	1	0.434	Naa50	0.00834961	1	0.45	FALSE	NA	Not Sig
	1821	0.0119057	1	0.389	Mta3	-0.0924558	0.221383	0.304	FALSE	NA	Not Sig
	1822	-0.00245722	1	0.31	2810013P06Rik	0.0449557	1	0.305	FALSE	NA	Not Sig
	1823	0.0258671	1	0.557	Akna	-0.0939051	0.319357	0.457	FALSE	NA	Not Sig
	1824	0.00985319	1	0.163	Trp53i11	-0.0145886	1	0.126	FALSE	NA	Not Sig
	1825	-0.0567989	1	0.163	Rabepk	-0.0191351	1	0.178	FALSE	NA	Not Sig
	1826	-0.00573267	1	0.329	Ccpg1	-0.0246995	1	0.286	FALSE	NA	Not Sig
	1827	0.0232972	1	0.458	Kdm5a	-0.0245908	1	0.403	FALSE	NA	Not Sig
	1828	0.0303896	1	0.248	Zcchc10	0.0187083	1	0.224	FALSE	NA	Not Sig
	1829	-0.0695127	1	0.377	Mtch1	-0.0370002	1	0.374	FALSE	NA	Not Sig
	1830	0.0328047	1	0.226	Itpk1	-0.0404346	1	0.162	FALSE	NA	Not Sig
	1831	0.00695122	1	0.133	Pard6a	0.0243017	1	0.123	FALSE	NA	Not Sig
	1832	0.0129853	1	0.123	Ado	-0.00488651	1	0.092	FALSE	NA	Not Sig
	1833	0.0137513	1	0.223	Ggps1	-0.0054295	1	0.189	FALSE	NA	Not Sig
	1834	-0.0444656	1	0.213	Ss18l2	0.0244802	1	0.248	FALSE	NA	Not Sig
	1835	0.0105457	1	0.487	Ikbkb	-0.0336949	1	0.429	FALSE	NA	Not Sig
	1836	0.00621102	1	0.132	Notch2	-0.0210046	1	0.102	FALSE	NA	Not Sig
	1837	0.0163495	1	0.39	Plcg1	-0.0793652	1	0.308	FALSE	NA	Not Sig
	1838	-0.0659581	1	0.695	Mpc2	0.0979762	0.000651998	0.723	TRUE	Mpc2	PBS
	1839	0.0275202	1	0.397	4921524J17Rik	0.0534529	1	0.377	FALSE	NA	Not Sig
	1840	-0.0762281	1	0.437	Mrps17	0.00551244	1	0.454	FALSE	NA	Not Sig
	1841	0.0184809	1	0.332	Apopt1	0.0167353	1	0.303	FALSE	NA	Not Sig
	1842	-0.0513064	1	0.958	Ly6e	-0.0783477	0.170654	0.961	FALSE	NA	Not Sig
	1843	0.01218	1	0.411	R3hdm4	-0.00491108	1	0.363	FALSE	NA	Not Sig
	1844	-0.0274388	1	1	Rps25	0.094523	1.58119e-19	1	TRUE	Rps25	PBS
	1845	0.0186663	1	0.198	Fastk	-0.0146384	1	0.16	FALSE	NA	Not Sig
	1846	0.0227666	1	0.27	Tnpo1	-0.0275527	1	0.218	FALSE	NA	Not Sig
	1847	-0.0692503	1	0.286	Ncaph2	-0.0186448	1	0.292	FALSE	NA	Not Sig
	1848	0.012914	1	0.121	Med16	0.00297058	1	0.107	FALSE	NA	Not Sig
	1849	-0.0812279	1	0.375	Txnrd1	0.0500239	1	0.425	FALSE	NA	Not Sig
	1850	-0.0628637	1	0.866	Dynll1	0.0184784	1	0.853	FALSE	NA	Not Sig
	1851	0.00724293	1	0.137	Pwwp2a	-0.0217992	1	0.098	FALSE	NA	Not Sig
	1852	0.025921	1	0.242	Plaa	-0.0105286	1	0.198	FALSE	NA	Not Sig
	1853	0.0080331	1	0.476	Lsm14a	-0.0446668	1	0.409	FALSE	NA	Not Sig
	1854	0.0121979	1	0.275	Zpr1	0.0299007	1	0.258	FALSE	NA	Not Sig
	1855	0.0249993	1	0.378	Zfp207	-0.0566681	1	0.296	FALSE	NA	Not Sig
	1856	0.0192458	1	0.15	Med27	-0.00647739	1	0.119	FALSE	NA	Not Sig
	1857	0.0288765	1	0.498	BC005624	0.0377732	1	0.472	FALSE	NA	Not Sig
	1858	0.0301073	1	0.192	Ube4b	0.00820103	1	0.17	FALSE	NA	Not Sig
	1859	0.0139251	1	0.31	Dync1li1	-0.00517787	1	0.273	FALSE	NA	Not Sig
	1860	0.0589312	1	0.842	Sdf4	-0.0676216	1	0.772	FALSE	NA	Not Sig
	1861	-0.0734941	1	0.33	Psph	0.00886585	1	0.348	FALSE	NA	Not Sig
	1862	-0.072498	1	0.439	Hdlbp	0.00601545	1	0.468	FALSE	NA	Not Sig
	1863	-0.0616146	1	0.373	Hras	0.00103313	1	0.383	FALSE	NA	Not Sig
	1864	-0.0696352	1	0.402	Snx6	0.0196052	1	0.433	FALSE	NA	Not Sig
	1865	0.0121316	1	0.186	Slc35e1	-0.00318411	1	0.155	FALSE	NA	Not Sig
	1866	0.00833798	1	0.189	Elp2	-0.0183392	1	0.144	FALSE	NA	Not Sig
	1867	-0.0727387	1	0.798	Tmem234	-0.0684521	1	0.765	FALSE	NA	Not Sig
	1868	0.0187827	1	0.369	Rps6kb1	-0.0217621	1	0.321	FALSE	NA	Not Sig
	1869	-0.0712768	1	0.682	Rsbn1l	-0.0469715	1	0.654	FALSE	NA	Not Sig
	1870	0.0214393	1	0.209	Pik3ca	-0.00760599	1	0.175	FALSE	NA	Not Sig
	1871	0.012369	1	0.14	Ptcd3	-0.0102428	1	0.108	FALSE	NA	Not Sig
	1872	0.0205721	1	0.133	Gbp5	0.0172971	1	0.116	FALSE	NA	Not Sig
	1873	0.012341	1	0.352	Jakmip1	-0.100417	0.00049422	0.254	TRUE	Jakmip1	PBS
	1874	0.034622	1	0.254	Fyttd1	-0.0103887	1	0.216	FALSE	NA	Not Sig
	1875	0.00856193	1	0.208	Skiv2l	-0.0157392	1	0.175	FALSE	NA	Not Sig
	1876	0.00850464	1	0.264	Gmip	-0.0345197	1	0.206	FALSE	NA	Not Sig
	1877	0.00214106	1	0.232	Rrp9	-0.0183706	1	0.187	FALSE	NA	Not Sig
	1878	0.0129563	1	0.344	Mplkip	0.0146573	1	0.317	FALSE	NA	Not Sig
	1879	0.0117319	1	0.222	Dyrk1a	-0.0352605	1	0.178	FALSE	NA	Not Sig
	1880	0.0171805	1	0.179	Lrrc8d	0.0288758	1	0.177	FALSE	NA	Not Sig
	1881	0.00778225	1	0.201	Stk25	0.00746447	1	0.18	FALSE	NA	Not Sig
	1882	0.0333226	1	0.916	Rabac1	0.0379378	1	0.891	FALSE	NA	Not Sig
	1883	-0.0701483	1	0.632	Map2k2	0.00870047	1	0.626	FALSE	NA	Not Sig
	1884	-0.0727757	1	0.493	Mrpl51	0.048449	1	0.523	FALSE	NA	Not Sig
	1885	0.00965604	1	0.163	Ipo8	-0.00325976	1	0.134	FALSE	NA	Not Sig
	1886	0.0106069	1	0.149	Zfp263	-0.018228	1	0.113	FALSE	NA	Not Sig
	1887	-0.0626512	1	0.391	Napa	-0.0475152	1	0.376	FALSE	NA	Not Sig
	1888	0.0160514	1	0.475	Eif2s3y	0.0200479	1	0.434	FALSE	NA	Not Sig
	1889	0.0128218	1	0.159	Tvp23b	0.00242957	1	0.139	FALSE	NA	Not Sig
	1890	0.0330813	1	0.667	Ubxn4	-0.034118	1	0.606	FALSE	NA	Not Sig
	1891	0.00239011	1	0.154	Mpp7	0.00454792	1	0.135	FALSE	NA	Not Sig
	1892	0.000644863	1	0.196	Mtmr3	-0.0447885	1	0.15	FALSE	NA	Not Sig
	1893	-0.0334659	1	1	Rps2	0.0465849	0.161904	1	FALSE	NA	Not Sig
	1894	0.0071918	1	0.364	Cops2	0.00416723	1	0.327	FALSE	NA	Not Sig
	1895	0.0600662	1	0.792	H2-T22	-0.0146086	1	0.726	FALSE	NA	Not Sig
	1896	-0.0366853	1	0.092	Ncapg	-0.00145166	1	0.107	FALSE	NA	Not Sig
	1897	0.0123095	1	0.439	Sec61a1	-0.0247855	1	0.385	FALSE	NA	Not Sig
	1898	-0.090501	1	0.282	Cd160	0.046904	1	0.326	FALSE	NA	Not Sig
	1899	0.00416541	1	0.332	Mink1	-0.0482754	1	0.265	FALSE	NA	Not Sig
	1900	-0.0572463	1	0.384	Tuba4a	-0.033267	1	0.385	FALSE	NA	Not Sig
	1901	0.00988188	1	0.298	Herpud1	0.00628696	1	0.276	FALSE	NA	Not Sig
	1902	0.0112365	1	0.166	Ercc3	-0.0100171	1	0.134	FALSE	NA	Not Sig
	1903	0.00459247	1	0.307	Acsl4	-0.0114165	1	0.273	FALSE	NA	Not Sig
	1904	0.0025653	1	0.391	Tnfaip8l2	-0.0246599	1	0.341	FALSE	NA	Not Sig
	1905	0.00897356	1	0.301	Smarca2	0.00915511	1	0.268	FALSE	NA	Not Sig
	1906	0.00938437	1	0.199	Ccdc6	-0.0330733	1	0.149	FALSE	NA	Not Sig
	1907	-0.00193673	1	0.135	Spopl	-0.0133677	1	0.103	FALSE	NA	Not Sig
	1908	-0.0520308	1	0.182	Rbmx2	-0.00806607	1	0.205	FALSE	NA	Not Sig
	1909	0.014682	1	0.196	Fem1c	-0.0277484	1	0.156	FALSE	NA	Not Sig
	1910	0.0185483	1	0.272	Smim8	0.0230706	1	0.258	FALSE	NA	Not Sig
	1911	0.011748	1	0.395	Ubr4	-0.0170699	1	0.348	FALSE	NA	Not Sig
	1912	0.0240615	1	0.281	Srcap	-0.0263871	1	0.223	FALSE	NA	Not Sig
	1913	-0.067433	1	0.642	Cox20	0.0509574	1	0.666	FALSE	NA	Not Sig
	1914	0.0318405	1	0.197	Sirt1	0.0251835	1	0.175	FALSE	NA	Not Sig
	1915	-0.0629042	1	0.3	Cdkn2aipnl	0.0188436	1	0.325	FALSE	NA	Not Sig
	1916	-0.067334	1	0.55	Snf8	0.00407904	1	0.541	FALSE	NA	Not Sig
	1917	-0.051383	1	0.469	Ifng	0.455596	4.49828e-30	0.565	TRUE	Ifng	PBS
	1918	-0.0630141	1	0.713	Tmem134	0.00514305	1	0.714	FALSE	NA	Not Sig
	1919	0.00456963	1	0.274	Herc4	-0.0552843	1	0.207	FALSE	NA	Not Sig
	1920	0.0110581	1	0.371	2610001J05Rik	0.00194382	1	0.347	FALSE	NA	Not Sig
	1921	0.0228915	1	0.683	Tm9sf3	-0.033656	1	0.624	FALSE	NA	Not Sig
	1922	-0.0331705	1	0.109	Ulbp1	0.0171752	1	0.133	FALSE	NA	Not Sig
	1923	0.0166277	1	0.169	Mthfd1l	0.0188982	1	0.158	FALSE	NA	Not Sig
	1924	0.00412014	1	0.137	Pcnx3	-0.0423093	1	0.091	FALSE	NA	Not Sig
	1925	0.0129942	1	0.334	Kif21b	-0.0640187	1	0.26	FALSE	NA	Not Sig
	1926	0.00993681	1	0.212	Tasor	-0.062532	1	0.152	FALSE	NA	Not Sig
	1927	0.00948349	1	0.159	Ankrd13c	-0.0129006	1	0.132	FALSE	NA	Not Sig
	1928	-0.0706548	1	0.542	Slamf7	-0.0188595	1	0.556	FALSE	NA	Not Sig
	1929	0.000922889	1	0.361	Aqr	-0.0453276	1	0.299	FALSE	NA	Not Sig
	1930	0.0214314	1	0.199	Chst12	-0.0392443	1	0.15	FALSE	NA	Not Sig
	1931	-0.0775867	1	0.352	Smg6	-0.015884	1	0.361	FALSE	NA	Not Sig
	1932	0.0225337	1	0.347	Rbm34	-0.0187057	1	0.303	FALSE	NA	Not Sig
	1933	0.0455012	1	0.909	Gabarap	-0.00531518	1	0.887	FALSE	NA	Not Sig
	1934	0.0335883	1	0.255	Pim2	-0.0393758	1	0.204	FALSE	NA	Not Sig
	1935	-0.0522477	1	0.253	Ash2l	-0.0252485	1	0.252	FALSE	NA	Not Sig
	1936	0.00104009	1	0.23	Nmb	-0.0351427	1	0.183	FALSE	NA	Not Sig
	1937	0.00364432	1	0.271	Otud4	-0.0395631	1	0.221	FALSE	NA	Not Sig
	1938	0.0214294	1	0.199	Terf2	-0.0292177	1	0.158	FALSE	NA	Not Sig
	1939	-0.000910161	1	0.286	Sp4	-0.0188205	1	0.246	FALSE	NA	Not Sig
	1940	0.00404788	1	0.196	Ap1s2	-0.0195938	1	0.159	FALSE	NA	Not Sig
	1941	-0.077933	1	0.371	Tmem126a	0.043029	1	0.413	FALSE	NA	Not Sig
	1942	-0.00449745	1	0.119	Zscan26	-0.00586365	1	0.102	FALSE	NA	Not Sig
	1943	-0.0662369	1	0.41	Mrpl35	0.0661498	1	0.457	FALSE	NA	Not Sig
	1944	-0.078369	1	0.793	Nucks1	0.0984969	0.00789385	0.798	TRUE	Nucks1	PBS
	1945	0.0231935	1	0.331	Cic	-0.0328206	1	0.271	FALSE	NA	Not Sig
	1946	0.00598899	1	0.188	Rnf14	-0.0109924	1	0.154	FALSE	NA	Not Sig
	1947	0.018409	1	0.555	Nucb1	-0.0144542	1	0.499	FALSE	NA	Not Sig
	1948	0.0175124	1	0.235	Gbp3	0.0304774	1	0.23	FALSE	NA	Not Sig
	1949	0.0189135	1	0.129	Mynn	-0.00676717	1	0.112	FALSE	NA	Not Sig
	1950	0.0181665	1	0.128	Abl1	-0.00466562	1	0.101	FALSE	NA	Not Sig
	1951	-0.0433541	1	0.098	Hist1h2bm	0.0459148	1	0.136	FALSE	NA	Not Sig
	1952	0.0282286	1	0.225	Osbpl8	-0.000762933	1	0.194	FALSE	NA	Not Sig
	1953	0.0290407	1	0.254	Trafd1	-0.0330402	1	0.203	FALSE	NA	Not Sig
	1954	0.00175711	1	0.145	Tmem42	-0.00297225	1	0.119	FALSE	NA	Not Sig
	1955	0.015675	1	0.417	Sidt2	-0.0518465	1	0.334	FALSE	NA	Not Sig
	1956	-0.0334864	1	0.085	Cdc6	0.0161114	1	0.112	FALSE	NA	Not Sig
	1957	0.00840816	1	0.25	Irf3	-0.0236677	1	0.202	FALSE	NA	Not Sig
	1958	-0.061586	1	0.206	Exosc10	-0.00475669	1	0.221	FALSE	NA	Not Sig
	1959	0.00913905	1	0.16	Dock9	-0.0228517	1	0.122	FALSE	NA	Not Sig
	1960	0.0103791	1	0.113	Gab3	-0.00203144	1	0.103	FALSE	NA	Not Sig
	1961	0.0052805	1	0.37	Itm2c	0.00776044	1	0.339	FALSE	NA	Not Sig
	1962	0.0263722	1	0.189	Uap1	0.0344673	1	0.179	FALSE	NA	Not Sig
	1963	0.00625765	1	0.246	Cnot11	-0.030369	1	0.194	FALSE	NA	Not Sig
	1964	-0.0598406	1	0.826	Fam49b	-0.0413495	1	0.794	FALSE	NA	Not Sig
	1965	-0.0645283	1	0.268	Armc1	-0.0320984	1	0.268	FALSE	NA	Not Sig
	1966	0.0120677	1	0.18	Sgpl1	-0.0215264	1	0.144	FALSE	NA	Not Sig
	1967	0.016416	1	0.211	Nvl	-0.0140568	1	0.172	FALSE	NA	Not Sig
	1968	0.0226245	1	0.612	Sf1	-0.0626428	1	0.526	FALSE	NA	Not Sig
	1969	-0.0486497	1	0.097	Fuom	0.00355391	1	0.117	FALSE	NA	Not Sig
	1970	0.0372963	1	0.9	Eif3m	0.0643445	1	0.892	FALSE	NA	Not Sig
	1971	0.00627467	1	0.187	Atxn7	-0.0584888	0.640098	0.125	FALSE	NA	Not Sig
	1972	0.0109466	1	0.227	Eps15	-0.00872398	1	0.195	FALSE	NA	Not Sig
	1973	-0.0335779	1	0.996	Rbm3	0.145913	1.68003e-20	0.998	TRUE	Rbm3	PBS
	1974	0.0210451	1	1	Rpl27a	0.04383	0.0137828	1	FALSE	NA	Not Sig
	1975	0.00662289	1	0.24	Dhx30	-0.040387	1	0.183	FALSE	NA	Not Sig
	1976	0.00882156	1	0.264	Nsmce3	0.0103771	1	0.237	FALSE	NA	Not Sig
	1977	0.00261115	1	0.211	Ccnt2	-0.0631945	0.204521	0.144	FALSE	NA	Not Sig
	1978	0.0133678	1	0.219	Rragc	-0.00610236	1	0.186	FALSE	NA	Not Sig
	1979	-0.043916	1	0.145	Eif2b3	-0.0114331	1	0.153	FALSE	NA	Not Sig
	1980	0.010495	1	0.165	Atg2a	-0.0332431	1	0.121	FALSE	NA	Not Sig
	1981	0.0120492	1	0.41	Lta4h	-0.0592326	1	0.332	FALSE	NA	Not Sig
	1982	0.0239147	1	0.236	Gskip	0.018005	1	0.22	FALSE	NA	Not Sig
	1983	-0.0674657	1	0.525	Mrpl15	0.0267638	1	0.546	FALSE	NA	Not Sig
	1984	-0.0298368	1	0.998	Rpl31	0.0808253	3.4633e-07	0.998	TRUE	Rpl31	PBS
	1985	-0.00290632	1	0.231	Gramd1b	0.00274189	1	0.203	FALSE	NA	Not Sig
	1986	0.00750268	1	0.209	Trim24	0.00772273	1	0.194	FALSE	NA	Not Sig
	1987	0.00967928	1	0.225	Gtf3c2	-0.00420228	1	0.188	FALSE	NA	Not Sig
	1988	0.0180794	1	0.505	Serp1	0.021709	1	0.48	FALSE	NA	Not Sig
	1989	0.0133289	1	0.201	Vps16	-0.00917522	1	0.171	FALSE	NA	Not Sig
	1990	0.0185924	1	0.165	Psmd5	-0.0256885	1	0.121	FALSE	NA	Not Sig
	1991	-0.0718994	1	0.199	Zbtb38	-0.0380895	1	0.202	FALSE	NA	Not Sig
	1992	-0.0729765	1	0.469	Cd5	-0.0468024	1	0.451	FALSE	NA	Not Sig
	1993	0.0213319	1	0.2	Bop1	0.0117117	1	0.177	FALSE	NA	Not Sig
	1994	-0.0791951	1	0.323	Taf11	0.012453	1	0.355	FALSE	NA	Not Sig
	1995	0.00689483	1	0.218	Vcpip1	-0.00387464	1	0.192	FALSE	NA	Not Sig
	1996	0.0101503	1	0.16	Atg16l2	-0.0255749	1	0.123	FALSE	NA	Not Sig
	1997	0.0216099	1	0.145	Atxn2	-0.00626786	1	0.12	FALSE	NA	Not Sig
	1998	0.0150293	1	0.566	Arhgap15	-0.0612315	1	0.484	FALSE	NA	Not Sig
	1999	0.0141123	1	0.501	Golga7	-0.0719327	0.31032	0.404	FALSE	NA	Not Sig
[truncated: 4,450 more rows]
