# Supplementary material for: An oncolytic virus delivering tumor-irrelevant bystander T cell epitopes induces anti-tumor immunity and potentiates cancer immunotherapy
Source: Nat Cancer. 2024 Apr 12;5(7):1063–81. doi: 10.1038/s43018-024-00760-x (PMC11286533; doi:10.1038/s43018-024-00760-x)
Supplement: Supplementary file 16 — Statistical source data for Extended Data Fig. 7. [file 43018_2024_760_MOESM16_ESM.xlsx]

## Sheet: Extended Data Figure 7c
Extended Data Figure 7c	CXCR5+%
	PBS	NDV-WT	NDV-GP
	1.25	1.77	1.74
	6.5	1.67	0.92
	1.76	0.98	0.59
	3.17	1.47	1.08

## Sheet: Extended Data Figure 7e
Extended Data Figure 7e	TCF-1 MFI			T-bet MFI
	Ly108loCD39hi	Ly108hiCD39lo		Ly108loCD39hi	Ly108hiCD39lo
	0.797	4.711		1.185	0.857
	0.618	3.153		0.968	0.608
	0.816	3.854		1.225	0.828
	0.975	5.19		1.157	0.768
	0.861	5.268		1.294	0.948
	0.739	5.299		1.321	0.988

## Sheet: Extended Data Figure 7f
Extended Data Figure 7f	WT	GzmBKO
	21.7	0.26
	28.2	0.13
	23.5	0.11
	14.4
	15.6
	19.6

## Sheet: Extended Data Figure 7g
Extended Data Figure 7g	WT	GzmBKO
	0.82	0.17
	0.68	0.15
	1.76	0.14
	0.63
	1.91
	1.05
