# Supplementary material for: An oncolytic virus delivering tumor-irrelevant bystander T cell epitopes induces anti-tumor immunity and potentiates cancer immunotherapy
Source: Nat Cancer. 2024 Apr 12;5(7):1063–81. doi: 10.1038/s43018-024-00760-x (PMC11286533; doi:10.1038/s43018-024-00760-x)
Supplement: Supplementary file 17 — Statistical source data for Extended Data Fig. 8. [file 43018_2024_760_MOESM17_ESM.xlsx]

## Sheet: Extended Data Figure 8b
Extended Data Figure 8b	PBS	NDV-WT	NDV-GP
	41250	46009	57536
	21005	32113	92023
	33155	46422	136680
	21880	47740	99298
	35972	27843

## Sheet: Extended Data Figure 8c
Extended Data Figure 8c	PBS	NDV-WT	NDV-GP
	2.144	2.596	3.128
	1.59	1.996	2.7
	1.641	2.465	3.891
	1.457	2.376	2.842

## Sheet: Extended Data Figure 8d
Extended Data Figure 8d	PBS	NDV-WT	NDV-GP
	2603	5015	5869
	588	1313	11184
	2818	6221	8687
	298	5156	17222
	1935	1868	12611

## Sheet: Extended Data Figure 8f
Extended Data Figure 8f	No DC	PBS DC	NDV-WT DC	NDV-GP DC
	746	1302	3956	7689
	865	110	4725	3920
	399	294	3498	5668
	567	1449	2644	5780
