# Supplementary material for: An oncolytic virus delivering tumor-irrelevant bystander T cell epitopes induces anti-tumor immunity and potentiates cancer immunotherapy
Source: Nat Cancer. 2024 Apr 12;5(7):1063–81. doi: 10.1038/s43018-024-00760-x (PMC11286533; doi:10.1038/s43018-024-00760-x)
Supplement: Supplementary file 18 — Statistical source data for Extended Data Fig. 9. [file 43018_2024_760_MOESM18_ESM.xlsx]

## Sheet: Extended Data Figure  9e
Extended Data Figure 9e	PBS	NDV-WT	NDV-RBD
	20.6	11.3	20
	10.1	10.4	29.1
	15.5	8.58	27.7
			20.8

## Sheet: Extended Data Figure 9f
Extended Data Figure 9f	PBS	NDV-WT	NDV-RBD
	730	1538	785
	970	523	711
	950	931	294
			496

## Sheet: Extended Data Figure 9h
Extended Data Figure 9h	PBS	NDV-WT	NDV-RBD
	14.9	15.2	55.2
	10.1	9.96	30.5
	5.5	13.58	30.8
			40.8

## Sheet: Extended Data Figure 9i
Extended Data Figure 9i	PBS	NDV-WT	NDV-RBD
	227	386	659
	274	137	1344
	260	241	2442
			1582
