# Supplementary material for: An oncolytic virus delivering tumor-irrelevant bystander T cell epitopes induces anti-tumor immunity and potentiates cancer immunotherapy
Source: Nat Cancer. 2024 Apr 12;5(7):1063–81. doi: 10.1038/s43018-024-00760-x (PMC11286533; doi:10.1038/s43018-024-00760-x)
Supplement: Supplementary file 19 — Statistical source data for Extended Data Fig. 10. [file 43018_2024_760_MOESM19_ESM.xlsx]

## Sheet: Extended Data Figure 10c
Extended Data Figure 10c	PBS	NDV-WT	NDV-RBD
	6	13	19.66
	1.95	16.4	20.5
	5.96

## Sheet: Extended Data Figure 10e
Extended Data Figure 10e	Time (days)	NDV-WT					NDV-RBD						NDV-RBD + αCD8						NDV-RBD + αCD4
	6	110.614	165.124	175.22	234.867	112.999	47.5191	42.9867	162.965	116.091	109.258	140.677	95.9447	117.706	160.078	115.66	102.775	126.97	103.435	164.481	168.543	110.735	149.406
	8	180.524	260.447	288.817	319.001	153.227	43.2814	47.2758	223.814	138.946	118.682	173.098	120.809	156.14	286.327	157.915	121.583	174.901	124.703	265.285	229.302	128.46	170.809
	10	254.499	358.61	368.305	412.897	204.329	37.0869	50.6909	307.338	176.137	130.137	246.666	149.899	210.357	452.82	227.985	156.846	247.427	148.246	441.45	371.573	157.514	215.4
	12	296.544	495.176	452.626	624.212	330.072	30.9064	38.6145	379.862	245.938	212.581	313.439	217.445	251.608	680.972	254.53	270.047	369.151	187.179	515.935	501.336	260.565	268.859
	14	369.153	741.526	530.155	1068.17	492.798	24.5356	25.6391	500.868	415.667	302.621	393.492	272.002	300.69	991.085	359.198	391.035	574.505	259.207	652.525	751.231	530.478	396.932
	16	452.321	872.282	635.247	1233.63	593.5	24.5356	25.6391	734.229	505.845	375.862	480.214	339.571	385.455	1148.68	440.947	478.507	685.318	332.669	773.22	882.918	636.208	484.618
	18	555.458	1030.92	764.047	1431.35	716.051	24.5356	25.6391	898.561	617.94	467.777	587.216	467.147	498.916	1337.09	542.704	588.033	819.849	386.935	918.622	1041.59	766.528	593.949
	20	671.301	1204.8	906.813	1645.67	852.257	24.5356	25.6391	1081.24	743.27	571.816	707.116	690.757	628.422	1541.79	657.112	710.769	968.571	532.809	1078.68	1215.46	910.966	716.398
	22	815.033	1386.3	1082.08	1903.24	1019	24.5356	25.6391	1284.05	898.734	702.028	855.369	870.375	753.83	1788.05	799.388	863.705	1150.07	739.665	1272.92	1426.13	1088.82	868.615
